# Supplementary material for: Single-molecule imaging of transcription dynamics, RNA localization and fate in human T cells
Source: EMBO J. 2025 Oct 14;44(22):6732–49. doi: 10.1038/s44318-025-00592-0 (PMC12624010; doi:10.1038/s44318-025-00592-0)
Supplement: Supplementary file 3 — Dataset EV1 [file 44318_2025_592_MOESM3_ESM.xlsx]

## Sheet: Legend
Legend Dataset EV1
p-value of the analysis done in each figure. Each sheet is named with the corresponding figure. P-values are indicated per sample, time point, condition, or localization.

## Sheet: Fig.2A
IFNG						TNF
	timepoint	p.adj	p.adj.signif				timepoint	p.adj	p.adj.signif
1	0	NA				1	0	0.768	ns
2	1	0.00695	**			2	1	0.512	ns
3	2	0.0216	*			3	2	0.00635	**
4	3	8.33e-05	****			4	3	0.434	ns
5	4	0.182	ns			5	4	0.706	ns
6	6	0.000887	***			6	6	0.466	ns

## Sheet: Fig.2B
IFNG						TNF
	timepoint	p	p.signif				timepoint	p	p.signif
1	0	0.0309	*			1	0	0.771	ns
2	1	0.0111	*			2	1	0.00481	**
3	2	0.00809	**			3	2	0.0154	*
4	3	0.466	ns			4	3	0.226	ns
5	4	0.0241	*			5	4	0.0618	ns
6	6	0.023	*			6	6	0.00879	**

## Sheet: Fig.2C
IFNG						TNF
	timepoint	p.adj	p.adj.signif				timepoint	p.adj	p.adj.signif
1	0	0.495	ns			1	0	0.592	ns
2	1	5.91e-14	****			2	1	0.000123	***
3	2	5.11e-09	****			3	2	1.05e-06	****
4	3	3.12e-10	****			4	3	0.0423	*
5	4	0.024	*			5	4	0.175	ns
6	6	5.8e-11	****			6	6	0.189	ns

## Sheet: Fig.2D
IFNG						TNF
	timepoint	p.adj	p.adj.signif				timepoint	p.adj	p.adj.signif
1	0h	2.66e-14	****			1	0h	3.28e-13	****
2	1h	1.39e-05	****			2	1h	5.67e-11	****
3	2h	4.09e-08	****			3	2h	0	****
4	3h	1.07e-12	****			4	3h	0	****
5	4h	3.32e-09	****			5	4h	7.18e-09	****
6	6h	2.56e-08	****			6	6h	0.00232	**

## Sheet: Fig. 3F
IFNG						TNF						IL2
		p	p.sign					p	p.sign					p	p.sign
Ctrl	Act	0.0115	**			Ctrl	Act	0.0104	**			Ctrl	Act	0.0884	ns
Act	Act+Harr	0.0362	*			Act	Act+Harr	0.0473	*			Act	Act+Harr	0.2677	ns

## Sheet: Fig.4A
IFNG							TNF
	time point	p	p.signif					time point	p	p.signif
1	0	0.424	ns				1	0	0.268	ns
2	1	0.146	ns				2	1	0.161	ns
3	2	0.0501	ns				3	2	0.653	ns

## Sheet: Fig.4B
IFNG						TNF
	timepoint	p.adj	p.adj.signif				timepoint	p.adj	p.adj.signif
1	0	0.723	ns			1	0	0.00804	**
2	1	3.39e-08	****			2	1	0	****
3	2	0	****			3	2	0	****

## Sheet: Fig.4D
IFNG						TNF
	timepoint	p.adj	p.adj.signif				timepoint	p.adj	p.adj.signif
1	0	6.24e-09	****			1	0	2.17e-08	****
2	1	0.28	ns			2	1	2.54e-09	****
3	2	4.96e-05	****			3	2	1.11e-10	****

## Sheet: Fig.4E
IFNG						TNF
	timepoint	p.adj	p.adj.signif				timepoint	p.adj	p.adj.signif
1	0	0.00995	**			1	0	0.709	ns
2	1	0.0127	*			2	1	0.0851	ns
3	2	1.99e-05	****			3	2	0.493	ns

[truncated: 5 more sheets: Fig.5A, Fig.5B, Fig.S4B, Fig.S2A, Fig.S4E]
