# Supplementary material for: Single-molecule imaging of transcription dynamics, RNA localization and fate in human T cells
Source: EMBO J. 2025 Oct 14;44(22):6732–49. doi: 10.1038/s44318-025-00592-0 (PMC12624010; doi:10.1038/s44318-025-00592-0)
Supplement: Supplementary file 6 — Source data Fig. 1 [file 44318_2025_592_MOESM6_ESM.zip › Figure_1/1F-G/FACS_IFN_WT.csv]

	TNF	IFNG	Donor	timepoint	quadrant
1	1070.05883789062	1000.46166992188	D2	0h	double_producer
2	1322.31213378906	1111.09802246094	D2	0h	double_producer
3	871.382568359375	1145.85400390625	D2	0h	double_producer
4	1347.49865722656	1454.35083007812	D2	0h	double_producer
5	1507.61303710938	1281.26513671875	D2	0h	double_producer
6	1361.72546386719	1518.13415527344	D2	0h	double_producer
7	2273.0849609375	2055.90405273438	D2	0h	double_producer
8	2277.2294921875	2003.19775390625	D2	0h	double_producer
9	1912.76220703125	2991.6123046875	D2	0h	double_producer
10	2556.3955078125	2341.13452148438	D2	0h	double_producer
11	1864.6064453125	2352.13793945312	D2	0h	double_producer
12	2868.32177734375	2600.79931640625	D2	0h	double_producer
13	3874.693359375	2925.66796875	D2	0h	double_producer
14	3968.91333007812	3291.52563476562	D2	0h	double_producer
15	4494.0908203125	3792.3154296875	D2	0h	double_producer
16	2027.07604980469	1670.80505371094	D2	0h	double_producer
17	1548.78698730469	1440.34350585938	D2	0h	double_producer
18	1296.59936523438	1139.24633789062	D2	0h	double_producer
19	2262.51489257812	2227.15893554688	D2	0h	double_producer
20	3139.6904296875	2647.6220703125	D2	0h	double_producer
21	3246.52709960938	3101.67993164062	D2	0h	double_producer
22	889.062622070312	681.517028808594	D3	0h	double_producer
23	1247.27661132812	1295.93493652344	D3	0h	double_producer
24	4941.78662109375	1303.51416015625	D1	1h	double_producer
25	1304.33898925781	725.949035644531	D1	1h	double_producer
26	1560.66320800781	1342.78601074219	D1	1h	double_producer
27	1450.23388671875	1294.33374023438	D1	1h	double_producer
28	2420.98754882812	1171.60534667969	D1	1h	double_producer
29	694.471008300781	2071.20483398438	D1	1h	double_producer
30	1091.6162109375	1624.79528808594	D1	1h	double_producer
31	3560.0087890625	1352.10217285156	D1	1h	double_producer
32	4729.17041015625	1038.13159179688	D1	1h	double_producer
33	1929.56774902344	1738.48205566406	D1	1h	double_producer
34	1300.57275390625	1298.63049316406	D1	1h	double_producer
35	1009.1064453125	838.214111328125	D1	1h	double_producer
36	1733.48278808594	1407.794921875	D1	1h	double_producer
37	733.495910644531	1211.59436035156	D1	1h	double_producer
38	3951.98706054688	1653.27661132812	D1	1h	double_producer
39	978.756286621094	1540.57946777344	D1	1h	double_producer
40	1391.51745605469	1180.56201171875	D1	1h	double_producer
41	650.885375976562	789.847961425781	D1	1h	double_producer
42	3798.44677734375	1158.61596679688	D1	1h	double_producer
43	1356.15563964844	1308.43640136719	D1	1h	double_producer
44	738.861450195312	1105.44860839844	D1	1h	double_producer
45	595.713684082031	719.544494628906	D1	1h	double_producer
46	3068.27368164062	1612.12487792969	D1	1h	double_producer
47	2646.400390625	1387.32153320312	D1	1h	double_producer
48	843.924072265625	1983.6435546875	D1	1h	double_producer
49	1158.32995605469	1747.48193359375	D1	1h	double_producer
50	1897.29235839844	1449.03234863281	D1	1h	double_producer
51	1899.70642089844	1727.16979980469	D1	1h	double_producer
52	832.746459960938	1148.76501464844	D1	1h	double_producer
53	826.731079101562	1052.80541992188	D1	1h	double_producer
54	2518.90063476562	1298.81665039062	D1	1h	double_producer
55	5227.0849609375	1200.35546875	D1	1h	double_producer
56	4854.52880859375	1597.05737304688	D1	1h	double_producer
57	1956.31420898438	1599.73205566406	D1	1h	double_producer
58	754.105529785156	952.860778808594	D1	1h	double_producer
59	687.006164550781	1333.21447753906	D1	1h	double_producer
60	652.818786621094	852.537658691406	D1	1h	double_producer
61	932.979675292969	848.567443847656	D1	1h	double_producer
62	966.89794921875	1366.27905273438	D1	1h	double_producer
63	1872.14477539062	1941.03540039062	D1	1h	double_producer
64	884.882629394531	1368.22839355469	D1	1h	double_producer
65	676.060729980469	956.438842773438	D1	1h	double_producer
66	1704.59631347656	1226.53625488281	D1	1h	double_producer
67	1262.23986816406	1077.79028320312	D1	1h	double_producer
68	1843.48461914062	1877.86206054688	D1	1h	double_producer
69	2037.07629394531	835.000061035156	D1	1h	double_producer
70	841.775268554688	1029.21228027344	D1	1h	double_producer
71	1106.14233398438	1554.85046386719	D1	1h	double_producer
72	1018.46276855469	1742.68408203125	D1	1h	double_producer
73	882.466918945312	1139.42553710938	D1	1h	double_producer
74	959.753479003906	1131.20434570312	D1	1h	double_producer
75	4268.919921875	1617.69213867188	D1	1h	double_producer
76	2937.76708984375	2037.228515625	D1	1h	double_producer
77	4023.0107421875	1185.20910644531	D1	1h	double_producer
78	1583.30529785156	1030.38720703125	D1	1h	double_producer
79	2035.1572265625	1227.44421386719	D1	1h	double_producer
80	3932.447265625	1235.48876953125	D1	1h	double_producer
81	674.414916992188	1067.564453125	D1	1h	double_producer
82	714.300903320312	926.358764648438	D1	1h	double_producer
83	986.400024414062	1005.54046630859	D1	1h	double_producer
84	658.845275878906	1084.39990234375	D1	1h	double_producer
85	792.730102539062	1166.12121582031	D1	1h	double_producer
86	4847.77099609375	1094.2236328125	D1	1h	double_producer
87	912.780151367188	995.535400390625	D1	1h	double_producer
88	832.414794921875	930.769775390625	D1	1h	double_producer
89	745.611450195312	958.151489257812	D1	1h	double_producer
90	716.133911132812	1235.53186035156	D1	1h	double_producer
91	1562.13488769531	1522.66857910156	D1	1h	double_producer
92	970.996826171875	1118.76123046875	D1	1h	double_producer
93	1366.85925292969	1114.85754394531	D1	1h	double_producer
94	752.776794433594	567.439270019531	D1	1h	double_producer
95	2564.30712890625	1131.16943359375	D1	1h	double_producer
96	1241.51904296875	1108.82495117188	D1	1h	double_producer
97	1745.21887207031	1123.39184570312	D1	1h	double_producer
98	845.898559570312	1340.77551269531	D1	1h	double_producer
99	1320.33044433594	921.276123046875	D1	1h	double_producer
100	1189.73266601562	1181.39587402344	D1	1h	double_producer
101	4562.224609375	1476.60546875	D1	1h	double_producer
102	791.781127929688	1107.90222167969	D1	1h	double_producer
103	931.4013671875	1479.4345703125	D1	1h	double_producer
104	4965.87158203125	2021.24682617188	D1	1h	double_producer
105	721.019714355469	1068.34326171875	D1	1h	double_producer
106	986.910278320312	1092.00402832031	D1	1h	double_producer
107	1315.74963378906	1092.38500976562	D1	1h	double_producer
108	5957.6572265625	1194.13537597656	D1	1h	double_producer
109	2713.61303710938	1184.91650390625	D1	1h	double_producer
110	935.981750488281	1645.765625	D1	1h	double_producer
111	1985.70202636719	1150.66528320312	D1	1h	double_producer
112	1245.61853027344	1484.64807128906	D1	1h	double_producer
113	1549.71655273438	1629.1337890625	D1	1h	double_producer
114	1254.71350097656	1096.05517578125	D1	1h	double_producer
115	1246.29321289062	897.401611328125	D1	1h	double_producer
116	620.791137695312	1567.45776367188	D1	1h	double_producer
117	656.677917480469	1328.09521484375	D1	1h	double_producer
118	2956.67993164062	1053.05541992188	D1	1h	double_producer
119	6560.4482421875	1358.626953125	D1	1h	double_producer
120	3034.30712890625	930.490295410156	D1	1h	double_producer
121	724.837646484375	1233.05444335938	D1	1h	double_producer
122	716.06689453125	1203.54467773438	D1	1h	double_producer
123	2936.06860351562	1117.89562988281	D1	1h	double_producer
124	1130.10168457031	928.257446289062	D1	1h	double_producer
125	870.439697265625	966.525329589844	D1	1h	double_producer
126	8003.20751953125	1266.81237792969	D1	1h	double_producer
127	730.908142089844	1036.61315917969	D1	1h	double_producer
128	4372.9375	1336.68212890625	D1	1h	double_producer
129	2568.81494140625	1800.98913574219	D1	1h	double_producer
130	1206.83032226562	1008.26568603516	D1	1h	double_producer
131	1815.53076171875	1151.05114746094	D1	1h	double_producer
132	1096.2861328125	944.04443359375	D1	1h	double_producer
133	1581.53686523438	1147.97619628906	D1	1h	double_producer
134	1041.54809570312	2199.6337890625	D1	1h	double_producer
135	651.887145996094	1033.56713867188	D1	1h	double_producer
136	1639.56616210938	1181.02209472656	D1	1h	double_producer
137	1842.22143554688	1131.91015625	D1	1h	double_producer
138	1243.32177734375	885.244750976562	D1	1h	double_producer
139	1684.67761230469	623.615173339844	D2	1h	double_producer
140	953.411743164062	610.527038574219	D2	1h	double_producer
141	1676.08972167969	725.197448730469	D2	1h	double_producer
142	632.098205566406	883.501708984375	D2	1h	double_producer
143	1158.96618652344	530.864013671875	D2	1h	double_producer
144	1124.65405273438	955.26025390625	D2	1h	double_producer
145	1338.6484375	628.282470703125	D2	1h	double_producer
146	2442.96752929688	1051.46520996094	D2	1h	double_producer
147	3404.62744140625	879.586486816406	D2	1h	double_producer
148	687.982543945312	633.47607421875	D2	1h	double_producer
149	610.939880371094	884.664428710938	D2	1h	double_producer
150	1147.19970703125	1108.59204101562	D2	1h	double_producer
151	2501.97265625	783.587829589844	D2	1h	double_producer
152	855.669311523438	573.180603027344	D2	1h	double_producer
153	1542.29309082031	737.369018554688	D2	1h	double_producer
154	935.167724609375	718.1943359375	D2	1h	double_producer
155	831.664123535156	888.836975097656	D2	1h	double_producer
156	705.949462890625	814.537353515625	D2	1h	double_producer
157	657.135070800781	496.010375976562	D2	1h	double_producer
158	868.496520996094	638.866394042969	D2	1h	double_producer
159	618.861083984375	563.818908691406	D2	1h	double_producer
160	725.747802734375	778.5595703125	D2	1h	double_producer
161	1213.83715820312	694.48486328125	D2	1h	double_producer
162	956.333129882812	894.80517578125	D2	1h	double_producer
163	1836.28283691406	1432.43103027344	D2	1h	double_producer
164	1555.06958007812	961.215942382812	D2	1h	double_producer
165	716.44384765625	682.314147949219	D2	1h	double_producer
166	2743.96411132812	1460.2763671875	D2	1h	double_producer
167	573.549621582031	1007.74536132812	D2	1h	double_producer
168	880.983276367188	672.147644042969	D2	1h	double_producer
169	1262.94348144531	889.791870117188	D2	1h	double_producer
170	1089.36181640625	934.153442382812	D2	1h	double_producer
171	630.071716308594	1016.76947021484	D2	1h	double_producer
172	606.588134765625	745.282531738281	D2	1h	double_producer
173	1239.85559082031	662.15869140625	D2	1h	double_producer
174	1732.02453613281	817.611755371094	D2	1h	double_producer
175	809.627746582031	912.228820800781	D2	1h	double_producer
176	808.741577148438	1111.8125	D2	1h	double_producer
177	711.910949707031	690.275024414062	D2	1h	double_producer
178	1271.98999023438	1042.2021484375	D2	1h	double_producer
179	981.931762695312	753.969299316406	D2	1h	double_producer
180	955.832885742188	800.758117675781	D2	1h	double_producer
181	1966.23474121094	798.224182128906	D2	1h	double_producer
182	682.309997558594	958.607238769531	D2	1h	double_producer
183	1023.27191162109	762.286560058594	D2	1h	double_producer
184	1820.04675292969	791.035461425781	D2	1h	double_producer
185	1028.71789550781	938.742614746094	D2	1h	double_producer
186	1460.51940917969	851.796752929688	D2	1h	double_producer
187	627.162109375	943.357116699219	D2	1h	double_producer
188	593.384155273438	740.364685058594	D2	1h	double_producer
189	1251.00805664062	777.464294433594	D2	1h	double_producer
190	772.782470703125	680.900939941406	D2	1h	double_producer
191	1231.2939453125	770.504516601562	D2	1h	double_producer
192	1593.89855957031	1348.71765136719	D2	1h	double_producer
193	1151.3388671875	1085.73791503906	D2	1h	double_producer
194	1866.81396484375	539.2060546875	D2	1h	double_producer
195	908.257934570312	1223.12658691406	D2	1h	double_producer
196	2600.32543945312	1498.9716796875	D2	1h	double_producer
197	610.106384277344	884.8701171875	D2	1h	double_producer
198	874.014831542969	1257.38232421875	D2	1h	double_producer
199	628.580078125	855.674987792969	D3	1h	double_producer
200	8061.13916015625	1035.068359375	D3	1h	double_producer
201	704.544494628906	1103.24060058594	D3	1h	double_producer
202	4585.74267578125	1129.14367675781	D3	1h	double_producer
203	1771.08654785156	1610.41284179688	D3	1h	double_producer
204	716.291687011719	1042.60144042969	D3	1h	double_producer
205	845.268127441406	904.030395507812	D3	1h	double_producer
206	1138.7841796875	1178.94763183594	D3	1h	double_producer
207	1338.8037109375	1094.60034179688	D3	1h	double_producer
208	674.195556640625	952.750122070312	D3	1h	double_producer
209	3967.00268554688	1626.06848144531	D3	1h	double_producer
210	983.041870117188	1362.82153320312	D3	1h	double_producer
211	837.212097167969	1189.111328125	D3	1h	double_producer
212	585.950073242188	1365.92077636719	D3	1h	double_producer
213	1580.55993652344	746.020385742188	D3	1h	double_producer
214	7094.3486328125	1055.71850585938	D3	1h	double_producer
215	1204.94067382812	1746.94506835938	D3	1h	double_producer
216	1620.08190917969	989.536315917969	D3	1h	double_producer
217	1281.21813964844	1299.50451660156	D3	1h	double_producer
218	2634.708984375	1395.83850097656	D3	1h	double_producer
219	1389.37670898438	1260.35266113281	D3	1h	double_producer
220	895.195373535156	1063.92834472656	D3	1h	double_producer
221	1797.76794433594	1707.78894042969	D3	1h	double_producer
222	1541.10754394531	975.53857421875	D3	1h	double_producer
223	828.425354003906	1134.18920898438	D3	1h	double_producer
224	1401.77478027344	885.66357421875	D3	1h	double_producer
225	1627.46667480469	908.535522460938	D3	1h	double_producer
226	9258.9287109375	2235.88793945312	D3	1h	double_producer
227	1817.1708984375	1598.65307617188	D3	1h	double_producer
228	760.642639160156	1119.11303710938	D3	1h	double_producer
229	926.122619628906	1184.24743652344	D3	1h	double_producer
230	1142.17248535156	1470.73876953125	D3	1h	double_producer
231	3656.9453125	1775.46179199219	D3	1h	double_producer
232	1035.37316894531	1178.84423828125	D3	1h	double_producer
233	1076.34240722656	1157.25830078125	D3	1h	double_producer
234	2125.09545898438	1291.82495117188	D3	1h	double_producer
235	1321.07006835938	810.74560546875	D3	1h	double_producer
236	2419.94506835938	979.398193359375	D3	1h	double_producer
237	1034.814453125	1116.7138671875	D3	1h	double_producer
238	684.558715820312	936.211975097656	D3	1h	double_producer
239	1014.26251220703	986.208923339844	D3	1h	double_producer
240	1786.81628417969	1186.26232910156	D3	1h	double_producer
241	681.002624511719	1082.33666992188	D3	1h	double_producer
242	3279.37231445312	1236.26452636719	D3	1h	double_producer
243	1609.83654785156	1097.64123535156	D3	1h	double_producer
244	4275.23046875	1186.76318359375	D3	1h	double_producer
245	1620.34521484375	765.009948730469	D3	1h	double_producer
246	757.199768066406	1079.9169921875	D3	1h	double_producer
247	738.652709960938	819.957336425781	D3	1h	double_producer
248	4027.90307617188	952.359924316406	D3	1h	double_producer
249	1091.43762207031	1090.30834960938	D3	1h	double_producer
250	2187.14697265625	1018.37414550781	D3	1h	double_producer
251	4763.5224609375	1079.80505371094	D3	1h	double_producer
252	3644.09790039062	1009.51879882812	D3	1h	double_producer
253	1016.44146728516	1634.70471191406	D3	1h	double_producer
254	2445.06787109375	3304.46606445312	D3	1h	double_producer
255	8364.283203125	2318.25244140625	D3	1h	double_producer
256	1357.8916015625	953.61279296875	D3	1h	double_producer
257	591.182312011719	828.948486328125	D3	1h	double_producer
258	2203.12524414062	958.805236816406	D3	1h	double_producer
259	2187.47094726562	1278.58032226562	D3	1h	double_producer
260	807.623962402344	1046.09301757812	D3	1h	double_producer
261	807.263305664062	1377.72094726562	D3	1h	double_producer
262	1091.20629882812	1346.23217773438	D3	1h	double_producer
263	5334.0537109375	1493.77587890625	D3	1h	double_producer
264	4451.244140625	935.934204101562	D3	1h	double_producer
265	2948.20874023438	1037.23413085938	D3	1h	double_producer
266	1764.91943359375	1017.18780517578	D3	1h	double_producer
267	2681.765625	1026.31530761719	D3	1h	double_producer
268	2814.70166015625	983.580688476562	D3	1h	double_producer
269	1123.46728515625	1061.21618652344	D3	1h	double_producer
270	2176.19555664062	1369.97180175781	D3	1h	double_producer
271	893.872192382812	961.721435546875	D3	1h	double_producer
272	1366.0791015625	1367.62414550781	D3	1h	double_producer
273	1496.05578613281	1093.56481933594	D3	1h	double_producer
274	1255.03088378906	1069.88403320312	D3	1h	double_producer
275	807.033569335938	825.76953125	D3	1h	double_producer
276	1363.52856445312	1004.12298583984	D3	1h	double_producer
277	1656.88000488281	1449.87219238281	D3	1h	double_producer
278	2700.27075195312	1500.52355957031	D3	1h	double_producer
279	6266.51025390625	1300.22766113281	D3	1h	double_producer
280	2414.21752929688	2260.0849609375	D3	1h	double_producer
281	1277.87463378906	1328.33666992188	D3	1h	double_producer
282	816.340759277344	930.767028808594	D3	1h	double_producer
283	936.676147460938	1472.060546875	D3	1h	double_producer
284	2282.37329101562	1176.06396484375	D3	1h	double_producer
285	5188.09521484375	1817.70471191406	D3	1h	double_producer
286	2127.67578125	1226.69287109375	D3	1h	double_producer
287	3646.224609375	823.28955078125	D3	1h	double_producer
288	948.946716308594	1377.35559082031	D3	1h	double_producer
289	2032.67834472656	1143.73913574219	D3	1h	double_producer
290	1770.36108398438	1112.56994628906	D3	1h	double_producer
291	6228.0556640625	934.132507324219	D3	1h	double_producer
292	612.304870605469	763.202453613281	D3	1h	double_producer
293	1612.08166503906	1117.70349121094	D3	1h	double_producer
294	1209.50378417969	877.350402832031	D3	1h	double_producer
295	1848.34118652344	1201.32067871094	D3	1h	double_producer
296	4138.68798828125	1168.3251953125	D3	1h	double_producer
297	2067.486328125	1100.57287597656	D3	1h	double_producer
298	1282.79113769531	930.571350097656	D3	1h	double_producer
299	857.72705078125	1660.80590820312	D3	1h	double_producer
300	1904.27966308594	1311.61572265625	D3	1h	double_producer
301	1849.41809082031	832.802490234375	D3	1h	double_producer
302	1165.77111816406	921.714416503906	D3	1h	double_producer
303	1347.89709472656	1088.05493164062	D3	1h	double_producer
304	2422.77465820312	1131.05737304688	D3	1h	double_producer
305	2804.86474609375	889.404724121094	D3	1h	double_producer
306	1807.66247558594	1388.2431640625	D3	1h	double_producer
307	2743.81518554688	1549.80456542969	D3	1h	double_producer
308	689.642272949219	1097.90270996094	D3	1h	double_producer
309	2157.3876953125	982.619934082031	D3	1h	double_producer
310	682.461120605469	825.363098144531	D3	1h	double_producer
311	1908.23291015625	1450.34558105469	D3	1h	double_producer
312	1845.04931640625	979.380676269531	D3	1h	double_producer
313	3066.17041015625	1187.09716796875	D3	1h	double_producer
314	4474.58740234375	2012.19128417969	D3	1h	double_producer
315	723.424377441406	1186.77514648438	D3	1h	double_producer
316	2047.38464355469	976.838195800781	D3	1h	double_producer
317	2000.43994140625	1262.98596191406	D3	1h	double_producer
318	4339.32763671875	1222.40905761719	D3	1h	double_producer
319	2078.39697265625	1161.66772460938	D3	1h	double_producer
320	2570.14086914062	1093.78869628906	D3	1h	double_producer
321	1893.1982421875	982.070007324219	D3	1h	double_producer
322	2133.55737304688	747.160217285156	D3	1h	double_producer
323	1674.53454589844	1234.94641113281	D3	1h	double_producer
324	850.688842773438	1421.90686035156	D3	1h	double_producer
325	2496.34594726562	1119.95434570312	D3	1h	double_producer
326	2455.04077148438	1292.19458007812	D3	1h	double_producer
327	817.573364257812	798.891662597656	D3	1h	double_producer
328	3009.4072265625	1151.70129394531	D3	1h	double_producer
329	4805.44140625	1218.87194824219	D3	1h	double_producer
330	1897.29553222656	1057.74865722656	D3	1h	double_producer
331	3702.49853515625	1213.75085449219	D3	1h	double_producer
332	3396.79418945312	1101.76037597656	D3	1h	double_producer
333	3800.4990234375	1040.62060546875	D3	1h	double_producer
334	1147.34387207031	929.568969726562	D3	1h	double_producer
335	922.484619140625	1103.2109375	D3	1h	double_producer
336	3723.59448242188	1303.26892089844	D3	1h	double_producer
337	4308.76220703125	1747.63391113281	D3	1h	double_producer
338	866.189392089844	1334.60791015625	D3	1h	double_producer
339	2244.4599609375	1547.02331542969	D3	1h	double_producer
340	1689.62377929688	1124.84020996094	D3	1h	double_producer
341	3114.67358398438	1394.96520996094	D3	1h	double_producer
342	881.581176757812	1086.49816894531	D3	1h	double_producer
343	2376.56762695312	916.425598144531	D3	1h	double_producer
344	4049.7099609375	1192.53833007812	D3	1h	double_producer
345	917.89501953125	1785.09143066406	D3	1h	double_producer
346	4008.51025390625	929.507568359375	D3	1h	double_producer
347	1117.52233886719	1333.20483398438	D3	1h	double_producer
348	1052.55187988281	1166.59997558594	D3	1h	double_producer
349	688.611694335938	954.356567382812	D3	1h	double_producer
350	1883.06079101562	1047.66381835938	D3	1h	double_producer
351	635.146301269531	859.441101074219	D3	1h	double_producer
352	1237.59680175781	839.56689453125	D3	1h	double_producer
353	3753.56127929688	1710.89587402344	D3	1h	double_producer
354	2025.67333984375	1188.77734375	D3	1h	double_producer
355	4501.51171875	847.204223632812	D3	1h	double_producer
356	2110.54077148438	1252.60021972656	D3	1h	double_producer
357	1965.283203125	1917.85681152344	D3	1h	double_producer
358	1637.95422363281	1477.27136230469	D3	1h	double_producer
359	2200.04858398438	1298.26171875	D3	1h	double_producer
360	2363.544921875	1397.10729980469	D3	1h	double_producer
361	715.064575195312	1739.48522949219	D1	2h	double_producer
362	2685.59375	7412.84765625	D1	2h	double_producer
363	7875.78955078125	2517.95190429688	D1	2h	double_producer
364	8192.3994140625	1514.26477050781	D1	2h	double_producer
365	6572.31591796875	1123.33654785156	D1	2h	double_producer
366	862.190856933594	1653.21948242188	D1	2h	double_producer
367	1230.26513671875	1286.82666015625	D1	2h	double_producer
368	4690.419921875	2469.72680664062	D1	2h	double_producer
369	766.266235351562	1142.27197265625	D1	2h	double_producer
370	684.295471191406	895.65087890625	D1	2h	double_producer
371	913.75439453125	1695.9443359375	D1	2h	double_producer
372	724.813049316406	3452.37182617188	D1	2h	double_producer
373	2417.30346679688	1055.91882324219	D1	2h	double_producer
374	4128.3203125	2944.03271484375	D1	2h	double_producer
375	1118.90026855469	1723.50671386719	D1	2h	double_producer
376	3730.82250976562	5542.19482421875	D1	2h	double_producer
377	2507.62963867188	1062.2529296875	D1	2h	double_producer
378	2515.88159179688	2726.73266601562	D1	2h	double_producer
379	685.694274902344	868.537658691406	D1	2h	double_producer
380	1001.95062255859	1952.35766601562	D1	2h	double_producer
381	3859.41479492188	3160.95629882812	D1	2h	double_producer
382	4072.29345703125	4126.91943359375	D1	2h	double_producer
383	809.542907714844	1748.69763183594	D1	2h	double_producer
384	807.196716308594	964.40869140625	D1	2h	double_producer
385	595.81396484375	1662.76123046875	D1	2h	double_producer
386	2114.54736328125	3909.25439453125	D1	2h	double_producer
387	652.290222167969	1522.54113769531	D1	2h	double_producer
388	948.702209472656	875.213134765625	D1	2h	double_producer
389	618.668212890625	1030.15563964844	D1	2h	double_producer
390	3925.37890625	2986.42333984375	D1	2h	double_producer
391	1213.91931152344	8659.4365234375	D1	2h	double_producer
392	2140.27661132812	2226.89794921875	D1	2h	double_producer
393	1045.16662597656	2759.84399414062	D1	2h	double_producer
394	3128.970703125	1323.73059082031	D1	2h	double_producer
395	3335.56323242188	6364.876953125	D1	2h	double_producer
396	2079.76684570312	1527.99621582031	D1	2h	double_producer
397	1184.28247070312	2202.92749023438	D1	2h	double_producer
398	677.821594238281	1299.84399414062	D1	2h	double_producer
399	754.856872558594	1474.77209472656	D1	2h	double_producer
400	1473.18310546875	1166.75122070312	D1	2h	double_producer
401	1011.90313720703	1302.27282714844	D1	2h	double_producer
402	705.76953125	949.059020996094	D1	2h	double_producer
403	757.698486328125	1152.93798828125	D1	2h	double_producer
404	1311.30700683594	1531.98852539062	D1	2h	double_producer
405	1646.79711914062	1769.76220703125	D1	2h	double_producer
406	3855.72094726562	4135.91796875	D1	2h	double_producer
407	2047.26379394531	2098.46166992188	D1	2h	double_producer
408	9296.0576171875	5531.1181640625	D1	2h	double_producer
409	1187.64514160156	2019.314453125	D1	2h	double_producer
410	1592.51403808594	6140.4453125	D1	2h	double_producer
411	2406.36889648438	1111.74072265625	D1	2h	double_producer
412	917.450073242188	902.132080078125	D1	2h	double_producer
413	4235.0654296875	3601.43286132812	D1	2h	double_producer
414	8628.0048828125	1746.42504882812	D1	2h	double_producer
415	1645.93774414062	6649.0048828125	D1	2h	double_producer
416	2834.42260742188	1959.32275390625	D1	2h	double_producer
417	963.067321777344	1274.04724121094	D1	2h	double_producer
418	1178.30981445312	1404.83312988281	D1	2h	double_producer
419	1155.43786621094	936.910766601562	D1	2h	double_producer
420	635.906860351562	1530.13330078125	D1	2h	double_producer
421	1129.61437988281	2683.74633789062	D1	2h	double_producer
422	766.433349609375	1304.2626953125	D1	2h	double_producer
423	3950.14306640625	7152.1748046875	D1	2h	double_producer
424	673.774536132812	1163.82238769531	D1	2h	double_producer
425	5169.36181640625	2131.70043945312	D1	2h	double_producer
426	940.353698730469	2387.31298828125	D1	2h	double_producer
427	7946.93994140625	2091.74096679688	D1	2h	double_producer
428	866.492492675781	1423.02001953125	D1	2h	double_producer
429	999.006225585938	1532.19482421875	D1	2h	double_producer
430	1939.56518554688	2384.34521484375	D1	2h	double_producer
431	1371.189453125	1652.63610839844	D1	2h	double_producer
432	845.040588378906	1685.80065917969	D1	2h	double_producer
433	2733.75073242188	5550.9072265625	D1	2h	double_producer
434	4320.9228515625	1543.30114746094	D1	2h	double_producer
435	1746.60766601562	4272.2109375	D1	2h	double_producer
436	14287.474609375	1529.26245117188	D1	2h	double_producer
437	2076.7158203125	1155.76721191406	D1	2h	double_producer
438	1196.423828125	2589.01440429688	D1	2h	double_producer
439	1679.00256347656	1788.79748535156	D1	2h	double_producer
440	6492.17822265625	5209.1103515625	D1	2h	double_producer
441	5835.81298828125	4995.04833984375	D1	2h	double_producer
442	736.543762207031	854.698913574219	D1	2h	double_producer
443	702.337890625	4143.47314453125	D1	2h	double_producer
444	3062.10229492188	1480.39453125	D1	2h	double_producer
445	2821.92163085938	2335.20751953125	D1	2h	double_producer
446	2639.3291015625	2433.94458007812	D1	2h	double_producer
447	3402.35864257812	1663.80737304688	D1	2h	double_producer
448	4555.1875	5253.25244140625	D1	2h	double_producer
449	994.937866210938	2270.29345703125	D1	2h	double_producer
450	1099.43359375	2649.53002929688	D1	2h	double_producer
451	1596.43103027344	1613.94189453125	D1	2h	double_producer
452	1766.72216796875	1089.79858398438	D1	2h	double_producer
453	671.572570800781	1169.46081542969	D1	2h	double_producer
454	651.853576660156	1584.59057617188	D1	2h	double_producer
455	1954.81591796875	1334.4296875	D1	2h	double_producer
456	713.122619628906	1868.35363769531	D1	2h	double_producer
457	2730.23510742188	10608.8544921875	D1	2h	double_producer
458	1302.71398925781	2580.41918945312	D1	2h	double_producer
459	613.249389648438	1649.97143554688	D1	2h	double_producer
460	702.837829589844	1254.39587402344	D1	2h	double_producer
461	769.293029785156	1778.44641113281	D1	2h	double_producer
462	2629.47583007812	7128.80322265625	D1	2h	double_producer
463	854.639099121094	1036.03173828125	D1	2h	double_producer
464	1379.53186035156	1582.47717285156	D1	2h	double_producer
465	3232.54541015625	3290.57470703125	D1	2h	double_producer
466	590.180053710938	951.063232421875	D1	2h	double_producer
467	1378.61120605469	1588.59912109375	D1	2h	double_producer
468	1128.23168945312	4422.56982421875	D1	2h	double_producer
469	1510.42150878906	1165.22961425781	D1	2h	double_producer
470	6960.70068359375	2318.78881835938	D1	2h	double_producer
471	3793.9013671875	10681.123046875	D1	2h	double_producer
472	1464.13342285156	3205.7861328125	D1	2h	double_producer
473	2325.11474609375	2516.97192382812	D1	2h	double_producer
474	2895.66748046875	1788.37109375	D1	2h	double_producer
475	690.442810058594	1264.82897949219	D1	2h	double_producer
476	6526.21728515625	1953.39672851562	D1	2h	double_producer
477	4210.8017578125	1254.11010742188	D1	2h	double_producer
478	788.813354492188	1100.91674804688	D1	2h	double_producer
479	639.579528808594	1410.9130859375	D1	2h	double_producer
480	902.955932617188	1769.79956054688	D1	2h	double_producer
481	864.682922363281	2936.82543945312	D1	2h	double_producer
482	9337.888671875	1335.38098144531	D1	2h	double_producer
483	1046.29284667969	1822.05090332031	D1	2h	double_producer
484	4080.68627929688	3769.13427734375	D1	2h	double_producer
485	1356.95239257812	922.518920898438	D1	2h	double_producer
486	629.375244140625	1342.62658691406	D1	2h	double_producer
487	6835.76708984375	3471.66064453125	D1	2h	double_producer
488	1143.44396972656	2301.47216796875	D1	2h	double_producer
489	3195.44946289062	3497.70556640625	D1	2h	double_producer
490	617.061096191406	1465.18273925781	D1	2h	double_producer
491	1590.56433105469	1673.07116699219	D1	2h	double_producer
492	3115.61254882812	3193.64111328125	D1	2h	double_producer
493	4844.96142578125	1612.31469726562	D1	2h	double_producer
494	3406.0595703125	1496.43493652344	D1	2h	double_producer
495	945.311340332031	1082.84143066406	D1	2h	double_producer
496	1393.24475097656	2740.94458007812	D1	2h	double_producer
497	774.9951171875	964.513061523438	D1	2h	double_producer
498	1057.7685546875	1594.99145507812	D1	2h	double_producer
499	1168.55163574219	1171.84375	D1	2h	double_producer
500	1251.74340820312	2223.34594726562	D1	2h	double_producer
501	962.638000488281	3330.287109375	D1	2h	double_producer
502	1550.45849609375	1007.62835693359	D1	2h	double_producer
503	4897.505859375	6689.83056640625	D1	2h	double_producer
504	3203.63256835938	4836.7998046875	D1	2h	double_producer
505	4571.919921875	1330.04431152344	D1	2h	double_producer
506	2994.3642578125	1803.38024902344	D1	2h	double_producer
507	692.077575683594	1253.96301269531	D1	2h	double_producer
508	1612.46716308594	1257.72485351562	D1	2h	double_producer
509	1601.1171875	1724.44519042969	D1	2h	double_producer
510	2661.48681640625	1565.5341796875	D1	2h	double_producer
511	2978.53295898438	2033.45373535156	D1	2h	double_producer
512	790.427795410156	3630.61791992188	D1	2h	double_producer
513	2286.87963867188	926.65087890625	D1	2h	double_producer
514	624.508911132812	1135.03588867188	D1	2h	double_producer
515	17183.19140625	1431.30383300781	D1	2h	double_producer
516	985.578369140625	2225.96801757812	D1	2h	double_producer
517	4306.50146484375	4001.32348632812	D1	2h	double_producer
518	3287.1181640625	1592.01123046875	D1	2h	double_producer
519	949.962158203125	1632.57531738281	D1	2h	double_producer
520	7074.2236328125	9041.837890625	D1	2h	double_producer
521	3439.37719726562	7069.708984375	D1	2h	double_producer
522	665.635131835938	1032.435546875	D1	2h	double_producer
523	1093.76806640625	1726.26721191406	D1	2h	double_producer
524	630.684936523438	980.821594238281	D1	2h	double_producer
525	9649.201171875	2667.806640625	D1	2h	double_producer
526	7858.44775390625	4136.20849609375	D1	2h	double_producer
527	6870.2001953125	1529.47644042969	D1	2h	double_producer
528	902.48828125	1389.19396972656	D1	2h	double_producer
529	4042.75244140625	12529.8095703125	D1	2h	double_producer
530	972.383605957031	1256.27111816406	D1	2h	double_producer
531	1076.55651855469	1870.75646972656	D1	2h	double_producer
532	1280.78381347656	2393.46313476562	D1	2h	double_producer
533	905.123840332031	1689.85241699219	D1	2h	double_producer
534	2941.791015625	2647.3671875	D1	2h	double_producer
535	2936.01586914062	1102.61328125	D1	2h	double_producer
536	6383.0234375	1679.46875	D1	2h	double_producer
537	696.038696289062	1123.49462890625	D1	2h	double_producer
538	929.746154785156	1485.78466796875	D1	2h	double_producer
539	864.191772460938	1529.8359375	D1	2h	double_producer
540	1769.64477539062	1436.88403320312	D1	2h	double_producer
541	2905.53881835938	2037.29577636719	D1	2h	double_producer
542	10364.5830078125	4182.0458984375	D1	2h	double_producer
543	811.61474609375	1219.51611328125	D1	2h	double_producer
544	789.550659179688	1205.712890625	D1	2h	double_producer
545	3783.7197265625	4130.97900390625	D1	2h	double_producer
546	826.191711425781	2487.0146484375	D1	2h	double_producer
547	665.488525390625	2456.19458007812	D1	2h	double_producer
548	1576.3544921875	2586.47265625	D1	2h	double_producer
549	6592.63818359375	1545.00061035156	D1	2h	double_producer
550	2491.01147460938	2365.22290039062	D1	2h	double_producer
551	4833.63671875	8324.50390625	D1	2h	double_producer
552	3973.59423828125	8729.8076171875	D1	2h	double_producer
553	750.908569335938	1440.77502441406	D1	2h	double_producer
554	1189.28137207031	2116.02075195312	D1	2h	double_producer
555	4812.724609375	1729.45043945312	D1	2h	double_producer
556	1084.12524414062	1204.27709960938	D1	2h	double_producer
557	1319.87329101562	2403.7392578125	D1	2h	double_producer
558	3986.45703125	1650.65014648438	D1	2h	double_producer
559	1058.34912109375	2735.35522460938	D1	2h	double_producer
560	1615.44213867188	3798.66186523438	D1	2h	double_producer
561	2012.95520019531	1442.57507324219	D1	2h	double_producer
562	7017.599609375	2711.578125	D1	2h	double_producer
563	2184.16430664062	4533.58251953125	D1	2h	double_producer
564	1036.58642578125	1835.41687011719	D1	2h	double_producer
565	718.1376953125	2393.65576171875	D1	2h	double_producer
566	4676.51123046875	2492.21826171875	D1	2h	double_producer
567	13303.4150390625	3404.181640625	D1	2h	double_producer
568	633.484130859375	2243.77783203125	D1	2h	double_producer
569	1150.05603027344	1277.89270019531	D1	2h	double_producer
570	1129.72937011719	1680.21459960938	D1	2h	double_producer
571	855.768615722656	2411.4296875	D1	2h	double_producer
572	780.435729980469	1424.75024414062	D1	2h	double_producer
573	1059.76928710938	2881.61474609375	D1	2h	double_producer
574	1594.99230957031	1904.2900390625	D1	2h	double_producer
575	1750.23425292969	1408.33935546875	D1	2h	double_producer
576	669.914123535156	1018.06353759766	D1	2h	double_producer
577	2204.6982421875	5171.3056640625	D1	2h	double_producer
578	13435.51171875	3330.7216796875	D1	2h	double_producer
579	1357.52075195312	1064.61535644531	D1	2h	double_producer
580	706.222778320312	1419.080078125	D1	2h	double_producer
581	1031.36572265625	1322.79528808594	D1	2h	double_producer
582	1649.40124511719	2252.62963867188	D1	2h	double_producer
583	875.926086425781	1071.54541015625	D1	2h	double_producer
584	762.061096191406	1036.25219726562	D1	2h	double_producer
585	2885.87426757812	3068.52099609375	D1	2h	double_producer
586	4830.123046875	4179.2783203125	D1	2h	double_producer
587	5085.61865234375	1762.93420410156	D1	2h	double_producer
588	660.990112304688	1861.36328125	D1	2h	double_producer
589	9156.1787109375	6782.31591796875	D1	2h	double_producer
590	1965.21044921875	2465.68823242188	D1	2h	double_producer
591	2816.75463867188	6536.26513671875	D1	2h	double_producer
592	2296.68188476562	1617.67895507812	D1	2h	double_producer
593	2976.5986328125	1176.84411621094	D1	2h	double_producer
594	1477.80676269531	1771.763671875	D1	2h	double_producer
595	687.443969726562	1867.02160644531	D1	2h	double_producer
596	885.440979003906	1071.61779785156	D1	2h	double_producer
597	5770.22265625	1346.90441894531	D1	2h	double_producer
598	6622.578125	4820.23388671875	D1	2h	double_producer
599	871.736755371094	1344.05603027344	D1	2h	double_producer
600	1853.99560546875	7091.6953125	D1	2h	double_producer
601	8642.7607421875	5039.52783203125	D1	2h	double_producer
602	1241.98034667969	1122.50927734375	D1	2h	double_producer
603	2662.08715820312	1668.06555175781	D1	2h	double_producer
604	3577.07397460938	1312.05603027344	D1	2h	double_producer
605	2285.41723632812	2312.07666015625	D1	2h	double_producer
606	687.75927734375	1945.5625	D1	2h	double_producer
607	10249.05078125	1292.25329589844	D1	2h	double_producer
608	1565.1181640625	1068.44738769531	D1	2h	double_producer
609	721.527587890625	1661.90344238281	D1	2h	double_producer
610	992.116333007812	3204.4599609375	D1	2h	double_producer
611	13494.927734375	6573.1884765625	D1	2h	double_producer
612	921.705078125	1605.03063964844	D1	2h	double_producer
613	2420.04150390625	4461.1357421875	D1	2h	double_producer
614	3208.25	3962.88989257812	D1	2h	double_producer
615	2871.4716796875	1506.98522949219	D1	2h	double_producer
616	1539.59753417969	1440.02880859375	D1	2h	double_producer
617	12222.3720703125	10014.36328125	D1	2h	double_producer
618	1128.01586914062	1654.80444335938	D1	2h	double_producer
619	2356.09448242188	6870.9052734375	D1	2h	double_producer
620	1955.86340332031	3999.03540039062	D1	2h	double_producer
621	4732.90478515625	1642.26342773438	D1	2h	double_producer
622	924.403930664062	1858.73352050781	D1	2h	double_producer
623	8454.28125	1914.9951171875	D1	2h	double_producer
624	3959.28125	5557.33447265625	D1	2h	double_producer
625	826.42578125	1121.2158203125	D1	2h	double_producer
626	4003.69189453125	4117.79150390625	D1	2h	double_producer
627	4967.9833984375	2123.83642578125	D1	2h	double_producer
628	639.905395507812	2692.8330078125	D1	2h	double_producer
629	6958.7783203125	5972.83935546875	D1	2h	double_producer
630	3597.080078125	5302.51025390625	D1	2h	double_producer
631	622.987487792969	1801.56945800781	D1	2h	double_producer
632	896.984741210938	2391.17749023438	D1	2h	double_producer
633	1128.82458496094	2252.00415039062	D1	2h	double_producer
634	4618.953125	3718.06030273438	D1	2h	double_producer
635	2256.57055664062	5136.923828125	D1	2h	double_producer
636	690.406005859375	2891.57397460938	D1	2h	double_producer
637	934.586853027344	1855.63171386719	D1	2h	double_producer
638	646.293579101562	1046.03198242188	D1	2h	double_producer
639	653.063781738281	1224.56872558594	D1	2h	double_producer
640	674.203002929688	1220.56896972656	D1	2h	double_producer
641	939.935424804688	1017.67504882812	D1	2h	double_producer
642	1916.30895996094	1912.04370117188	D1	2h	double_producer
643	4940.00927734375	4066.48413085938	D1	2h	double_producer
644	1518.83093261719	1380.52185058594	D1	2h	double_producer
645	6296.2060546875	2712.00952148438	D1	2h	double_producer
646	10064.3994140625	5560.0224609375	D1	2h	double_producer
647	824.508544921875	1888.88696289062	D1	2h	double_producer
648	861.194458007812	2484.69482421875	D1	2h	double_producer
649	2485.31689453125	2594.91015625	D1	2h	double_producer
650	2537.21630859375	3022.09912109375	D1	2h	double_producer
651	1771.76538085938	1240.29614257812	D1	2h	double_producer
652	6581.2080078125	1842.92126464844	D1	2h	double_producer
653	700.392761230469	1470.04943847656	D1	2h	double_producer
654	599.066162109375	1333.54711914062	D1	2h	double_producer
655	794.582580566406	1783.12341308594	D1	2h	double_producer
656	968.648254394531	2005.009765625	D1	2h	double_producer
657	724.617309570312	1327.55505371094	D1	2h	double_producer
658	1161.43273925781	1253.79736328125	D1	2h	double_producer
659	6849.60693359375	9677.9482421875	D1	2h	double_producer
660	1210.15234375	1395.87841796875	D1	2h	double_producer
661	863.300170898438	4910.97802734375	D1	2h	double_producer
662	4768.1767578125	4194.7548828125	D1	2h	double_producer
663	844.697082519531	1369.82495117188	D1	2h	double_producer
664	10238.0380859375	3344.79614257812	D1	2h	double_producer
665	8470.34765625	4746.49365234375	D1	2h	double_producer
666	924.993530273438	2442.974609375	D1	2h	double_producer
667	624.701538085938	2067.98974609375	D1	2h	double_producer
668	693.513916015625	1160.40808105469	D1	2h	double_producer
669	1515.06225585938	1285.24499511719	D1	2h	double_producer
670	3186.70483398438	5196.919921875	D1	2h	double_producer
671	679.436340332031	1366.5166015625	D1	2h	double_producer
672	659.29150390625	1936.9345703125	D1	2h	double_producer
673	2166.92309570312	1827.86926269531	D1	2h	double_producer
674	830.205017089844	1035.81433105469	D1	2h	double_producer
675	987.463623046875	1208.50268554688	D1	2h	double_producer
676	6816.13427734375	6841.4248046875	D1	2h	double_producer
677	8050.451171875	1034.08422851562	D1	2h	double_producer
678	964.580017089844	2023.78869628906	D1	2h	double_producer
679	1349.93041992188	1784.63464355469	D1	2h	double_producer
680	700.668579101562	1700.60803222656	D1	2h	double_producer
681	688.393310546875	4513.98486328125	D1	2h	double_producer
682	11305.939453125	4855.994140625	D1	2h	double_producer
683	2401.1328125	3932.48168945312	D1	2h	double_producer
684	1556.15881347656	1850.54064941406	D1	2h	double_producer
685	1435.3408203125	5446.42919921875	D1	2h	double_producer
686	1254.04455566406	3185.4482421875	D1	2h	double_producer
687	1082.7529296875	1102.2978515625	D1	2h	double_producer
688	1251.33093261719	1772.33752441406	D1	2h	double_producer
689	1198.17431640625	1362.69323730469	D1	2h	double_producer
690	616.226257324219	1009.54730224609	D1	2h	double_producer
691	700.978515625	2626.67797851562	D1	2h	double_producer
692	703.044799804688	1076.84143066406	D1	2h	double_producer
693	6200.87451171875	2082.34375	D1	2h	double_producer
694	7598.767578125	7558.78076171875	D1	2h	double_producer
695	866.639892578125	4514.15576171875	D1	2h	double_producer
696	4941.0947265625	1807.54772949219	D1	2h	double_producer
697	1075.82690429688	2198.7822265625	D1	2h	double_producer
698	2280.95581054688	5108.45849609375	D1	2h	double_producer
699	5399.8466796875	4822.64453125	D1	2h	double_producer
700	640.038330078125	1972.97155761719	D1	2h	double_producer
701	1627.20227050781	1658.20275878906	D1	2h	double_producer
702	3221.41674804688	1420.68786621094	D1	2h	double_producer
703	7614.4228515625	3621.19091796875	D1	2h	double_producer
704	1412.18054199219	1252.31652832031	D1	2h	double_producer
705	809.544738769531	1112.22412109375	D1	2h	double_producer
706	2731.84008789062	1803.32141113281	D1	2h	double_producer
707	970.701843261719	1216.2431640625	D1	2h	double_producer
708	7830.275390625	1171.08422851562	D1	2h	double_producer
709	1833.51965332031	3374.96899414062	D1	2h	double_producer
710	8268.7998046875	3211.0068359375	D1	2h	double_producer
711	1390.18713378906	1682.9892578125	D1	2h	double_producer
712	1377.583984375	3177.97583007812	D1	2h	double_producer
713	896.609252929688	1690.55859375	D1	2h	double_producer
714	1752.45495605469	1186.53430175781	D1	2h	double_producer
715	800.581909179688	4363.14990234375	D1	2h	double_producer
716	1671.0185546875	2319.99389648438	D1	2h	double_producer
717	1625.35913085938	6021.42626953125	D1	2h	double_producer
718	1080.68273925781	2046.96716308594	D1	2h	double_producer
719	1309.28405761719	1168.4287109375	D1	2h	double_producer
720	993.316162109375	1468.30004882812	D1	2h	double_producer
721	622.275817871094	1620.12158203125	D1	2h	double_producer
722	3425.35913085938	1876.56872558594	D1	2h	double_producer
723	1693.85168457031	4239.43701171875	D1	2h	double_producer
724	935.34619140625	2063.92456054688	D1	2h	double_producer
725	2725.50854492188	1645.95385742188	D1	2h	double_producer
726	830.926879882812	2026.0625	D1	2h	double_producer
727	3246.7626953125	2610.38330078125	D1	2h	double_producer
728	619.879272460938	1465.85009765625	D1	2h	double_producer
729	616.037475585938	2107.99243164062	D1	2h	double_producer
730	574.403869628906	1961.02600097656	D1	2h	double_producer
731	1068.90747070312	1454.59521484375	D1	2h	double_producer
732	1444.92211914062	2809.35791015625	D1	2h	double_producer
733	10252.3525390625	8882.6123046875	D1	2h	double_producer
734	6263.13427734375	7585.33349609375	D1	2h	double_producer
735	3147.07568359375	3108.36401367188	D1	2h	double_producer
736	2238.5224609375	2747.21630859375	D1	2h	double_producer
737	4107.67431640625	9145.166015625	D1	2h	double_producer
738	1034.71801757812	1059.68811035156	D1	2h	double_producer
739	2313.7705078125	998.892395019531	D1	2h	double_producer
740	9963.021484375	2304.42211914062	D1	2h	double_producer
741	1958.78723144531	892.392211914062	D1	2h	double_producer
742	625.669982910156	1296.32495117188	D1	2h	double_producer
743	813.489624023438	1373.64770507812	D1	2h	double_producer
744	1342.33435058594	2029.07690429688	D1	2h	double_producer
745	749.822509765625	946.925598144531	D1	2h	double_producer
746	3614.02612304688	1702.67858886719	D1	2h	double_producer
747	6989.95849609375	4702.5380859375	D1	2h	double_producer
748	6108.4619140625	3601.74389648438	D1	2h	double_producer
749	1532.45190429688	1974.64477539062	D1	2h	double_producer
750	3587.650390625	1550.68029785156	D1	2h	double_producer
751	9781.35546875	3431.49926757812	D1	2h	double_producer
752	768.690551757812	1617.51110839844	D1	2h	double_producer
753	14629.060546875	9426.076171875	D1	2h	double_producer
754	1713.67150878906	1948.17468261719	D1	2h	double_producer
755	4492.9775390625	2454.73046875	D1	2h	double_producer
756	1500.86169433594	1156.14733886719	D1	2h	double_producer
757	4046.7529296875	4561.71337890625	D1	2h	double_producer
758	1655.61865234375	2287.54125976562	D1	2h	double_producer
759	1176.10754394531	4339.48876953125	D1	2h	double_producer
760	1777.33801269531	2516.0830078125	D1	2h	double_producer
761	1836.94689941406	3959.08666992188	D1	2h	double_producer
762	1728.37707519531	2095.98193359375	D1	2h	double_producer
763	1885.54272460938	1164.77526855469	D1	2h	double_producer
764	685.08544921875	3592.02685546875	D1	2h	double_producer
765	6877.322265625	2708.60278320312	D1	2h	double_producer
766	11535.9208984375	7537.20751953125	D1	2h	double_producer
767	672.056091308594	1138.25329589844	D1	2h	double_producer
768	6314.76708984375	2027.33874511719	D1	2h	double_producer
769	3397.86254882812	4785.16845703125	D1	2h	double_producer
770	2979.30834960938	9058.271484375	D1	2h	double_producer
771	1241.97509765625	1154.78100585938	D1	2h	double_producer
772	2966.6123046875	1318.22583007812	D1	2h	double_producer
773	8780.9599609375	2422.31127929688	D1	2h	double_producer
774	7229.01025390625	1940.06872558594	D1	2h	double_producer
775	3930.08959960938	1062.81982421875	D1	2h	double_producer
776	822.017517089844	1241.67272949219	D1	2h	double_producer
777	690.877197265625	1546.25146484375	D1	2h	double_producer
778	4163.857421875	1154.20666503906	D1	2h	double_producer
779	2409.59448242188	1148.32702636719	D1	2h	double_producer
780	1905.12280273438	1524.36315917969	D1	2h	double_producer
781	645.20263671875	1522.86389160156	D1	2h	double_producer
782	721.345947265625	2516.37255859375	D1	2h	double_producer
783	740.533264160156	1417.05578613281	D1	2h	double_producer
784	598.662109375	1061.796875	D1	2h	double_producer
785	1775.54553222656	1156.255859375	D1	2h	double_producer
786	12263.0390625	4121.517578125	D1	2h	double_producer
787	743.622192382812	1562.28747558594	D1	2h	double_producer
788	3177.93115234375	1705.5751953125	D1	2h	double_producer
789	1445.75646972656	1967.93200683594	D1	2h	double_producer
790	1192.74438476562	3959.75219726562	D1	2h	double_producer
791	1148.11401367188	1288.94372558594	D1	2h	double_producer
792	4426.1904296875	1583.03393554688	D1	2h	double_producer
793	905.810424804688	916.043273925781	D1	2h	double_producer
794	959.001281738281	971.557556152344	D1	2h	double_producer
795	5438.56884765625	4163.2119140625	D1	2h	double_producer
796	1607.66735839844	1791.78112792969	D1	2h	double_producer
797	795.057678222656	1101.47229003906	D1	2h	double_producer
798	6460.66162109375	7569.0478515625	D1	2h	double_producer
799	729.436218261719	1121.96008300781	D1	2h	double_producer
800	1293.87976074219	1187.66174316406	D1	2h	double_producer
801	1130.73681640625	3709.87255859375	D1	2h	double_producer
802	7144.10107421875	1421.44519042969	D1	2h	double_producer
803	5222.9541015625	4384.2080078125	D1	2h	double_producer
804	635.571472167969	1243.54333496094	D1	2h	double_producer
805	5370.32470703125	4963.72607421875	D1	2h	double_producer
806	603.831237792969	1268.52014160156	D1	2h	double_producer
807	2428.05224609375	2032.75659179688	D1	2h	double_producer
808	8164.4423828125	8671.576171875	D1	2h	double_producer
809	1881.58728027344	1817.33374023438	D1	2h	double_producer
810	2503.27807617188	1943.30920410156	D1	2h	double_producer
811	680.616882324219	2596.6494140625	D1	2h	double_producer
812	1891.80944824219	1249.06640625	D1	2h	double_producer
813	2068.630859375	1731.26196289062	D1	2h	double_producer
814	1384.76550292969	1504.36657714844	D2	2h	double_producer
815	819.286010742188	1065.73754882812	D2	2h	double_producer
816	592.860290527344	2702.61547851562	D2	2h	double_producer
817	603.985107421875	1132.85412597656	D2	2h	double_producer
818	1211.28039550781	2391.37451171875	D2	2h	double_producer
819	4429.0927734375	2077.8876953125	D2	2h	double_producer
820	651.806335449219	1660.06994628906	D2	2h	double_producer
821	5804.7294921875	3269.97998046875	D2	2h	double_producer
822	1157.05114746094	1954.93823242188	D2	2h	double_producer
823	690.464660644531	1126.63732910156	D2	2h	double_producer
824	5871.26220703125	1196.73449707031	D2	2h	double_producer
825	579.32470703125	1140.08288574219	D2	2h	double_producer
826	832.082580566406	1187.97326660156	D2	2h	double_producer
827	922.114379882812	1393.14404296875	D2	2h	double_producer
828	1419.89892578125	960.224487304688	D2	2h	double_producer
829	1365.43127441406	2942.095703125	D2	2h	double_producer
830	4700.1865234375	2326.42138671875	D2	2h	double_producer
831	2240.84326171875	957.092346191406	D2	2h	double_producer
832	688.952514648438	1220.38928222656	D2	2h	double_producer
833	2028.31005859375	2039.26672363281	D2	2h	double_producer
834	13456.923828125	4698.8251953125	D2	2h	double_producer
835	3038.98852539062	4442.0947265625	D2	2h	double_producer
836	1659.39025878906	1643.06225585938	D2	2h	double_producer
837	4181.04736328125	3516.70336914062	D2	2h	double_producer
838	770.5810546875	1362.38269042969	D2	2h	double_producer
839	2941.52465820312	2409.30688476562	D2	2h	double_producer
840	1170.46337890625	1700.86779785156	D2	2h	double_producer
841	12332.2421875	5418.81494140625	D2	2h	double_producer
842	1235.59411621094	2792.47924804688	D2	2h	double_producer
843	998.251953125	1055.09936523438	D2	2h	double_producer
844	1630.71325683594	1735.4619140625	D2	2h	double_producer
845	1906.55615234375	1492.98974609375	D2	2h	double_producer
846	3034.75	2101.03930664062	D2	2h	double_producer
847	770.897705078125	1198.47778320312	D2	2h	double_producer
848	5506.54541015625	2958.10302734375	D2	2h	double_producer
849	3672.30322265625	3609.6708984375	D2	2h	double_producer
850	3969.94799804688	1506.03051757812	D2	2h	double_producer
851	825.841491699219	1932.68054199219	D2	2h	double_producer
852	633.050720214844	1378.98461914062	D2	2h	double_producer
853	1560.6025390625	2813.74072265625	D2	2h	double_producer
854	1163.32629394531	3550.77905273438	D2	2h	double_producer
855	2081.01123046875	1383.29858398438	D2	2h	double_producer
856	8642.6103515625	1693.15832519531	D2	2h	double_producer
857	7628.7109375	4243.357421875	D2	2h	double_producer
858	1746.65600585938	3265.70727539062	D2	2h	double_producer
859	7984.52392578125	8022.71923828125	D2	2h	double_producer
860	793.540710449219	1535.52844238281	D2	2h	double_producer
861	2023.5107421875	3704.72216796875	D2	2h	double_producer
862	917.70068359375	1588.44738769531	D2	2h	double_producer
863	1579.69104003906	2882.8681640625	D2	2h	double_producer
864	3698.47631835938	1617.54956054688	D2	2h	double_producer
865	7083.6025390625	2526.59643554688	D2	2h	double_producer
866	655.601013183594	4360.53759765625	D2	2h	double_producer
867	3562.79638671875	2173.3857421875	D2	2h	double_producer
868	1050.60070800781	1525.11474609375	D2	2h	double_producer
869	1206.12817382812	1401.52001953125	D2	2h	double_producer
870	2410.51953125	4015.88427734375	D2	2h	double_producer
871	3483.45629882812	1904.89965820312	D2	2h	double_producer
872	744.845397949219	4196.810546875	D2	2h	double_producer
873	1426.21337890625	1195.48852539062	D2	2h	double_producer
874	1409.95861816406	1490.8876953125	D2	2h	double_producer
875	1528.25366210938	1860.22473144531	D2	2h	double_producer
876	869.068603515625	2604.52807617188	D2	2h	double_producer
877	810.108215332031	1310.35168457031	D2	2h	double_producer
878	2173.47631835938	3240.28881835938	D2	2h	double_producer
879	1346.16162109375	1560.80078125	D2	2h	double_producer
880	762.343505859375	1180.13598632812	D2	2h	double_producer
881	672.696899414062	1169.05554199219	D2	2h	double_producer
882	1263.23791503906	3279.6455078125	D2	2h	double_producer
883	789.738220214844	1256.25744628906	D2	2h	double_producer
884	2328.29125976562	3281.17431640625	D2	2h	double_producer
885	9314.15625	4127.3359375	D2	2h	double_producer
886	751.271911621094	1500.89685058594	D2	2h	double_producer
887	3297.39379882812	2454.94775390625	D2	2h	double_producer
888	2744.07641601562	1594.82507324219	D2	2h	double_producer
889	674.443054199219	1424.53454589844	D2	2h	double_producer
890	827.140014648438	2229.73779296875	D2	2h	double_producer
891	1734.08911132812	4054.99829101562	D2	2h	double_producer
892	2252.99072265625	2528.89990234375	D2	2h	double_producer
893	1266.66296386719	2575.45874023438	D2	2h	double_producer
894	716.606018066406	987.135375976562	D2	2h	double_producer
895	1793.58239746094	2513.63427734375	D2	2h	double_producer
896	636.629516601562	984.733581542969	D2	2h	double_producer
897	954.332763671875	3469.84619140625	D2	2h	double_producer
898	1378.49011230469	3253.31201171875	D2	2h	double_producer
899	4074.77661132812	1859.07263183594	D2	2h	double_producer
900	2758.81127929688	1338.35144042969	D2	2h	double_producer
901	5535.89404296875	2542.79028320312	D2	2h	double_producer
902	681.916198730469	1750.8896484375	D2	2h	double_producer
903	610.56591796875	4660.70751953125	D2	2h	double_producer
904	737.862121582031	973.476745605469	D2	2h	double_producer
905	1914.30688476562	1610.16223144531	D2	2h	double_producer
906	3770.01196289062	1748.78735351562	D2	2h	double_producer
907	644.018188476562	5493.28271484375	D2	2h	double_producer
908	1815.41674804688	4258.99267578125	D2	2h	double_producer
909	1690.85864257812	1206.18774414062	D2	2h	double_producer
910	4113.8466796875	2803.53588867188	D2	2h	double_producer
911	1639.71618652344	956.591369628906	D2	2h	double_producer
912	13403.5078125	3821.64965820312	D2	2h	double_producer
913	680.755615234375	1521.18383789062	D2	2h	double_producer
914	1249.04870605469	3354.68286132812	D2	2h	double_producer
915	2279.24389648438	4019.47583007812	D2	2h	double_producer
916	594.549438476562	1406.32299804688	D2	2h	double_producer
917	3286.57861328125	1135.46057128906	D2	2h	double_producer
918	1505.42199707031	5096.87109375	D2	2h	double_producer
919	2954.49072265625	1076.96667480469	D2	2h	double_producer
920	3412.98999023438	9363.619140625	D2	2h	double_producer
921	1636.67236328125	1267.34887695312	D2	2h	double_producer
922	1313.05151367188	2336.71923828125	D2	2h	double_producer
923	1367.97778320312	3020.06030273438	D2	2h	double_producer
924	9033.998046875	1232.841796875	D2	2h	double_producer
925	750.98046875	1035.82727050781	D2	2h	double_producer
926	8982.4072265625	1559.49597167969	D2	2h	double_producer
927	1147.8408203125	1267.75939941406	D2	2h	double_producer
928	656.68798828125	1762.75756835938	D2	2h	double_producer
929	2225.71142578125	1134.18542480469	D2	2h	double_producer
930	3925.0830078125	2575.52954101562	D2	2h	double_producer
931	2366.23071289062	1460.99938964844	D2	2h	double_producer
932	1064.85729980469	3881.99755859375	D2	2h	double_producer
933	1697.10046386719	1623.25561523438	D2	2h	double_producer
934	881.676818847656	1100.068359375	D2	2h	double_producer
935	2335.56860351562	2862.35424804688	D2	2h	double_producer
936	6553.89111328125	6043.41162109375	D2	2h	double_producer
937	9957.3828125	2336.4990234375	D2	2h	double_producer
938	2198.59643554688	1958.77294921875	D2	2h	double_producer
939	3064.56713867188	2032.14331054688	D2	2h	double_producer
940	2377.69946289062	2067.40112304688	D2	2h	double_producer
941	1673.77648925781	1083.78405761719	D2	2h	double_producer
942	4881.955078125	2912.21337890625	D2	2h	double_producer
943	928.103088378906	1227.51245117188	D2	2h	double_producer
944	1582.564453125	1496.13159179688	D2	2h	double_producer
945	1097.17626953125	1255.44799804688	D2	2h	double_producer
946	2122.0771484375	1141.39233398438	D2	2h	double_producer
947	1590.61474609375	1254.79125976562	D2	2h	double_producer
948	1381.81823730469	1363.91052246094	D2	2h	double_producer
949	1305.01989746094	1835.89001464844	D2	2h	double_producer
950	1655.89196777344	1105.06848144531	D2	2h	double_producer
951	1677.12158203125	2727.48950195312	D2	2h	double_producer
952	2871.79516601562	1316.32043457031	D2	2h	double_producer
953	1802.05004882812	2317.81030273438	D2	2h	double_producer
954	3910.76000976562	2824.99731445312	D2	2h	double_producer
955	1040.77551269531	962.789916992188	D2	2h	double_producer
956	622.386169433594	1898.62878417969	D2	2h	double_producer
957	4976.97314453125	1205.78076171875	D2	2h	double_producer
958	1875.03393554688	1456.87194824219	D2	2h	double_producer
959	1916.51550292969	1253.21569824219	D2	2h	double_producer
960	723.262634277344	1903.28552246094	D2	2h	double_producer
961	5883.41650390625	1776.81616210938	D2	2h	double_producer
962	1667.98913574219	2519.5029296875	D2	2h	double_producer
963	1455.75	1906.92602539062	D2	2h	double_producer
964	12310.9130859375	4457.4638671875	D2	2h	double_producer
965	683.729797363281	849.115600585938	D2	2h	double_producer
966	3251.72900390625	3264.22290039062	D2	2h	double_producer
967	643.013916015625	4178.1455078125	D2	2h	double_producer
968	1068.05395507812	1148.90026855469	D2	2h	double_producer
969	1292.05908203125	5007.28369140625	D2	2h	double_producer
970	2436.259765625	2108.68017578125	D2	2h	double_producer
971	2679.44921875	2145.11083984375	D2	2h	double_producer
972	3429.19995117188	3869.27905273438	D2	2h	double_producer
973	906.258117675781	1580.40686035156	D2	2h	double_producer
974	715.560485839844	2007.48510742188	D2	2h	double_producer
975	3547.39233398438	2270.01904296875	D2	2h	double_producer
976	2648.3359375	3210.58471679688	D2	2h	double_producer
977	712.594543457031	1059.94030761719	D2	2h	double_producer
978	880.505798339844	1231.82727050781	D2	2h	double_producer
979	7674.40185546875	2371.23779296875	D2	2h	double_producer
980	1254.44714355469	1718.125	D2	2h	double_producer
981	737.925048828125	3017.26049804688	D2	2h	double_producer
982	1462.03051757812	4979.77490234375	D2	2h	double_producer
983	3301.23974609375	1446.75939941406	D2	2h	double_producer
984	8542.2607421875	1295.89013671875	D2	2h	double_producer
985	1321.31677246094	977.161987304688	D2	2h	double_producer
986	613.360717773438	1099.06555175781	D2	2h	double_producer
987	1391.65270996094	1092.16137695312	D2	2h	double_producer
988	2530.08911132812	8414.6044921875	D2	2h	double_producer
989	1667.24475097656	2671.36279296875	D2	2h	double_producer
990	2746.17553710938	2872.50927734375	D2	2h	double_producer
991	9057.58984375	8041.51318359375	D2	2h	double_producer
992	6360.611328125	7576.69775390625	D2	2h	double_producer
993	953.351806640625	2214.22607421875	D2	2h	double_producer
994	1632.42077636719	1599.56506347656	D2	2h	double_producer
995	3376.23828125	1174.62805175781	D2	2h	double_producer
996	1630.39074707031	978.607238769531	D2	2h	double_producer
997	631.476257324219	1442.84057617188	D2	2h	double_producer
998	1415.40661621094	1478.28576660156	D2	2h	double_producer
999	648.534729003906	1296.93090820312	D2	2h	double_producer
1000	3635.4013671875	2237.28173828125	D2	2h	double_producer
1001	677.389892578125	958.280090332031	D2	2h	double_producer
1002	4519.5595703125	3183.76318359375	D2	2h	double_producer
1003	736.053649902344	1401.47961425781	D2	2h	double_producer
1004	5991.1025390625	3417.60766601562	D2	2h	double_producer
1005	1086.16625976562	1399.20495605469	D2	2h	double_producer
1006	5105.9375	3204.56958007812	D2	2h	double_producer
1007	811.794982910156	1462.20422363281	D2	2h	double_producer
1008	1925.43212890625	4587.83251953125	D2	2h	double_producer
1009	3347.30615234375	2402.73217773438	D2	2h	double_producer
1010	802.671203613281	1634.34204101562	D2	2h	double_producer
1011	866.109436035156	5240.26513671875	D2	2h	double_producer
1012	3573.92163085938	1396.67456054688	D2	2h	double_producer
1013	1202.69714355469	2638.00048828125	D2	2h	double_producer
1014	5488.83056640625	9141.1875	D2	2h	double_producer
1015	1418.55847167969	1148.12878417969	D2	2h	double_producer
1016	813.384826660156	719.101623535156	D2	2h	double_producer
1017	4008.24877929688	2041.67138671875	D2	2h	double_producer
1018	4425.97265625	1998.255859375	D2	2h	double_producer
1019	1492.20874023438	693.183837890625	D2	2h	double_producer
1020	2029.36694335938	1314.13562011719	D2	2h	double_producer
1021	1057.3251953125	1631.11071777344	D2	2h	double_producer
1022	11075.9599609375	1510.47802734375	D2	2h	double_producer
1023	1676.26599121094	3430.97290039062	D2	2h	double_producer
1024	3761.94067382812	9536.3564453125	D2	2h	double_producer
1025	1002.83203125	949.287414550781	D2	2h	double_producer
1026	864.692077636719	1086.01977539062	D2	2h	double_producer
1027	2449.24829101562	1295.95178222656	D2	2h	double_producer
1028	2145.65795898438	985.353820800781	D2	2h	double_producer
1029	1758.2822265625	3537.27954101562	D2	2h	double_producer
1030	1376.90881347656	1007.48602294922	D2	2h	double_producer
1031	2459.212890625	3965.61206054688	D2	2h	double_producer
1032	1666.12060546875	1609.01586914062	D2	2h	double_producer
1033	8549.91015625	2478.48779296875	D2	2h	double_producer
1034	1247.42639160156	1372.69128417969	D2	2h	double_producer
1035	1018.88433837891	1458.60119628906	D2	2h	double_producer
1036	959.153869628906	1314.34802246094	D2	2h	double_producer
1037	599.790588378906	3436.65283203125	D2	2h	double_producer
1038	625.47802734375	2915.79760742188	D2	2h	double_producer
1039	1124.9609375	1132.87536621094	D2	2h	double_producer
1040	7111.10302734375	3785.05444335938	D2	2h	double_producer
1041	756.841674804688	1075.38220214844	D2	2h	double_producer
1042	5642.03564453125	2218.13989257812	D2	2h	double_producer
1043	3350.78002929688	4425.49951171875	D2	2h	double_producer
1044	738.167114257812	1059.07116699219	D2	2h	double_producer
1045	3263.60205078125	7674.56298828125	D2	2h	double_producer
1046	1271.19274902344	2320.33666992188	D2	2h	double_producer
1047	2524.62646484375	1206.79077148438	D2	2h	double_producer
1048	1396.60583496094	1485.97619628906	D2	2h	double_producer
1049	4855.1357421875	3663.00561523438	D2	2h	double_producer
1050	1018.96014404297	2691.44189453125	D2	2h	double_producer
1051	988.486694335938	1114.48449707031	D2	2h	double_producer
1052	3265.42211914062	4590.44287109375	D2	2h	double_producer
1053	3193.126953125	1979.6259765625	D2	2h	double_producer
1054	4631.60986328125	2065.71142578125	D2	2h	double_producer
1055	2463.24194335938	1714.54406738281	D2	2h	double_producer
1056	648.980773925781	777.950622558594	D2	2h	double_producer
1057	2607.16625976562	2360.97583007812	D2	2h	double_producer
1058	2970.7890625	1761.76147460938	D2	2h	double_producer
1059	1115.32214355469	2613.22412109375	D2	2h	double_producer
1060	4463.07568359375	4379.93359375	D2	2h	double_producer
1061	5152.8154296875	3271.93481445312	D2	2h	double_producer
1062	5245.2880859375	1710.43713378906	D2	2h	double_producer
1063	10152.8896484375	1482.75073242188	D2	2h	double_producer
1064	2398.4619140625	1873.11315917969	D2	2h	double_producer
1065	1119.42407226562	1071.58093261719	D2	2h	double_producer
1066	754.687622070312	1175.42785644531	D2	2h	double_producer
1067	663.639831542969	1318.66711425781	D2	2h	double_producer
1068	678.030517578125	1762.98425292969	D2	2h	double_producer
1069	1009.94927978516	1366.29870605469	D2	2h	double_producer
1070	1022.02490234375	1352.17468261719	D2	2h	double_producer
1071	2508.71435546875	1281.17565917969	D2	2h	double_producer
1072	1154.22338867188	1816.44494628906	D2	2h	double_producer
1073	1688.8251953125	3244.60595703125	D2	2h	double_producer
1074	6637.6533203125	8191.35009765625	D2	2h	double_producer
1075	3357.81494140625	1223.70776367188	D2	2h	double_producer
1076	5205.17578125	1379.49755859375	D2	2h	double_producer
1077	914.18798828125	1151.25280761719	D2	2h	double_producer
1078	703.558959960938	4899.79833984375	D2	2h	double_producer
1079	13746.7197265625	1979.86254882812	D2	2h	double_producer
1080	3152.66015625	4855.15380859375	D2	2h	double_producer
1081	2816.54833984375	2303.46069335938	D2	2h	double_producer
1082	1251.03015136719	2209.96557617188	D2	2h	double_producer
1083	1032.6123046875	1565.35498046875	D2	2h	double_producer
1084	1979.06225585938	1549.97607421875	D2	2h	double_producer
1085	858.645385742188	1617.97912597656	D2	2h	double_producer
1086	696.542724609375	979.704650878906	D2	2h	double_producer
1087	649.694030761719	1474.96350097656	D2	2h	double_producer
1088	5454.7294921875	1593.71630859375	D2	2h	double_producer
1089	1349.32678222656	3531.63842773438	D2	2h	double_producer
1090	2051.05224609375	2586.97680664062	D2	2h	double_producer
1091	1017.60388183594	1512.20202636719	D2	2h	double_producer
1092	2566.28442382812	1621.24975585938	D2	2h	double_producer
1093	4787.5419921875	3008.09130859375	D2	2h	double_producer
1094	1615.04040527344	1666.64672851562	D2	2h	double_producer
1095	1450.61413574219	2828.77709960938	D2	2h	double_producer
1096	4407.90234375	1709.38366699219	D2	2h	double_producer
1097	6624.3232421875	1844.29736328125	D2	2h	double_producer
1098	926.417358398438	1497.78332519531	D2	2h	double_producer
1099	613.821105957031	2319.8974609375	D2	2h	double_producer
1100	2511.78002929688	1611.13781738281	D2	2h	double_producer
1101	1057.9443359375	1621.49243164062	D2	2h	double_producer
1102	1441.60559082031	1724.05444335938	D2	2h	double_producer
1103	7339.6748046875	3500.58764648438	D2	2h	double_producer
1104	1075.04968261719	906.311950683594	D2	2h	double_producer
1105	7867.76416015625	4188.248046875	D2	2h	double_producer
1106	623.2509765625	812.123046875	D2	2h	double_producer
1107	781.821899414062	1314.87158203125	D2	2h	double_producer
1108	2407.59497070312	2243.07421875	D2	2h	double_producer
1109	1647.80017089844	1548.20031738281	D2	2h	double_producer
1110	608.552856445312	1939.2177734375	D2	2h	double_producer
1111	681.286193847656	1575.06225585938	D2	2h	double_producer
1112	3654.10668945312	1218.56091308594	D2	2h	double_producer
1113	2771.76879882812	3966.12890625	D2	2h	double_producer
1114	932.065612792969	2190.0322265625	D2	2h	double_producer
1115	6810.23046875	1875.55725097656	D2	2h	double_producer
1116	609.3662109375	2212.4521484375	D2	2h	double_producer
1117	6524.48974609375	6618.64794921875	D2	2h	double_producer
1118	945.319519042969	1173.58276367188	D2	2h	double_producer
1119	654.21484375	1431.88757324219	D2	2h	double_producer
1120	1354.32836914062	2079.39697265625	D2	2h	double_producer
1121	940.159790039062	2334.93432617188	D2	2h	double_producer
1122	754.693664550781	1070.19128417969	D2	2h	double_producer
1123	667.841735839844	1200.15686035156	D2	2h	double_producer
1124	2134.87280273438	3587.63208007812	D2	2h	double_producer
1125	3673.19116210938	1440.32446289062	D2	2h	double_producer
1126	3930.21337890625	2140.14038085938	D2	2h	double_producer
1127	1436.95361328125	1936.169921875	D2	2h	double_producer
1128	2090.15942382812	2273.35424804688	D2	2h	double_producer
1129	649.063537597656	1307.0537109375	D2	2h	double_producer
1130	1224.01171875	3076.79370117188	D2	2h	double_producer
1131	1737.1279296875	1214.34973144531	D2	2h	double_producer
1132	12269.494140625	1461.98950195312	D2	2h	double_producer
1133	1211.54052734375	1110.97229003906	D2	2h	double_producer
1134	1967.39953613281	1700.29699707031	D2	2h	double_producer
1135	1567.64562988281	1535.00341796875	D2	2h	double_producer
1136	1437.11999511719	933.828002929688	D2	2h	double_producer
1137	1560.87927246094	1253.53381347656	D2	2h	double_producer
1138	1407.27954101562	1434.13671875	D2	2h	double_producer
1139	1005.46948242188	1924.33520507812	D2	2h	double_producer
1140	613.9697265625	2990.142578125	D2	2h	double_producer
1141	2858.88110351562	4560.720703125	D2	2h	double_producer
1142	3337.17041015625	1757.98046875	D2	2h	double_producer
1143	1764.87390136719	2320.25268554688	D2	2h	double_producer
1144	637.801696777344	1781.63757324219	D2	2h	double_producer
1145	9014.0927734375	6888.982421875	D2	2h	double_producer
1146	4000.68969726562	1699.73803710938	D2	2h	double_producer
1147	927.8525390625	1200.47094726562	D2	2h	double_producer
1148	2473.61157226562	4507.86865234375	D2	2h	double_producer
1149	1243.88854980469	5599.60595703125	D2	2h	double_producer
1150	6965.0439453125	1536.49584960938	D2	2h	double_producer
1151	1152.64013671875	1385.13037109375	D2	2h	double_producer
1152	1596.51696777344	2268.51513671875	D2	2h	double_producer
1153	655.888610839844	2412.8740234375	D2	2h	double_producer
1154	2270.005859375	2090.42602539062	D2	2h	double_producer
1155	1616.80285644531	2448.45654296875	D2	2h	double_producer
1156	704.687194824219	821.303649902344	D2	2h	double_producer
1157	841.062866210938	1866.19079589844	D2	2h	double_producer
1158	4483.712890625	3986.8037109375	D2	2h	double_producer
1159	1512.26977539062	2243.64501953125	D2	2h	double_producer
1160	868.99951171875	1285.88720703125	D2	2h	double_producer
1161	958.009338378906	1719.01049804688	D2	2h	double_producer
1162	8681.6513671875	2689.8544921875	D2	2h	double_producer
1163	638.318664550781	984.236450195312	D2	2h	double_producer
1164	2281.17016601562	3403.26318359375	D2	2h	double_producer
1165	618.725280761719	1469.84912109375	D2	2h	double_producer
1166	3051.57885742188	2097.685546875	D2	2h	double_producer
1167	995.102661132812	3848.18090820312	D2	2h	double_producer
1168	782.782531738281	1768.54638671875	D2	2h	double_producer
1169	4754.759765625	7425.9794921875	D2	2h	double_producer
1170	4778.3056640625	2967.06323242188	D2	2h	double_producer
1171	1668.70458984375	1710.95190429688	D2	2h	double_producer
1172	721.900024414062	1639.09118652344	D2	2h	double_producer
1173	1253.12976074219	3051.32543945312	D2	2h	double_producer
1174	745.170593261719	1584.81677246094	D2	2h	double_producer
1175	917.439392089844	2037.66418457031	D2	2h	double_producer
1176	649.356750488281	2074.52661132812	D2	2h	double_producer
1177	800.641357421875	1268.21337890625	D2	2h	double_producer
1178	1948.21520996094	1697.02587890625	D2	2h	double_producer
1179	2969.40502929688	1165.51171875	D2	2h	double_producer
1180	12246.99609375	2690.3310546875	D2	2h	double_producer
1181	2342.40258789062	2919.49145507812	D2	2h	double_producer
1182	1040.20227050781	2212.37573242188	D2	2h	double_producer
1183	2818.01391601562	3901.93676757812	D2	2h	double_producer
1184	3924.9248046875	3447.35791015625	D2	2h	double_producer
1185	638.351867675781	1823.62451171875	D2	2h	double_producer
1186	2127.62084960938	2842.80249023438	D2	2h	double_producer
1187	3576.24682617188	1269.39453125	D2	2h	double_producer
1188	714.050903320312	2128.06640625	D2	2h	double_producer
1189	704.828430175781	1087.36694335938	D2	2h	double_producer
1190	1517.6279296875	1156.58081054688	D2	2h	double_producer
1191	1772.87329101562	1061.21618652344	D2	2h	double_producer
1192	6098.44140625	2132.73315429688	D2	2h	double_producer
1193	3357.5224609375	1087.01452636719	D2	2h	double_producer
1194	13090.1474609375	9461.74609375	D2	2h	double_producer
1195	1048.66247558594	4003.92822265625	D2	2h	double_producer
1196	4095.080078125	1405.76806640625	D2	2h	double_producer
1197	1599.29943847656	1283.22399902344	D2	2h	double_producer
1198	3864.1103515625	1815.39880371094	D2	2h	double_producer
1199	1573.84338378906	1441.90856933594	D2	2h	double_producer
1200	1176.75146484375	1324.46887207031	D2	2h	double_producer
1201	2167.04663085938	1897.67053222656	D2	2h	double_producer
1202	778.579162597656	2351.646484375	D2	2h	double_producer
1203	701.59912109375	4842.97412109375	D2	2h	double_producer
1204	4586.560546875	2791.47290039062	D2	2h	double_producer
1205	1475.52856445312	1184.26867675781	D2	2h	double_producer
1206	606.196472167969	1397.19641113281	D2	2h	double_producer
1207	1698.4365234375	1463.49975585938	D2	2h	double_producer
1208	665.279357910156	2924.55346679688	D2	2h	double_producer
1209	1744.8212890625	1567.11743164062	D2	2h	double_producer
1210	773.466369628906	2995.06811523438	D2	2h	double_producer
1211	1908.33435058594	2889.9501953125	D2	2h	double_producer
1212	1022.89752197266	1984.85729980469	D2	2h	double_producer
1213	961.026916503906	2689.4970703125	D2	2h	double_producer
1214	648.921264648438	1483.39147949219	D2	2h	double_producer
1215	2116.65454101562	1185.53198242188	D2	2h	double_producer
1216	883.251892089844	1179.83288574219	D2	2h	double_producer
1217	2011.26806640625	1728.91064453125	D2	2h	double_producer
1218	1316.71789550781	1575.31823730469	D2	2h	double_producer
1219	9926.1533203125	5978.1337890625	D2	2h	double_producer
1220	1006.77856445312	2020.74548339844	D2	2h	double_producer
1221	1462.64343261719	907.287780761719	D2	2h	double_producer
1222	743.552673339844	1917.79516601562	D2	2h	double_producer
1223	733.133605957031	1111.78466796875	D2	2h	double_producer
1224	721.426147460938	1219.35668945312	D2	2h	double_producer
1225	2054.12475585938	1819.8310546875	D2	2h	double_producer
1226	4445.5048828125	1502.91748046875	D2	2h	double_producer
1227	958.060546875	1868.59680175781	D2	2h	double_producer
1228	803.622741699219	1304.46118164062	D2	2h	double_producer
1229	1919.77575683594	1461.41137695312	D2	2h	double_producer
1230	1503.62451171875	2882.3544921875	D2	2h	double_producer
1231	2230.28564453125	7106.88330078125	D2	2h	double_producer
1232	764.105773925781	1302.01208496094	D2	2h	double_producer
1233	3342.951171875	1125.18444824219	D2	2h	double_producer
1234	1018.82733154297	1563.2314453125	D2	2h	double_producer
1235	1215.87377929688	1912.30126953125	D2	2h	double_producer
1236	897.018371582031	2769.70092773438	D2	2h	double_producer
1237	7319.71630859375	7837.1201171875	D2	2h	double_producer
1238	959.964111328125	1089.11706542969	D2	2h	double_producer
1239	657.555786132812	1562.43981933594	D2	2h	double_producer
1240	628.916687011719	1348.79028320312	D2	2h	double_producer
1241	1068.86022949219	1609.64440917969	D2	2h	double_producer
1242	749.259887695312	5038.3056640625	D2	2h	double_producer
1243	939.90283203125	1050.32702636719	D2	2h	double_producer
1244	770.737243652344	1162.79528808594	D2	2h	double_producer
1245	3500.10131835938	5036.12841796875	D2	2h	double_producer
1246	11128.140625	7540.57177734375	D2	2h	double_producer
1247	1385.38928222656	1101.99829101562	D2	2h	double_producer
1248	7306.466796875	3467.68359375	D2	2h	double_producer
1249	1289.18054199219	1387.76159667969	D2	2h	double_producer
1250	1248.5498046875	1325.99475097656	D2	2h	double_producer
1251	4711.3330078125	6222.85595703125	D2	2h	double_producer
1252	1283.13049316406	2201.79760742188	D2	2h	double_producer
1253	7258.01025390625	2166.74853515625	D2	2h	double_producer
1254	1757.66101074219	1476.61853027344	D2	2h	double_producer
1255	1624.47937011719	3658.71118164062	D2	2h	double_producer
1256	777.053100585938	1339.32690429688	D2	2h	double_producer
1257	847.824829101562	1613.82043457031	D2	2h	double_producer
1258	4155.1171875	2305.76806640625	D2	2h	double_producer
1259	6889.576171875	1290.46630859375	D2	2h	double_producer
1260	2020.56579589844	3169.25317382812	D2	2h	double_producer
1261	899.360473632812	996.396057128906	D2	2h	double_producer
1262	650.529418945312	1482.52319335938	D2	2h	double_producer
1263	3289.44799804688	6500.94091796875	D2	2h	double_producer
1264	1149.14282226562	1387.66320800781	D2	2h	double_producer
1265	1362.01721191406	1106.6396484375	D2	2h	double_producer
1266	1189.93811035156	1940.52197265625	D2	2h	double_producer
1267	3404.42529296875	2213.53515625	D2	2h	double_producer
1268	1156.39184570312	1968.99047851562	D2	2h	double_producer
1269	1832.04357910156	2689.03393554688	D2	2h	double_producer
1270	2396.7900390625	2253.86889648438	D2	2h	double_producer
1271	763.027587890625	1384.96105957031	D2	2h	double_producer
1272	715.269165039062	1284.28637695312	D2	2h	double_producer
1273	680.5732421875	1245.50451660156	D2	2h	double_producer
1274	3157.52124023438	4523.994140625	D2	2h	double_producer
1275	1400.4189453125	1280.69665527344	D2	2h	double_producer
1276	1152.80725097656	2109.13110351562	D2	2h	double_producer
1277	1048.19702148438	1744.77758789062	D2	2h	double_producer
1278	3500.62866210938	1763.45275878906	D2	2h	double_producer
1279	850.19873046875	993.647216796875	D2	2h	double_producer
1280	828.204284667969	1368.54821777344	D2	2h	double_producer
1281	2118.77221679688	1087.33984375	D2	2h	double_producer
1282	2489.5810546875	2079.646484375	D2	2h	double_producer
1283	835.938232421875	1773.15161132812	D2	2h	double_producer
1284	1232.62084960938	1748.57751464844	D2	2h	double_producer
1285	830.927551269531	2158.57495117188	D2	2h	double_producer
1286	707.436828613281	1231.33862304688	D2	2h	double_producer
1287	2789.75927734375	1950.17919921875	D2	2h	double_producer
1288	2926.51806640625	2795.47314453125	D2	2h	double_producer
1289	783.094604492188	1488.01538085938	D2	2h	double_producer
1290	922.938537597656	2618.80078125	D2	2h	double_producer
1291	1117.65087890625	1097.54699707031	D2	2h	double_producer
1292	4697.09033203125	2061.32373046875	D2	2h	double_producer
1293	1406.69714355469	1242.17456054688	D2	2h	double_producer
1294	620.877380371094	3277.71215820312	D2	2h	double_producer
1295	855.304870605469	4590.8125	D2	2h	double_producer
1296	6860.94873046875	3498.81665039062	D2	2h	double_producer
1297	3573.26147460938	1381.26379394531	D2	2h	double_producer
1298	940.651489257812	1117.51586914062	D2	2h	double_producer
1299	3891.80615234375	4724.990234375	D2	2h	double_producer
1300	1732.06066894531	3196.52221679688	D2	2h	double_producer
1301	2281.03833007812	2506.41064453125	D2	2h	double_producer
1302	1470.70336914062	1364.80456542969	D2	2h	double_producer
1303	1618.70544433594	1613.16564941406	D2	2h	double_producer
1304	4557.07958984375	1782.73791503906	D2	2h	double_producer
1305	929.0654296875	1612.96862792969	D2	2h	double_producer
1306	1445.30871582031	3976.13549804688	D2	2h	double_producer
1307	1480.16625976562	2284.6328125	D2	2h	double_producer
1308	595.772277832031	2343.57836914062	D2	2h	double_producer
1309	1397.26049804688	5724.27392578125	D2	2h	double_producer
1310	1457.41564941406	1754.44592285156	D2	2h	double_producer
1311	10560.5283203125	3309.67944335938	D2	2h	double_producer
1312	927.819580078125	1423.48413085938	D2	2h	double_producer
1313	634.106140136719	949.017822265625	D2	2h	double_producer
1314	1290.30554199219	939.723937988281	D2	2h	double_producer
1315	1070.921875	2763.60717773438	D2	2h	double_producer
1316	919.359313964844	1200.36328125	D2	2h	double_producer
1317	10516.5927734375	2226.109375	D2	2h	double_producer
1318	1247.21020507812	1526.69934082031	D2	2h	double_producer
1319	738.241271972656	2874.53002929688	D2	2h	double_producer
1320	2395.93139648438	1891.50170898438	D2	2h	double_producer
1321	881.320739746094	959.19775390625	D2	2h	double_producer
1322	3167.85815429688	1788.66979980469	D2	2h	double_producer
1323	5652.9287109375	1400.25793457031	D2	2h	double_producer
1324	3391.67333984375	1460.46484375	D2	2h	double_producer
1325	976.65673828125	2417.24243164062	D2	2h	double_producer
1326	1698.39489746094	1472.61828613281	D2	2h	double_producer
1327	4132.54248046875	4159.54296875	D2	2h	double_producer
1328	899.156677246094	3578.95361328125	D2	2h	double_producer
1329	1023.93084716797	6157.81494140625	D2	2h	double_producer
1330	783.812377929688	1171.42041015625	D2	2h	double_producer
1331	1146.29333496094	2243.41088867188	D2	2h	double_producer
1332	673.290100097656	1665.13757324219	D2	2h	double_producer
1333	2417.0771484375	1578.6826171875	D2	2h	double_producer
1334	649.74072265625	1370.00256347656	D2	2h	double_producer
1335	901.948425292969	2025.62133789062	D2	2h	double_producer
1336	977.739562988281	3747.12841796875	D2	2h	double_producer
1337	1811.18188476562	1233.27392578125	D2	2h	double_producer
1338	8427.2353515625	3640.96850585938	D2	2h	double_producer
1339	2156.22509765625	1702.63049316406	D2	2h	double_producer
1340	11462.142578125	7065.92333984375	D2	2h	double_producer
1341	6133.2685546875	6030.42919921875	D2	2h	double_producer
1342	1531.03405761719	1659.21081542969	D2	2h	double_producer
1343	1477.30834960938	1395.74658203125	D2	2h	double_producer
1344	1364.61376953125	1240.93469238281	D2	2h	double_producer
1345	720.297180175781	1016.98913574219	D2	2h	double_producer
1346	785.592529296875	1332.73937988281	D2	2h	double_producer
1347	3844.22192382812	1896.14953613281	D2	2h	double_producer
1348	1809.11926269531	906.568237304688	D2	2h	double_producer
1349	1468.40979003906	982.309448242188	D2	2h	double_producer
1350	817.528625488281	2250.20727539062	D2	2h	double_producer
1351	1592.80969238281	1925.43896484375	D2	2h	double_producer
1352	1436.11657714844	3764.6806640625	D2	2h	double_producer
1353	834.157531738281	1265.06384277344	D2	2h	double_producer
1354	1349.30383300781	1987.79125976562	D2	2h	double_producer
1355	3024.6865234375	2435.33081054688	D2	2h	double_producer
1356	779.140747070312	2293.02075195312	D2	2h	double_producer
1357	2364.30590820312	1732.02734375	D2	2h	double_producer
1358	1490.72082519531	2056.14501953125	D2	2h	double_producer
1359	1895.70190429688	2931.78784179688	D2	2h	double_producer
1360	954.9228515625	1055.98681640625	D2	2h	double_producer
1361	1735.92297363281	1015.84606933594	D2	2h	double_producer
1362	566.594055175781	1372.71105957031	D2	2h	double_producer
1363	762.385620117188	1496.11901855469	D2	2h	double_producer
1364	2414.65942382812	8244.6904296875	D2	2h	double_producer
1365	1472.96362304688	1716.17651367188	D2	2h	double_producer
1366	1072.22338867188	1938.46997070312	D2	2h	double_producer
1367	638.114990234375	1914.22766113281	D2	2h	double_producer
1368	1632.64233398438	1384.4296875	D2	2h	double_producer
1369	1115.38842773438	1222.19274902344	D2	2h	double_producer
1370	755.087951660156	896.353637695312	D2	2h	double_producer
1371	692.004821777344	1303.20935058594	D2	2h	double_producer
1372	1476.60144042969	1847.2470703125	D2	2h	double_producer
1373	5287.08447265625	6028.55126953125	D2	2h	double_producer
1374	903.528259277344	1670.45458984375	D2	2h	double_producer
1375	623.8740234375	1153.55029296875	D2	2h	double_producer
1376	3047.92114257812	2576.08911132812	D2	2h	double_producer
1377	2911.6416015625	2884.75537109375	D2	2h	double_producer
1378	2681.61791992188	3322.19458007812	D2	2h	double_producer
1379	9359.3583984375	9208.740234375	D2	2h	double_producer
1380	721.524230957031	1289.17932128906	D2	2h	double_producer
1381	1175.58544921875	1400.44360351562	D2	2h	double_producer
1382	8830.0009765625	1502.26550292969	D2	2h	double_producer
1383	5755.435546875	5290.62939453125	D2	2h	double_producer
1384	740.864196777344	1432.26965332031	D2	2h	double_producer
1385	1501.20751953125	1059.96203613281	D2	2h	double_producer
1386	685.643676757812	1118.28674316406	D2	2h	double_producer
1387	604.90576171875	1721.18811035156	D2	2h	double_producer
1388	1162.19799804688	1211.86840820312	D2	2h	double_producer
1389	5092.69140625	3045.65087890625	D2	2h	double_producer
1390	2903.453125	1234.92614746094	D2	2h	double_producer
1391	1233.7177734375	1689.5087890625	D2	2h	double_producer
1392	1343.94982910156	1424.51232910156	D2	2h	double_producer
1393	1800.12951660156	1293.03454589844	D2	2h	double_producer
1394	1078.21105957031	1891.94250488281	D2	2h	double_producer
1395	2394.76196289062	1727.04638671875	D2	2h	double_producer
1396	962.048767089844	2314.6005859375	D2	2h	double_producer
1397	7704.89453125	1341.36291503906	D2	2h	double_producer
1398	1146.52416992188	1369.31750488281	D2	2h	double_producer
1399	4806.8955078125	1155.09936523438	D2	2h	double_producer
1400	2880.61328125	3592.66186523438	D2	2h	double_producer
1401	785.949279785156	904.406066894531	D2	2h	double_producer
1402	611.657409667969	1061.92395019531	D2	2h	double_producer
1403	2768.97045898438	3776.68115234375	D2	2h	double_producer
1404	1416.14770507812	1182.45373535156	D2	2h	double_producer
1405	1262.14196777344	1536.85131835938	D2	2h	double_producer
1406	1362.84362792969	4708.9267578125	D2	2h	double_producer
1407	3325.56860351562	2323.53295898438	D2	2h	double_producer
1408	1381.50744628906	2141.13159179688	D2	2h	double_producer
1409	7950.00830078125	4595.4072265625	D2	2h	double_producer
1410	1527.87182617188	1721.24096679688	D2	2h	double_producer
1411	1999.52221679688	1666.45532226562	D2	2h	double_producer
1412	1929.60009765625	1494.53515625	D2	2h	double_producer
1413	2387.82788085938	2136.14819335938	D2	2h	double_producer
1414	6093.55810546875	3317.27783203125	D2	2h	double_producer
1415	3241.17260742188	1840.42834472656	D2	2h	double_producer
1416	1180.26904296875	1205.03918457031	D2	2h	double_producer
1417	3033.59301757812	4466.62548828125	D2	2h	double_producer
1418	1010.75451660156	1879.42944335938	D2	2h	double_producer
1419	1167.05859375	3328.14990234375	D2	2h	double_producer
1420	7541.09326171875	5357.8544921875	D2	2h	double_producer
1421	2250.11962890625	1924.63732910156	D2	2h	double_producer
1422	782.916015625	1991.42785644531	D2	2h	double_producer
1423	981.093505859375	1129.86389160156	D2	2h	double_producer
1424	1054.80712890625	5375.02197265625	D2	2h	double_producer
1425	668.368713378906	1170.08874511719	D2	2h	double_producer
1426	1528.63696289062	1632.45080566406	D2	2h	double_producer
1427	5879.63134765625	2393.529296875	D2	2h	double_producer
1428	3126.40771484375	2527.0673828125	D2	2h	double_producer
1429	826.967346191406	1374.59265136719	D2	2h	double_producer
1430	1080.25439453125	1228.29797363281	D2	2h	double_producer
1431	2020.15246582031	1701.78393554688	D2	2h	double_producer
1432	4447.37890625	1418.42333984375	D2	2h	double_producer
1433	1815.68872070312	3054.85791015625	D2	2h	double_producer
1434	10283.5966796875	1362.79406738281	D2	2h	double_producer
1435	2735.8828125	2936.63549804688	D2	2h	double_producer
1436	853.562255859375	1155.49584960938	D2	2h	double_producer
1437	1403.64611816406	2257.21801757812	D2	2h	double_producer
1438	1215.39416503906	1148.93127441406	D2	2h	double_producer
1439	2404.9931640625	2051.529296875	D2	2h	double_producer
1440	932.716552734375	1654.15759277344	D2	2h	double_producer
1441	551.859802246094	1753.45166015625	D2	2h	double_producer
1442	726.6533203125	1634.97998046875	D2	2h	double_producer
1443	1294.58239746094	1803.36120605469	D2	2h	double_producer
1444	1344.83544921875	1227.84008789062	D2	2h	double_producer
1445	669.887878417969	885.496520996094	D2	2h	double_producer
1446	4815.5947265625	1342.81909179688	D2	2h	double_producer
1447	3071.99755859375	2768.2431640625	D2	2h	double_producer
1448	912.529907226562	1104.0244140625	D2	2h	double_producer
1449	1879.48718261719	1105.87084960938	D2	2h	double_producer
1450	967.217895507812	984.571166992188	D2	2h	double_producer
1451	8860.2548828125	8312.7578125	D2	2h	double_producer
1452	1878.529296875	2597.04370117188	D2	2h	double_producer
1453	3814.63793945312	2433.17724609375	D2	2h	double_producer
1454	629.88916015625	1779.48901367188	D2	2h	double_producer
1455	716.400085449219	4775.5888671875	D2	2h	double_producer
1456	815.1962890625	1831.93493652344	D2	2h	double_producer
1457	1228.31652832031	1428.69067382812	D2	2h	double_producer
1458	657.470092773438	757.418151855469	D2	2h	double_producer
1459	1227.32092285156	2770.51220703125	D2	2h	double_producer
1460	851.821716308594	1323.77294921875	D2	2h	double_producer
1461	7908.83642578125	7300.30419921875	D2	2h	double_producer
1462	4276.28369140625	11091.583984375	D2	2h	double_producer
1463	3047.69702148438	1416.23571777344	D2	2h	double_producer
1464	984.976135253906	1155.03955078125	D2	2h	double_producer
1465	946.200744628906	1239.11169433594	D2	2h	double_producer
1466	8170.716796875	11201.9951171875	D2	2h	double_producer
1467	1487.72338867188	1112.83032226562	D2	2h	double_producer
1468	694.598205566406	1072.14892578125	D2	2h	double_producer
1469	740.169494628906	1898.10339355469	D2	2h	double_producer
1470	598.21044921875	1514.24401855469	D2	2h	double_producer
1471	746.823547363281	2896.951171875	D2	2h	double_producer
1472	946.814575195312	2128.63525390625	D2	2h	double_producer
1473	951.815673828125	1214.87109375	D2	2h	double_producer
1474	656.6953125	1825.11938476562	D2	2h	double_producer
1475	2527.30688476562	2071.31420898438	D2	2h	double_producer
1476	1867.08728027344	2739.92944335938	D2	2h	double_producer
1477	959.941772460938	1664.87780761719	D2	2h	double_producer
1478	6927.58203125	2455.79321289062	D2	2h	double_producer
1479	914.889282226562	1988.39501953125	D2	2h	double_producer
1480	1528.51696777344	1104.93640136719	D2	2h	double_producer
1481	1045.9208984375	2260.55834960938	D2	2h	double_producer
1482	2375.34912109375	3994.70751953125	D2	2h	double_producer
1483	3417.93896484375	2457.39526367188	D2	2h	double_producer
1484	5863.03662109375	1366.43811035156	D2	2h	double_producer
1485	1370.83447265625	1496.55163574219	D2	2h	double_producer
1486	934.733459472656	900.482055664062	D2	2h	double_producer
1487	655.861206054688	2165.76611328125	D2	2h	double_producer
1488	819.681579589844	1784.00622558594	D2	2h	double_producer
1489	972.323181152344	1332.82153320312	D2	2h	double_producer
1490	1978.53442382812	3061.02368164062	D2	2h	double_producer
1491	1872.78503417969	3008.47412109375	D2	2h	double_producer
1492	2592.29614257812	3380.67309570312	D2	2h	double_producer
1493	678.989868164062	2676.42822265625	D2	2h	double_producer
1494	1453.79406738281	1623.79846191406	D2	2h	double_producer
1495	729.848815917969	1563.57666015625	D2	2h	double_producer
1496	1401.35168457031	1689.70544433594	D2	2h	double_producer
1497	1081.23950195312	1622.82568359375	D2	2h	double_producer
1498	1167.86999511719	962.47021484375	D2	2h	double_producer
1499	2042.91528320312	1981.10852050781	D2	2h	double_producer
1500	3487.96875	2671.4140625	D2	2h	double_producer
1501	2180.54321289062	826.380493164062	D2	2h	double_producer
1502	3401.64770507812	3392.02783203125	D2	2h	double_producer
1503	2479.58154296875	1413.70825195312	D2	2h	double_producer
1504	4823.7470703125	5032.6943359375	D2	2h	double_producer
1505	10496.0791015625	7720.50048828125	D2	2h	double_producer
1506	757.348388671875	1278.32189941406	D2	2h	double_producer
1507	1009.72344970703	1606.22338867188	D2	2h	double_producer
1508	628.087707519531	1659.80529785156	D2	2h	double_producer
1509	746.611938476562	1085.67309570312	D2	2h	double_producer
1510	3502.2724609375	1987.62536621094	D2	2h	double_producer
1511	769.019592285156	1059.85986328125	D2	2h	double_producer
1512	933.856140136719	2158.37329101562	D2	2h	double_producer
1513	1013.90557861328	1841.32507324219	D2	2h	double_producer
1514	3254.53979492188	2260.998046875	D2	2h	double_producer
1515	1062.70593261719	4525.15625	D2	2h	double_producer
1516	1307.22961425781	1126.51293945312	D2	2h	double_producer
1517	8056.8193359375	7195.0068359375	D2	2h	double_producer
1518	856.372131347656	1858.6962890625	D2	2h	double_producer
1519	1586.92822265625	4103.359375	D2	2h	double_producer
1520	2652.76953125	1698.79614257812	D2	2h	double_producer
1521	859.848022460938	1013.93151855469	D2	2h	double_producer
1522	12196.3544921875	2201.15966796875	D2	2h	double_producer
1523	680.907653808594	1300.37060546875	D2	2h	double_producer
1524	1310.11889648438	3414.15771484375	D2	2h	double_producer
1525	6016.97314453125	1157.90295410156	D2	2h	double_producer
1526	959.194091796875	1430.06726074219	D2	2h	double_producer
1527	1801.51611328125	3837.61401367188	D2	2h	double_producer
1528	2327.79858398438	1191.63000488281	D2	2h	double_producer
1529	1292.04699707031	1354.43103027344	D2	2h	double_producer
1530	693.527221679688	2948.11767578125	D2	2h	double_producer
1531	1581.6767578125	1323.34448242188	D2	2h	double_producer
1532	3163.15209960938	1918.56457519531	D2	2h	double_producer
1533	5129.34033203125	2296.7119140625	D2	2h	double_producer
1534	4387.50927734375	6121.1435546875	D2	2h	double_producer
1535	738.935852050781	1034.19360351562	D2	2h	double_producer
1536	6256.49755859375	7215.744140625	D2	2h	double_producer
1537	14210.361328125	1908.60803222656	D2	2h	double_producer
1538	7209.1728515625	1503.14782714844	D2	2h	double_producer
1539	8211.2666015625	6117.03076171875	D2	2h	double_producer
1540	1706.09045410156	3069.1201171875	D2	2h	double_producer
1541	857.046447753906	1183.27551269531	D2	2h	double_producer
1542	999.863891601562	1158.83935546875	D2	2h	double_producer
1543	1439.197265625	3263.70727539062	D2	2h	double_producer
1544	672.954467773438	1783.77746582031	D2	2h	double_producer
1545	2193.91186523438	933.820556640625	D2	2h	double_producer
1546	1749.22692871094	2036.34143066406	D2	2h	double_producer
1547	2134.53784179688	1448.74194335938	D2	2h	double_producer
1548	1015.4970703125	2200.85961914062	D2	2h	double_producer
1549	696.91455078125	1961.76293945312	D2	2h	double_producer
1550	15540.529296875	1473.52380371094	D2	2h	double_producer
1551	799.211608886719	1657.14929199219	D2	2h	double_producer
1552	749.215881347656	1244.73999023438	D2	2h	double_producer
1553	3794.53564453125	1289.25439453125	D2	2h	double_producer
1554	1305.73767089844	2037.72326660156	D2	2h	double_producer
1555	960.499450683594	1366.55908203125	D2	2h	double_producer
1556	1045.91076660156	2565.931640625	D2	2h	double_producer
1557	3080.18212890625	1361.25415039062	D2	2h	double_producer
1558	627.425537109375	1653.04614257812	D2	2h	double_producer
1559	825.993225097656	1100.22912597656	D2	2h	double_producer
1560	1169.47985839844	1276.26538085938	D2	2h	double_producer
1561	3703.2314453125	1401.37243652344	D2	2h	double_producer
1562	1639.93762207031	2919.31005859375	D2	2h	double_producer
1563	1446.16906738281	1492.36059570312	D2	2h	double_producer
1564	770.263366699219	1665.71081542969	D2	2h	double_producer
1565	9853.111328125	2667.1943359375	D2	2h	double_producer
1566	2343.13891601562	11196.9697265625	D2	2h	double_producer
1567	1564.31970214844	4873.1484375	D2	2h	double_producer
1568	681.050415039062	1387.62390136719	D3	2h	double_producer
1569	972.624572753906	2090.5283203125	D3	2h	double_producer
1570	1707.84802246094	3623.78784179688	D3	2h	double_producer
1571	6415.111328125	1348.45910644531	D3	2h	double_producer
1572	1810.58959960938	4858.77734375	D3	2h	double_producer
1573	2191.056640625	3285.34887695312	D3	2h	double_producer
1574	563.259643554688	1125.33349609375	D3	2h	double_producer
1575	1685.78173828125	2318.41479492188	D3	2h	double_producer
1576	8725.6416015625	1307.06457519531	D3	2h	double_producer
1577	9038.9970703125	8368.837890625	D3	2h	double_producer
1578	782.371154785156	1379.62878417969	D3	2h	double_producer
1579	3512.52124023438	1153.61547851562	D3	2h	double_producer
1580	1442.69421386719	2104.47314453125	D3	2h	double_producer
1581	2128.76342773438	4269.6083984375	D3	2h	double_producer
1582	811.098510742188	2039.49621582031	D3	2h	double_producer
1583	8886.5751953125	2661.20947265625	D3	2h	double_producer
1584	2863.3115234375	2611.57470703125	D3	2h	double_producer
1585	8653.4384765625	2961.7041015625	D3	2h	double_producer
1586	631.847717285156	5841.89208984375	D3	2h	double_producer
1587	3898.15893554688	1097.93249511719	D3	2h	double_producer
1588	1210.74377441406	1296.3154296875	D3	2h	double_producer
1589	5589.7490234375	8969.7373046875	D3	2h	double_producer
1590	6465.68115234375	5758.005859375	D3	2h	double_producer
1591	1104.31909179688	2969.35473632812	D3	2h	double_producer
1592	12669.30859375	4117.517578125	D3	2h	double_producer
1593	5721.205078125	4286.5849609375	D3	2h	double_producer
1594	2869.38793945312	5089.39892578125	D3	2h	double_producer
1595	2731.24755859375	1763.50158691406	D3	2h	double_producer
1596	763.245422363281	2835.4267578125	D3	2h	double_producer
1597	4947.43017578125	2602.06762695312	D3	2h	double_producer
1598	3032.42260742188	4433.56298828125	D3	2h	double_producer
1599	669.658630371094	3198.96337890625	D3	2h	double_producer
1600	1354.79638671875	2390.65478515625	D3	2h	double_producer
1601	1896.97387695312	1964.80590820312	D3	2h	double_producer
1602	1838.68994140625	6946.1767578125	D3	2h	double_producer
1603	3344.31176757812	5995.57080078125	D3	2h	double_producer
1604	4367.3515625	5487.16357421875	D3	2h	double_producer
1605	1068.27587890625	1903.29089355469	D3	2h	double_producer
1606	736.611572265625	1079.31982421875	D3	2h	double_producer
1607	943.211059570312	1834.49389648438	D3	2h	double_producer
1608	7334.23046875	7665.61328125	D3	2h	double_producer
1609	1673.55285644531	2045.91137695312	D3	2h	double_producer
1610	861.334655761719	1263.07080078125	D3	2h	double_producer
1611	2019.55773925781	1027.76477050781	D3	2h	double_producer
1612	5726.7177734375	4669.26806640625	D3	2h	double_producer
1613	1566.6318359375	1249.65063476562	D3	2h	double_producer
1614	2196.00732421875	1865.55615234375	D3	2h	double_producer
1615	3307.87646484375	1256.76953125	D3	2h	double_producer
1616	13271.0869140625	1307.77282714844	D3	2h	double_producer
1617	2548.59375	5596.75244140625	D3	2h	double_producer
1618	4000.12451171875	4044.20068359375	D3	2h	double_producer
1619	4454.33544921875	6138.31640625	D3	2h	double_producer
1620	10917.306640625	2923.52661132812	D3	2h	double_producer
1621	1162.74963378906	3254.64965820312	D3	2h	double_producer
1622	1540.41394042969	1114.36486816406	D3	2h	double_producer
1623	1138.5439453125	2836.95556640625	D3	2h	double_producer
1624	936.312805175781	1326.62255859375	D3	2h	double_producer
1625	4211.40087890625	2614.77221679688	D3	2h	double_producer
1626	1651.09289550781	4587.13525390625	D3	2h	double_producer
1627	6707.96533203125	3950.05102539062	D3	2h	double_producer
1628	5562.37109375	4648.62353515625	D3	2h	double_producer
1629	1667.83447265625	1906.04284667969	D3	2h	double_producer
1630	2505.81201171875	1416.25378417969	D3	2h	double_producer
1631	1355.07592773438	1737.65185546875	D3	2h	double_producer
1632	3091.26147460938	1653.72082519531	D3	2h	double_producer
1633	1331.32397460938	1337.4296875	D3	2h	double_producer
1634	684.5869140625	1980.94641113281	D3	2h	double_producer
1635	3143.95751953125	5835.39990234375	D3	2h	double_producer
1636	664.176330566406	946.522277832031	D3	2h	double_producer
1637	8516.3662109375	6979.6796875	D3	2h	double_producer
1638	661.498413085938	1084.07336425781	D3	2h	double_producer
1639	7009.14404296875	1582.46350097656	D3	2h	double_producer
1640	4199.26513671875	2266.81689453125	D3	2h	double_producer
1641	2268.5849609375	1976.59045410156	D3	2h	double_producer
1642	8066.7353515625	10355.0634765625	D3	2h	double_producer
1643	738.249694824219	1011.04309082031	D3	2h	double_producer
1644	8818.2939453125	906.771057128906	D3	2h	double_producer
1645	1387.55920410156	2994.78271484375	D3	2h	double_producer
1646	6476.884765625	3153.65966796875	D3	2h	double_producer
1647	10114.4921875	1291.60668945312	D3	2h	double_producer
1648	964.994750976562	1469.02917480469	D3	2h	double_producer
1649	1260.04125976562	1649.04479980469	D3	2h	double_producer
1650	733.361999511719	2568.072265625	D3	2h	double_producer
1651	6186.01171875	2694.93286132812	D3	2h	double_producer
1652	1274.10205078125	1110.10107421875	D3	2h	double_producer
1653	1620.50988769531	1761.71228027344	D3	2h	double_producer
1654	5067.1494140625	6649.48095703125	D3	2h	double_producer
1655	2024.20874023438	3080.06811523438	D3	2h	double_producer
1656	2409.93017578125	2623.81030273438	D3	2h	double_producer
1657	3794.31689453125	2748.76611328125	D3	2h	double_producer
1658	1525.08679199219	1658.11413574219	D3	2h	double_producer
1659	8523.54296875	6963.357421875	D3	2h	double_producer
1660	611.925659179688	1010.65161132812	D3	2h	double_producer
1661	2695.99169921875	3000.95092773438	D3	2h	double_producer
1662	1258.6572265625	1272.89086914062	D3	2h	double_producer
1663	3634.7392578125	1705.32263183594	D3	2h	double_producer
1664	1810.47009277344	1997.15673828125	D3	2h	double_producer
1665	1310.32580566406	2084.75048828125	D3	2h	double_producer
1666	979.192749023438	1667.32580566406	D3	2h	double_producer
1667	2919.12573242188	2371.98779296875	D3	2h	double_producer
1668	1555.34643554688	2342.57690429688	D3	2h	double_producer
1669	1751.40234375	1218.62219238281	D3	2h	double_producer
1670	1644.49645996094	2864.0458984375	D3	2h	double_producer
1671	2799.72607421875	1687.38952636719	D3	2h	double_producer
1672	8427.78515625	12140.73046875	D3	2h	double_producer
1673	1669.78784179688	994.460632324219	D3	2h	double_producer
1674	5274.31787109375	3847.61987304688	D3	2h	double_producer
1675	1780.72473144531	965.566467285156	D3	2h	double_producer
1676	6708.66650390625	9418.28125	D3	2h	double_producer
1677	4718.49462890625	1477.21301269531	D3	2h	double_producer
1678	1012.02124023438	2038.89562988281	D3	2h	double_producer
1679	3186.77368164062	3860.40356445312	D3	2h	double_producer
1680	1514.87426757812	1144.00451660156	D3	2h	double_producer
1681	2783.34204101562	1057.52026367188	D3	2h	double_producer
1682	1697.73913574219	1714.78369140625	D3	2h	double_producer
1683	7572.57421875	9394.572265625	D3	2h	double_producer
1684	1253.86315917969	1518.41174316406	D3	2h	double_producer
1685	3453.44946289062	3463.771484375	D3	2h	double_producer
1686	672.725036621094	1118.79992675781	D3	2h	double_producer
1687	9331.7666015625	4908.6796875	D3	2h	double_producer
1688	1184.38684082031	2029.40795898438	D3	2h	double_producer
1689	994.738525390625	1146.21435546875	D3	2h	double_producer
1690	1588.5546875	2814.56372070312	D3	2h	double_producer
1691	2347.41674804688	1953.44384765625	D3	2h	double_producer
1692	4599.12060546875	2340.017578125	D3	2h	double_producer
1693	726.335510253906	2744.73974609375	D3	2h	double_producer
1694	1561.76782226562	1122.529296875	D3	2h	double_producer
1695	1254.89013671875	1693.92138671875	D3	2h	double_producer
1696	1681.35729980469	3279.04296875	D3	2h	double_producer
1697	3110.35180664062	1024.65539550781	D3	2h	double_producer
1698	1221.1591796875	1243.19689941406	D3	2h	double_producer
1699	1227.70935058594	1029.45458984375	D3	2h	double_producer
1700	1589.40246582031	1516.72692871094	D3	2h	double_producer
1701	636.190795898438	1057.0166015625	D3	2h	double_producer
1702	5081.86865234375	6723.8232421875	D3	2h	double_producer
1703	2050.90356445312	1414.49328613281	D3	2h	double_producer
1704	3576.96630859375	1157.31555175781	D3	2h	double_producer
1705	1481.4892578125	6597.67626953125	D3	2h	double_producer
1706	967.521057128906	1325.53759765625	D3	2h	double_producer
1707	2277.09228515625	3000.52099609375	D3	2h	double_producer
1708	1671.27770996094	2483.69165039062	D3	2h	double_producer
1709	1320.78088378906	1975.52978515625	D3	2h	double_producer
1710	1041.265625	1412.21923828125	D3	2h	double_producer
1711	2732.44213867188	2144.30224609375	D3	2h	double_producer
1712	2329.94775390625	2406.64794921875	D3	2h	double_producer
1713	1003.02984619141	1160.02307128906	D3	2h	double_producer
1714	700.993591308594	1087.29931640625	D3	2h	double_producer
1715	8560.3486328125	3244.68774414062	D3	2h	double_producer
1716	4849.0390625	1644.12109375	D3	2h	double_producer
1717	2283.54956054688	995.250427246094	D3	2h	double_producer
1718	750.48779296875	1167.54772949219	D3	2h	double_producer
1719	6105.57666015625	2245.63159179688	D3	2h	double_producer
1720	753.199951171875	1174.59545898438	D3	2h	double_producer
1721	1817.55847167969	3092.68676757812	D3	2h	double_producer
1722	6147.94873046875	3294.4716796875	D3	2h	double_producer
1723	1019.00555419922	1858.18615722656	D3	2h	double_producer
1724	4578.3642578125	2920.49780273438	D3	2h	double_producer
1725	750.435791015625	976.1083984375	D3	2h	double_producer
1726	1313.44482421875	1128.68286132812	D3	2h	double_producer
1727	7134.06640625	4372.1044921875	D3	2h	double_producer
1728	3440.08666992188	8424.634765625	D3	2h	double_producer
1729	2224.7255859375	4368.95361328125	D3	2h	double_producer
1730	9044.6640625	3113.04663085938	D3	2h	double_producer
1731	6258.181640625	3281.05834960938	D3	2h	double_producer
1732	2157.80517578125	3800.67309570312	D3	2h	double_producer
1733	948.688720703125	1174.74719238281	D3	2h	double_producer
1734	3871.76953125	3681.6953125	D3	2h	double_producer
1735	649.079895019531	1081.35888671875	D3	2h	double_producer
1736	3321.37817382812	1336.615234375	D3	2h	double_producer
1737	3191.7568359375	2887.93579101562	D3	2h	double_producer
1738	4383.7744140625	1753.44384765625	D3	2h	double_producer
1739	1858.95178222656	1804.72814941406	D3	2h	double_producer
1740	2057.67358398438	3098.95434570312	D3	2h	double_producer
1741	1488.39819335938	3569.1201171875	D3	2h	double_producer
1742	1570.55297851562	1148.49865722656	D3	2h	double_producer
1743	2625.65405273438	1678.39416503906	D3	2h	double_producer
1744	2189.40844726562	2285.12841796875	D3	2h	double_producer
1745	9522.9375	9600.8837890625	D3	2h	double_producer
1746	3043.24877929688	1887.73229980469	D3	2h	double_producer
1747	2152.80102539062	1178.25317382812	D3	2h	double_producer
1748	5083.51611328125	7109.2607421875	D3	2h	double_producer
1749	790.060302734375	2578.39819335938	D3	2h	double_producer
1750	928.613647460938	1036.62561035156	D3	2h	double_producer
1751	6018.6220703125	7312.884765625	D3	2h	double_producer
1752	892.217224121094	5615.97607421875	D3	2h	double_producer
1753	2074.64086914062	2243.55224609375	D3	2h	double_producer
1754	1000.96911621094	1992.44165039062	D3	2h	double_producer
1755	7975.22607421875	5175.74169921875	D3	2h	double_producer
1756	597.9716796875	1013.88824462891	D3	2h	double_producer
1757	1170.43798828125	10291.904296875	D3	2h	double_producer
1758	1982.84912109375	1494.45007324219	D3	2h	double_producer
1759	1125.48022460938	3875.91625976562	D3	2h	double_producer
1760	5188.96435546875	1230.40124511719	D3	2h	double_producer
1761	1465.01403808594	1612.86596679688	D3	2h	double_producer
1762	790.176452636719	1330.45422363281	D3	2h	double_producer
1763	9822.19921875	3401.76147460938	D3	2h	double_producer
1764	1398.81787109375	1519.7373046875	D3	2h	double_producer
1765	755.099792480469	976.831237792969	D3	2h	double_producer
1766	1625.48083496094	1646.20971679688	D3	2h	double_producer
1767	1579.44067382812	1075.76623535156	D3	2h	double_producer
1768	749.83251953125	1437.96301269531	D3	2h	double_producer
1769	12063.61328125	1538.1513671875	D3	2h	double_producer
1770	1092.72216796875	2347.44165039062	D3	2h	double_producer
1771	1600.302734375	1826.74279785156	D3	2h	double_producer
1772	2164.24487304688	871.580810546875	D3	2h	double_producer
1773	3154.20458984375	1852.44055175781	D3	2h	double_producer
1774	633.852661132812	1452.25695800781	D3	2h	double_producer
1775	845.179931640625	2694.431640625	D3	2h	double_producer
1776	1864.59643554688	3393.17358398438	D3	2h	double_producer
1777	3057.119140625	3780.76806640625	D3	2h	double_producer
1778	4115.9951171875	1742.85729980469	D3	2h	double_producer
1779	3472.01904296875	4573.2763671875	D3	2h	double_producer
1780	2747.47802734375	4484.7392578125	D3	2h	double_producer
1781	1668.69250488281	1381.69909667969	D3	2h	double_producer
1782	4514.99755859375	6291.78271484375	D3	2h	double_producer
1783	737.909912109375	1424.6015625	D3	2h	double_producer
1784	5984.99169921875	6004.59619140625	D3	2h	double_producer
1785	6235.98828125	7718.66552734375	D3	2h	double_producer
1786	1760.58752441406	1654.43408203125	D3	2h	double_producer
1787	3938.55102539062	3239.22729492188	D3	2h	double_producer
1788	2346.30224609375	3340.19116210938	D3	2h	double_producer
1789	1273.67797851562	2186.43286132812	D3	2h	double_producer
1790	1902.44152832031	1482.35009765625	D3	2h	double_producer
1791	3117.37890625	1341.05249023438	D3	2h	double_producer
1792	718.950439453125	1902.85400390625	D3	2h	double_producer
1793	2167.75048828125	5128.83740234375	D3	2h	double_producer
1794	1418.83825683594	2440.76831054688	D3	2h	double_producer
1795	1336.34057617188	1311.79248046875	D3	2h	double_producer
1796	2415.04125976562	2358.31079101562	D3	2h	double_producer
1797	1129.3515625	7123.3759765625	D3	2h	double_producer
1798	661.539733886719	1083.99279785156	D3	2h	double_producer
1799	682.003356933594	1282.08374023438	D3	2h	double_producer
1800	702.104248046875	1295.09252929688	D3	2h	double_producer
1801	785.404418945312	957.642700195312	D3	2h	double_producer
1802	1023.33129882812	1241.64880371094	D3	2h	double_producer
1803	2902.3828125	4283.5830078125	D3	2h	double_producer
1804	1503.86560058594	1472.32983398438	D3	2h	double_producer
1805	1047.92895507812	1541.36022949219	D3	2h	double_producer
1806	1955.29797363281	1856.22216796875	D3	2h	double_producer
1807	627.292297363281	1359.68579101562	D3	2h	double_producer
1808	1366.34716796875	1345.43176269531	D3	2h	double_producer
1809	2309.13232421875	1361.2314453125	D3	2h	double_producer
1810	580.407897949219	1737.85095214844	D3	2h	double_producer
1811	1666.69311523438	1053.66931152344	D3	2h	double_producer
1812	12578.224609375	5478.1328125	D3	2h	double_producer
1813	3661.55419921875	4466.97216796875	D3	2h	double_producer
1814	1177.91271972656	1246.552734375	D3	2h	double_producer
1815	762.295349121094	2492.15625	D3	2h	double_producer
1816	2135.25561523438	3784.26440429688	D3	2h	double_producer
1817	929.324584960938	1285.52087402344	D3	2h	double_producer
1818	2062.31811523438	1947.67529296875	D3	2h	double_producer
1819	1201.93347167969	1076.24194335938	D3	2h	double_producer
1820	6747.73828125	3467.47192382812	D3	2h	double_producer
1821	1038.21423339844	1892.62097167969	D3	2h	double_producer
1822	2121.80346679688	1543.12170410156	D3	2h	double_producer
1823	4217.06689453125	2106.23974609375	D3	2h	double_producer
1824	944.694641113281	1122.85717773438	D3	2h	double_producer
1825	1909.7451171875	6267.30419921875	D3	2h	double_producer
1826	3119.240234375	3693.61083984375	D3	2h	double_producer
1827	12929.015625	2981.39794921875	D3	2h	double_producer
1828	694.581237792969	1292.34777832031	D3	2h	double_producer
1829	2878.68505859375	6903.95166015625	D3	2h	double_producer
1830	10269.63671875	1355.3681640625	D3	2h	double_producer
1831	2724.1201171875	1266.70239257812	D3	2h	double_producer
1832	2957.1689453125	1882.92626953125	D3	2h	double_producer
1833	10648.0263671875	2507.14770507812	D3	2h	double_producer
1834	4606.4638671875	1864.23645019531	D3	2h	double_producer
1835	3353.427734375	5290.4375	D3	2h	double_producer
1836	629.736083984375	2531.78686523438	D3	2h	double_producer
1837	834.267883300781	1334.69580078125	D3	2h	double_producer
1838	1252.74340820312	1233.71459960938	D3	2h	double_producer
1839	4205.00048828125	2050.9501953125	D3	2h	double_producer
1840	6369.5234375	2074.857421875	D3	2h	double_producer
1841	730.007263183594	1388.63110351562	D3	2h	double_producer
1842	1943.4697265625	1974.61584472656	D3	2h	double_producer
1843	638.188232421875	2004.140625	D3	2h	double_producer
1844	906.299011230469	1995.06469726562	D3	2h	double_producer
1845	1276.19128417969	1672.30017089844	D3	2h	double_producer
1846	3227.89672851562	5718.80712890625	D3	2h	double_producer
1847	1634.71337890625	5378.79052734375	D3	2h	double_producer
1848	6146.27685546875	1367.38220214844	D3	2h	double_producer
1849	3727.49829101562	3258.12036132812	D3	2h	double_producer
1850	5292.96044921875	3572.90209960938	D3	2h	double_producer
1851	7531.55810546875	2152.89379882812	D3	2h	double_producer
1852	4090.77758789062	2374.01489257812	D3	2h	double_producer
1853	1484.89562988281	1025.05029296875	D3	2h	double_producer
1854	7344.7421875	4247.06005859375	D3	2h	double_producer
1855	1388.76306152344	1897.27856445312	D3	2h	double_producer
1856	1184.98193359375	1977.77319335938	D3	2h	double_producer
1857	1346.77514648438	1943.82446289062	D3	2h	double_producer
1858	6548.796875	3927.27905273438	D3	2h	double_producer
1859	7952.46435546875	2041.15075683594	D3	2h	double_producer
1860	1676.7646484375	1606.55615234375	D3	2h	double_producer
1861	1894.79675292969	3448.88403320312	D3	2h	double_producer
1862	4454.3935546875	1286.94067382812	D3	2h	double_producer
1863	2002.40698242188	2129.83935546875	D3	2h	double_producer
1864	4847.35791015625	2870.7294921875	D3	2h	double_producer
1865	934.09716796875	1230.52856445312	D3	2h	double_producer
1866	1980.52648925781	1906.97192382812	D3	2h	double_producer
1867	3293.27026367188	2172.66528320312	D3	2h	double_producer
1868	1804.65808105469	3663.83837890625	D3	2h	double_producer
1869	9571.2333984375	1294.25646972656	D3	2h	double_producer
1870	1461.7255859375	4362.13671875	D3	2h	double_producer
1871	984.364624023438	2270.58325195312	D3	2h	double_producer
1872	820.433776855469	1629.40930175781	D3	2h	double_producer
1873	6629.2138671875	9642.453125	D3	2h	double_producer
1874	1955.05249023438	1240.69079589844	D3	2h	double_producer
1875	8244.8828125	7828.9677734375	D3	2h	double_producer
1876	1510.14038085938	4590.43310546875	D3	2h	double_producer
1877	1156.24987792969	5841.36181640625	D3	2h	double_producer
1878	827.058959960938	1139.62878417969	D3	2h	double_producer
1879	1544.05603027344	1137.34619140625	D3	2h	double_producer
1880	1462.93469238281	1488.80676269531	D3	2h	double_producer
1881	855.676025390625	1121.15356445312	D3	2h	double_producer
1882	7852.083984375	5616.21142578125	D3	2h	double_producer
1883	8763.6494140625	4808.03466796875	D3	2h	double_producer
1884	706.392517089844	1008.04235839844	D3	2h	double_producer
1885	1107.23303222656	902.081665039062	D3	2h	double_producer
1886	650.279235839844	1154.55432128906	D3	2h	double_producer
1887	1948.67834472656	1289.76220703125	D3	2h	double_producer
1888	10201.75	4419.3828125	D3	2h	double_producer
1889	1818.06677246094	1558.28100585938	D3	2h	double_producer
1890	813.44384765625	817.308532714844	D3	2h	double_producer
1891	3530.02612304688	5816.13525390625	D3	2h	double_producer
1892	1609.70629882812	3091.01049804688	D3	2h	double_producer
1893	1824.38146972656	1907.021484375	D3	2h	double_producer
1894	1141.74475097656	1613.85241699219	D3	2h	double_producer
1895	2150.3408203125	2383.20629882812	D3	2h	double_producer
1896	4944.51171875	3025.91528320312	D3	2h	double_producer
1897	1498.84814453125	1929.11511230469	D3	2h	double_producer
1898	1311.77612304688	2503.98852539062	D3	2h	double_producer
1899	743.183410644531	1650.14013671875	D3	2h	double_producer
1900	899.699645996094	1376.56225585938	D3	2h	double_producer
1901	11926.9658203125	1288.50646972656	D3	2h	double_producer
1902	1946.09680175781	1617.80346679688	D3	2h	double_producer
1903	3201.43872070312	2649.10205078125	D3	2h	double_producer
1904	1050.26953125	3208.86865234375	D3	2h	double_producer
1905	1914.70910644531	3613.62890625	D3	2h	double_producer
1906	5852.38916015625	3833.06323242188	D3	2h	double_producer
1907	4366.3330078125	2038.13342285156	D3	2h	double_producer
1908	702.876831054688	1402.24780273438	D3	2h	double_producer
1909	2352.97338867188	4044.55297851562	D3	2h	double_producer
1910	8560.98046875	8453.28125	D3	2h	double_producer
1911	3678.64453125	3633.38232421875	D3	2h	double_producer
1912	3144.57641601562	2910.30859375	D3	2h	double_producer
1913	1613.9384765625	2115.4921875	D3	2h	double_producer
1914	9704.1044921875	3766.60571289062	D3	2h	double_producer
1915	2870.22534179688	2398.30615234375	D3	2h	double_producer
1916	975.067810058594	2128.49169921875	D3	2h	double_producer
1917	2035.55358886719	1329.587890625	D3	2h	double_producer
1918	10669.7353515625	3190.66845703125	D3	2h	double_producer
1919	1197.73010253906	1001.92535400391	D3	2h	double_producer
1920	1951.76879882812	1540.43981933594	D3	2h	double_producer
1921	8390.5263671875	2661.02001953125	D3	2h	double_producer
1922	1591.16162109375	2263.13159179688	D3	2h	double_producer
1923	1302.7822265625	1081.31469726562	D3	2h	double_producer
1924	598.958923339844	1136.25402832031	D3	2h	double_producer
1925	5195.1767578125	6534.916015625	D3	2h	double_producer
1926	1176.63732910156	1294.33337402344	D3	2h	double_producer
1927	3749.11669921875	6385.41259765625	D3	2h	double_producer
1928	702.166687011719	1521.61901855469	D3	2h	double_producer
1929	715.671447753906	2920.06079101562	D3	2h	double_producer
1930	611.27734375	935.781616210938	D3	2h	double_producer
1931	1338.81298828125	1105.82653808594	D3	2h	double_producer
1932	1387.33215332031	989.366394042969	D3	2h	double_producer
1933	1213.9736328125	1360.646484375	D3	2h	double_producer
1934	2632.89697265625	2306.14208984375	D3	2h	double_producer
1935	1664.37817382812	1325.52404785156	D3	2h	double_producer
1936	784.649963378906	5444.52294921875	D3	2h	double_producer
1937	6994.28759765625	2140.818359375	D3	2h	double_producer
1938	738.567993164062	1053.87133789062	D3	2h	double_producer
1939	9697.7470703125	17905.681640625	D3	2h	double_producer
1940	2889.53540039062	1264.70617675781	D3	2h	double_producer
1941	4762.3828125	3820.17846679688	D3	2h	double_producer
1942	4516.86376953125	1356.1103515625	D3	2h	double_producer
1943	3256.89453125	1367.68444824219	D3	2h	double_producer
1944	2373.86669921875	4650.8388671875	D3	2h	double_producer
1945	12187.2470703125	2361.70849609375	D3	2h	double_producer
1946	4428.31787109375	3556.88989257812	D3	2h	double_producer
1947	4137.79736328125	2124.35205078125	D3	2h	double_producer
1948	8962.0654296875	2946.06640625	D3	2h	double_producer
1949	822.664733886719	1092.92150878906	D3	2h	double_producer
1950	841.650268554688	1451.43835449219	D3	2h	double_producer
1951	1079.41235351562	2023.75744628906	D3	2h	double_producer
1952	4579.62890625	1898.32177734375	D3	2h	double_producer
1953	821.719360351562	1086.08972167969	D3	2h	double_producer
1954	4429.57568359375	6889.26611328125	D3	2h	double_producer
1955	1644.22241210938	3008.65454101562	D3	2h	double_producer
1956	2946.1748046875	1687.11743164062	D3	2h	double_producer
1957	3397.47143554688	3523.14672851562	D3	2h	double_producer
1958	780.456115722656	997.8994140625	D3	2h	double_producer
1959	1046.35400390625	1204.75671386719	D3	2h	double_producer
1960	9802.8525390625	3707.388671875	D3	2h	double_producer
1961	6668.076171875	1809.4697265625	D3	2h	double_producer
1962	2977.80395507812	6002.1875	D3	2h	double_producer
1963	778.057922363281	1309.75817871094	D3	2h	double_producer
1964	2222.10302734375	3703.9111328125	D3	2h	double_producer
1965	7671.869140625	2261.5390625	D3	2h	double_producer
1966	6762.4248046875	10775.2744140625	D3	2h	double_producer
1967	1594.55871582031	6766.29248046875	D3	2h	double_producer
1968	6292.92236328125	4544.7099609375	D3	2h	double_producer
1969	3945.44213867188	1734.43725585938	D3	2h	double_producer
1970	2364.26708984375	1373.67260742188	D3	2h	double_producer
1971	7754.0927734375	6060.2724609375	D3	2h	double_producer
1972	527.25146484375	2062.15209960938	D3	2h	double_producer
1973	1614.91271972656	1560.888671875	D3	2h	double_producer
1974	3120.85864257812	4486.60107421875	D3	2h	double_producer
1975	3644.34423828125	2565.85766601562	D3	2h	double_producer
1976	2098.13354492188	6866.21875	D3	2h	double_producer
1977	2750.20556640625	1201.16772460938	D3	2h	double_producer
1978	6914.18115234375	1626.49768066406	D3	2h	double_producer
1979	11279.8740234375	4350.41748046875	D3	2h	double_producer
1980	1708.29443359375	1483.5771484375	D3	2h	double_producer
1981	6510.54833984375	12226.8095703125	D3	2h	double_producer
1982	7831.30908203125	2143.61694335938	D3	2h	double_producer
1983	1036.8046875	1677.19250488281	D3	2h	double_producer
1984	10505.1123046875	10047.314453125	D3	2h	double_producer
1985	13085.904296875	1826.35815429688	D3	2h	double_producer
1986	691.1103515625	2013.05859375	D3	2h	double_producer
1987	4393.5927734375	5937.4599609375	D3	2h	double_producer
1988	1075.82141113281	944.564270019531	D3	2h	double_producer
1989	1544.52758789062	1169.78833007812	D3	2h	double_producer
1990	1926.6298828125	1231.71557617188	D3	2h	double_producer
1991	2840.177734375	2821.5263671875	D3	2h	double_producer
1992	3512.18139648438	2245.6748046875	D3	2h	double_producer
1993	633.463928222656	2770.431640625	D3	2h	double_producer
1994	2525.46948242188	1340.64404296875	D3	2h	double_producer
1995	629.691528320312	1307.41394042969	D3	2h	double_producer
1996	1142.04138183594	1559.98767089844	D3	2h	double_producer
1997	2935.47094726562	1603.87854003906	D3	2h	double_producer
1998	746.609436035156	3011.05737304688	D3	2h	double_producer
1999	3455.484375	7877.6650390625	D3	2h	double_producer
[truncated: 17,597 more rows]
