# Supplementary material for: Single-molecule imaging of transcription dynamics, RNA localization and fate in human T cells
Source: EMBO J. 2025 Oct 14;44(22):6732–49. doi: 10.1038/s44318-025-00592-0 (PMC12624010; doi:10.1038/s44318-025-00592-0)
Supplement: Supplementary file 6 — Source data Fig. 1 [file 44318_2025_592_MOESM6_ESM.zip › Figure_1/1F-G/FACS_TNF_WT.csv]

	TNF	IFNG	Donor	timepoint	quadrant
1	907.959716796875	286.536499023438	D1	0h	TNF_single_producer
2	937.498840332031	451.235687255859	D1	0h	TNF_single_producer
3	782.8759765625	655.859436035156	D1	0h	TNF_single_producer
4	1179.58276367188	571.226745605469	D1	0h	TNF_single_producer
5	675.013305664062	790.65283203125	D1	0h	TNF_single_producer
6	873.201904296875	775.547546386719	D1	0h	TNF_single_producer
7	642.32080078125	361.921325683594	D1	0h	TNF_single_producer
8	763.635070800781	445.607543945312	D1	0h	TNF_single_producer
9	815.88818359375	462.709808349609	D1	0h	TNF_single_producer
10	719.219848632812	561.025634765625	D1	0h	TNF_single_producer
11	950.50537109375	494.075408935547	D1	0h	TNF_single_producer
12	3036.90649414062	385.864868164062	D1	0h	TNF_single_producer
13	657.499877929688	133.328552246094	D1	0h	TNF_single_producer
14	657.013610839844	370.435119628906	D1	0h	TNF_single_producer
15	686.872253417969	507.176849365234	D1	0h	TNF_single_producer
16	820.045959472656	713.189880371094	D1	0h	TNF_single_producer
17	650.812866210938	699.83251953125	D1	0h	TNF_single_producer
18	652.202270507812	343.545806884766	D1	0h	TNF_single_producer
19	650.946350097656	531.577209472656	D1	0h	TNF_single_producer
20	697.676452636719	440.900543212891	D1	0h	TNF_single_producer
21	673.0205078125	148.081497192383	D1	0h	TNF_single_producer
22	689.223693847656	335.214263916016	D1	0h	TNF_single_producer
23	699.041687011719	355.309356689453	D1	0h	TNF_single_producer
24	661.802429199219	371.969360351562	D1	0h	TNF_single_producer
25	640.719604492188	626.765441894531	D1	0h	TNF_single_producer
26	781.946594238281	505.576385498047	D1	0h	TNF_single_producer
27	712.971801757812	423.971466064453	D1	0h	TNF_single_producer
28	645.247192382812	418.029937744141	D1	0h	TNF_single_producer
29	774.946044921875	396.672485351562	D1	0h	TNF_single_producer
30	682.219482421875	548.323425292969	D1	0h	TNF_single_producer
31	705.624084472656	393.629730224609	D1	0h	TNF_single_producer
32	1150.3173828125	108.675964355469	D1	0h	TNF_single_producer
33	619.30126953125	639.36962890625	D1	0h	TNF_single_producer
34	638.939331054688	349.285797119141	D1	0h	TNF_single_producer
35	642.860473632812	524.169982910156	D1	0h	TNF_single_producer
36	668.15380859375	337.774017333984	D1	0h	TNF_single_producer
37	657.328002929688	586.340087890625	D1	0h	TNF_single_producer
38	659.39306640625	549.22900390625	D1	0h	TNF_single_producer
39	639.298767089844	529.056274414062	D1	0h	TNF_single_producer
40	800.489318847656	314.922821044922	D1	0h	TNF_single_producer
41	872.400146484375	637.259765625	D1	0h	TNF_single_producer
42	639.682006835938	478.732635498047	D1	0h	TNF_single_producer
43	625.134094238281	574.984130859375	D1	0h	TNF_single_producer
44	977.414489746094	869.503784179688	D1	0h	TNF_single_producer
45	986.490539550781	768.920166015625	D1	0h	TNF_single_producer
46	620.3076171875	236.042587280273	D1	0h	TNF_single_producer
47	631.023986816406	328.071624755859	D1	0h	TNF_single_producer
48	630.373474121094	235.95166015625	D1	0h	TNF_single_producer
49	744.738708496094	483.760620117188	D1	0h	TNF_single_producer
50	826.820190429688	375.836456298828	D1	0h	TNF_single_producer
51	748.271850585938	553.164001464844	D1	0h	TNF_single_producer
52	858.236328125	403.843780517578	D1	0h	TNF_single_producer
53	647.586486816406	416.630615234375	D1	0h	TNF_single_producer
54	682.451965332031	416.095123291016	D1	0h	TNF_single_producer
55	619.347717285156	769.862731933594	D1	0h	TNF_single_producer
56	660.265258789062	478.383453369141	D1	0h	TNF_single_producer
57	613.070190429688	638.618591308594	D1	0h	TNF_single_producer
58	691.950500488281	245.785888671875	D1	0h	TNF_single_producer
59	869.002075195312	586.607177734375	D1	0h	TNF_single_producer
60	630.245910644531	618.975158691406	D1	0h	TNF_single_producer
61	912.651916503906	644.938781738281	D1	0h	TNF_single_producer
62	679.349731445312	544.656311035156	D1	0h	TNF_single_producer
63	1205.43151855469	792.373901367188	D1	0h	TNF_single_producer
64	1559.94519042969	747.478332519531	D1	0h	TNF_single_producer
65	695.644653320312	528.532897949219	D1	0h	TNF_single_producer
66	810.130737304688	506.891998291016	D1	0h	TNF_single_producer
67	834.618286132812	695.296447753906	D1	0h	TNF_single_producer
68	643.286437988281	223.287139892578	D1	0h	TNF_single_producer
69	728.435668945312	486.285522460938	D1	0h	TNF_single_producer
70	1419.90673828125	565.022399902344	D1	0h	TNF_single_producer
71	721.590637207031	631.9384765625	D1	0h	TNF_single_producer
72	968.12158203125	403.199096679688	D1	0h	TNF_single_producer
73	1131.86572265625	591.068542480469	D2	0h	TNF_single_producer
74	631.069091796875	377.741516113281	D2	0h	TNF_single_producer
75	643.885375976562	275.328765869141	D2	0h	TNF_single_producer
76	1023.54028320312	419.111694335938	D2	0h	TNF_single_producer
77	636.274291992188	364.816497802734	D2	0h	TNF_single_producer
78	779.516174316406	270.894073486328	D2	0h	TNF_single_producer
79	714.543395996094	271.746520996094	D2	0h	TNF_single_producer
80	720.777404785156	198.737121582031	D2	0h	TNF_single_producer
81	642.854797363281	490.375946044922	D2	0h	TNF_single_producer
82	931.523498535156	358.437255859375	D2	0h	TNF_single_producer
83	640.385192871094	397.820617675781	D2	0h	TNF_single_producer
84	638.977966308594	317.304382324219	D2	0h	TNF_single_producer
85	636.002380371094	286.400726318359	D2	0h	TNF_single_producer
86	612.940551757812	624.904724121094	D2	0h	TNF_single_producer
87	647.773193359375	427.754211425781	D2	0h	TNF_single_producer
88	631.138305664062	614.407043457031	D2	0h	TNF_single_producer
89	672.743713378906	577.644348144531	D2	0h	TNF_single_producer
90	618.044006347656	472.988708496094	D2	0h	TNF_single_producer
91	634.401245117188	328.747741699219	D2	0h	TNF_single_producer
92	750.063659667969	156.217926025391	D2	0h	TNF_single_producer
93	636.7783203125	333.64892578125	D2	0h	TNF_single_producer
94	628.71484375	468.730346679688	D2	0h	TNF_single_producer
95	717.054016113281	421.647247314453	D2	0h	TNF_single_producer
96	693.790954589844	120.637046813965	D2	0h	TNF_single_producer
97	647.153259277344	701.057373046875	D2	0h	TNF_single_producer
98	678.233825683594	354.451049804688	D2	0h	TNF_single_producer
99	643.058044433594	226.320663452148	D2	0h	TNF_single_producer
100	657.348449707031	300.192047119141	D2	0h	TNF_single_producer
101	661.742004394531	384.572052001953	D2	0h	TNF_single_producer
102	702.534240722656	298.193328857422	D2	0h	TNF_single_producer
103	652.993041992188	207.522262573242	D2	0h	TNF_single_producer
104	659.797668457031	648.15771484375	D2	0h	TNF_single_producer
105	678.694580078125	206.97331237793	D2	0h	TNF_single_producer
106	713.811889648438	583.070495605469	D2	0h	TNF_single_producer
107	842.548828125	255.963577270508	D2	0h	TNF_single_producer
108	788.307006835938	192.160629272461	D2	0h	TNF_single_producer
109	665.012878417969	289.501434326172	D2	0h	TNF_single_producer
110	616.503112792969	524.761169433594	D2	0h	TNF_single_producer
111	799.774841308594	353.895751953125	D2	0h	TNF_single_producer
112	724.131958007812	457.709136962891	D2	0h	TNF_single_producer
113	705.320983886719	700.386840820312	D2	0h	TNF_single_producer
114	730.792358398438	443.346649169922	D2	0h	TNF_single_producer
115	635.98388671875	228.4736328125	D2	0h	TNF_single_producer
116	647.11572265625	438.146514892578	D2	0h	TNF_single_producer
117	688.527404785156	441.394256591797	D2	0h	TNF_single_producer
118	651.429809570312	490.665618896484	D2	0h	TNF_single_producer
119	720.180297851562	432.771118164062	D2	0h	TNF_single_producer
120	722.832580566406	241.967559814453	D2	0h	TNF_single_producer
121	647.9755859375	482.338897705078	D2	0h	TNF_single_producer
122	720.537292480469	407.246765136719	D2	0h	TNF_single_producer
123	614.275207519531	295.4716796875	D2	0h	TNF_single_producer
124	719.899780273438	823.74658203125	D2	0h	TNF_single_producer
125	659.775939941406	489.901550292969	D2	0h	TNF_single_producer
126	620.937622070312	453.514678955078	D2	0h	TNF_single_producer
127	787.119201660156	512.440063476562	D2	0h	TNF_single_producer
128	775.782470703125	567.868957519531	D2	0h	TNF_single_producer
129	627.547180175781	629.932861328125	D2	0h	TNF_single_producer
130	664.954284667969	351.150756835938	D2	0h	TNF_single_producer
131	753.422973632812	238.419235229492	D2	0h	TNF_single_producer
132	682.3017578125	739.716430664062	D2	0h	TNF_single_producer
133	674.367553710938	335.406341552734	D2	0h	TNF_single_producer
134	639.99609375	1077.90563964844	D2	0h	TNF_single_producer
135	652.36181640625	932.632019042969	D2	0h	TNF_single_producer
136	747.156799316406	371.019378662109	D2	0h	TNF_single_producer
137	715.847717285156	618.161010742188	D2	0h	TNF_single_producer
138	721.492309570312	630.578735351562	D2	0h	TNF_single_producer
139	632.018798828125	309.078979492188	D2	0h	TNF_single_producer
140	681.285827636719	288.302459716797	D2	0h	TNF_single_producer
141	783.846740722656	273.084228515625	D2	0h	TNF_single_producer
142	634.8564453125	408.903717041016	D2	0h	TNF_single_producer
143	655.857299804688	675.978515625	D2	0h	TNF_single_producer
144	750.603698730469	506.348022460938	D2	0h	TNF_single_producer
145	692.828430175781	468.906799316406	D2	0h	TNF_single_producer
146	619.869018554688	997.445922851562	D2	0h	TNF_single_producer
147	727.814331054688	416.491485595703	D2	0h	TNF_single_producer
148	758.131286621094	582.2138671875	D2	0h	TNF_single_producer
149	745.998779296875	244.157287597656	D2	0h	TNF_single_producer
150	726.985412597656	320.312530517578	D2	0h	TNF_single_producer
151	631.0361328125	450.947906494141	D2	0h	TNF_single_producer
152	635.736145019531	390.885375976562	D2	0h	TNF_single_producer
153	722.526123046875	651.615295410156	D2	0h	TNF_single_producer
154	639.935974121094	267.47412109375	D2	0h	TNF_single_producer
155	776.052490234375	254.452407836914	D2	0h	TNF_single_producer
156	940.018188476562	238.913833618164	D2	0h	TNF_single_producer
157	730.314819335938	365.169158935547	D2	0h	TNF_single_producer
158	672.178649902344	288.520385742188	D2	0h	TNF_single_producer
159	934.498352050781	226.334121704102	D2	0h	TNF_single_producer
160	846.094482421875	831.760620117188	D2	0h	TNF_single_producer
161	639.685913085938	730.602478027344	D2	0h	TNF_single_producer
162	704.085021972656	141.771240234375	D2	0h	TNF_single_producer
163	648.201477050781	317.801300048828	D2	0h	TNF_single_producer
164	704.398254394531	296.448028564453	D2	0h	TNF_single_producer
165	682.078430175781	404.238739013672	D2	0h	TNF_single_producer
166	764.481689453125	539.044067382812	D2	0h	TNF_single_producer
167	636.480895996094	388.659606933594	D2	0h	TNF_single_producer
168	721.308044433594	230.248519897461	D2	0h	TNF_single_producer
169	796.643615722656	613.822143554688	D2	0h	TNF_single_producer
170	614.148010253906	671.986511230469	D2	0h	TNF_single_producer
171	1026.74389648438	457.447479248047	D2	0h	TNF_single_producer
172	652.536926269531	496.561981201172	D2	0h	TNF_single_producer
173	671.387878417969	789.677368164062	D2	0h	TNF_single_producer
174	683.696472167969	483.353942871094	D2	0h	TNF_single_producer
175	631.619750976562	515.554016113281	D2	0h	TNF_single_producer
176	753.968566894531	445.144439697266	D2	0h	TNF_single_producer
177	827.915283203125	415.819274902344	D2	0h	TNF_single_producer
178	926.940856933594	697.774719238281	D2	0h	TNF_single_producer
179	767.42919921875	438.701965332031	D2	0h	TNF_single_producer
180	767.970153808594	339.392700195312	D2	0h	TNF_single_producer
181	654.592041015625	434.334899902344	D2	0h	TNF_single_producer
182	687.047424316406	802.014465332031	D2	0h	TNF_single_producer
183	615.089904785156	443.630157470703	D2	0h	TNF_single_producer
184	985.837768554688	744.820617675781	D2	0h	TNF_single_producer
185	1168.92687988281	676.745788574219	D2	0h	TNF_single_producer
186	756.009338378906	402.021362304688	D2	0h	TNF_single_producer
187	696.36328125	533.11669921875	D2	0h	TNF_single_producer
188	769.955139160156	501.661834716797	D2	0h	TNF_single_producer
189	815.742797851562	667.567138671875	D2	0h	TNF_single_producer
190	825.262817382812	306.45556640625	D2	0h	TNF_single_producer
191	635.345092773438	735.423095703125	D2	0h	TNF_single_producer
192	656.009582519531	730.493225097656	D2	0h	TNF_single_producer
193	654.401306152344	197.234146118164	D2	0h	TNF_single_producer
194	781.670471191406	372.640502929688	D2	0h	TNF_single_producer
195	693.854736328125	313.342834472656	D2	0h	TNF_single_producer
196	661.377990722656	570.939880371094	D2	0h	TNF_single_producer
197	878.935668945312	182.226287841797	D2	0h	TNF_single_producer
198	623.016479492188	473.042297363281	D2	0h	TNF_single_producer
199	1156.34899902344	833.332702636719	D2	0h	TNF_single_producer
200	700.093872070312	746.432312011719	D2	0h	TNF_single_producer
201	914.201293945312	914.081726074219	D2	0h	TNF_single_producer
202	986.016845703125	889.761901855469	D2	0h	TNF_single_producer
203	757.343933105469	947.654052734375	D2	0h	TNF_single_producer
204	1256.08813476562	950.062072753906	D2	0h	TNF_single_producer
205	1377.4111328125	711.951599121094	D2	0h	TNF_single_producer
206	616.404357910156	330.182464599609	D3	0h	TNF_single_producer
207	623.572937011719	464.282196044922	D3	0h	TNF_single_producer
208	779.619689941406	544.199523925781	D3	0h	TNF_single_producer
209	649.655944824219	520.562438964844	D3	0h	TNF_single_producer
210	778.217041015625	473.050476074219	D3	0h	TNF_single_producer
211	664.412170410156	369.053253173828	D3	0h	TNF_single_producer
212	645.276672363281	425.640563964844	D3	0h	TNF_single_producer
213	767.705627441406	530.451599121094	D3	0h	TNF_single_producer
214	648.49951171875	634.335998535156	D3	0h	TNF_single_producer
215	611.902465820312	565.145629882812	D3	0h	TNF_single_producer
216	854.853332519531	369.632049560547	D3	0h	TNF_single_producer
217	675.006408691406	394.984191894531	D3	0h	TNF_single_producer
218	719.244506835938	645.105041503906	D3	0h	TNF_single_producer
219	703.270446777344	872.689025878906	D3	0h	TNF_single_producer
220	642.753479003906	491.471923828125	D3	0h	TNF_single_producer
221	688.757019042969	448.335540771484	D3	0h	TNF_single_producer
222	738.730773925781	661.178649902344	D3	0h	TNF_single_producer
223	689.163818359375	385.966339111328	D3	0h	TNF_single_producer
224	636.407043457031	416.175323486328	D3	0h	TNF_single_producer
225	921.905822753906	468.074340820312	D3	0h	TNF_single_producer
226	1017.91925048828	413.438110351562	D3	0h	TNF_single_producer
227	649.917236328125	551.490295410156	D3	0h	TNF_single_producer
228	872.8359375	308.929016113281	D3	0h	TNF_single_producer
229	715.760620117188	249.730453491211	D3	0h	TNF_single_producer
230	633.34912109375	698.967224121094	D3	0h	TNF_single_producer
231	656.12255859375	772.788146972656	D3	0h	TNF_single_producer
232	631.641174316406	411.22021484375	D3	0h	TNF_single_producer
233	646.908142089844	336.359191894531	D3	0h	TNF_single_producer
234	649.27734375	491.091857910156	D3	0h	TNF_single_producer
235	736.285217285156	537.8779296875	D3	0h	TNF_single_producer
236	754.612243652344	710.547058105469	D3	0h	TNF_single_producer
237	632.540283203125	411.056945800781	D3	0h	TNF_single_producer
238	692.582214355469	854.158569335938	D3	0h	TNF_single_producer
239	661.913208007812	583.283264160156	D3	0h	TNF_single_producer
240	657.076843261719	529.716979980469	D3	0h	TNF_single_producer
241	626.0322265625	310.434112548828	D3	0h	TNF_single_producer
242	726.386047363281	694.812133789062	D3	0h	TNF_single_producer
243	631.216247558594	592.781677246094	D3	0h	TNF_single_producer
244	659.624633789062	421.380065917969	D3	0h	TNF_single_producer
245	877.560363769531	454.341033935547	D3	0h	TNF_single_producer
246	613.898498535156	684.857788085938	D3	0h	TNF_single_producer
247	729.262268066406	535.597595214844	D3	0h	TNF_single_producer
248	695.96923828125	354.134979248047	D3	0h	TNF_single_producer
249	661.819885253906	330.187805175781	D3	0h	TNF_single_producer
250	628.797912597656	757.075500488281	D3	0h	TNF_single_producer
251	742.178833007812	622.113647460938	D3	0h	TNF_single_producer
252	652.087707519531	474.994079589844	D3	0h	TNF_single_producer
253	714.613525390625	498.423828125	D3	0h	TNF_single_producer
254	770.984130859375	395.756500244141	D3	0h	TNF_single_producer
255	653.301330566406	248.573333740234	D3	0h	TNF_single_producer
256	615.012390136719	603.399963378906	D3	0h	TNF_single_producer
257	630.881469726562	465.146789550781	D3	0h	TNF_single_producer
258	805.811767578125	495.384185791016	D3	0h	TNF_single_producer
259	831.901733398438	508.678131103516	D3	0h	TNF_single_producer
260	1735.16271972656	697.070251464844	D1	1h	TNF_single_producer
261	1724.27319335938	678.283203125	D1	1h	TNF_single_producer
262	1857.96765136719	878.791870117188	D1	1h	TNF_single_producer
263	3232.234375	887.025329589844	D1	1h	TNF_single_producer
264	1851.99975585938	956.657409667969	D1	1h	TNF_single_producer
265	672.216735839844	783.147216796875	D1	1h	TNF_single_producer
266	1003.91851806641	901.805114746094	D1	1h	TNF_single_producer
267	655.952880859375	760.907958984375	D1	1h	TNF_single_producer
268	1125.40515136719	843.720336914062	D1	1h	TNF_single_producer
269	707.580078125	734.659973144531	D1	1h	TNF_single_producer
270	672.285827636719	350.040557861328	D1	1h	TNF_single_producer
271	1777.44604492188	453.073577880859	D1	1h	TNF_single_producer
272	1108.75708007812	998.770568847656	D1	1h	TNF_single_producer
273	1231.07299804688	449.114166259766	D1	1h	TNF_single_producer
274	650.890930175781	617.251831054688	D1	1h	TNF_single_producer
275	1691.59484863281	478.0107421875	D1	1h	TNF_single_producer
276	4832.67724609375	805.653625488281	D1	1h	TNF_single_producer
277	615.686157226562	768.461364746094	D1	1h	TNF_single_producer
278	611.105163574219	706.579406738281	D1	1h	TNF_single_producer
279	760.534484863281	448.973358154297	D1	1h	TNF_single_producer
280	619.148193359375	631.30224609375	D1	1h	TNF_single_producer
281	692.514587402344	567.249206542969	D1	1h	TNF_single_producer
282	854.40869140625	641.2568359375	D1	1h	TNF_single_producer
283	1591.16235351562	414.514892578125	D1	1h	TNF_single_producer
284	743.324890136719	983.24462890625	D1	1h	TNF_single_producer
285	1054.18127441406	472.135711669922	D1	1h	TNF_single_producer
286	627.582336425781	485.818267822266	D1	1h	TNF_single_producer
287	1099.11584472656	515.411499023438	D1	1h	TNF_single_producer
288	5474.537109375	854.043579101562	D1	1h	TNF_single_producer
289	1383.85266113281	560.843139648438	D1	1h	TNF_single_producer
290	1665.44750976562	396.016174316406	D1	1h	TNF_single_producer
291	1115.95568847656	641.616760253906	D1	1h	TNF_single_producer
292	738.317199707031	609.409240722656	D1	1h	TNF_single_producer
293	1299.43212890625	291.659759521484	D1	1h	TNF_single_producer
294	1087.27197265625	686.508544921875	D1	1h	TNF_single_producer
295	656.382141113281	266.600402832031	D1	1h	TNF_single_producer
296	605.367126464844	419.352294921875	D1	1h	TNF_single_producer
297	622.943725585938	379.091979980469	D1	1h	TNF_single_producer
298	1278.3486328125	706.519775390625	D1	1h	TNF_single_producer
299	631.619384765625	844.823913574219	D1	1h	TNF_single_producer
300	1666.46105957031	452.29736328125	D1	1h	TNF_single_producer
301	861.515991210938	380.504669189453	D1	1h	TNF_single_producer
302	991.978637695312	556.4619140625	D1	1h	TNF_single_producer
303	618.593994140625	658.350463867188	D1	1h	TNF_single_producer
304	1480.13671875	630.629272460938	D1	1h	TNF_single_producer
305	630.451904296875	410.041900634766	D1	1h	TNF_single_producer
306	678.606750488281	742.693481445312	D1	1h	TNF_single_producer
307	1088.02575683594	727.461730957031	D1	1h	TNF_single_producer
308	666.815734863281	739.734985351562	D1	1h	TNF_single_producer
309	3197.31518554688	350.395690917969	D1	1h	TNF_single_producer
310	885.205200195312	702.953918457031	D1	1h	TNF_single_producer
311	742.967041015625	727.046813964844	D1	1h	TNF_single_producer
312	2093.232421875	313.963134765625	D1	1h	TNF_single_producer
313	802.9130859375	368.216857910156	D1	1h	TNF_single_producer
314	1063.0361328125	891.919494628906	D1	1h	TNF_single_producer
315	649.2392578125	599.264526367188	D1	1h	TNF_single_producer
316	1191.73767089844	731.686584472656	D1	1h	TNF_single_producer
317	958.404846191406	560.180236816406	D1	1h	TNF_single_producer
318	1108.26110839844	276.904876708984	D1	1h	TNF_single_producer
319	1082.36364746094	644.229187011719	D1	1h	TNF_single_producer
320	829.866638183594	690.191711425781	D1	1h	TNF_single_producer
321	2950.25756835938	548.6640625	D1	1h	TNF_single_producer
322	632.034423828125	480.750122070312	D1	1h	TNF_single_producer
323	2615.63623046875	515.593688964844	D1	1h	TNF_single_producer
324	1428.33972167969	317.914764404297	D1	1h	TNF_single_producer
325	644.949951171875	824.567749023438	D1	1h	TNF_single_producer
326	870.591247558594	950.404296875	D1	1h	TNF_single_producer
327	642.855712890625	843.424438476562	D1	1h	TNF_single_producer
328	979.263122558594	859.106994628906	D1	1h	TNF_single_producer
329	1155.12854003906	402.246704101562	D1	1h	TNF_single_producer
330	2500.11572265625	445.876373291016	D1	1h	TNF_single_producer
331	1115.369140625	746.733825683594	D1	1h	TNF_single_producer
332	1025.19885253906	846.751770019531	D1	1h	TNF_single_producer
333	842.582397460938	384.326019287109	D1	1h	TNF_single_producer
334	3201.8271484375	797.061706542969	D1	1h	TNF_single_producer
335	705.502319335938	310.667724609375	D1	1h	TNF_single_producer
336	641.594970703125	630.364196777344	D1	1h	TNF_single_producer
337	1626.78259277344	573.175720214844	D1	1h	TNF_single_producer
338	3071.32690429688	811.502990722656	D1	1h	TNF_single_producer
339	1425.83032226562	828.758850097656	D1	1h	TNF_single_producer
340	786.737609863281	697.294067382812	D1	1h	TNF_single_producer
341	833.891052246094	676.777282714844	D1	1h	TNF_single_producer
342	1160.560546875	327.766082763672	D1	1h	TNF_single_producer
343	691.450744628906	426.757202148438	D1	1h	TNF_single_producer
344	4482.47314453125	709.324890136719	D1	1h	TNF_single_producer
345	666.390319824219	736.951171875	D1	1h	TNF_single_producer
346	1436.21411132812	546.256774902344	D1	1h	TNF_single_producer
347	651.22021484375	577.122192382812	D1	1h	TNF_single_producer
348	623.4130859375	398.722381591797	D1	1h	TNF_single_producer
349	641.282836914062	236.677032470703	D1	1h	TNF_single_producer
350	1212.89050292969	650.811401367188	D1	1h	TNF_single_producer
351	1780.01086425781	905.20361328125	D1	1h	TNF_single_producer
352	626.128051757812	731.852844238281	D1	1h	TNF_single_producer
353	2049.6142578125	708.386474609375	D1	1h	TNF_single_producer
354	1138.19799804688	206.504608154297	D1	1h	TNF_single_producer
355	740.385925292969	713.471313476562	D1	1h	TNF_single_producer
356	653.757019042969	259.031646728516	D1	1h	TNF_single_producer
357	660.838439941406	456.724822998047	D1	1h	TNF_single_producer
358	1335.40600585938	267.714904785156	D1	1h	TNF_single_producer
359	645.905151367188	876.917907714844	D1	1h	TNF_single_producer
360	4355.4345703125	553.114318847656	D1	1h	TNF_single_producer
361	4799.58935546875	446.129821777344	D1	1h	TNF_single_producer
362	951.989318847656	397.766418457031	D1	1h	TNF_single_producer
363	629.867736816406	389.695587158203	D1	1h	TNF_single_producer
364	657.001220703125	533.998413085938	D1	1h	TNF_single_producer
365	1160.49365234375	364.13134765625	D1	1h	TNF_single_producer
366	632.969299316406	941.150207519531	D1	1h	TNF_single_producer
367	785.412353515625	603.169006347656	D1	1h	TNF_single_producer
368	763.131408691406	380.483459472656	D1	1h	TNF_single_producer
369	684.706115722656	469.046569824219	D1	1h	TNF_single_producer
370	1123.48486328125	533.88330078125	D1	1h	TNF_single_producer
371	650.185363769531	548.571960449219	D1	1h	TNF_single_producer
372	689.381958007812	825.07373046875	D1	1h	TNF_single_producer
373	1976.05065917969	594.725952148438	D1	1h	TNF_single_producer
374	3109.26342773438	503.219360351562	D1	1h	TNF_single_producer
375	609.529357910156	623.625122070312	D1	1h	TNF_single_producer
376	2117.48706054688	553.132080078125	D1	1h	TNF_single_producer
377	1106.0751953125	307.879150390625	D1	1h	TNF_single_producer
378	714.610717773438	798.143188476562	D1	1h	TNF_single_producer
379	623.443969726562	247.598403930664	D1	1h	TNF_single_producer
380	2653.1044921875	484.024719238281	D1	1h	TNF_single_producer
381	929.869995117188	873.334716796875	D1	1h	TNF_single_producer
382	989.263122558594	434.114929199219	D1	1h	TNF_single_producer
383	648.518737792969	454.820922851562	D1	1h	TNF_single_producer
384	2009.86083984375	664.83154296875	D1	1h	TNF_single_producer
385	643.403930664062	407.30712890625	D1	1h	TNF_single_producer
386	862.380187988281	744.458251953125	D1	1h	TNF_single_producer
387	1472.63232421875	617.939575195312	D1	1h	TNF_single_producer
388	677.394104003906	545.035400390625	D1	1h	TNF_single_producer
389	940.144653320312	524.268920898438	D1	1h	TNF_single_producer
390	637.891357421875	609.817932128906	D1	1h	TNF_single_producer
391	579.430541992188	563.917846679688	D1	1h	TNF_single_producer
392	1256.24304199219	512.461669921875	D1	1h	TNF_single_producer
393	675.023864746094	817.328735351562	D1	1h	TNF_single_producer
394	612.531188964844	436.9208984375	D1	1h	TNF_single_producer
395	985.235412597656	493.754425048828	D1	1h	TNF_single_producer
396	1288.73486328125	697.492919921875	D1	1h	TNF_single_producer
397	733.864379882812	524.815063476562	D1	1h	TNF_single_producer
398	968.385375976562	474.69580078125	D1	1h	TNF_single_producer
399	856.686645507812	415.725006103516	D1	1h	TNF_single_producer
400	1345.7197265625	301.331359863281	D1	1h	TNF_single_producer
401	2066.60424804688	900.791320800781	D1	1h	TNF_single_producer
402	726.561096191406	594.697814941406	D1	1h	TNF_single_producer
403	789.625305175781	632.714782714844	D1	1h	TNF_single_producer
404	924.215942382812	372.192504882812	D1	1h	TNF_single_producer
405	862.205932617188	387.224700927734	D1	1h	TNF_single_producer
406	922.967529296875	893.688720703125	D1	1h	TNF_single_producer
407	1552.00134277344	724.327819824219	D1	1h	TNF_single_producer
408	4092.8740234375	631.698608398438	D1	1h	TNF_single_producer
409	1028.36206054688	428.107299804688	D1	1h	TNF_single_producer
410	677.572326660156	469.148498535156	D1	1h	TNF_single_producer
411	4578.927734375	469.957275390625	D1	1h	TNF_single_producer
412	613.721130371094	559.990905761719	D1	1h	TNF_single_producer
413	1131.51428222656	730.080383300781	D1	1h	TNF_single_producer
414	632.888305664062	468.813018798828	D1	1h	TNF_single_producer
415	698.478149414062	435.135955810547	D1	1h	TNF_single_producer
416	3093.77954101562	678.848815917969	D1	1h	TNF_single_producer
417	844.963684082031	931.240539550781	D1	1h	TNF_single_producer
418	656.957153320312	425.97509765625	D1	1h	TNF_single_producer
419	1471.22497558594	723.375610351562	D1	1h	TNF_single_producer
420	945.868591308594	514.332458496094	D1	1h	TNF_single_producer
421	717.298767089844	502.784820556641	D1	1h	TNF_single_producer
422	687.225952148438	656.177673339844	D1	1h	TNF_single_producer
423	978.293334960938	322.314453125	D1	1h	TNF_single_producer
424	685.622436523438	543.126220703125	D1	1h	TNF_single_producer
425	957.828186035156	348.771209716797	D1	1h	TNF_single_producer
426	965.497192382812	462.862854003906	D1	1h	TNF_single_producer
427	716.640747070312	809.846618652344	D1	1h	TNF_single_producer
428	660.26220703125	961.744445800781	D1	1h	TNF_single_producer
429	619.47021484375	844.248718261719	D1	1h	TNF_single_producer
430	741.969543457031	302.321563720703	D1	1h	TNF_single_producer
431	1903.14208984375	547.129760742188	D1	1h	TNF_single_producer
432	769.982055664062	833.560302734375	D1	1h	TNF_single_producer
433	718.269348144531	867.640441894531	D1	1h	TNF_single_producer
434	1570.19921875	314.175903320312	D1	1h	TNF_single_producer
435	630.152404785156	645.336486816406	D1	1h	TNF_single_producer
436	915.024658203125	879.270568847656	D1	1h	TNF_single_producer
437	906.927917480469	788.614562988281	D1	1h	TNF_single_producer
438	708.152465820312	343.892120361328	D1	1h	TNF_single_producer
439	1106.50402832031	909.517761230469	D1	1h	TNF_single_producer
440	1506.60961914062	967.254699707031	D1	1h	TNF_single_producer
441	819.590942382812	453.631561279297	D1	1h	TNF_single_producer
442	548.512390136719	409.042358398438	D1	1h	TNF_single_producer
443	943.900268554688	775.116943359375	D1	1h	TNF_single_producer
444	652.911804199219	623.407470703125	D1	1h	TNF_single_producer
445	708.818237304688	897.689392089844	D1	1h	TNF_single_producer
446	877.110168457031	437.503082275391	D1	1h	TNF_single_producer
447	861.433166503906	956.323059082031	D1	1h	TNF_single_producer
448	662.636474609375	524.248657226562	D1	1h	TNF_single_producer
449	1097.84802246094	652.94482421875	D1	1h	TNF_single_producer
450	605.671813964844	562.884216308594	D1	1h	TNF_single_producer
451	1122.26892089844	338.622833251953	D1	1h	TNF_single_producer
452	625.181091308594	495.227691650391	D1	1h	TNF_single_producer
453	6498.58251953125	610.679626464844	D1	1h	TNF_single_producer
454	891.297729492188	278.686614990234	D1	1h	TNF_single_producer
455	753.408081054688	570.938537597656	D1	1h	TNF_single_producer
456	631.380004882812	436.326507568359	D1	1h	TNF_single_producer
457	1912.6044921875	883.092895507812	D1	1h	TNF_single_producer
458	733.726623535156	446.440185546875	D1	1h	TNF_single_producer
459	688.031188964844	463.290344238281	D1	1h	TNF_single_producer
460	615.744934082031	266.212219238281	D1	1h	TNF_single_producer
461	655.056457519531	527.149719238281	D1	1h	TNF_single_producer
462	689.878723144531	701.427795410156	D1	1h	TNF_single_producer
463	825.694274902344	282.905578613281	D1	1h	TNF_single_producer
464	2433.03295898438	873.068420410156	D1	1h	TNF_single_producer
465	785.524108886719	480.650390625	D1	1h	TNF_single_producer
466	1247.60925292969	611.576293945312	D1	1h	TNF_single_producer
467	1290.01452636719	816.453369140625	D1	1h	TNF_single_producer
468	1129.22424316406	780.00732421875	D1	1h	TNF_single_producer
469	626.572082519531	585.2001953125	D1	1h	TNF_single_producer
470	676.380126953125	696.836547851562	D1	1h	TNF_single_producer
471	614.092895507812	430.566101074219	D1	1h	TNF_single_producer
472	767.341247558594	915.160461425781	D1	1h	TNF_single_producer
473	2357.59521484375	732.409057617188	D1	1h	TNF_single_producer
474	857.070922851562	546.731994628906	D1	1h	TNF_single_producer
475	1230.91760253906	896.777648925781	D1	1h	TNF_single_producer
476	1979.08715820312	403.647399902344	D1	1h	TNF_single_producer
477	1426.27624511719	1072.06994628906	D1	1h	TNF_single_producer
478	689.823364257812	724.953247070312	D1	1h	TNF_single_producer
479	2030.54699707031	377.975402832031	D1	1h	TNF_single_producer
480	1265.33996582031	663.92578125	D1	1h	TNF_single_producer
481	935.783874511719	939.726196289062	D1	1h	TNF_single_producer
482	699.633850097656	646.704650878906	D1	1h	TNF_single_producer
483	723.360107421875	845.710815429688	D1	1h	TNF_single_producer
484	934.659362792969	513.288330078125	D1	1h	TNF_single_producer
485	668.514953613281	425.712249755859	D1	1h	TNF_single_producer
486	1235.30639648438	666.337280273438	D1	1h	TNF_single_producer
487	642.078552246094	998.891479492188	D1	1h	TNF_single_producer
488	702.146240234375	412.291961669922	D1	1h	TNF_single_producer
489	3145.45141601562	813.258056640625	D1	1h	TNF_single_producer
490	745.577209472656	411.7578125	D1	1h	TNF_single_producer
491	3116.46606445312	314.038665771484	D1	1h	TNF_single_producer
492	1572.66577148438	367.943786621094	D1	1h	TNF_single_producer
493	692.379943847656	472.738922119141	D1	1h	TNF_single_producer
494	643.437072753906	546.361206054688	D1	1h	TNF_single_producer
495	874.688293457031	443.966674804688	D1	1h	TNF_single_producer
496	759.61767578125	284.165283203125	D1	1h	TNF_single_producer
497	1022.49877929688	585.738220214844	D1	1h	TNF_single_producer
498	1750.84606933594	705.051025390625	D1	1h	TNF_single_producer
499	603.601196289062	955.079528808594	D1	1h	TNF_single_producer
500	1279.37231445312	284.187530517578	D1	1h	TNF_single_producer
501	938.074401855469	683.009033203125	D1	1h	TNF_single_producer
502	676.266052246094	838.351623535156	D1	1h	TNF_single_producer
503	613.568908691406	681.220275878906	D1	1h	TNF_single_producer
504	4414.671875	533.249877929688	D1	1h	TNF_single_producer
505	1522.40502929688	458.830108642578	D1	1h	TNF_single_producer
506	937.13232421875	422.001342773438	D1	1h	TNF_single_producer
507	635.854370117188	437.658050537109	D1	1h	TNF_single_producer
508	1608.13049316406	551.765197753906	D1	1h	TNF_single_producer
509	722.410583496094	492.556793212891	D1	1h	TNF_single_producer
510	3718.48583984375	825.0595703125	D1	1h	TNF_single_producer
511	810.150207519531	611.637145996094	D1	1h	TNF_single_producer
512	841.408630371094	413.288696289062	D1	1h	TNF_single_producer
513	693.005249023438	820.67431640625	D1	1h	TNF_single_producer
514	1671.49060058594	304.108703613281	D1	1h	TNF_single_producer
515	716.074768066406	444.433288574219	D1	1h	TNF_single_producer
516	906.194519042969	702.634521484375	D1	1h	TNF_single_producer
517	1444.98791503906	331.003326416016	D1	1h	TNF_single_producer
518	618.35498046875	487.4443359375	D1	1h	TNF_single_producer
519	598.403564453125	633.410095214844	D1	1h	TNF_single_producer
520	974.594421386719	377.333190917969	D1	1h	TNF_single_producer
521	662.468444824219	811.593017578125	D1	1h	TNF_single_producer
522	758.390258789062	297.706665039062	D1	1h	TNF_single_producer
523	698.692749023438	521.354675292969	D1	1h	TNF_single_producer
524	890.053466796875	423.782348632812	D1	1h	TNF_single_producer
525	924.953308105469	580.496398925781	D1	1h	TNF_single_producer
526	753.231506347656	1038.56860351562	D1	1h	TNF_single_producer
527	1584.01586914062	538.157531738281	D1	1h	TNF_single_producer
528	832.11279296875	295.680023193359	D1	1h	TNF_single_producer
529	646.462341308594	797.991333007812	D1	1h	TNF_single_producer
530	1353.97290039062	831.133239746094	D1	1h	TNF_single_producer
531	711.035705566406	322.681793212891	D1	1h	TNF_single_producer
532	660.39599609375	325.150146484375	D1	1h	TNF_single_producer
533	887.190002441406	771.167236328125	D1	1h	TNF_single_producer
534	699.126708984375	856.834167480469	D1	1h	TNF_single_producer
535	1171.19152832031	178.847030639648	D1	1h	TNF_single_producer
536	1010.42279052734	703.386962890625	D1	1h	TNF_single_producer
537	1137.84741210938	887.694458007812	D1	1h	TNF_single_producer
538	1265.93713378906	827.1669921875	D1	1h	TNF_single_producer
539	984.840698242188	737.488098144531	D1	1h	TNF_single_producer
540	1824.38061523438	720.158447265625	D1	1h	TNF_single_producer
541	667.976867675781	814.164306640625	D1	1h	TNF_single_producer
542	2273.00708007812	754.876647949219	D1	1h	TNF_single_producer
543	769.95849609375	772.629577636719	D1	1h	TNF_single_producer
544	637.786193847656	293.512084960938	D1	1h	TNF_single_producer
545	1034.05786132812	623.709594726562	D1	1h	TNF_single_producer
546	629.187133789062	450.053619384766	D1	1h	TNF_single_producer
547	737.801147460938	954.642517089844	D1	1h	TNF_single_producer
548	1176.55017089844	646.254821777344	D1	1h	TNF_single_producer
549	661.936218261719	424.436614990234	D1	1h	TNF_single_producer
550	714.143371582031	564.619079589844	D1	1h	TNF_single_producer
551	707.442260742188	401.328887939453	D1	1h	TNF_single_producer
552	2943.66479492188	950.338317871094	D1	1h	TNF_single_producer
553	1068.9501953125	582.63916015625	D1	1h	TNF_single_producer
554	660.693298339844	758.554931640625	D1	1h	TNF_single_producer
555	772.693725585938	506.919403076172	D1	1h	TNF_single_producer
556	685.184143066406	696.5693359375	D1	1h	TNF_single_producer
557	728.555358886719	793.489440917969	D1	1h	TNF_single_producer
558	673.042114257812	744.117492675781	D1	1h	TNF_single_producer
559	632.022644042969	558.031005859375	D1	1h	TNF_single_producer
560	613.846374511719	709.343933105469	D1	1h	TNF_single_producer
561	1097.97766113281	288.329559326172	D1	1h	TNF_single_producer
562	1868.00085449219	540.730834960938	D1	1h	TNF_single_producer
563	1004.06072998047	893.031494140625	D1	1h	TNF_single_producer
564	722.088928222656	641.846862792969	D1	1h	TNF_single_producer
565	675.413696289062	410.228759765625	D1	1h	TNF_single_producer
566	2795.66381835938	1019.28381347656	D1	1h	TNF_single_producer
567	1086.08044433594	928.052062988281	D1	1h	TNF_single_producer
568	959.496154785156	1000.14349365234	D1	1h	TNF_single_producer
569	745.736145019531	750.412841796875	D1	1h	TNF_single_producer
570	866.659729003906	332.905944824219	D1	1h	TNF_single_producer
571	646.732055664062	540.862976074219	D1	1h	TNF_single_producer
572	759.116455078125	489.030029296875	D1	1h	TNF_single_producer
573	669.829284667969	723.54248046875	D1	1h	TNF_single_producer
574	937.689147949219	926.878845214844	D1	1h	TNF_single_producer
575	650.734069824219	793.119018554688	D1	1h	TNF_single_producer
576	737.683776855469	734.138000488281	D1	1h	TNF_single_producer
577	922.351745605469	998.536865234375	D1	1h	TNF_single_producer
578	693.081359863281	312.2802734375	D1	1h	TNF_single_producer
579	1831.50427246094	369.016387939453	D1	1h	TNF_single_producer
580	1003.63330078125	533.800170898438	D1	1h	TNF_single_producer
581	836.140625	543.742858886719	D1	1h	TNF_single_producer
582	655.491149902344	498.815643310547	D1	1h	TNF_single_producer
583	705.474792480469	367.562896728516	D1	1h	TNF_single_producer
584	640.132690429688	240.144622802734	D1	1h	TNF_single_producer
585	1850.20288085938	661.832641601562	D1	1h	TNF_single_producer
586	663.097717285156	742.807678222656	D1	1h	TNF_single_producer
587	680.734802246094	804.720703125	D1	1h	TNF_single_producer
588	1389.35668945312	688.006591796875	D1	1h	TNF_single_producer
589	2361.9794921875	1070.80285644531	D1	1h	TNF_single_producer
590	752.785522460938	283.30908203125	D1	1h	TNF_single_producer
591	1441.89990234375	699.246398925781	D1	1h	TNF_single_producer
592	705.873291015625	438.424987792969	D1	1h	TNF_single_producer
593	780.345031738281	736.729553222656	D1	1h	TNF_single_producer
594	948.364318847656	560.215881347656	D1	1h	TNF_single_producer
595	654.067932128906	604.898376464844	D1	1h	TNF_single_producer
596	1256.70349121094	643.735046386719	D1	1h	TNF_single_producer
597	649.053894042969	874.296569824219	D1	1h	TNF_single_producer
598	785.950317382812	813.921142578125	D1	1h	TNF_single_producer
599	788.764892578125	346.383972167969	D1	1h	TNF_single_producer
600	797.751037597656	589.553344726562	D1	1h	TNF_single_producer
601	1903.86047363281	795.164916992188	D1	1h	TNF_single_producer
602	679.078430175781	1051.24084472656	D1	1h	TNF_single_producer
603	906.02392578125	388.359680175781	D1	1h	TNF_single_producer
604	911.648559570312	614.978210449219	D1	1h	TNF_single_producer
605	867.561279296875	278.232269287109	D1	1h	TNF_single_producer
606	633.046325683594	398.482513427734	D1	1h	TNF_single_producer
607	1619.53845214844	477.360687255859	D1	1h	TNF_single_producer
608	2190.00073242188	454.505828857422	D1	1h	TNF_single_producer
609	1552.279296875	294.906280517578	D1	1h	TNF_single_producer
610	757.033508300781	798.255126953125	D1	1h	TNF_single_producer
611	666.488159179688	345.217132568359	D1	1h	TNF_single_producer
612	640.372619628906	339.70458984375	D1	1h	TNF_single_producer
613	734.41650390625	448.2509765625	D1	1h	TNF_single_producer
614	2463.68798828125	861.448608398438	D1	1h	TNF_single_producer
615	645.391662597656	467.938568115234	D1	1h	TNF_single_producer
616	683.365905761719	557.597045898438	D1	1h	TNF_single_producer
617	882.355041503906	728.705261230469	D1	1h	TNF_single_producer
618	700.713073730469	326.719055175781	D1	1h	TNF_single_producer
619	986.879272460938	587.592468261719	D1	1h	TNF_single_producer
620	1173.15490722656	481.806640625	D1	1h	TNF_single_producer
621	673.675415039062	396.531372070312	D1	1h	TNF_single_producer
622	1004.45251464844	798.202453613281	D1	1h	TNF_single_producer
623	954.056518554688	188.076309204102	D1	1h	TNF_single_producer
624	839.699584960938	292.812896728516	D1	1h	TNF_single_producer
625	625.189514160156	682.804077148438	D1	1h	TNF_single_producer
626	721.793823242188	316.742919921875	D1	1h	TNF_single_producer
627	658.397277832031	436.985107421875	D1	1h	TNF_single_producer
628	892.564575195312	194.11344909668	D1	1h	TNF_single_producer
629	901.906127929688	329.008911132812	D1	1h	TNF_single_producer
630	779.523498535156	274.588348388672	D1	1h	TNF_single_producer
631	2816.88012695312	564.186889648438	D1	1h	TNF_single_producer
632	1923.2490234375	538.389526367188	D1	1h	TNF_single_producer
633	754.561096191406	538.425415039062	D1	1h	TNF_single_producer
634	738.017578125	584.235656738281	D1	1h	TNF_single_producer
635	677.991333007812	651.102722167969	D1	1h	TNF_single_producer
636	1797.82873535156	820.973083496094	D1	1h	TNF_single_producer
637	1677.65466308594	794.224426269531	D1	1h	TNF_single_producer
638	764.854370117188	360.937957763672	D1	1h	TNF_single_producer
639	1380.05554199219	363.567138671875	D1	1h	TNF_single_producer
640	617.573852539062	402.006805419922	D1	1h	TNF_single_producer
641	8894.919921875	862.488708496094	D1	1h	TNF_single_producer
642	2761.42211914062	940.052368164062	D1	1h	TNF_single_producer
643	1699.2236328125	673.407531738281	D1	1h	TNF_single_producer
644	1777.58911132812	561.687744140625	D1	1h	TNF_single_producer
645	820.574401855469	512.258422851562	D1	1h	TNF_single_producer
646	1366.69787597656	450.788726806641	D1	1h	TNF_single_producer
647	3688.10595703125	631.492919921875	D1	1h	TNF_single_producer
648	720.310546875	675.489501953125	D1	1h	TNF_single_producer
649	632.861938476562	643.489196777344	D1	1h	TNF_single_producer
650	638.923950195312	811.987854003906	D1	1h	TNF_single_producer
651	633.088134765625	550.483276367188	D1	1h	TNF_single_producer
652	1059.59912109375	848.391479492188	D1	1h	TNF_single_producer
653	759.732299804688	393.303466796875	D1	1h	TNF_single_producer
654	1656.23522949219	895.069213867188	D1	1h	TNF_single_producer
655	1687.86486816406	425.022827148438	D1	1h	TNF_single_producer
656	676.364135742188	1038.79272460938	D1	1h	TNF_single_producer
657	2490.18383789062	713.403076171875	D1	1h	TNF_single_producer
658	995.395141601562	639.880676269531	D1	1h	TNF_single_producer
659	1039.08386230469	430.291687011719	D1	1h	TNF_single_producer
660	674.703186035156	677.667175292969	D1	1h	TNF_single_producer
661	1022.38739013672	699.462036132812	D1	1h	TNF_single_producer
662	657.408996582031	610.671691894531	D1	1h	TNF_single_producer
663	674.650146484375	752.985229492188	D1	1h	TNF_single_producer
664	1332.03149414062	691.5234375	D1	1h	TNF_single_producer
665	637.71240234375	332.330139160156	D1	1h	TNF_single_producer
666	675.00732421875	696.769592285156	D1	1h	TNF_single_producer
667	874.028137207031	537.380615234375	D1	1h	TNF_single_producer
668	1164.04748535156	1057.76708984375	D1	1h	TNF_single_producer
669	1218.43566894531	342.802642822266	D1	1h	TNF_single_producer
670	1519.63171386719	302.823303222656	D1	1h	TNF_single_producer
671	1011.64501953125	349.510437011719	D1	1h	TNF_single_producer
672	3163.15698242188	874.672607421875	D1	1h	TNF_single_producer
673	810.7646484375	343.393432617188	D1	1h	TNF_single_producer
674	1327.34448242188	860.494689941406	D1	1h	TNF_single_producer
675	695.655151367188	624.968139648438	D1	1h	TNF_single_producer
676	613.923828125	580.878601074219	D1	1h	TNF_single_producer
677	790.339782714844	667.45263671875	D1	1h	TNF_single_producer
678	2405.0537109375	547.2998046875	D1	1h	TNF_single_producer
679	1167.28088378906	793.182067871094	D1	1h	TNF_single_producer
680	1201.38916015625	323.911010742188	D1	1h	TNF_single_producer
681	870.249328613281	736.343811035156	D1	1h	TNF_single_producer
682	1613.53344726562	614.476745605469	D1	1h	TNF_single_producer
683	1233.76477050781	658.619262695312	D1	1h	TNF_single_producer
684	677.325805664062	193.013824462891	D1	1h	TNF_single_producer
685	642.191162109375	717.266235351562	D1	1h	TNF_single_producer
686	2379.99047851562	893.243347167969	D1	1h	TNF_single_producer
687	1066.10949707031	266.309875488281	D2	1h	TNF_single_producer
688	1763.77014160156	300.431182861328	D2	1h	TNF_single_producer
689	1047.20874023438	195.370590209961	D2	1h	TNF_single_producer
690	3975.95043945312	597.295471191406	D2	1h	TNF_single_producer
691	828.817138671875	257.817321777344	D2	1h	TNF_single_producer
692	790.921997070312	335.837249755859	D2	1h	TNF_single_producer
693	1276.404296875	220.235717773438	D2	1h	TNF_single_producer
694	2079.7060546875	456.001556396484	D2	1h	TNF_single_producer
695	1718.91516113281	256.528533935547	D2	1h	TNF_single_producer
696	785.777648925781	304.195037841797	D2	1h	TNF_single_producer
697	795.768981933594	594.308898925781	D2	1h	TNF_single_producer
698	1028.17419433594	391.253448486328	D2	1h	TNF_single_producer
699	755.64013671875	191.673385620117	D2	1h	TNF_single_producer
700	2078.65673828125	469.150360107422	D2	1h	TNF_single_producer
701	1015.75811767578	246.713668823242	D2	1h	TNF_single_producer
702	739.181945800781	181.85417175293	D2	1h	TNF_single_producer
703	1307.49072265625	224.52912902832	D2	1h	TNF_single_producer
704	1112.998046875	385.292785644531	D2	1h	TNF_single_producer
705	1375.517578125	221.132431030273	D2	1h	TNF_single_producer
706	912.649475097656	137.992309570312	D2	1h	TNF_single_producer
707	527.180908203125	130.362899780273	D2	1h	TNF_single_producer
708	1358.6259765625	169.400985717773	D2	1h	TNF_single_producer
709	1471.79235839844	370.384216308594	D2	1h	TNF_single_producer
710	1044.71215820312	212.698425292969	D2	1h	TNF_single_producer
711	922.851135253906	303.598510742188	D2	1h	TNF_single_producer
712	1303.51928710938	168.338607788086	D2	1h	TNF_single_producer
713	4467.12939453125	353.618835449219	D2	1h	TNF_single_producer
714	1597.19104003906	294.902008056641	D2	1h	TNF_single_producer
715	699.874755859375	356.565887451172	D2	1h	TNF_single_producer
716	870.419006347656	173.198776245117	D2	1h	TNF_single_producer
717	607.063049316406	241.097793579102	D2	1h	TNF_single_producer
718	625.316040039062	333.873901367188	D2	1h	TNF_single_producer
719	822.893005371094	175.474822998047	D2	1h	TNF_single_producer
720	721.6455078125	432.151031494141	D2	1h	TNF_single_producer
721	701.072814941406	131.409759521484	D2	1h	TNF_single_producer
722	1033.91943359375	278.951934814453	D2	1h	TNF_single_producer
723	643.580627441406	433.234436035156	D2	1h	TNF_single_producer
724	682.427490234375	206.000106811523	D2	1h	TNF_single_producer
725	1594.65161132812	21.1559829711914	D2	1h	TNF_single_producer
726	692.753784179688	477.949890136719	D2	1h	TNF_single_producer
727	920.487121582031	483.746276855469	D2	1h	TNF_single_producer
728	818.875427246094	443.297119140625	D2	1h	TNF_single_producer
729	1215.60461425781	174.936141967773	D2	1h	TNF_single_producer
730	705.207580566406	89.4236068725586	D2	1h	TNF_single_producer
731	1183.54272460938	535.581237792969	D2	1h	TNF_single_producer
732	648.401977539062	484.504058837891	D2	1h	TNF_single_producer
733	1359.078125	500.150909423828	D2	1h	TNF_single_producer
734	1224.3564453125	83.9240341186523	D2	1h	TNF_single_producer
735	1294.32141113281	306.570617675781	D2	1h	TNF_single_producer
736	951.903869628906	312.995147705078	D2	1h	TNF_single_producer
737	681.185363769531	468.097290039062	D2	1h	TNF_single_producer
738	626.809326171875	133.182083129883	D2	1h	TNF_single_producer
739	728.619506835938	427.120452880859	D2	1h	TNF_single_producer
740	654.109069824219	215.47541809082	D2	1h	TNF_single_producer
741	943.126892089844	231.912216186523	D2	1h	TNF_single_producer
742	913.499694824219	260.772613525391	D2	1h	TNF_single_producer
743	3273.21166992188	434.227661132812	D2	1h	TNF_single_producer
744	610.24609375	91.9899826049805	D2	1h	TNF_single_producer
745	747.971313476562	426.733459472656	D2	1h	TNF_single_producer
746	780.941528320312	284.341033935547	D2	1h	TNF_single_producer
747	1322.86828613281	414.1884765625	D2	1h	TNF_single_producer
748	619.971496582031	193.277328491211	D2	1h	TNF_single_producer
749	825.9296875	295.778991699219	D2	1h	TNF_single_producer
750	595.308288574219	167.826232910156	D2	1h	TNF_single_producer
751	790.518859863281	287.79736328125	D2	1h	TNF_single_producer
752	908.915893554688	252.694717407227	D2	1h	TNF_single_producer
753	1101.06860351562	398.468444824219	D2	1h	TNF_single_producer
754	891.549499511719	351.317169189453	D2	1h	TNF_single_producer
755	664.385314941406	275.365905761719	D2	1h	TNF_single_producer
756	572.486022949219	334.929992675781	D2	1h	TNF_single_producer
757	672.435729980469	305.481048583984	D2	1h	TNF_single_producer
758	631.227478027344	181.005508422852	D2	1h	TNF_single_producer
759	847.324829101562	225.591766357422	D2	1h	TNF_single_producer
760	1391.400390625	419.366394042969	D2	1h	TNF_single_producer
761	1153.12780761719	471.963256835938	D2	1h	TNF_single_producer
762	682.185852050781	231.840057373047	D2	1h	TNF_single_producer
763	826.885620117188	602.950317382812	D2	1h	TNF_single_producer
764	631.962890625	157.892456054688	D2	1h	TNF_single_producer
765	631.46923828125	186.093124389648	D2	1h	TNF_single_producer
766	1127.07897949219	230.874252319336	D2	1h	TNF_single_producer
767	1299.72644042969	228.579742431641	D2	1h	TNF_single_producer
768	1208.94873046875	123.342597961426	D2	1h	TNF_single_producer
769	3444.8173828125	463.224151611328	D2	1h	TNF_single_producer
770	912.300231933594	258.548278808594	D2	1h	TNF_single_producer
771	757.290893554688	184.326675415039	D2	1h	TNF_single_producer
772	618.382629394531	248.811630249023	D2	1h	TNF_single_producer
773	844.953247070312	109.435623168945	D2	1h	TNF_single_producer
774	679.7392578125	291.504638671875	D2	1h	TNF_single_producer
775	907.97314453125	212.963134765625	D2	1h	TNF_single_producer
776	942.160278320312	214.46711730957	D2	1h	TNF_single_producer
777	830.176513671875	143.346817016602	D2	1h	TNF_single_producer
778	1486.92260742188	474.182952880859	D2	1h	TNF_single_producer
779	765.319641113281	457.141174316406	D2	1h	TNF_single_producer
780	1593.36511230469	248.228225708008	D2	1h	TNF_single_producer
781	743.881713867188	708.185302734375	D2	1h	TNF_single_producer
782	617.660034179688	248.222213745117	D2	1h	TNF_single_producer
783	610.516296386719	188.922393798828	D2	1h	TNF_single_producer
784	641.696228027344	382.193420410156	D2	1h	TNF_single_producer
785	974.506408691406	360.522644042969	D2	1h	TNF_single_producer
786	678.649047851562	303.770294189453	D2	1h	TNF_single_producer
787	962.29345703125	214.679122924805	D2	1h	TNF_single_producer
788	556.808898925781	345.795227050781	D2	1h	TNF_single_producer
789	1723.25415039062	131.43132019043	D2	1h	TNF_single_producer
790	636.219177246094	306.630126953125	D2	1h	TNF_single_producer
791	730.531616210938	264.014465332031	D2	1h	TNF_single_producer
792	776.781677246094	86.1835632324219	D2	1h	TNF_single_producer
793	653.953552246094	379.545318603516	D2	1h	TNF_single_producer
794	1065.67126464844	493.834503173828	D2	1h	TNF_single_producer
795	750.635192871094	468.904296875	D2	1h	TNF_single_producer
796	781.721252441406	144.407760620117	D2	1h	TNF_single_producer
797	666.958374023438	300.227142333984	D2	1h	TNF_single_producer
798	774.245788574219	435.967376708984	D2	1h	TNF_single_producer
799	692.739440917969	387.639251708984	D2	1h	TNF_single_producer
800	2032.54248046875	522.585327148438	D2	1h	TNF_single_producer
801	843.287963867188	93.6785354614258	D2	1h	TNF_single_producer
802	650.481506347656	299.748901367188	D2	1h	TNF_single_producer
803	1733.83764648438	273.993011474609	D2	1h	TNF_single_producer
804	615.231750488281	242.588333129883	D2	1h	TNF_single_producer
805	606.846923828125	279.412078857422	D2	1h	TNF_single_producer
806	1212.95593261719	71.6685638427734	D2	1h	TNF_single_producer
807	686.94287109375	289.154998779297	D2	1h	TNF_single_producer
808	745.736511230469	232.739959716797	D2	1h	TNF_single_producer
809	726.231506347656	178.80403137207	D2	1h	TNF_single_producer
810	652.649169921875	295.747100830078	D2	1h	TNF_single_producer
811	2316.830078125	145.433837890625	D2	1h	TNF_single_producer
812	1401.06079101562	114.416679382324	D2	1h	TNF_single_producer
813	811.431457519531	170.433547973633	D2	1h	TNF_single_producer
814	1455.47509765625	444.004516601562	D2	1h	TNF_single_producer
815	649.308654785156	328.456420898438	D2	1h	TNF_single_producer
816	1208.4248046875	168.597213745117	D2	1h	TNF_single_producer
817	514.82666015625	248.681015014648	D2	1h	TNF_single_producer
818	665.063903808594	222.67692565918	D2	1h	TNF_single_producer
819	733.168701171875	196.305145263672	D2	1h	TNF_single_producer
820	1605.55810546875	324.547882080078	D2	1h	TNF_single_producer
821	767.904113769531	310.020660400391	D2	1h	TNF_single_producer
822	740.156311035156	392.797729492188	D2	1h	TNF_single_producer
823	1189.16955566406	149.163696289062	D2	1h	TNF_single_producer
824	751.73876953125	383.2001953125	D2	1h	TNF_single_producer
825	562.1171875	442.015380859375	D2	1h	TNF_single_producer
826	2176.22583007812	342.500305175781	D2	1h	TNF_single_producer
827	972.374084472656	353.502838134766	D2	1h	TNF_single_producer
828	7696.37109375	395.013946533203	D2	1h	TNF_single_producer
829	924.9033203125	111.294242858887	D2	1h	TNF_single_producer
830	1281.81323242188	310.671478271484	D2	1h	TNF_single_producer
831	665.180725097656	151.922515869141	D2	1h	TNF_single_producer
832	1022.77349853516	511.886840820312	D2	1h	TNF_single_producer
833	919.751831054688	395.355651855469	D2	1h	TNF_single_producer
834	4522.9365234375	753.384826660156	D2	1h	TNF_single_producer
835	604.055419921875	367.644958496094	D2	1h	TNF_single_producer
836	1687.05187988281	444.170715332031	D2	1h	TNF_single_producer
837	913.348571777344	445.870056152344	D2	1h	TNF_single_producer
838	1480.62060546875	527.865112304688	D2	1h	TNF_single_producer
839	1279.82641601562	575.564880371094	D2	1h	TNF_single_producer
840	1054.255859375	292.363586425781	D2	1h	TNF_single_producer
841	1293.74194335938	241.259857177734	D2	1h	TNF_single_producer
842	1727.38171386719	422.066802978516	D2	1h	TNF_single_producer
843	595.120422363281	416.466827392578	D2	1h	TNF_single_producer
844	1429.82043457031	310.450439453125	D2	1h	TNF_single_producer
845	1210.83947753906	423.372100830078	D2	1h	TNF_single_producer
846	595.076354980469	367.515167236328	D2	1h	TNF_single_producer
847	1047.68981933594	618.972717285156	D2	1h	TNF_single_producer
848	1855.8828125	293.108184814453	D2	1h	TNF_single_producer
849	1661.947265625	274.323211669922	D2	1h	TNF_single_producer
850	648.08642578125	215.541809082031	D2	1h	TNF_single_producer
851	729.81103515625	586.459350585938	D2	1h	TNF_single_producer
852	622.830322265625	256.594879150391	D2	1h	TNF_single_producer
853	1165.85571289062	333.356353759766	D2	1h	TNF_single_producer
854	1486.78479003906	730.325439453125	D2	1h	TNF_single_producer
855	614.274353027344	252.895278930664	D2	1h	TNF_single_producer
856	716.01318359375	215.439727783203	D2	1h	TNF_single_producer
857	717.848205566406	282.043426513672	D2	1h	TNF_single_producer
858	1811.7099609375	328.405120849609	D2	1h	TNF_single_producer
859	705.736938476562	343.176605224609	D2	1h	TNF_single_producer
860	861.778015136719	546.698913574219	D2	1h	TNF_single_producer
861	1354.62365722656	438.74951171875	D2	1h	TNF_single_producer
862	654.550048828125	492.941986083984	D2	1h	TNF_single_producer
863	654.097595214844	457.352203369141	D2	1h	TNF_single_producer
864	799.393615722656	541.12646484375	D2	1h	TNF_single_producer
865	762.533142089844	286.4560546875	D2	1h	TNF_single_producer
866	1003.86083984375	445.695190429688	D2	1h	TNF_single_producer
867	621.831420898438	89.4159927368164	D2	1h	TNF_single_producer
868	1071.27563476562	371.203857421875	D2	1h	TNF_single_producer
869	781.065124511719	221.922119140625	D2	1h	TNF_single_producer
870	730.408874511719	396.787567138672	D2	1h	TNF_single_producer
871	664.197082519531	340.279235839844	D2	1h	TNF_single_producer
872	613.815368652344	159.389953613281	D2	1h	TNF_single_producer
873	622.009948730469	71.5075607299805	D2	1h	TNF_single_producer
874	560.621520996094	259.552734375	D2	1h	TNF_single_producer
875	863.667846679688	178.885787963867	D2	1h	TNF_single_producer
876	788.564575195312	122.000778198242	D2	1h	TNF_single_producer
877	616.96875	156.034973144531	D2	1h	TNF_single_producer
878	628.949462890625	496.878784179688	D2	1h	TNF_single_producer
879	947.249816894531	222.95768737793	D2	1h	TNF_single_producer
880	1104.69812011719	383.134979248047	D2	1h	TNF_single_producer
881	732.091430664062	311.364898681641	D2	1h	TNF_single_producer
882	1924.37255859375	283.829803466797	D2	1h	TNF_single_producer
883	895.391723632812	383.894104003906	D2	1h	TNF_single_producer
884	592.044372558594	201.241134643555	D2	1h	TNF_single_producer
885	1231.25476074219	273.192443847656	D2	1h	TNF_single_producer
886	728.628967285156	380.479309082031	D2	1h	TNF_single_producer
887	940.621215820312	251.916473388672	D2	1h	TNF_single_producer
888	638.331726074219	201.566680908203	D2	1h	TNF_single_producer
889	629.213806152344	369.995635986328	D2	1h	TNF_single_producer
890	606.816955566406	278.359954833984	D2	1h	TNF_single_producer
891	1370.41748046875	326.961334228516	D2	1h	TNF_single_producer
892	646.349182128906	224.611114501953	D2	1h	TNF_single_producer
893	875.755615234375	191.078079223633	D2	1h	TNF_single_producer
894	894.667724609375	387.150115966797	D2	1h	TNF_single_producer
895	637.183715820312	215.115356445312	D2	1h	TNF_single_producer
896	724.289611816406	131.388610839844	D2	1h	TNF_single_producer
897	1702.30151367188	389.683227539062	D2	1h	TNF_single_producer
898	655.067932128906	470.069915771484	D2	1h	TNF_single_producer
899	602.268615722656	212.794219970703	D2	1h	TNF_single_producer
900	1490.82824707031	243.169616699219	D2	1h	TNF_single_producer
901	595.222229003906	121.849235534668	D2	1h	TNF_single_producer
902	876.365905761719	245.63362121582	D2	1h	TNF_single_producer
903	723.774291992188	127.309898376465	D2	1h	TNF_single_producer
904	706.736022949219	205.434020996094	D2	1h	TNF_single_producer
905	611.187072753906	474.244293212891	D2	1h	TNF_single_producer
906	702.995178222656	40.5802764892578	D2	1h	TNF_single_producer
907	1066.44970703125	502.564880371094	D2	1h	TNF_single_producer
908	1697.4375	503.694030761719	D2	1h	TNF_single_producer
909	918.929870605469	286.961151123047	D2	1h	TNF_single_producer
910	559.621337890625	428.670104980469	D2	1h	TNF_single_producer
911	900.318115234375	185.861267089844	D2	1h	TNF_single_producer
912	829.372009277344	126.053276062012	D2	1h	TNF_single_producer
913	653.779357910156	513.253540039062	D2	1h	TNF_single_producer
914	758.073181152344	266.384063720703	D2	1h	TNF_single_producer
915	814.419677734375	231.366500854492	D2	1h	TNF_single_producer
916	676.886291503906	503.073547363281	D2	1h	TNF_single_producer
917	739.651123046875	445.848937988281	D2	1h	TNF_single_producer
918	778.309143066406	251.510482788086	D2	1h	TNF_single_producer
919	1253.63513183594	124.309799194336	D2	1h	TNF_single_producer
920	599.875915527344	415.486572265625	D2	1h	TNF_single_producer
921	681.206176757812	237.754608154297	D2	1h	TNF_single_producer
922	688.68115234375	389.139282226562	D2	1h	TNF_single_producer
923	766.703125	155.844787597656	D2	1h	TNF_single_producer
924	611.863403320312	234.489212036133	D2	1h	TNF_single_producer
925	627.154724121094	409.339141845703	D2	1h	TNF_single_producer
926	705.909790039062	232.754425048828	D2	1h	TNF_single_producer
927	920.326232910156	357.719299316406	D2	1h	TNF_single_producer
928	727.679321289062	342.12646484375	D2	1h	TNF_single_producer
929	634.908569335938	360.235687255859	D2	1h	TNF_single_producer
930	1659.91101074219	233.422119140625	D2	1h	TNF_single_producer
931	1014.54718017578	174.407638549805	D2	1h	TNF_single_producer
932	961.026245117188	233.772155761719	D2	1h	TNF_single_producer
933	636.036254882812	225.787307739258	D2	1h	TNF_single_producer
934	838.384033203125	473.115203857422	D2	1h	TNF_single_producer
935	639.291687011719	181.149658203125	D2	1h	TNF_single_producer
936	1243.71643066406	239.903274536133	D2	1h	TNF_single_producer
937	2153.07104492188	195.64306640625	D2	1h	TNF_single_producer
938	563.261962890625	464.239196777344	D2	1h	TNF_single_producer
939	616.312683105469	145.10026550293	D2	1h	TNF_single_producer
940	916.192260742188	305.463165283203	D2	1h	TNF_single_producer
941	871.456298828125	125.897499084473	D2	1h	TNF_single_producer
942	865.122497558594	56.7956657409668	D2	1h	TNF_single_producer
943	948.799682617188	338.937957763672	D2	1h	TNF_single_producer
944	754.77392578125	252.281341552734	D2	1h	TNF_single_producer
945	1353.00170898438	316.673950195312	D2	1h	TNF_single_producer
946	617.936096191406	-24.8428726196289	D2	1h	TNF_single_producer
947	1205.93237304688	44.8806953430176	D2	1h	TNF_single_producer
948	2212.44262695312	318.920288085938	D2	1h	TNF_single_producer
949	698.348510742188	340.591552734375	D2	1h	TNF_single_producer
950	512.509460449219	186.735275268555	D2	1h	TNF_single_producer
951	921.250061035156	157.784927368164	D2	1h	TNF_single_producer
952	649.788818359375	274.895629882812	D2	1h	TNF_single_producer
953	793.099792480469	344.202056884766	D2	1h	TNF_single_producer
954	881.1357421875	523.710144042969	D2	1h	TNF_single_producer
955	611.626281738281	333.594024658203	D2	1h	TNF_single_producer
956	1010.748046875	301.610321044922	D2	1h	TNF_single_producer
957	600.505310058594	131.139007568359	D2	1h	TNF_single_producer
958	863.474548339844	178.53987121582	D2	1h	TNF_single_producer
959	1058.92419433594	282.003631591797	D2	1h	TNF_single_producer
960	668.66259765625	458.569213867188	D2	1h	TNF_single_producer
961	2425.21826171875	237.332214355469	D2	1h	TNF_single_producer
962	855.86767578125	337.390869140625	D2	1h	TNF_single_producer
963	891.156127929688	467.322418212891	D2	1h	TNF_single_producer
964	701.267456054688	473.637542724609	D2	1h	TNF_single_producer
965	1847.99951171875	189.485916137695	D2	1h	TNF_single_producer
966	1430.47497558594	531.080810546875	D2	1h	TNF_single_producer
967	920.630004882812	174.045822143555	D2	1h	TNF_single_producer
968	932.667358398438	171.54264831543	D2	1h	TNF_single_producer
969	726.26220703125	258.314758300781	D2	1h	TNF_single_producer
970	860.066589355469	297.133056640625	D2	1h	TNF_single_producer
971	766.879699707031	244.143737792969	D2	1h	TNF_single_producer
972	655.593505859375	324.470275878906	D2	1h	TNF_single_producer
973	1422.68798828125	206.760971069336	D2	1h	TNF_single_producer
974	614.980285644531	202.840484619141	D2	1h	TNF_single_producer
975	1172.26025390625	316.902313232422	D2	1h	TNF_single_producer
976	918.808959960938	492.801300048828	D2	1h	TNF_single_producer
977	688.698425292969	286.936340332031	D2	1h	TNF_single_producer
978	781.048095703125	388.152770996094	D2	1h	TNF_single_producer
979	915.730712890625	105.549789428711	D2	1h	TNF_single_producer
980	630.152770996094	256.261810302734	D2	1h	TNF_single_producer
981	603.46923828125	332.225463867188	D2	1h	TNF_single_producer
982	631.253295898438	304.218048095703	D2	1h	TNF_single_producer
983	852.6669921875	428.046051025391	D2	1h	TNF_single_producer
984	753.081848144531	163.721206665039	D2	1h	TNF_single_producer
985	630.453979492188	107.686500549316	D2	1h	TNF_single_producer
986	1813.63928222656	335.146423339844	D2	1h	TNF_single_producer
987	731.232666015625	131.776916503906	D2	1h	TNF_single_producer
988	954.072265625	186.614654541016	D2	1h	TNF_single_producer
989	1094.31274414062	478.535064697266	D2	1h	TNF_single_producer
990	1524.03295898438	193.293685913086	D2	1h	TNF_single_producer
991	1466.00964355469	117.157852172852	D2	1h	TNF_single_producer
992	691.510375976562	210.405899047852	D2	1h	TNF_single_producer
993	1427.64611816406	170.15544128418	D2	1h	TNF_single_producer
994	962.446960449219	164.06428527832	D2	1h	TNF_single_producer
995	650.23828125	561.098937988281	D2	1h	TNF_single_producer
996	1216.59143066406	374.57275390625	D2	1h	TNF_single_producer
997	1043.6689453125	345.647033691406	D2	1h	TNF_single_producer
998	620.4697265625	99.6132507324219	D2	1h	TNF_single_producer
999	1032.76428222656	290.769927978516	D2	1h	TNF_single_producer
1000	3661.99096679688	251.879928588867	D2	1h	TNF_single_producer
1001	678.091369628906	279.923400878906	D2	1h	TNF_single_producer
1002	592.447570800781	393.28955078125	D2	1h	TNF_single_producer
1003	840.981201171875	239.920562744141	D2	1h	TNF_single_producer
1004	604.637390136719	246.413650512695	D2	1h	TNF_single_producer
1005	630.905029296875	388.825744628906	D2	1h	TNF_single_producer
1006	953.647094726562	390.392852783203	D2	1h	TNF_single_producer
1007	631.263610839844	472.238311767578	D2	1h	TNF_single_producer
1008	610.419921875	232.703506469727	D2	1h	TNF_single_producer
1009	832.198364257812	546.5810546875	D2	1h	TNF_single_producer
1010	675.17138671875	530.008483886719	D2	1h	TNF_single_producer
1011	772.553283691406	207.255096435547	D2	1h	TNF_single_producer
1012	891.309692382812	363.565216064453	D2	1h	TNF_single_producer
1013	662.7138671875	164.201034545898	D2	1h	TNF_single_producer
1014	752.766174316406	274.9208984375	D2	1h	TNF_single_producer
1015	617.296264648438	271.665435791016	D2	1h	TNF_single_producer
1016	690.132080078125	298.363830566406	D2	1h	TNF_single_producer
1017	980.402038574219	333.404144287109	D2	1h	TNF_single_producer
1018	697.812133789062	90.2485427856445	D2	1h	TNF_single_producer
1019	1036.70251464844	261.182891845703	D2	1h	TNF_single_producer
1020	701.671325683594	71.9188842773438	D2	1h	TNF_single_producer
1021	638.27099609375	134.978973388672	D2	1h	TNF_single_producer
1022	1103.15686035156	493.1279296875	D2	1h	TNF_single_producer
1023	3310.08935546875	172.899551391602	D2	1h	TNF_single_producer
1024	605.15234375	411.285705566406	D2	1h	TNF_single_producer
1025	2575.298828125	256.499359130859	D2	1h	TNF_single_producer
1026	735.773071289062	251.751693725586	D2	1h	TNF_single_producer
1027	618.034484863281	224.914657592773	D2	1h	TNF_single_producer
1028	1242.34057617188	327.349517822266	D2	1h	TNF_single_producer
1029	760.884338378906	331.361572265625	D2	1h	TNF_single_producer
1030	2488.29565429688	297.843505859375	D2	1h	TNF_single_producer
1031	849.310180664062	216.759246826172	D2	1h	TNF_single_producer
1032	4363.0771484375	290.679534912109	D2	1h	TNF_single_producer
1033	802.602416992188	328.503082275391	D2	1h	TNF_single_producer
1034	587.379699707031	391.003540039062	D2	1h	TNF_single_producer
1035	1596.43627929688	202.733673095703	D2	1h	TNF_single_producer
1036	670.795776367188	254.670028686523	D2	1h	TNF_single_producer
1037	574.31591796875	469.783966064453	D2	1h	TNF_single_producer
1038	1745.42956542969	348.759674072266	D2	1h	TNF_single_producer
1039	825.326293945312	282.214233398438	D2	1h	TNF_single_producer
1040	3637.97802734375	382.364318847656	D2	1h	TNF_single_producer
1041	722.213134765625	128.740524291992	D2	1h	TNF_single_producer
1042	620.853515625	315.35986328125	D2	1h	TNF_single_producer
1043	581.909057617188	356.648071289062	D2	1h	TNF_single_producer
1044	610.473815917969	283.684692382812	D2	1h	TNF_single_producer
1045	1207.16101074219	181.648468017578	D2	1h	TNF_single_producer
1046	628.197021484375	207.916030883789	D2	1h	TNF_single_producer
1047	979.592224121094	224.997634887695	D2	1h	TNF_single_producer
1048	848.316467285156	246.398971557617	D2	1h	TNF_single_producer
1049	644.685607910156	305.795837402344	D2	1h	TNF_single_producer
1050	1473.02722167969	226.999603271484	D2	1h	TNF_single_producer
1051	644.636474609375	466.792663574219	D2	1h	TNF_single_producer
1052	834.270751953125	73.6250228881836	D2	1h	TNF_single_producer
1053	687.048217773438	343.495178222656	D2	1h	TNF_single_producer
1054	805.096496582031	154.760543823242	D2	1h	TNF_single_producer
1055	789.693725585938	207.413375854492	D2	1h	TNF_single_producer
1056	658.960998535156	240.460311889648	D2	1h	TNF_single_producer
1057	661.937622070312	448.384765625	D2	1h	TNF_single_producer
1058	1104.98999023438	240.101257324219	D2	1h	TNF_single_producer
1059	671.853271484375	191.874542236328	D2	1h	TNF_single_producer
1060	797.312072753906	162.895278930664	D2	1h	TNF_single_producer
1061	1778.13452148438	424.665649414062	D2	1h	TNF_single_producer
1062	822.523681640625	184.315292358398	D2	1h	TNF_single_producer
1063	669.062927246094	148.256820678711	D2	1h	TNF_single_producer
1064	982.308715820312	328.109069824219	D2	1h	TNF_single_producer
1065	1265.95849609375	264.587432861328	D2	1h	TNF_single_producer
1066	1123.59106445312	297.686431884766	D2	1h	TNF_single_producer
1067	724.114562988281	535.457458496094	D2	1h	TNF_single_producer
1068	666.676574707031	372.296936035156	D2	1h	TNF_single_producer
1069	976.358093261719	208.960052490234	D2	1h	TNF_single_producer
1070	801.935485839844	430.293060302734	D2	1h	TNF_single_producer
1071	964.946472167969	478.559783935547	D2	1h	TNF_single_producer
1072	686.722229003906	334.795501708984	D2	1h	TNF_single_producer
1073	1662.80981445312	160.466812133789	D2	1h	TNF_single_producer
1074	603.427307128906	496.869873046875	D2	1h	TNF_single_producer
1075	634.971984863281	182.110336303711	D2	1h	TNF_single_producer
1076	1156.70959472656	92.9235610961914	D2	1h	TNF_single_producer
1077	566.588928222656	298.90966796875	D2	1h	TNF_single_producer
1078	1134.10192871094	296.397583007812	D2	1h	TNF_single_producer
1079	1242.85498046875	388.519561767578	D2	1h	TNF_single_producer
1080	755.320495605469	176.717346191406	D2	1h	TNF_single_producer
1081	815.970581054688	747.504516601562	D2	1h	TNF_single_producer
1082	1350.31884765625	526.487976074219	D2	1h	TNF_single_producer
1083	613.280395507812	356.597686767578	D2	1h	TNF_single_producer
1084	750.628784179688	411.273040771484	D2	1h	TNF_single_producer
1085	818.468078613281	172.707702636719	D2	1h	TNF_single_producer
1086	663.075378417969	350.540008544922	D2	1h	TNF_single_producer
1087	622.226806640625	336.819641113281	D2	1h	TNF_single_producer
1088	636.969299316406	78.8360900878906	D2	1h	TNF_single_producer
1089	980.174255371094	290.952117919922	D2	1h	TNF_single_producer
1090	619.706848144531	180.175231933594	D2	1h	TNF_single_producer
1091	1034.49609375	546.994262695312	D2	1h	TNF_single_producer
1092	689.216552734375	322.752532958984	D2	1h	TNF_single_producer
1093	1208.35900878906	344.610504150391	D2	1h	TNF_single_producer
1094	978.044677734375	538.420654296875	D2	1h	TNF_single_producer
1095	1255.02062988281	214.846603393555	D2	1h	TNF_single_producer
1096	707.965454101562	277.421600341797	D2	1h	TNF_single_producer
1097	694.98681640625	326.869506835938	D2	1h	TNF_single_producer
1098	1127.298828125	250.177459716797	D2	1h	TNF_single_producer
1099	3534.11450195312	182.582260131836	D2	1h	TNF_single_producer
1100	760.553771972656	198.299652099609	D2	1h	TNF_single_producer
1101	1784.10583496094	178.168090820312	D2	1h	TNF_single_producer
1102	970.073608398438	266.655578613281	D2	1h	TNF_single_producer
1103	622.850769042969	354.270751953125	D2	1h	TNF_single_producer
1104	786.38818359375	371.449493408203	D2	1h	TNF_single_producer
1105	928.464416503906	341.156982421875	D2	1h	TNF_single_producer
1106	2398.11303710938	277.196868896484	D2	1h	TNF_single_producer
1107	1019.14733886719	346.976409912109	D2	1h	TNF_single_producer
1108	774.576965332031	277.787170410156	D2	1h	TNF_single_producer
1109	748.316040039062	123.875534057617	D2	1h	TNF_single_producer
1110	710.334106445312	140.962646484375	D2	1h	TNF_single_producer
1111	601.279235839844	235.021011352539	D2	1h	TNF_single_producer
1112	973.793579101562	358.900390625	D2	1h	TNF_single_producer
1113	670.338195800781	126.858345031738	D2	1h	TNF_single_producer
1114	2711.78515625	171.918334960938	D2	1h	TNF_single_producer
1115	805.816589355469	158.818756103516	D2	1h	TNF_single_producer
1116	620.042175292969	127.815818786621	D2	1h	TNF_single_producer
1117	628.29296875	28.4713020324707	D2	1h	TNF_single_producer
1118	834.596130371094	198.862670898438	D2	1h	TNF_single_producer
1119	682.929321289062	241.031814575195	D2	1h	TNF_single_producer
1120	1364.87158203125	172.4580078125	D2	1h	TNF_single_producer
1121	815.489624023438	211.033599853516	D2	1h	TNF_single_producer
1122	709.10205078125	411.523864746094	D2	1h	TNF_single_producer
1123	1149.62426757812	328.134338378906	D2	1h	TNF_single_producer
1124	2267.017578125	314.307098388672	D2	1h	TNF_single_producer
1125	1730.35559082031	252.65397644043	D3	1h	TNF_single_producer
1126	843.323425292969	487.495300292969	D3	1h	TNF_single_producer
1127	857.997619628906	414.800964355469	D3	1h	TNF_single_producer
1128	1604.28405761719	684.697875976562	D3	1h	TNF_single_producer
1129	687.480285644531	280.387237548828	D3	1h	TNF_single_producer
1130	966.188903808594	437.910400390625	D3	1h	TNF_single_producer
1131	867.997375488281	434.372833251953	D3	1h	TNF_single_producer
1132	1777.94836425781	596.977294921875	D3	1h	TNF_single_producer
1133	1494.59790039062	530.986572265625	D3	1h	TNF_single_producer
1134	1904.86047363281	830.258239746094	D3	1h	TNF_single_producer
1135	1053.41564941406	325.754180908203	D3	1h	TNF_single_producer
1136	601.10595703125	327.711059570312	D3	1h	TNF_single_producer
1137	702.945556640625	392.254058837891	D3	1h	TNF_single_producer
1138	690.932006835938	193.811386108398	D3	1h	TNF_single_producer
1139	1259.05529785156	810.099060058594	D3	1h	TNF_single_producer
1140	1354.02319335938	563.005126953125	D3	1h	TNF_single_producer
1141	776.723815917969	267.366821289062	D3	1h	TNF_single_producer
1142	769.186340332031	666.192565917969	D3	1h	TNF_single_producer
1143	1542.39416503906	459.345825195312	D3	1h	TNF_single_producer
1144	1668.24938964844	253.932418823242	D3	1h	TNF_single_producer
1145	2368.51489257812	276.280853271484	D3	1h	TNF_single_producer
1146	673.123352050781	296.195465087891	D3	1h	TNF_single_producer
1147	800.506408691406	453.165954589844	D3	1h	TNF_single_producer
1148	2353.38891601562	493.720123291016	D3	1h	TNF_single_producer
1149	1307.60803222656	278.206512451172	D3	1h	TNF_single_producer
1150	2248.97778320312	510.071380615234	D3	1h	TNF_single_producer
1151	1189.87707519531	793.94970703125	D3	1h	TNF_single_producer
1152	3821.5908203125	249.234008789062	D3	1h	TNF_single_producer
1153	4087.935546875	802.558288574219	D3	1h	TNF_single_producer
1154	2384.32666015625	497.352386474609	D3	1h	TNF_single_producer
1155	5325.3408203125	997.619873046875	D3	1h	TNF_single_producer
1156	803.331298828125	801.746643066406	D3	1h	TNF_single_producer
1157	832.8662109375	925.185424804688	D3	1h	TNF_single_producer
1158	1622.86840820312	286.030090332031	D3	1h	TNF_single_producer
1159	1565.56005859375	627.503234863281	D3	1h	TNF_single_producer
1160	1374.27844238281	263.289215087891	D3	1h	TNF_single_producer
1161	792.412475585938	371.411254882812	D3	1h	TNF_single_producer
1162	1919.73266601562	408.767486572266	D3	1h	TNF_single_producer
1163	2521.97021484375	587.781127929688	D3	1h	TNF_single_producer
1164	1293.7080078125	584.593444824219	D3	1h	TNF_single_producer
1165	1134.42199707031	279.892120361328	D3	1h	TNF_single_producer
1166	3148.82250976562	307.990234375	D3	1h	TNF_single_producer
1167	731.452453613281	373.12744140625	D3	1h	TNF_single_producer
1168	5203.8232421875	923.346496582031	D3	1h	TNF_single_producer
1169	1216.36901855469	479.987426757812	D3	1h	TNF_single_producer
1170	966.806579589844	589.0830078125	D3	1h	TNF_single_producer
1171	1833.92529296875	747.7236328125	D3	1h	TNF_single_producer
1172	733.840942382812	868.833679199219	D3	1h	TNF_single_producer
1173	1163.48986816406	746.153930664062	D3	1h	TNF_single_producer
1174	1447.04211425781	520.047180175781	D3	1h	TNF_single_producer
1175	783.4453125	506.483459472656	D3	1h	TNF_single_producer
1176	2654.634765625	774.173095703125	D3	1h	TNF_single_producer
1177	1215.08410644531	668.691162109375	D3	1h	TNF_single_producer
1178	1319.27893066406	990.855346679688	D3	1h	TNF_single_producer
1179	2423.18872070312	663.751647949219	D3	1h	TNF_single_producer
1180	1869.78759765625	455.935363769531	D3	1h	TNF_single_producer
1181	865.165832519531	605.498657226562	D3	1h	TNF_single_producer
1182	1037.80212402344	286.397338867188	D3	1h	TNF_single_producer
1183	1402.76037597656	672.59716796875	D3	1h	TNF_single_producer
1184	678.950500488281	347.864929199219	D3	1h	TNF_single_producer
1185	706.481994628906	337.907531738281	D3	1h	TNF_single_producer
1186	1437.1953125	541.647766113281	D3	1h	TNF_single_producer
1187	2372.30249023438	908.4150390625	D3	1h	TNF_single_producer
1188	7070.59521484375	567.246337890625	D3	1h	TNF_single_producer
1189	629.996643066406	459.768005371094	D3	1h	TNF_single_producer
1190	655.867309570312	348.640167236328	D3	1h	TNF_single_producer
1191	1838.53894042969	681.424621582031	D3	1h	TNF_single_producer
1192	1622.67126464844	509.324584960938	D3	1h	TNF_single_producer
1193	4559.58154296875	532.970947265625	D3	1h	TNF_single_producer
1194	1066.93212890625	476.591064453125	D3	1h	TNF_single_producer
1195	1108.478515625	378.385040283203	D3	1h	TNF_single_producer
1196	1131.77221679688	726.338928222656	D3	1h	TNF_single_producer
1197	796.067565917969	807.080932617188	D3	1h	TNF_single_producer
1198	4513.39013671875	745.512390136719	D3	1h	TNF_single_producer
1199	831.430419921875	418.1962890625	D3	1h	TNF_single_producer
1200	3137.9052734375	762.683898925781	D3	1h	TNF_single_producer
1201	816.427490234375	484.620422363281	D3	1h	TNF_single_producer
1202	611.874816894531	521.489440917969	D3	1h	TNF_single_producer
1203	761.0283203125	411.174926757812	D3	1h	TNF_single_producer
1204	3294.53637695312	425.937042236328	D3	1h	TNF_single_producer
1205	1042.40307617188	237.619186401367	D3	1h	TNF_single_producer
1206	2227.56567382812	578.207336425781	D3	1h	TNF_single_producer
1207	1719.76879882812	583.77734375	D3	1h	TNF_single_producer
1208	3369.4755859375	658.435119628906	D3	1h	TNF_single_producer
1209	920.50537109375	131.909942626953	D3	1h	TNF_single_producer
1210	1501.41638183594	627.156677246094	D3	1h	TNF_single_producer
1211	1282.01879882812	306.672485351562	D3	1h	TNF_single_producer
1212	726.687255859375	328.774200439453	D3	1h	TNF_single_producer
1213	666.768981933594	696.031127929688	D3	1h	TNF_single_producer
1214	596.746276855469	549.027221679688	D3	1h	TNF_single_producer
1215	1313.47741699219	845.216491699219	D3	1h	TNF_single_producer
1216	2031.70263671875	993.485961914062	D3	1h	TNF_single_producer
1217	824.9765625	471.479705810547	D3	1h	TNF_single_producer
1218	748.091613769531	320.218505859375	D3	1h	TNF_single_producer
1219	2215.98364257812	1005.44873046875	D3	1h	TNF_single_producer
1220	5239.56591796875	438.585083007812	D3	1h	TNF_single_producer
1221	710.553588867188	786.714721679688	D3	1h	TNF_single_producer
1222	2096.93798828125	714.307983398438	D3	1h	TNF_single_producer
1223	1379.90771484375	610.570922851562	D3	1h	TNF_single_producer
1224	1530.91845703125	336.890563964844	D3	1h	TNF_single_producer
1225	671.037719726562	538.337585449219	D3	1h	TNF_single_producer
1226	887.699829101562	402.288452148438	D3	1h	TNF_single_producer
1227	2302.00390625	449.100708007812	D3	1h	TNF_single_producer
1228	653.158264160156	517.179077148438	D3	1h	TNF_single_producer
1229	705.463623046875	301.839477539062	D3	1h	TNF_single_producer
1230	869.249816894531	417.016815185547	D3	1h	TNF_single_producer
1231	635.5390625	543.703247070312	D3	1h	TNF_single_producer
1232	1181.78186035156	541.200012207031	D3	1h	TNF_single_producer
1233	3040.65258789062	466.256530761719	D3	1h	TNF_single_producer
1234	882.398803710938	596.773803710938	D3	1h	TNF_single_producer
1235	691.498962402344	379.174224853516	D3	1h	TNF_single_producer
1236	1319.62536621094	456.6103515625	D3	1h	TNF_single_producer
1237	1132.07775878906	473.895477294922	D3	1h	TNF_single_producer
1238	627.12255859375	654.130310058594	D3	1h	TNF_single_producer
1239	653.771301269531	565.692443847656	D3	1h	TNF_single_producer
1240	1713.998046875	625.606140136719	D3	1h	TNF_single_producer
1241	1392.52612304688	361.218566894531	D3	1h	TNF_single_producer
1242	1127.19787597656	1111.31433105469	D3	1h	TNF_single_producer
1243	931.565979003906	806.656494140625	D3	1h	TNF_single_producer
1244	2711.1640625	501.211456298828	D3	1h	TNF_single_producer
1245	609.2294921875	564.132629394531	D3	1h	TNF_single_producer
1246	702.44189453125	500.658599853516	D3	1h	TNF_single_producer
1247	598.784057617188	368.218780517578	D3	1h	TNF_single_producer
1248	1464.46337890625	264.305267333984	D3	1h	TNF_single_producer
1249	738.36962890625	391.632781982422	D3	1h	TNF_single_producer
1250	1843.35998535156	980.966430664062	D3	1h	TNF_single_producer
1251	642.035705566406	495.170440673828	D3	1h	TNF_single_producer
1252	1523.8779296875	550.094665527344	D3	1h	TNF_single_producer
1253	742.041687011719	624.220031738281	D3	1h	TNF_single_producer
1254	1184.29711914062	815.349975585938	D3	1h	TNF_single_producer
1255	1057.90502929688	275.342590332031	D3	1h	TNF_single_producer
1256	725.788146972656	470.452911376953	D3	1h	TNF_single_producer
1257	762.967468261719	559.817138671875	D3	1h	TNF_single_producer
1258	1198.74987792969	284.909912109375	D3	1h	TNF_single_producer
1259	937.716918945312	287.654846191406	D3	1h	TNF_single_producer
1260	830.356323242188	491.388793945312	D3	1h	TNF_single_producer
1261	1046.48352050781	689.059265136719	D3	1h	TNF_single_producer
1262	2221.2373046875	530.694519042969	D3	1h	TNF_single_producer
1263	645.230712890625	620.458557128906	D3	1h	TNF_single_producer
1264	4855.197265625	487.27490234375	D3	1h	TNF_single_producer
1265	849.252319335938	469.6748046875	D3	1h	TNF_single_producer
1266	699.9287109375	331.804840087891	D3	1h	TNF_single_producer
1267	768.836853027344	227.08415222168	D3	1h	TNF_single_producer
1268	1041.06713867188	408.725738525391	D3	1h	TNF_single_producer
1269	1351.3837890625	359.129638671875	D3	1h	TNF_single_producer
1270	1180.962890625	1024.47827148438	D3	1h	TNF_single_producer
1271	3788.93139648438	494.111633300781	D3	1h	TNF_single_producer
1272	5453.0859375	451.839263916016	D3	1h	TNF_single_producer
1273	3113.63037109375	710.322143554688	D3	1h	TNF_single_producer
1274	640.468139648438	593.750732421875	D3	1h	TNF_single_producer
1275	1109.75659179688	546.924377441406	D3	1h	TNF_single_producer
1276	3061.8525390625	822.626586914062	D3	1h	TNF_single_producer
1277	1377.359375	936.977966308594	D3	1h	TNF_single_producer
1278	938.205627441406	401.271575927734	D3	1h	TNF_single_producer
1279	950.929626464844	508.837188720703	D3	1h	TNF_single_producer
1280	819.414611816406	328.9892578125	D3	1h	TNF_single_producer
1281	872.897521972656	357.019195556641	D3	1h	TNF_single_producer
1282	5805.8291015625	332.367919921875	D3	1h	TNF_single_producer
1283	1163.31396484375	464.259918212891	D3	1h	TNF_single_producer
1284	6960.60107421875	851.724426269531	D3	1h	TNF_single_producer
1285	1297.26281738281	426.674377441406	D3	1h	TNF_single_producer
1286	681.219543457031	452.694000244141	D3	1h	TNF_single_producer
1287	942.578674316406	856.40185546875	D3	1h	TNF_single_producer
1288	744.624328613281	258.0458984375	D3	1h	TNF_single_producer
1289	597.213500976562	600.364318847656	D3	1h	TNF_single_producer
1290	625.722595214844	522.004577636719	D3	1h	TNF_single_producer
1291	1815.35522460938	317.449737548828	D3	1h	TNF_single_producer
1292	3696.283203125	695.571655273438	D3	1h	TNF_single_producer
1293	3070.9287109375	545.483520507812	D3	1h	TNF_single_producer
1294	1394.17199707031	555.902038574219	D3	1h	TNF_single_producer
1295	4846.35205078125	783.669189453125	D3	1h	TNF_single_producer
1296	1822.14733886719	713.424865722656	D3	1h	TNF_single_producer
1297	2173.978515625	590.759887695312	D3	1h	TNF_single_producer
1298	961.446655273438	295.819854736328	D3	1h	TNF_single_producer
1299	1011.07958984375	339.051940917969	D3	1h	TNF_single_producer
1300	1688.27648925781	591.198303222656	D3	1h	TNF_single_producer
1301	2585.89916992188	571.218383789062	D3	1h	TNF_single_producer
1302	721.195068359375	651.565124511719	D3	1h	TNF_single_producer
1303	653.91748046875	691.148681640625	D3	1h	TNF_single_producer
1304	1357.27172851562	549.366516113281	D3	1h	TNF_single_producer
1305	2111.35327148438	799.062194824219	D3	1h	TNF_single_producer
1306	728.069763183594	352.293121337891	D3	1h	TNF_single_producer
1307	717.64208984375	250.98616027832	D3	1h	TNF_single_producer
1308	1039.12805175781	745.487365722656	D3	1h	TNF_single_producer
1309	835.99755859375	682.373229980469	D3	1h	TNF_single_producer
1310	684.411560058594	552.42138671875	D3	1h	TNF_single_producer
1311	902.187927246094	498.993560791016	D3	1h	TNF_single_producer
1312	769.338562011719	277.380340576172	D3	1h	TNF_single_producer
1313	622.879211425781	804.777465820312	D3	1h	TNF_single_producer
1314	1678.58557128906	429.722259521484	D3	1h	TNF_single_producer
1315	1956.37023925781	803.044982910156	D3	1h	TNF_single_producer
1316	1486.26049804688	604.658386230469	D3	1h	TNF_single_producer
1317	690.958312988281	94.5795288085938	D3	1h	TNF_single_producer
1318	1117.45227050781	620.854553222656	D3	1h	TNF_single_producer
1319	893.298583984375	802.978820800781	D3	1h	TNF_single_producer
1320	955.113403320312	364.765716552734	D3	1h	TNF_single_producer
1321	1137.84423828125	298.342163085938	D3	1h	TNF_single_producer
1322	3281.40966796875	911.525085449219	D3	1h	TNF_single_producer
1323	1708.16052246094	490.113922119141	D3	1h	TNF_single_producer
1324	1372.1064453125	231.380264282227	D3	1h	TNF_single_producer
1325	5387.08642578125	821.850708007812	D3	1h	TNF_single_producer
1326	715.643249511719	266.149017333984	D3	1h	TNF_single_producer
1327	3666.34594726562	391.154235839844	D3	1h	TNF_single_producer
1328	1792.13671875	547.971008300781	D3	1h	TNF_single_producer
1329	1146.92053222656	846.238159179688	D3	1h	TNF_single_producer
1330	789.894287109375	275.032470703125	D3	1h	TNF_single_producer
1331	2781.92016601562	665.269775390625	D3	1h	TNF_single_producer
1332	758.677856445312	477.920166015625	D3	1h	TNF_single_producer
1333	1266.78112792969	321.731842041016	D3	1h	TNF_single_producer
1334	1359.16638183594	622.43603515625	D3	1h	TNF_single_producer
1335	2136.373046875	278.996215820312	D3	1h	TNF_single_producer
1336	639.291687011719	372.221008300781	D3	1h	TNF_single_producer
1337	662.734191894531	407.205963134766	D3	1h	TNF_single_producer
1338	2319.99829101562	835.567138671875	D3	1h	TNF_single_producer
1339	751.56298828125	671.909301757812	D3	1h	TNF_single_producer
1340	3672.3896484375	657.591247558594	D3	1h	TNF_single_producer
1341	2623.25317382812	573.932189941406	D3	1h	TNF_single_producer
1342	4373.7451171875	490.785949707031	D3	1h	TNF_single_producer
1343	786.806457519531	759.667907714844	D3	1h	TNF_single_producer
1344	1250.52429199219	446.523559570312	D3	1h	TNF_single_producer
1345	911.19775390625	482.4111328125	D3	1h	TNF_single_producer
1346	3593.0068359375	569.994812011719	D3	1h	TNF_single_producer
1347	995.421447753906	239.989990234375	D3	1h	TNF_single_producer
1348	675.686889648438	384.055938720703	D3	1h	TNF_single_producer
1349	2812.49462890625	661.264892578125	D3	1h	TNF_single_producer
1350	682.37890625	269.060974121094	D3	1h	TNF_single_producer
1351	971.72705078125	504.828796386719	D3	1h	TNF_single_producer
1352	1663.98376464844	794.052795410156	D3	1h	TNF_single_producer
1353	610.82861328125	659.284545898438	D3	1h	TNF_single_producer
1354	1093.63134765625	1002.76696777344	D3	1h	TNF_single_producer
1355	1681.47326660156	331.515411376953	D3	1h	TNF_single_producer
1356	2574.63623046875	124.394302368164	D3	1h	TNF_single_producer
1357	776.092529296875	531.186279296875	D3	1h	TNF_single_producer
1358	1407.6591796875	310.841766357422	D3	1h	TNF_single_producer
1359	1500.130859375	655.00439453125	D3	1h	TNF_single_producer
1360	821.665832519531	560.932556152344	D3	1h	TNF_single_producer
1361	1448.48217773438	781.746215820312	D3	1h	TNF_single_producer
1362	1052.64477539062	200.491668701172	D3	1h	TNF_single_producer
1363	2281.05908203125	657.647521972656	D3	1h	TNF_single_producer
1364	1302.3564453125	679.182189941406	D3	1h	TNF_single_producer
1365	1007.14965820312	400.963531494141	D3	1h	TNF_single_producer
1366	689.926513671875	239.829650878906	D3	1h	TNF_single_producer
1367	6355.0029296875	1038.45642089844	D3	1h	TNF_single_producer
1368	860.409851074219	701.335144042969	D3	1h	TNF_single_producer
1369	1029.28503417969	544.369995117188	D3	1h	TNF_single_producer
1370	1196.60522460938	762.424621582031	D3	1h	TNF_single_producer
1371	788.86279296875	766.341369628906	D3	1h	TNF_single_producer
1372	1424.93798828125	499.604675292969	D3	1h	TNF_single_producer
1373	1106.29321289062	335.170196533203	D3	1h	TNF_single_producer
1374	1018.21557617188	537.061889648438	D3	1h	TNF_single_producer
1375	1490.53540039062	846.277954101562	D3	1h	TNF_single_producer
1376	818.362670898438	742.087707519531	D3	1h	TNF_single_producer
1377	1047.73706054688	610.825134277344	D3	1h	TNF_single_producer
1378	2298.89770507812	431.220855712891	D3	1h	TNF_single_producer
1379	1469.56420898438	520.104736328125	D3	1h	TNF_single_producer
1380	871.958129882812	405.069519042969	D3	1h	TNF_single_producer
1381	1000.56396484375	449.480834960938	D3	1h	TNF_single_producer
1382	651.208679199219	152.71858215332	D3	1h	TNF_single_producer
1383	1497.35900878906	773.0927734375	D3	1h	TNF_single_producer
1384	774.072814941406	128.992858886719	D3	1h	TNF_single_producer
1385	1204.3447265625	505.155059814453	D3	1h	TNF_single_producer
1386	631.164978027344	780.306823730469	D3	1h	TNF_single_producer
1387	2078.0205078125	292.540649414062	D3	1h	TNF_single_producer
1388	791.45458984375	661.929382324219	D3	1h	TNF_single_producer
1389	640.324523925781	753.560424804688	D3	1h	TNF_single_producer
1390	2313.06127929688	643.154235839844	D3	1h	TNF_single_producer
1391	1113.28088378906	575.927001953125	D3	1h	TNF_single_producer
1392	720.138488769531	717.938659667969	D3	1h	TNF_single_producer
1393	807.929382324219	804.546752929688	D3	1h	TNF_single_producer
1394	1210.01940917969	469.641357421875	D3	1h	TNF_single_producer
1395	1346.11328125	789.133972167969	D3	1h	TNF_single_producer
1396	826.194152832031	796.742309570312	D3	1h	TNF_single_producer
1397	1254.90966796875	493.873138427734	D3	1h	TNF_single_producer
1398	1674.45983886719	338.788513183594	D3	1h	TNF_single_producer
1399	1794.61706542969	515.377136230469	D3	1h	TNF_single_producer
1400	807.306030273438	658.428283691406	D3	1h	TNF_single_producer
1401	944.282531738281	358.956695556641	D3	1h	TNF_single_producer
1402	613.985290527344	616.499816894531	D3	1h	TNF_single_producer
1403	761.962829589844	353.416534423828	D3	1h	TNF_single_producer
1404	1458.74682617188	696.814697265625	D3	1h	TNF_single_producer
1405	690.298034667969	559.964233398438	D3	1h	TNF_single_producer
1406	959.97998046875	435.974426269531	D3	1h	TNF_single_producer
1407	1516.39953613281	393.132568359375	D3	1h	TNF_single_producer
1408	1023.97717285156	609.509033203125	D3	1h	TNF_single_producer
1409	905.649719238281	510.997009277344	D3	1h	TNF_single_producer
1410	686.286682128906	536.05712890625	D3	1h	TNF_single_producer
1411	1573.40673828125	376.2412109375	D3	1h	TNF_single_producer
1412	1152.30053710938	515.242370605469	D3	1h	TNF_single_producer
1413	1263.35205078125	279.453521728516	D3	1h	TNF_single_producer
1414	1224.10876464844	372.412567138672	D3	1h	TNF_single_producer
1415	668.650512695312	814.701782226562	D3	1h	TNF_single_producer
1416	610.778442382812	473.027435302734	D3	1h	TNF_single_producer
1417	750.212341308594	430.22119140625	D3	1h	TNF_single_producer
1418	1136.20092773438	425.318572998047	D3	1h	TNF_single_producer
1419	861.919799804688	561.407043457031	D3	1h	TNF_single_producer
1420	817.433044433594	154.743515014648	D3	1h	TNF_single_producer
1421	822.165283203125	358.135803222656	D3	1h	TNF_single_producer
1422	1796.38696289062	581.257690429688	D3	1h	TNF_single_producer
1423	2113.57006835938	758.631164550781	D3	1h	TNF_single_producer
1424	833.069763183594	836.99267578125	D3	1h	TNF_single_producer
1425	717.104736328125	400.81396484375	D3	1h	TNF_single_producer
1426	861.401977539062	622.054748535156	D3	1h	TNF_single_producer
1427	834.5029296875	252.140762329102	D3	1h	TNF_single_producer
1428	1101.43737792969	500.318634033203	D3	1h	TNF_single_producer
1429	1258.17553710938	792.796691894531	D3	1h	TNF_single_producer
1430	1349.357421875	209.809265136719	D3	1h	TNF_single_producer
1431	1797.43469238281	509.133666992188	D3	1h	TNF_single_producer
1432	1341.36877441406	453.496734619141	D3	1h	TNF_single_producer
1433	3123.40698242188	652.15478515625	D3	1h	TNF_single_producer
1434	2545.41040039062	793.857971191406	D3	1h	TNF_single_producer
1435	2088.83081054688	457.492797851562	D3	1h	TNF_single_producer
1436	700.725341796875	425.302459716797	D3	1h	TNF_single_producer
1437	1141.048828125	414.028869628906	D3	1h	TNF_single_producer
1438	1192.80859375	683.353088378906	D3	1h	TNF_single_producer
1439	792.896728515625	668.892456054688	D3	1h	TNF_single_producer
1440	1396.35034179688	1102.236328125	D3	1h	TNF_single_producer
1441	1141.96264648438	289.270324707031	D3	1h	TNF_single_producer
1442	801.681518554688	610.477600097656	D3	1h	TNF_single_producer
1443	792.647521972656	934.014770507812	D3	1h	TNF_single_producer
1444	1100.19897460938	406.843170166016	D3	1h	TNF_single_producer
1445	1561.69079589844	579.155944824219	D3	1h	TNF_single_producer
1446	717.920593261719	259.929992675781	D3	1h	TNF_single_producer
1447	4257.33349609375	667.418701171875	D3	1h	TNF_single_producer
1448	1087.13146972656	479.673828125	D3	1h	TNF_single_producer
1449	643.947937011719	387.40380859375	D3	1h	TNF_single_producer
1450	713.921936035156	508.946655273438	D3	1h	TNF_single_producer
1451	1776.61059570312	482.720245361328	D3	1h	TNF_single_producer
1452	583.893188476562	848.552612304688	D3	1h	TNF_single_producer
1453	1380.62561035156	552.864868164062	D3	1h	TNF_single_producer
1454	646.597534179688	422.955596923828	D3	1h	TNF_single_producer
1455	517.143249511719	316.342987060547	D3	1h	TNF_single_producer
1456	2221.56396484375	448.227691650391	D3	1h	TNF_single_producer
1457	911.713073730469	612.985229492188	D3	1h	TNF_single_producer
1458	1983.56591796875	455.401214599609	D3	1h	TNF_single_producer
1459	754.366088867188	344.300628662109	D3	1h	TNF_single_producer
1460	781.586242675781	224.75178527832	D3	1h	TNF_single_producer
1461	2325.41577148438	747.18701171875	D3	1h	TNF_single_producer
1462	959.953979492188	185.459320068359	D3	1h	TNF_single_producer
1463	792.332092285156	784.8349609375	D3	1h	TNF_single_producer
1464	5447.8515625	963.502990722656	D3	1h	TNF_single_producer
1465	1294.16467285156	470.706573486328	D3	1h	TNF_single_producer
1466	1203.46459960938	349.234283447266	D3	1h	TNF_single_producer
1467	2826.69482421875	356.192230224609	D3	1h	TNF_single_producer
1468	624.305419921875	294.991119384766	D3	1h	TNF_single_producer
1469	2505.24389648438	620.8388671875	D3	1h	TNF_single_producer
1470	1909.37963867188	566.9296875	D3	1h	TNF_single_producer
1471	883.567321777344	378.340911865234	D3	1h	TNF_single_producer
1472	3917.03833007812	655.252319335938	D3	1h	TNF_single_producer
1473	963.075134277344	481.146484375	D3	1h	TNF_single_producer
1474	1605.23486328125	481.780487060547	D3	1h	TNF_single_producer
1475	788.710266113281	331.039215087891	D3	1h	TNF_single_producer
1476	1871.51489257812	547.104919433594	D3	1h	TNF_single_producer
1477	1510.27722167969	570.625244140625	D3	1h	TNF_single_producer
1478	1240.05725097656	576.327087402344	D3	1h	TNF_single_producer
1479	2761.28173828125	949.211975097656	D3	1h	TNF_single_producer
1480	1188.29895019531	491.477142333984	D3	1h	TNF_single_producer
1481	2824.25463867188	335.950500488281	D3	1h	TNF_single_producer
1482	853.498718261719	268.401092529297	D3	1h	TNF_single_producer
1483	1892.59240722656	568.895141601562	D3	1h	TNF_single_producer
1484	1069.15478515625	1021.65014648438	D3	1h	TNF_single_producer
1485	2940.48803710938	491.376251220703	D3	1h	TNF_single_producer
1486	2062.90771484375	232.74983215332	D3	1h	TNF_single_producer
1487	1194.8662109375	401.124084472656	D3	1h	TNF_single_producer
1488	760.898376464844	438.368377685547	D3	1h	TNF_single_producer
1489	657.507385253906	286.064697265625	D3	1h	TNF_single_producer
1490	735.575927734375	495.935424804688	D3	1h	TNF_single_producer
1491	733.474548339844	760.501220703125	D3	1h	TNF_single_producer
1492	677.372253417969	235.816879272461	D3	1h	TNF_single_producer
1493	598.918823242188	619.862915039062	D3	1h	TNF_single_producer
1494	1671.9189453125	395.954559326172	D3	1h	TNF_single_producer
1495	1427.98596191406	373.173828125	D3	1h	TNF_single_producer
1496	668.543151855469	630.927124023438	D3	1h	TNF_single_producer
1497	2703.30346679688	841.823181152344	D3	1h	TNF_single_producer
1498	3083.01879882812	379.006896972656	D3	1h	TNF_single_producer
1499	658.603698730469	743.034606933594	D3	1h	TNF_single_producer
1500	1545.23168945312	489.78857421875	D3	1h	TNF_single_producer
1501	999.933288574219	751.271484375	D3	1h	TNF_single_producer
1502	1668.85473632812	821.413452148438	D3	1h	TNF_single_producer
1503	715.828002929688	305.925262451172	D3	1h	TNF_single_producer
1504	567.191467285156	193.556793212891	D3	1h	TNF_single_producer
1505	4096.2451171875	809.995544433594	D3	1h	TNF_single_producer
1506	1049.81616210938	344.096069335938	D3	1h	TNF_single_producer
1507	675.059997558594	469.890350341797	D3	1h	TNF_single_producer
1508	618.8369140625	243.797775268555	D3	1h	TNF_single_producer
1509	895.675476074219	498.474029541016	D3	1h	TNF_single_producer
1510	631.814147949219	545.040161132812	D3	1h	TNF_single_producer
1511	626.167236328125	599.6572265625	D3	1h	TNF_single_producer
1512	1204.4375	315.176727294922	D3	1h	TNF_single_producer
1513	918.955200195312	381.688354492188	D3	1h	TNF_single_producer
1514	2078.12060546875	691.700256347656	D3	1h	TNF_single_producer
1515	1683.98596191406	206.782623291016	D3	1h	TNF_single_producer
1516	1547.3076171875	832.830627441406	D3	1h	TNF_single_producer
1517	2127.22729492188	438.197570800781	D3	1h	TNF_single_producer
1518	1680.82885742188	830.187683105469	D3	1h	TNF_single_producer
1519	1004.18884277344	474.203674316406	D3	1h	TNF_single_producer
1520	1399.31726074219	564.9228515625	D3	1h	TNF_single_producer
1521	1914.91088867188	508.980041503906	D3	1h	TNF_single_producer
1522	799.963195800781	234.157302856445	D3	1h	TNF_single_producer
1523	1585.07141113281	464.105621337891	D3	1h	TNF_single_producer
1524	1574.04089355469	650.794128417969	D3	1h	TNF_single_producer
1525	862.851928710938	641.941223144531	D3	1h	TNF_single_producer
1526	824.457641601562	498.234161376953	D3	1h	TNF_single_producer
1527	866.21875	575.467102050781	D3	1h	TNF_single_producer
1528	816.214721679688	453.565307617188	D3	1h	TNF_single_producer
1529	1585.3349609375	665.428649902344	D3	1h	TNF_single_producer
1530	4686.927734375	790.797180175781	D3	1h	TNF_single_producer
1531	850.299072265625	545.013122558594	D3	1h	TNF_single_producer
1532	1677.92236328125	942.131896972656	D3	1h	TNF_single_producer
1533	1204.62194824219	711.791381835938	D3	1h	TNF_single_producer
1534	629.969299316406	368.389892578125	D3	1h	TNF_single_producer
1535	832.836853027344	924.527221679688	D3	1h	TNF_single_producer
1536	2274.08276367188	771.835693359375	D3	1h	TNF_single_producer
1537	2901.2421875	519.368103027344	D3	1h	TNF_single_producer
1538	907.341247558594	468.540740966797	D3	1h	TNF_single_producer
1539	1029.41833496094	186.654449462891	D3	1h	TNF_single_producer
1540	1115.19750976562	668.13720703125	D3	1h	TNF_single_producer
1541	972.424987792969	458.741271972656	D3	1h	TNF_single_producer
1542	626.565979003906	424.4677734375	D3	1h	TNF_single_producer
1543	747.072570800781	593.442138671875	D3	1h	TNF_single_producer
1544	746.590942382812	399.119354248047	D3	1h	TNF_single_producer
1545	796.656860351562	166.518325805664	D3	1h	TNF_single_producer
1546	1001.19189453125	340.077239990234	D3	1h	TNF_single_producer
1547	1417.12512207031	702.585327148438	D3	1h	TNF_single_producer
1548	1265.43139648438	264.352691650391	D3	1h	TNF_single_producer
1549	3067.5888671875	661.15185546875	D3	1h	TNF_single_producer
1550	5199.8544921875	591.241027832031	D3	1h	TNF_single_producer
1551	631.817504882812	549.778259277344	D3	1h	TNF_single_producer
1552	932.615600585938	596.829223632812	D3	1h	TNF_single_producer
1553	714.860412597656	206.239730834961	D3	1h	TNF_single_producer
1554	644.15771484375	405.532104492188	D3	1h	TNF_single_producer
1555	907.675659179688	849.529724121094	D3	1h	TNF_single_producer
1556	648.410888671875	578.164306640625	D3	1h	TNF_single_producer
1557	824.59814453125	683.233642578125	D3	1h	TNF_single_producer
1558	1162.55407714844	569.449157714844	D3	1h	TNF_single_producer
1559	584.207336425781	737.26220703125	D3	1h	TNF_single_producer
1560	665.495910644531	542.473571777344	D3	1h	TNF_single_producer
1561	850.907165527344	361.052917480469	D3	1h	TNF_single_producer
1562	639.727783203125	535.958862304688	D3	1h	TNF_single_producer
1563	3392.65893554688	590.906433105469	D3	1h	TNF_single_producer
1564	1074.69799804688	178.829772949219	D3	1h	TNF_single_producer
1565	1991.09387207031	670.892639160156	D3	1h	TNF_single_producer
1566	1709.76611328125	707.194213867188	D3	1h	TNF_single_producer
1567	1400.029296875	659.917785644531	D3	1h	TNF_single_producer
1568	643.960571289062	446.887939453125	D3	1h	TNF_single_producer
1569	659.151000976562	648.876770019531	D3	1h	TNF_single_producer
1570	929.147033691406	440.192321777344	D3	1h	TNF_single_producer
1571	1311.47729492188	302.359252929688	D3	1h	TNF_single_producer
1572	1224.74963378906	907.97314453125	D3	1h	TNF_single_producer
1573	697.495727539062	309.393829345703	D3	1h	TNF_single_producer
1574	1798.61462402344	382.142639160156	D3	1h	TNF_single_producer
1575	2079.17846679688	796.362670898438	D3	1h	TNF_single_producer
1576	911.883178710938	459.487854003906	D3	1h	TNF_single_producer
1577	1110.86633300781	523.873474121094	D3	1h	TNF_single_producer
1578	690.023803710938	193.391967773438	D3	1h	TNF_single_producer
1579	3795.81420898438	661.619201660156	D3	1h	TNF_single_producer
1580	1360.98999023438	605.361083984375	D3	1h	TNF_single_producer
1581	1050.49182128906	675.950561523438	D3	1h	TNF_single_producer
1582	685.5625	637.43896484375	D3	1h	TNF_single_producer
1583	1534.10974121094	643.473022460938	D3	1h	TNF_single_producer
1584	2539.38452148438	596.618530273438	D3	1h	TNF_single_producer
1585	4200.73291015625	922.514709472656	D3	1h	TNF_single_producer
1586	877.591918945312	965.410278320312	D3	1h	TNF_single_producer
1587	1537.85778808594	260.153411865234	D3	1h	TNF_single_producer
1588	1270.8935546875	494.239593505859	D3	1h	TNF_single_producer
1589	1112.09680175781	215.835922241211	D3	1h	TNF_single_producer
1590	1109.43774414062	265.917388916016	D3	1h	TNF_single_producer
1591	693.676391601562	589.089599609375	D3	1h	TNF_single_producer
1592	2938.99267578125	601.184875488281	D3	1h	TNF_single_producer
1593	795.209167480469	763.010620117188	D3	1h	TNF_single_producer
1594	2944.95751953125	397.799041748047	D3	1h	TNF_single_producer
1595	683.223754882812	433.648010253906	D3	1h	TNF_single_producer
1596	2024.31787109375	409.073120117188	D3	1h	TNF_single_producer
1597	785.425476074219	747.990600585938	D3	1h	TNF_single_producer
1598	723.261108398438	422.232330322266	D3	1h	TNF_single_producer
1599	681.527038574219	425.008056640625	D3	1h	TNF_single_producer
1600	1672.33068847656	486.545166015625	D3	1h	TNF_single_producer
1601	2425.85180664062	303.811584472656	D3	1h	TNF_single_producer
1602	806.057067871094	519.337707519531	D3	1h	TNF_single_producer
1603	734.429443359375	499.300201416016	D3	1h	TNF_single_producer
1604	732.517150878906	616.324340820312	D3	1h	TNF_single_producer
1605	621.715393066406	801.715209960938	D3	1h	TNF_single_producer
1606	846.757629394531	650.651550292969	D3	1h	TNF_single_producer
1607	701.764465332031	301.928863525391	D3	1h	TNF_single_producer
1608	798.802612304688	729.427673339844	D3	1h	TNF_single_producer
1609	751.856140136719	573.515991210938	D3	1h	TNF_single_producer
1610	575.883544921875	285.627838134766	D3	1h	TNF_single_producer
1611	3784.2021484375	729.83935546875	D3	1h	TNF_single_producer
1612	1126.82421875	830.315002441406	D3	1h	TNF_single_producer
1613	870.651000976562	187.996963500977	D3	1h	TNF_single_producer
1614	693.894409179688	304.278930664062	D3	1h	TNF_single_producer
1615	1598.50451660156	340.635284423828	D3	1h	TNF_single_producer
1616	692.096374511719	606.419860839844	D3	1h	TNF_single_producer
1617	1619.48291015625	268.518981933594	D3	1h	TNF_single_producer
1618	965.2109375	822.420532226562	D3	1h	TNF_single_producer
1619	710.85595703125	542.196044921875	D3	1h	TNF_single_producer
1620	1205.36584472656	646.729919433594	D3	1h	TNF_single_producer
1621	796.654663085938	465.177215576172	D3	1h	TNF_single_producer
1622	1319.42150878906	470.93115234375	D3	1h	TNF_single_producer
1623	789.213745117188	539.543334960938	D3	1h	TNF_single_producer
1624	1340.83337402344	653.752746582031	D3	1h	TNF_single_producer
1625	2950.44116210938	569.959655761719	D3	1h	TNF_single_producer
1626	981.925231933594	542.381042480469	D3	1h	TNF_single_producer
1627	1188.19580078125	680.151550292969	D3	1h	TNF_single_producer
1628	1367.54577636719	869.202026367188	D3	1h	TNF_single_producer
1629	857.644287109375	531.503356933594	D3	1h	TNF_single_producer
1630	1224.52783203125	326.336181640625	D3	1h	TNF_single_producer
1631	1859.31665039062	817.103332519531	D3	1h	TNF_single_producer
1632	621.086547851562	93.5292816162109	D3	1h	TNF_single_producer
1633	666.098205566406	436.704406738281	D3	1h	TNF_single_producer
1634	1283.27770996094	671.441528320312	D3	1h	TNF_single_producer
1635	918.102661132812	701.62841796875	D3	1h	TNF_single_producer
1636	3944.32690429688	834.392944335938	D3	1h	TNF_single_producer
1637	1281.56396484375	629.176635742188	D3	1h	TNF_single_producer
1638	640.371032714844	434.443054199219	D3	1h	TNF_single_producer
1639	1262.71032714844	238.720245361328	D3	1h	TNF_single_producer
1640	11766.6513671875	826.922485351562	D3	1h	TNF_single_producer
1641	750.412048339844	241.096527099609	D3	1h	TNF_single_producer
1642	1206.56701660156	506.473663330078	D3	1h	TNF_single_producer
1643	2343.80859375	602.931884765625	D3	1h	TNF_single_producer
1644	704.087036132812	631.417785644531	D3	1h	TNF_single_producer
1645	1132.49401855469	563.074829101562	D3	1h	TNF_single_producer
1646	803.090209960938	461.510467529297	D3	1h	TNF_single_producer
1647	3904.01953125	367.995941162109	D3	1h	TNF_single_producer
1648	964.501525878906	226.045303344727	D3	1h	TNF_single_producer
1649	5954.5087890625	780.803894042969	D3	1h	TNF_single_producer
1650	995.805480957031	504.073150634766	D3	1h	TNF_single_producer
1651	612.243103027344	666.767578125	D3	1h	TNF_single_producer
1652	1974.31018066406	-11.7539215087891	D3	1h	TNF_single_producer
1653	593.382629394531	591.56396484375	D3	1h	TNF_single_producer
1654	2277.701171875	638.835998535156	D3	1h	TNF_single_producer
1655	2013.74731445312	771.736206054688	D3	1h	TNF_single_producer
1656	4000.169921875	754.773315429688	D3	1h	TNF_single_producer
1657	1264.70056152344	569.740051269531	D3	1h	TNF_single_producer
1658	1156.89074707031	498.691284179688	D3	1h	TNF_single_producer
1659	1030.3994140625	346.271026611328	D3	1h	TNF_single_producer
1660	653.86474609375	502.966430664062	D3	1h	TNF_single_producer
1661	2271.87084960938	956.034606933594	D3	1h	TNF_single_producer
1662	642.466369628906	454.038604736328	D3	1h	TNF_single_producer
1663	4050.58984375	689.2314453125	D3	1h	TNF_single_producer
1664	3329.4599609375	904.371154785156	D3	1h	TNF_single_producer
1665	1088.34899902344	782.904357910156	D3	1h	TNF_single_producer
1666	608.428955078125	537.499450683594	D3	1h	TNF_single_producer
1667	855.980285644531	594.987182617188	D3	1h	TNF_single_producer
1668	863.9873046875	667.011291503906	D3	1h	TNF_single_producer
1669	821.189758300781	253.321212768555	D3	1h	TNF_single_producer
1670	689.98095703125	366.606994628906	D3	1h	TNF_single_producer
1671	826.888122558594	653.576232910156	D3	1h	TNF_single_producer
1672	679.077026367188	508.383819580078	D3	1h	TNF_single_producer
1673	1464.91040039062	491.135314941406	D3	1h	TNF_single_producer
1674	1301.14099121094	921.852783203125	D3	1h	TNF_single_producer
1675	1384.45385742188	675.587097167969	D3	1h	TNF_single_producer
1676	1555.81359863281	445.825988769531	D3	1h	TNF_single_producer
1677	672.439392089844	407.351867675781	D3	1h	TNF_single_producer
1678	1683.4873046875	518.906433105469	D3	1h	TNF_single_producer
1679	967.553955078125	573.591674804688	D3	1h	TNF_single_producer
1680	1030.74829101562	510.262237548828	D3	1h	TNF_single_producer
1681	625.082397460938	338.728973388672	D3	1h	TNF_single_producer
1682	987.5673828125	340.861328125	D3	1h	TNF_single_producer
1683	1853.68505859375	534.374450683594	D3	1h	TNF_single_producer
1684	721.605895996094	739.990234375	D3	1h	TNF_single_producer
1685	647.292053222656	493.270874023438	D3	1h	TNF_single_producer
1686	742.346496582031	633.675842285156	D3	1h	TNF_single_producer
1687	847.135986328125	223.34912109375	D3	1h	TNF_single_producer
1688	1870.91479492188	697.696838378906	D3	1h	TNF_single_producer
1689	909.912109375	362.035919189453	D3	1h	TNF_single_producer
1690	687.569885253906	344.319427490234	D3	1h	TNF_single_producer
1691	2529.67651367188	801.95361328125	D3	1h	TNF_single_producer
1692	894.038696289062	205.101638793945	D3	1h	TNF_single_producer
1693	1165.67321777344	396.039367675781	D3	1h	TNF_single_producer
1694	717.564819335938	378.785308837891	D3	1h	TNF_single_producer
1695	2779.66235351562	602.221740722656	D3	1h	TNF_single_producer
1696	1167.70593261719	728.764099121094	D3	1h	TNF_single_producer
1697	1136.87780761719	563.679382324219	D3	1h	TNF_single_producer
1698	1736.29748535156	400.029296875	D3	1h	TNF_single_producer
1699	1211.33166503906	642.294921875	D3	1h	TNF_single_producer
1700	2533.93139648438	856.327819824219	D3	1h	TNF_single_producer
1701	756.941467285156	396.961944580078	D3	1h	TNF_single_producer
1702	622.688354492188	559.488586425781	D3	1h	TNF_single_producer
1703	1136.53955078125	811.572875976562	D3	1h	TNF_single_producer
1704	1292.28454589844	233.808471679688	D3	1h	TNF_single_producer
1705	4441.6474609375	779.387817382812	D3	1h	TNF_single_producer
1706	801.591857910156	363.35498046875	D3	1h	TNF_single_producer
1707	9437.7763671875	1152.783203125	D3	1h	TNF_single_producer
1708	677.858032226562	689.984802246094	D3	1h	TNF_single_producer
1709	948.611022949219	381.214324951172	D3	1h	TNF_single_producer
1710	1255.09790039062	735.145690917969	D3	1h	TNF_single_producer
1711	711.884033203125	597.828063964844	D3	1h	TNF_single_producer
1712	824.898681640625	390.042999267578	D3	1h	TNF_single_producer
1713	1082.14318847656	387.566558837891	D3	1h	TNF_single_producer
1714	860.391845703125	690.669799804688	D3	1h	TNF_single_producer
1715	1195.64099121094	881.871398925781	D3	1h	TNF_single_producer
1716	631.363891601562	483.418975830078	D3	1h	TNF_single_producer
1717	972.666687011719	620.978393554688	D3	1h	TNF_single_producer
1718	711.449523925781	398.817993164062	D3	1h	TNF_single_producer
1719	1488.1044921875	638.464660644531	D3	1h	TNF_single_producer
1720	1579.55456542969	673.171630859375	D3	1h	TNF_single_producer
1721	659.087158203125	783.311096191406	D3	1h	TNF_single_producer
1722	669.939270019531	459.421966552734	D3	1h	TNF_single_producer
1723	641.594421386719	360.493865966797	D3	1h	TNF_single_producer
1724	983.194030761719	555.8408203125	D3	1h	TNF_single_producer
1725	1340.68005371094	376.148101806641	D3	1h	TNF_single_producer
1726	2077.26879882812	622.328979492188	D3	1h	TNF_single_producer
1727	1405.52355957031	684.846984863281	D3	1h	TNF_single_producer
1728	718.032531738281	555.966735839844	D3	1h	TNF_single_producer
1729	745.739013671875	715.416870117188	D3	1h	TNF_single_producer
1730	884.339233398438	407.224029541016	D3	1h	TNF_single_producer
1731	1064.24182128906	318.499237060547	D3	1h	TNF_single_producer
1732	614.923278808594	495.545623779297	D3	1h	TNF_single_producer
1733	747.091064453125	513.219909667969	D3	1h	TNF_single_producer
1734	732.162231445312	552.560913085938	D3	1h	TNF_single_producer
1735	3415.939453125	211.741546630859	D3	1h	TNF_single_producer
1736	1058.30749511719	518.888977050781	D3	1h	TNF_single_producer
1737	725.4521484375	329.266357421875	D3	1h	TNF_single_producer
1738	1099.50915527344	587.892211914062	D3	1h	TNF_single_producer
1739	1341.15454101562	710.792724609375	D3	1h	TNF_single_producer
1740	3013.953125	370.576934814453	D3	1h	TNF_single_producer
1741	1646.27990722656	673.659423828125	D3	1h	TNF_single_producer
1742	2646.72387695312	503.3076171875	D3	1h	TNF_single_producer
1743	1317.73889160156	613.223754882812	D3	1h	TNF_single_producer
1744	3089.62182617188	320.533355712891	D3	1h	TNF_single_producer
1745	793.955322265625	520.178649902344	D3	1h	TNF_single_producer
1746	627.738525390625	485.642547607422	D3	1h	TNF_single_producer
1747	1787.94787597656	507.798095703125	D3	1h	TNF_single_producer
1748	1493.16479492188	216.465744018555	D3	1h	TNF_single_producer
1749	839.190307617188	496.187805175781	D3	1h	TNF_single_producer
1750	651.1474609375	453.748596191406	D3	1h	TNF_single_producer
1751	718.44287109375	490.670196533203	D3	1h	TNF_single_producer
1752	581.812683105469	433.060913085938	D3	1h	TNF_single_producer
1753	2891.45776367188	554.750427246094	D3	1h	TNF_single_producer
1754	4476.08056640625	1124.46801757812	D3	1h	TNF_single_producer
1755	1545.55688476562	647.677856445312	D3	1h	TNF_single_producer
1756	840.836486816406	412.979736328125	D3	1h	TNF_single_producer
1757	1436.01232910156	268.879211425781	D3	1h	TNF_single_producer
1758	652.858764648438	851.536193847656	D3	1h	TNF_single_producer
1759	831.24658203125	520.241271972656	D3	1h	TNF_single_producer
1760	1102.59436035156	240.255889892578	D3	1h	TNF_single_producer
1761	838.039367675781	260.739318847656	D3	1h	TNF_single_producer
1762	2529.39501953125	830.499755859375	D3	1h	TNF_single_producer
1763	1080.60766601562	919.26953125	D3	1h	TNF_single_producer
1764	1285.36157226562	387.431365966797	D3	1h	TNF_single_producer
1765	711.652893066406	651.960815429688	D3	1h	TNF_single_producer
1766	891.008056640625	781.063354492188	D3	1h	TNF_single_producer
1767	733.007934570312	286.527984619141	D3	1h	TNF_single_producer
1768	601.575744628906	225.298156738281	D3	1h	TNF_single_producer
1769	1827.79699707031	538.81689453125	D3	1h	TNF_single_producer
1770	717.614990234375	276.691619873047	D3	1h	TNF_single_producer
1771	916.425598144531	777.544860839844	D3	1h	TNF_single_producer
1772	1363.86120605469	442.141418457031	D3	1h	TNF_single_producer
1773	2248.37841796875	482.804473876953	D3	1h	TNF_single_producer
1774	2292.52319335938	575.868041992188	D3	1h	TNF_single_producer
1775	1379.38342285156	226.164657592773	D3	1h	TNF_single_producer
1776	2451.79077148438	813.164306640625	D3	1h	TNF_single_producer
1777	731.728271484375	555.524963378906	D3	1h	TNF_single_producer
1778	3089.40673828125	681.102478027344	D3	1h	TNF_single_producer
1779	3111.48583984375	417.607727050781	D3	1h	TNF_single_producer
1780	1128.41357421875	562.928283691406	D3	1h	TNF_single_producer
1781	3676.72265625	441.862457275391	D3	1h	TNF_single_producer
1782	2486.89965820312	540.778442382812	D3	1h	TNF_single_producer
1783	1096.82104492188	421.091979980469	D3	1h	TNF_single_producer
1784	900.224060058594	505.186126708984	D3	1h	TNF_single_producer
1785	600.419372558594	464.962951660156	D3	1h	TNF_single_producer
1786	3515.95263671875	858.881469726562	D3	1h	TNF_single_producer
1787	1239.52807617188	910.905395507812	D3	1h	TNF_single_producer
1788	794.085632324219	840.118591308594	D3	1h	TNF_single_producer
1789	757.518737792969	599.295349121094	D3	1h	TNF_single_producer
1790	1934.11840820312	1033.2373046875	D3	1h	TNF_single_producer
1791	5907.12451171875	570.50634765625	D3	1h	TNF_single_producer
1792	2838.27587890625	945.000122070312	D3	1h	TNF_single_producer
1793	709.72314453125	417.867370605469	D3	1h	TNF_single_producer
1794	1371.908203125	373.465087890625	D3	1h	TNF_single_producer
1795	666.508911132812	374.870758056641	D3	1h	TNF_single_producer
1796	629.390502929688	370.029724121094	D3	1h	TNF_single_producer
1797	845.947509765625	307.197509765625	D3	1h	TNF_single_producer
1798	1151.50231933594	533.468994140625	D3	1h	TNF_single_producer
1799	1466.67944335938	896.180236816406	D3	1h	TNF_single_producer
1800	810.928771972656	298.200439453125	D3	1h	TNF_single_producer
1801	660.963134765625	442.525268554688	D3	1h	TNF_single_producer
1802	669.065124511719	373.8984375	D3	1h	TNF_single_producer
1803	2078.45947265625	363.131408691406	D3	1h	TNF_single_producer
1804	670.436889648438	730.173461914062	D3	1h	TNF_single_producer
1805	834.097900390625	300.238128662109	D3	1h	TNF_single_producer
1806	1503.54321289062	628.704345703125	D3	1h	TNF_single_producer
1807	685.750854492188	253.78125	D3	1h	TNF_single_producer
1808	8246.798828125	670.343994140625	D3	1h	TNF_single_producer
1809	1557.0419921875	490.835906982422	D3	1h	TNF_single_producer
1810	779.437438964844	415.922912597656	D3	1h	TNF_single_producer
1811	1473.28918457031	610.177673339844	D3	1h	TNF_single_producer
1812	739.881652832031	341.781799316406	D3	1h	TNF_single_producer
1813	613.482299804688	135.479202270508	D3	1h	TNF_single_producer
1814	608.698303222656	905.132873535156	D3	1h	TNF_single_producer
1815	631.911254882812	190.03742980957	D3	1h	TNF_single_producer
1816	1626.50305175781	508.776672363281	D3	1h	TNF_single_producer
1817	887.491760253906	401.229400634766	D3	1h	TNF_single_producer
1818	1299.33508300781	657.469055175781	D3	1h	TNF_single_producer
1819	2468.93359375	263.9853515625	D3	1h	TNF_single_producer
1820	1341.578125	444.037750244141	D3	1h	TNF_single_producer
1821	2056.56567382812	401.690093994141	D3	1h	TNF_single_producer
1822	1455.35314941406	386.978302001953	D3	1h	TNF_single_producer
1823	793.357971191406	453.689147949219	D3	1h	TNF_single_producer
1824	1776.84619140625	726.614501953125	D3	1h	TNF_single_producer
1825	1091.29846191406	420.994995117188	D3	1h	TNF_single_producer
1826	2051.18408203125	323.709716796875	D3	1h	TNF_single_producer
1827	2510.02026367188	587.931457519531	D3	1h	TNF_single_producer
1828	960.374938964844	622.308715820312	D3	1h	TNF_single_producer
1829	798.761596679688	317.759155273438	D3	1h	TNF_single_producer
1830	688.291748046875	328.093292236328	D3	1h	TNF_single_producer
1831	3705.17626953125	513.477844238281	D3	1h	TNF_single_producer
1832	872.324890136719	391.070831298828	D3	1h	TNF_single_producer
1833	4739.50244140625	419.472686767578	D3	1h	TNF_single_producer
1834	2880.54614257812	617.312255859375	D3	1h	TNF_single_producer
1835	858.995422363281	461.097930908203	D3	1h	TNF_single_producer
1836	971.273071289062	486.372497558594	D3	1h	TNF_single_producer
1837	849.406188964844	444.610931396484	D3	1h	TNF_single_producer
1838	3082.94458007812	622.687133789062	D3	1h	TNF_single_producer
1839	1274.97863769531	258.492980957031	D3	1h	TNF_single_producer
1840	770.588134765625	758.95068359375	D3	1h	TNF_single_producer
1841	927.78759765625	430.560760498047	D3	1h	TNF_single_producer
1842	1046.79553222656	363.697998046875	D3	1h	TNF_single_producer
1843	1572.61669921875	750.575073242188	D3	1h	TNF_single_producer
1844	1305.1689453125	299.565582275391	D3	1h	TNF_single_producer
1845	653.745056152344	416.576568603516	D3	1h	TNF_single_producer
1846	763.372863769531	233.20329284668	D3	1h	TNF_single_producer
1847	1696.15063476562	849.675720214844	D3	1h	TNF_single_producer
1848	996.043151855469	676.80126953125	D3	1h	TNF_single_producer
1849	1668.15747070312	331.280700683594	D3	1h	TNF_single_producer
1850	1142.97033691406	439.500701904297	D3	1h	TNF_single_producer
1851	1564.02783203125	406.407745361328	D3	1h	TNF_single_producer
1852	716.685852050781	191.05485534668	D3	1h	TNF_single_producer
1853	617.185791015625	630.810729980469	D3	1h	TNF_single_producer
1854	2181.0126953125	721.903076171875	D3	1h	TNF_single_producer
1855	2018.40490722656	530.768188476562	D3	1h	TNF_single_producer
1856	1174.54748535156	430.613403320312	D3	1h	TNF_single_producer
1857	3213.53979492188	813.688903808594	D3	1h	TNF_single_producer
1858	637.823974609375	602.224975585938	D3	1h	TNF_single_producer
1859	831.997009277344	448.014465332031	D3	1h	TNF_single_producer
1860	695.83251953125	516.524475097656	D3	1h	TNF_single_producer
1861	1487.41259765625	411.362823486328	D3	1h	TNF_single_producer
1862	1290.67919921875	614.751281738281	D3	1h	TNF_single_producer
1863	3383.39892578125	926.913513183594	D3	1h	TNF_single_producer
1864	1283.87573242188	584.733947753906	D3	1h	TNF_single_producer
1865	847.028381347656	544.283264160156	D3	1h	TNF_single_producer
1866	680.678771972656	716.445922851562	D3	1h	TNF_single_producer
1867	3489.64111328125	756.488342285156	D3	1h	TNF_single_producer
1868	614.34765625	310.068664550781	D3	1h	TNF_single_producer
1869	931.972412109375	358.763549804688	D3	1h	TNF_single_producer
1870	954.69384765625	659.595886230469	D3	1h	TNF_single_producer
1871	741.581176757812	354.931243896484	D3	1h	TNF_single_producer
1872	800.219970703125	821.861755371094	D3	1h	TNF_single_producer
1873	3595.24487304688	498.660522460938	D3	1h	TNF_single_producer
1874	2239.05322265625	511.742889404297	D3	1h	TNF_single_producer
1875	748.035095214844	547.385009765625	D3	1h	TNF_single_producer
1876	3268.80517578125	780.834777832031	D3	1h	TNF_single_producer
1877	2721.28076171875	618.201843261719	D3	1h	TNF_single_producer
1878	788.361450195312	316.137054443359	D3	1h	TNF_single_producer
1879	862.767944335938	400.906066894531	D3	1h	TNF_single_producer
1880	1208.35144042969	571.720642089844	D3	1h	TNF_single_producer
1881	768.018737792969	235.438201904297	D3	1h	TNF_single_producer
1882	1352.90344238281	861.600280761719	D3	1h	TNF_single_producer
1883	1507.49572753906	893.1767578125	D3	1h	TNF_single_producer
1884	686.807495117188	469.864837646484	D3	1h	TNF_single_producer
1885	1031.26171875	315.528350830078	D3	1h	TNF_single_producer
1886	774.129150390625	712.725646972656	D3	1h	TNF_single_producer
1887	633.429626464844	611.437927246094	D3	1h	TNF_single_producer
1888	897.855102539062	858.261657714844	D3	1h	TNF_single_producer
1889	793.458251953125	415.878570556641	D3	1h	TNF_single_producer
1890	633.141967773438	751.330444335938	D3	1h	TNF_single_producer
1891	2749.1376953125	488.579040527344	D3	1h	TNF_single_producer
1892	4424.47705078125	690.087585449219	D3	1h	TNF_single_producer
1893	653.968933105469	299.689697265625	D3	1h	TNF_single_producer
1894	1294.21630859375	254.945007324219	D3	1h	TNF_single_producer
1895	642.175964355469	225.18049621582	D3	1h	TNF_single_producer
1896	711.999145507812	695.901611328125	D3	1h	TNF_single_producer
1897	774.525512695312	536.380920410156	D3	1h	TNF_single_producer
1898	727.289978027344	774.120300292969	D3	1h	TNF_single_producer
1899	679.626586914062	376.5498046875	D3	1h	TNF_single_producer
1900	1043.14086914062	312.500183105469	D3	1h	TNF_single_producer
1901	1321.39147949219	585.098022460938	D3	1h	TNF_single_producer
1902	815.4775390625	325.10498046875	D3	1h	TNF_single_producer
1903	1050.3486328125	529.825744628906	D3	1h	TNF_single_producer
1904	631.006958007812	589.158142089844	D3	1h	TNF_single_producer
1905	943.595581054688	400.855072021484	D3	1h	TNF_single_producer
1906	854.714294433594	446.356201171875	D3	1h	TNF_single_producer
1907	819.628601074219	329.65771484375	D3	1h	TNF_single_producer
1908	861.017395019531	503.811431884766	D3	1h	TNF_single_producer
1909	811.767150878906	644.8447265625	D3	1h	TNF_single_producer
1910	5041.4814453125	509.285736083984	D3	1h	TNF_single_producer
1911	642.056274414062	224.605987548828	D3	1h	TNF_single_producer
1912	1317.56958007812	234.056976318359	D3	1h	TNF_single_producer
1913	796.276611328125	306.627990722656	D3	1h	TNF_single_producer
1914	1173.15100097656	628.132568359375	D3	1h	TNF_single_producer
1915	890.579528808594	776.4052734375	D3	1h	TNF_single_producer
1916	1880.9873046875	427.788665771484	D3	1h	TNF_single_producer
1917	1079.11682128906	633.284057617188	D3	1h	TNF_single_producer
1918	1119.66833496094	668.299987792969	D3	1h	TNF_single_producer
1919	644.057739257812	394.212219238281	D3	1h	TNF_single_producer
1920	980.067321777344	427.398010253906	D3	1h	TNF_single_producer
1921	594.344055175781	534.8408203125	D3	1h	TNF_single_producer
1922	4095.52001953125	763.048645019531	D3	1h	TNF_single_producer
1923	941.178527832031	665.515380859375	D3	1h	TNF_single_producer
1924	2540.5927734375	126.84114074707	D3	1h	TNF_single_producer
1925	791.556335449219	433.212707519531	D3	1h	TNF_single_producer
1926	3662.86865234375	512.353332519531	D3	1h	TNF_single_producer
1927	1883.4638671875	334.508972167969	D3	1h	TNF_single_producer
1928	772.06201171875	427.869415283203	D3	1h	TNF_single_producer
1929	857.691589355469	704.736328125	D3	1h	TNF_single_producer
1930	1084.05834960938	285.7353515625	D3	1h	TNF_single_producer
1931	1993.59143066406	810.75048828125	D3	1h	TNF_single_producer
1932	3353.83520507812	521.978820800781	D3	1h	TNF_single_producer
1933	1135.05981445312	559.944274902344	D3	1h	TNF_single_producer
1934	3744.6279296875	790.876098632812	D3	1h	TNF_single_producer
1935	712.247192382812	771.818359375	D3	1h	TNF_single_producer
1936	830.75927734375	899.49560546875	D3	1h	TNF_single_producer
1937	829.033630371094	687.149475097656	D3	1h	TNF_single_producer
1938	1226.8984375	725.702575683594	D3	1h	TNF_single_producer
1939	1229.61499023438	895.293884277344	D3	1h	TNF_single_producer
1940	2351.54174804688	293.206359863281	D3	1h	TNF_single_producer
1941	758.188049316406	428.490814208984	D3	1h	TNF_single_producer
1942	704.799621582031	421.486175537109	D3	1h	TNF_single_producer
1943	1448.59777832031	663.129577636719	D3	1h	TNF_single_producer
1944	1849.99584960938	521.040832519531	D3	1h	TNF_single_producer
1945	3109.61254882812	590.249633789062	D3	1h	TNF_single_producer
1946	1596.76806640625	721.169067382812	D3	1h	TNF_single_producer
1947	591.967163085938	626.143615722656	D3	1h	TNF_single_producer
1948	3722.34521484375	715.568359375	D3	1h	TNF_single_producer
1949	2616.65209960938	731.425476074219	D3	1h	TNF_single_producer
1950	1125.37170410156	643.233459472656	D3	1h	TNF_single_producer
1951	1425.18029785156	382.853210449219	D3	1h	TNF_single_producer
1952	1423.97253417969	638.008728027344	D3	1h	TNF_single_producer
1953	3217.47314453125	881.924621582031	D3	1h	TNF_single_producer
1954	718.860290527344	279.958618164062	D3	1h	TNF_single_producer
1955	4385.1767578125	317.876220703125	D3	1h	TNF_single_producer
1956	745.07421875	336.6591796875	D3	1h	TNF_single_producer
1957	823.469970703125	315.402801513672	D3	1h	TNF_single_producer
1958	2049.38256835938	606.311828613281	D3	1h	TNF_single_producer
1959	1110.44604492188	700.763549804688	D3	1h	TNF_single_producer
1960	785.825988769531	446.597839355469	D3	1h	TNF_single_producer
1961	1296.10815429688	452.041229248047	D3	1h	TNF_single_producer
1962	1572.25695800781	499.053985595703	D3	1h	TNF_single_producer
1963	2030.04541015625	740.432678222656	D3	1h	TNF_single_producer
1964	1049.86669921875	954.2373046875	D3	1h	TNF_single_producer
1965	1764.63122558594	797.512268066406	D3	1h	TNF_single_producer
1966	1386.09484863281	473.362243652344	D3	1h	TNF_single_producer
1967	1267.51635742188	257.759246826172	D3	1h	TNF_single_producer
1968	1274.06616210938	971.999084472656	D3	1h	TNF_single_producer
1969	711.105834960938	487.296905517578	D3	1h	TNF_single_producer
1970	943.205139160156	757.869140625	D3	1h	TNF_single_producer
1971	2965.22583007812	987.334411621094	D3	1h	TNF_single_producer
1972	1546.84460449219	458.993194580078	D3	1h	TNF_single_producer
1973	1031.90307617188	210.621932983398	D3	1h	TNF_single_producer
1974	626.228088378906	253.378921508789	D3	1h	TNF_single_producer
1975	941.892211914062	531.79052734375	D3	1h	TNF_single_producer
1976	1400.46508789062	928.425231933594	D3	1h	TNF_single_producer
1977	1194.94140625	780.559326171875	D3	1h	TNF_single_producer
1978	746.158569335938	592.540466308594	D3	1h	TNF_single_producer
1979	619.887451171875	475.30859375	D3	1h	TNF_single_producer
1980	1859.03759765625	639.701782226562	D3	1h	TNF_single_producer
1981	763.299499511719	201.758331298828	D3	1h	TNF_single_producer
1982	3936.94970703125	504.865631103516	D3	1h	TNF_single_producer
1983	1181.29956054688	743.653137207031	D3	1h	TNF_single_producer
1984	1491.22985839844	253.12077331543	D3	1h	TNF_single_producer
1985	995.573791503906	880.447692871094	D3	1h	TNF_single_producer
1986	859.511535644531	539.369201660156	D3	1h	TNF_single_producer
1987	653.551940917969	434.849914550781	D1	2h	TNF_single_producer
1988	3090.82470703125	458.034637451172	D1	2h	TNF_single_producer
1989	1058.39855957031	782.695251464844	D1	2h	TNF_single_producer
1990	1186.71374511719	579.435241699219	D1	2h	TNF_single_producer
1991	4594.2607421875	871.743835449219	D1	2h	TNF_single_producer
1992	1345.03942871094	461.57470703125	D1	2h	TNF_single_producer
1993	982.577514648438	791.16650390625	D1	2h	TNF_single_producer
1994	755.752258300781	584.29931640625	D1	2h	TNF_single_producer
1995	2212.4638671875	576.866271972656	D1	2h	TNF_single_producer
1996	13467.52734375	523.776489257812	D1	2h	TNF_single_producer
1997	3957.36376953125	958.302185058594	D1	2h	TNF_single_producer
1998	809.69384765625	588.164367675781	D1	2h	TNF_single_producer
1999	1238.6982421875	663.161071777344	D1	2h	TNF_single_producer
[truncated: 18,633 more rows]
