# Supplementary material for: Single-molecule imaging of transcription dynamics, RNA localization and fate in human T cells
Source: EMBO J. 2025 Oct 14;44(22):6732–49. doi: 10.1038/s44318-025-00592-0 (PMC12624010; doi:10.1038/s44318-025-00592-0)
Supplement: Supplementary file 6 — Source data Fig. 1 [file 44318_2025_592_MOESM6_ESM.zip › Figure_1/1F-G/READ_ME.txt]

Excel file for IFNG and TNF flow-cytometry output analysis 
Data per cell (1st column) with MFI of IFNG and TNF intensity, per donor and per time point
