# Supplementary material for: Single-molecule imaging of transcription dynamics, RNA localization and fate in human T cells
Source: EMBO J. 2025 Oct 14;44(22):6732–49. doi: 10.1038/s44318-025-00592-0 (PMC12624010; doi:10.1038/s44318-025-00592-0)
Supplement: Supplementary file 7 — Source data Fig. 2 [file 44318_2025_592_MOESM7_ESM.zip]

Archive with 13 entries (9 files):
- Figure_2/
- Figure_2/2A-C/
- Figure_2/2A-C/RNA_counts_per_cell_WT.csv
- Figure_2/2B/
- Figure_2/2B/Percentage_mRNA_IFNG_single_double.csv
- Figure_2/2B/Percentage_mRNA_TNF_single_double.csv
- Figure_2/2B/READ_ME.txt
- Figure_2/2D/
- Figure_2/2D/FACS_IFN_WT.csv
- Figure_2/2D/FACS_TNF_WT.csv
- Figure_2/2D/Percentage_protein_producing_cells_SP_DP_IFNG.xlsx
- Figure_2/2D/Percentage_protein_producing_cells_SP_DP_TNF.xlsx
- Figure_2/2D/READ_ME.txt
