# Supplementary material for: Single-molecule imaging of transcription dynamics, RNA localization and fate in human T cells
Source: EMBO J. 2025 Oct 14;44(22):6732–49. doi: 10.1038/s44318-025-00592-0 (PMC12624010; doi:10.1038/s44318-025-00592-0)
Supplement: Supplementary file 7 — Source data Fig. 2 [file 44318_2025_592_MOESM7_ESM.zip › Figure_2/2A-C/RNA_counts_per_cell_WT.csv]

	ID	donor	timepoint	cytokine	N_mature_nucleus	N_mature_cytoplasm	N_mature_total	N_nascent_Ts_1	N_nascent_Ts_2	N_nascent_total
3	D1_0HCD3CD28_01_Cell_CP_11_IFN	D1	0	IFN	2	0	2	0	0	0
4	D1_0HCD3CD28_01_Cell_CP_11_TNF	D1	0	TNF	2	1	3	0	0	0
5	D1_0HCD3CD28_01_Cell_CP_12_IFN	D1	0	IFN	2	0	2	0	0	0
6	D1_0HCD3CD28_01_Cell_CP_12_TNF	D1	0	TNF	2	0	2	0	0	0
8	D1_0HCD3CD28_01_Cell_CP_13_TNF	D1	0	TNF	1	0	1	0	0	0
11	D1_0HCD3CD28_01_Cell_CP_15_IFN	D1	0	IFN	13	0	13	0	0	0
12	D1_0HCD3CD28_01_Cell_CP_15_TNF	D1	0	TNF	4	0	4	0	0	0
13	D1_0HCD3CD28_01_Cell_CP_16_IFN	D1	0	IFN	18	7	25	0	0	0
15	D1_0HCD3CD28_01_Cell_CP_18_IFN	D1	0	IFN	1	0	1	0	0	0
16	D1_0HCD3CD28_01_Cell_CP_18_TNF	D1	0	TNF	0	0	0	4	0	4
17	D1_0HCD3CD28_01_Cell_CP_19_IFN	D1	0	IFN	1	0	1	0	0	0
18	D1_0HCD3CD28_01_Cell_CP_19_TNF	D1	0	TNF	1	0	1	0	0	0
22	D1_0HCD3CD28_01_Cell_CP_23_TNF	D1	0	TNF	1	1	2	0	0	0
23	D1_0HCD3CD28_01_Cell_CP_24_IFN	D1	0	IFN	1	0	1	0	0	0
24	D1_0HCD3CD28_01_Cell_CP_24_TNF	D1	0	TNF	1	0	1	0	0	0
26	D1_0HCD3CD28_01_Cell_CP_25_TNF	D1	0	TNF	1	1	2	0	0	0
27	D1_0HCD3CD28_01_Cell_CP_27_IFN	D1	0	IFN	1	0	1	0	0	0
28	D1_0HCD3CD28_01_Cell_CP_27_TNF	D1	0	TNF	0	0	0	10	0	10
31	D1_0HCD3CD28_01_Cell_CP_29_IFN	D1	0	IFN	1	0	1	0	0	0
32	D1_0HCD3CD28_01_Cell_CP_29_TNF	D1	0	TNF	1	0	1	0	0	0
34	D1_0HCD3CD28_01_Cell_CP_31_TNF	D1	0	TNF	1	1	2	0	0	0
39	D1_0HCD3CD28_01_Cell_CP_34_IFN	D1	0	IFN	1	0	1	0	0	0
40	D1_0HCD3CD28_01_Cell_CP_34_TNF	D1	0	TNF	5	0	5	0	0	0
41	D1_0HCD3CD28_01_Cell_CP_35_IFN	D1	0	IFN	1	0	1	0	0	0
42	D1_0HCD3CD28_01_Cell_CP_35_TNF	D1	0	TNF	1	1	2	0	0	0
43	D1_0HCD3CD28_01_Cell_CP_36_IFN	D1	0	IFN	1	1	2	0	0	0
48	D1_0HCD3CD28_01_Cell_CP_38_TNF	D1	0	TNF	2	0	2	0	0	0
51	D1_0HCD3CD28_01_Cell_CP_42_IFN	D1	0	IFN	1	0	1	0	0	0
53	D1_0HCD3CD28_01_Cell_CP_43_IFN	D1	0	IFN	2	0	2	0	0	0
54	D1_0HCD3CD28_01_Cell_CP_43_TNF	D1	0	TNF	2	0	2	0	0	0
55	D1_0HCD3CD28_01_Cell_CP_44_IFN	D1	0	IFN	1	0	1	0	0	0
59	D1_0HCD3CD28_01_Cell_CP_46_IFN	D1	0	IFN	1	0	1	0	0	0
60	D1_0HCD3CD28_01_Cell_CP_46_TNF	D1	0	TNF	1	0	1	0	0	0
61	D1_0HCD3CD28_01_Cell_CP_47_IFN	D1	0	IFN	4	0	4	0	0	0
65	D1_0HCD3CD28_01_Cell_CP_50_IFN	D1	0	IFN	1	0	1	0	0	0
66	D1_0HCD3CD28_01_Cell_CP_50_TNF	D1	0	TNF	1	0	1	0	0	0
67	D1_0HCD3CD28_01_Cell_CP_51_IFN	D1	0	IFN	1	0	1	0	0	0
68	D1_0HCD3CD28_01_Cell_CP_51_TNF	D1	0	TNF	0	1	1	0	0	0
71	D1_0HCD3CD28_01_Cell_CP_55_IFN	D1	0	IFN	1	0	1	0	0	0
73	D1_0HCD3CD28_01_Cell_CP_57_IFN	D1	0	IFN	0	1	1	0	0	0
74	D1_0HCD3CD28_01_Cell_CP_57_TNF	D1	0	TNF	0	1	1	0	0	0
75	D1_0HCD3CD28_01_Cell_CP_58_IFN	D1	0	IFN	1	0	1	0	0	0
79	D1_0HCD3CD28_01_Cell_CP_6_IFN	D1	0	IFN	1	0	1	0	0	0
81	D1_0HCD3CD28_01_Cell_CP_60_IFN	D1	0	IFN	1	0	1	0	0	0
85	D1_0HCD3CD28_01_Cell_CP_63_IFN	D1	0	IFN	2	0	2	0	0	0
86	D1_0HCD3CD28_01_Cell_CP_63_TNF	D1	0	TNF	2	0	2	0	0	0
87	D1_0HCD3CD28_01_Cell_CP_64_IFN	D1	0	IFN	1	0	1	0	0	0
88	D1_0HCD3CD28_01_Cell_CP_64_TNF	D1	0	TNF	1	0	1	0	0	0
89	D1_0HCD3CD28_01_Cell_CP_66_IFN	D1	0	IFN	1	0	1	0	0	0
90	D1_0HCD3CD28_01_Cell_CP_66_TNF	D1	0	TNF	1	0	1	0	0	0
93	D1_0HCD3CD28_01_Cell_CP_68_IFN	D1	0	IFN	2	0	2	0	0	0
94	D1_0HCD3CD28_01_Cell_CP_68_TNF	D1	0	TNF	1	0	1	0	0	0
95	D1_0HCD3CD28_01_Cell_CP_69_IFN	D1	0	IFN	1	0	1	0	0	0
99	D1_0HCD3CD28_01_Cell_CP_72_IFN	D1	0	IFN	1	0	1	0	0	0
105	D1_0HCD3CD28_01_Cell_CP_75_IFN	D1	0	IFN	1	0	1	0	0	0
106	D1_0HCD3CD28_01_Cell_CP_75_TNF	D1	0	TNF	0	1	1	0	0	0
110	D1_0HCD3CD28_01_Cell_CP_77_TNF	D1	0	TNF	1	0	1	0	0	0
112	D1_0HCD3CD28_01_Cell_CP_79_TNF	D1	0	TNF	1	0	1	0	0	0
115	D1_0HCD3CD28_01_Cell_CP_80_IFN	D1	0	IFN	2	0	2	0	0	0
119	D1_0HCD3CD28_02_Cell_CP_10_IFN	D1	0	IFN	3	0	3	0	0	0
123	D1_0HCD3CD28_02_Cell_CP_12_IFN	D1	0	IFN	2	1	3	0	0	0
124	D1_0HCD3CD28_02_Cell_CP_12_TNF	D1	0	TNF	0	1	1	0	0	0
127	D1_0HCD3CD28_02_Cell_CP_14_IFN	D1	0	IFN	0	1	1	0	0	0
131	D1_0HCD3CD28_02_Cell_CP_16_IFN	D1	0	IFN	1	0	1	0	0	0
132	D1_0HCD3CD28_02_Cell_CP_16_TNF	D1	0	TNF	0	1	1	0	0	0
134	D1_0HCD3CD28_02_Cell_CP_17_TNF	D1	0	TNF	5	0	5	0	0	0
137	D1_0HCD3CD28_02_Cell_CP_19_IFN	D1	0	IFN	1	0	1	0	0	0
141	D1_0HCD3CD28_02_Cell_CP_21_IFN	D1	0	IFN	1	0	1	0	0	0
145	D1_0HCD3CD28_02_Cell_CP_23_IFN	D1	0	IFN	0	2	2	0	0	0
151	D1_0HCD3CD28_02_Cell_CP_26_IFN	D1	0	IFN	2	1	3	0	0	0
152	D1_0HCD3CD28_02_Cell_CP_26_TNF	D1	0	TNF	2	0	2	0	0	0
153	D1_0HCD3CD28_02_Cell_CP_27_IFN	D1	0	IFN	0	1	1	0	0	0
154	D1_0HCD3CD28_02_Cell_CP_27_TNF	D1	0	TNF	0	2	2	0	0	0
155	D1_0HCD3CD28_02_Cell_CP_28_IFN	D1	0	IFN	1	0	1	0	0	0
156	D1_0HCD3CD28_02_Cell_CP_28_TNF	D1	0	TNF	2	1	3	0	0	0
157	D1_0HCD3CD28_02_Cell_CP_29_IFN	D1	0	IFN	1	0	1	0	0	0
163	D1_0HCD3CD28_02_Cell_CP_33_IFN	D1	0	IFN	1	0	1	0	0	0
164	D1_0HCD3CD28_02_Cell_CP_33_TNF	D1	0	TNF	1	1	2	0	0	0
169	D1_0HCD3CD28_02_Cell_CP_36_IFN	D1	0	IFN	1	1	2	0	0	0
170	D1_0HCD3CD28_02_Cell_CP_36_TNF	D1	0	TNF	1	0	1	0	0	0
175	D1_0HCD3CD28_02_Cell_CP_43_IFN	D1	0	IFN	0	1	1	0	0	0
176	D1_0HCD3CD28_02_Cell_CP_43_TNF	D1	0	TNF	0	3	3	0	0	0
177	D1_0HCD3CD28_02_Cell_CP_44_IFN	D1	0	IFN	0	1	1	0	0	0
179	D1_0HCD3CD28_02_Cell_CP_45_IFN	D1	0	IFN	1	0	1	0	0	0
189	D1_0HCD3CD28_02_Cell_CP_50_IFN	D1	0	IFN	1	0	1	0	0	0
190	D1_0HCD3CD28_02_Cell_CP_50_TNF	D1	0	TNF	0	0	0	3	0	3
193	D1_0HCD3CD28_02_Cell_CP_52_IFN	D1	0	IFN	1	0	1	0	0	0
194	D1_0HCD3CD28_02_Cell_CP_52_TNF	D1	0	TNF	1	0	1	0	0	0
201	D1_0HCD3CD28_02_Cell_CP_58_IFN	D1	0	IFN	0	2	2	0	0	0
202	D1_0HCD3CD28_02_Cell_CP_58_TNF	D1	0	TNF	0	1	1	0	0	0
204	D1_0HCD3CD28_02_Cell_CP_59_TNF	D1	0	TNF	1	0	1	0	0	0
207	D1_0HCD3CD28_02_Cell_CP_61_IFN	D1	0	IFN	1	0	1	0	0	0
210	D1_0HCD3CD28_02_Cell_CP_62_TNF	D1	0	TNF	1	0	1	0	0	0
212	D1_0HCD3CD28_02_Cell_CP_63_TNF	D1	0	TNF	0	1	1	0	0	0
215	D1_0HCD3CD28_02_Cell_CP_66_IFN	D1	0	IFN	1	0	1	0	0	0
217	D1_0HCD3CD28_02_Cell_CP_68_IFN	D1	0	IFN	1	0	1	0	0	0
218	D1_0HCD3CD28_02_Cell_CP_68_TNF	D1	0	TNF	0	1	1	0	0	0
219	D1_0HCD3CD28_02_Cell_CP_69_IFN	D1	0	IFN	0	2	2	0	0	0
220	D1_0HCD3CD28_02_Cell_CP_69_TNF	D1	0	TNF	0	1	1	0	0	0
225	D1_0HCD3CD28_02_Cell_CP_72_IFN	D1	0	IFN	1	0	1	0	0	0
226	D1_0HCD3CD28_02_Cell_CP_72_TNF	D1	0	TNF	1	0	1	0	0	0
237	D1_0HCD3CD28_02_Cell_CP_79_IFN	D1	0	IFN	1	0	1	0	0	0
240	D1_0HCD3CD28_02_Cell_CP_8_TNF	D1	0	TNF	0	2	2	0	0	0
245	D1_0HCD3CD28_02_Cell_CP_82_IFN	D1	0	IFN	1	0	1	0	0	0
246	D1_0HCD3CD28_02_Cell_CP_82_TNF	D1	0	TNF	1	1	2	0	0	0
247	D1_0HCD3CD28_02_Cell_CP_83_IFN	D1	0	IFN	0	1	1	0	0	0
249	D1_0HCD3CD28_02_Cell_CP_84_IFN	D1	0	IFN	0	1	1	0	0	0
251	D1_0HCD3CD28_02_Cell_CP_85_IFN	D1	0	IFN	0	1	1	0	0	0
252	D1_0HCD3CD28_02_Cell_CP_85_TNF	D1	0	TNF	0	1	1	0	0	0
254	D1_0HCD3CD28_02_Cell_CP_86_TNF	D1	0	TNF	0	2	2	0	0	0
260	D1_0HCD3CD28_03_Cell_CP_11_TNF	D1	0	TNF	0	1	1	0	0	0
268	D1_0HCD3CD28_03_Cell_CP_19_TNF	D1	0	TNF	1	0	1	0	0	0
269	D1_0HCD3CD28_03_Cell_CP_20_IFN	D1	0	IFN	1	0	1	0	0	0
271	D1_0HCD3CD28_03_Cell_CP_24_IFN	D1	0	IFN	4	0	4	0	0	0
275	D1_0HCD3CD28_03_Cell_CP_28_IFN	D1	0	IFN	1	0	1	0	0	0
276	D1_0HCD3CD28_03_Cell_CP_28_TNF	D1	0	TNF	1	0	1	0	0	0
281	D1_0HCD3CD28_03_Cell_CP_38_IFN	D1	0	IFN	2	0	2	0	0	0
282	D1_0HCD3CD28_03_Cell_CP_38_TNF	D1	0	TNF	1	0	1	0	0	0
283	D1_0HCD3CD28_03_Cell_CP_39_IFN	D1	0	IFN	0	1	1	0	0	0
284	D1_0HCD3CD28_03_Cell_CP_39_TNF	D1	0	TNF	0	1	1	0	0	0
285	D1_0HCD3CD28_03_Cell_CP_43_IFN	D1	0	IFN	0	1	1	0	0	0
289	D1_0HCD3CD28_03_Cell_CP_45_IFN	D1	0	IFN	1	0	1	0	0	0
290	D1_0HCD3CD28_03_Cell_CP_45_TNF	D1	0	TNF	1	0	1	0	0	0
292	D1_0HCD3CD28_03_Cell_CP_46_TNF	D1	0	TNF	1	0	1	0	0	0
294	D1_0HCD3CD28_03_Cell_CP_47_TNF	D1	0	TNF	2	1	3	0	0	0
295	D1_0HCD3CD28_03_Cell_CP_48_IFN	D1	0	IFN	3	0	3	0	0	0
305	D1_0HCD3CD28_03_Cell_CP_53_IFN	D1	0	IFN	3	0	3	0	0	0
309	D1_0HCD3CD28_03_Cell_CP_57_IFN	D1	0	IFN	3	0	3	0	0	0
317	D1_0HCD3CD28_03_Cell_CP_61_IFN	D1	0	IFN	2	0	2	0	0	0
318	D1_0HCD3CD28_03_Cell_CP_61_TNF	D1	0	TNF	6	1	7	0	0	0
321	D1_0HCD3CD28_03_Cell_CP_63_IFN	D1	0	IFN	1	0	1	0	0	0
322	D1_0HCD3CD28_03_Cell_CP_63_TNF	D1	0	TNF	1	0	1	0	0	0
323	D1_0HCD3CD28_03_Cell_CP_64_IFN	D1	0	IFN	1	0	1	0	0	0
327	D1_0HCD3CD28_03_Cell_CP_66_IFN	D1	0	IFN	1	1	2	0	0	0
328	D1_0HCD3CD28_03_Cell_CP_66_TNF	D1	0	TNF	1	0	1	0	0	0
329	D1_0HCD3CD28_03_Cell_CP_67_IFN	D1	0	IFN	2	0	2	0	0	0
350	D1_0HCD3CD28_03_Cell_CP_80_TNF	D1	0	TNF	1	0	1	0	0	0
351	D1_0HCD3CD28_03_Cell_CP_81_IFN	D1	0	IFN	0	1	1	0	0	0
353	D1_0HCD3CD28_03_Cell_CP_82_IFN	D1	0	IFN	2	0	2	0	0	0
354	D1_0HCD3CD28_03_Cell_CP_82_TNF	D1	0	TNF	1	0	1	0	0	0
356	D1_0HCD3CD28_03_Cell_CP_83_TNF	D1	0	TNF	1	0	1	0	0	0
359	D1_0HCD3CD28_04_Cell_CP_11_IFN	D1	0	IFN	1	0	1	0	0	0
363	D1_0HCD3CD28_04_Cell_CP_16_IFN	D1	0	IFN	0	1	1	0	0	0
365	D1_0HCD3CD28_04_Cell_CP_17_IFN	D1	0	IFN	1	0	1	0	0	0
370	D1_0HCD3CD28_04_Cell_CP_19_TNF	D1	0	TNF	1	0	1	0	0	0
373	D1_0HCD3CD28_04_Cell_CP_23_IFN	D1	0	IFN	1	0	1	0	0	0
374	D1_0HCD3CD28_04_Cell_CP_23_TNF	D1	0	TNF	12	0	12	4	0	4
375	D1_0HCD3CD28_04_Cell_CP_27_IFN	D1	0	IFN	1	0	1	0	0	0
380	D1_0HCD3CD28_04_Cell_CP_30_TNF	D1	0	TNF	1	0	1	0	0	0
381	D1_0HCD3CD28_04_Cell_CP_31_IFN	D1	0	IFN	2	1	3	0	0	0
385	D1_0HCD3CD28_04_Cell_CP_33_IFN	D1	0	IFN	1	0	1	0	0	0
391	D1_0HCD3CD28_04_Cell_CP_37_IFN	D1	0	IFN	3	0	3	0	0	0
392	D1_0HCD3CD28_04_Cell_CP_37_TNF	D1	0	TNF	1	0	1	0	0	0
393	D1_0HCD3CD28_04_Cell_CP_38_IFN	D1	0	IFN	2	0	2	0	0	0
394	D1_0HCD3CD28_04_Cell_CP_38_TNF	D1	0	TNF	1	0	1	0	0	0
395	D1_0HCD3CD28_04_Cell_CP_39_IFN	D1	0	IFN	1	2	3	0	0	0
397	D1_0HCD3CD28_04_Cell_CP_40_IFN	D1	0	IFN	0	1	1	0	0	0
398	D1_0HCD3CD28_04_Cell_CP_40_TNF	D1	0	TNF	1	0	1	0	0	0
417	D1_0HCD3CD28_04_Cell_CP_58_IFN	D1	0	IFN	1	0	1	0	0	0
423	D1_0HCD3CD28_04_Cell_CP_61_IFN	D1	0	IFN	2	0	2	0	0	0
426	D1_0HCD3CD28_04_Cell_CP_64_TNF	D1	0	TNF	0	1	1	0	0	0
427	D1_0HCD3CD28_04_Cell_CP_66_IFN	D1	0	IFN	0	1	1	0	0	0
433	D1_0HCD3CD28_04_Cell_CP_71_IFN	D1	0	IFN	2	4	6	0	0	0
434	D1_0HCD3CD28_04_Cell_CP_71_TNF	D1	0	TNF	0	1	1	0	0	0
437	D1_0HCD3CD28_04_Cell_CP_73_IFN	D1	0	IFN	1	0	1	0	0	0
438	D1_0HCD3CD28_04_Cell_CP_73_TNF	D1	0	TNF	2	0	2	0	0	0
446	D1_0HCD3CD28_04_Cell_CP_78_TNF	D1	0	TNF	1	0	1	0	0	0
450	D1_0HCD3CD28_04_Cell_CP_8_TNF	D1	0	TNF	1	0	1	0	0	0
451	D1_0HCD3CD28_04_Cell_CP_80_IFN	D1	0	IFN	1	0	1	0	0	0
457	D1_0HCD3CD28_05_Cell_CP_10_IFN	D1	0	IFN	2	0	2	0	0	0
458	D1_0HCD3CD28_05_Cell_CP_10_TNF	D1	0	TNF	1	0	1	0	0	0
459	D1_0HCD3CD28_05_Cell_CP_13_IFN	D1	0	IFN	1	0	1	0	0	0
460	D1_0HCD3CD28_05_Cell_CP_13_TNF	D1	0	TNF	3	1	4	0	0	0
473	D1_0HCD3CD28_05_Cell_CP_22_IFN	D1	0	IFN	1	0	1	0	0	0
474	D1_0HCD3CD28_05_Cell_CP_22_TNF	D1	0	TNF	1	0	1	0	0	0
478	D1_0HCD3CD28_05_Cell_CP_24_TNF	D1	0	TNF	1	0	1	0	0	0
486	D1_0HCD3CD28_05_Cell_CP_29_TNF	D1	0	TNF	2	0	2	0	0	0
489	D1_0HCD3CD28_05_Cell_CP_31_IFN	D1	0	IFN	1	0	1	0	0	0
491	D1_0HCD3CD28_05_Cell_CP_32_IFN	D1	0	IFN	1	1	2	0	0	0
492	D1_0HCD3CD28_05_Cell_CP_32_TNF	D1	0	TNF	1	0	1	0	0	0
495	D1_0HCD3CD28_05_Cell_CP_35_IFN	D1	0	IFN	2	0	2	0	0	0
496	D1_0HCD3CD28_05_Cell_CP_35_TNF	D1	0	TNF	2	0	2	11	0	11
501	D1_0HCD3CD28_05_Cell_CP_38_IFN	D1	0	IFN	1	0	1	0	0	0
503	D1_0HCD3CD28_05_Cell_CP_39_IFN	D1	0	IFN	1	0	1	0	0	0
509	D1_0HCD3CD28_05_Cell_CP_42_IFN	D1	0	IFN	1	0	1	0	0	0
516	D1_0HCD3CD28_05_Cell_CP_45_TNF	D1	0	TNF	1	0	1	0	0	0
517	D1_0HCD3CD28_05_Cell_CP_46_IFN	D1	0	IFN	1	1	2	0	0	0
521	D1_0HCD3CD28_05_Cell_CP_49_IFN	D1	0	IFN	1	0	1	0	0	0
525	D1_0HCD3CD28_05_Cell_CP_50_IFN	D1	0	IFN	3	0	3	0	0	0
526	D1_0HCD3CD28_05_Cell_CP_50_TNF	D1	0	TNF	2	0	2	5	0	5
527	D1_0HCD3CD28_05_Cell_CP_51_IFN	D1	0	IFN	0	2	2	0	0	0
528	D1_0HCD3CD28_05_Cell_CP_51_TNF	D1	0	TNF	0	1	1	0	0	0
529	D1_0HCD3CD28_05_Cell_CP_53_IFN	D1	0	IFN	0	1	1	0	0	0
533	D1_0HCD3CD28_05_Cell_CP_55_IFN	D1	0	IFN	2	0	2	0	0	0
534	D1_0HCD3CD28_05_Cell_CP_55_TNF	D1	0	TNF	1	0	1	9	0	9
537	D1_0HCD3CD28_05_Cell_CP_57_IFN	D1	0	IFN	1	0	1	0	0	0
538	D1_0HCD3CD28_05_Cell_CP_57_TNF	D1	0	TNF	1	0	1	0	0	0
540	D1_0HCD3CD28_05_Cell_CP_58_TNF	D1	0	TNF	0	1	1	0	0	0
545	D1_0HCD3CD28_05_Cell_CP_60_IFN	D1	0	IFN	2	0	2	0	0	0
551	D1_0HCD3CD28_05_Cell_CP_63_IFN	D1	0	IFN	1	0	1	0	0	0
566	D1_0HCD3CD28_05_Cell_CP_73_TNF	D1	0	TNF	2	0	2	0	0	0
567	D1_0HCD3CD28_05_Cell_CP_74_IFN	D1	0	IFN	1	0	1	0	0	0
568	D1_0HCD3CD28_05_Cell_CP_74_TNF	D1	0	TNF	0	1	1	0	0	0
569	D1_0HCD3CD28_05_Cell_CP_75_IFN	D1	0	IFN	1	0	1	0	0	0
576	D1_0HCD3CD28_05_Cell_CP_80_TNF	D1	0	TNF	0	3	3	0	0	0
580	D1_0HCD3CD28_05_Cell_CP_84_TNF	D1	0	TNF	2	0	2	0	0	0
585	D1_0HCD3CD28_06_Cell_CP_10_IFN	D1	0	IFN	1	0	1	0	0	0
589	D1_0HCD3CD28_06_Cell_CP_14_IFN	D1	0	IFN	1	0	1	0	0	0
591	D1_0HCD3CD28_06_Cell_CP_15_IFN	D1	0	IFN	1	0	1	0	0	0
592	D1_0HCD3CD28_06_Cell_CP_15_TNF	D1	0	TNF	1	0	1	0	0	0
610	D1_0HCD3CD28_06_Cell_CP_26_TNF	D1	0	TNF	2	0	2	0	0	0
616	D1_0HCD3CD28_06_Cell_CP_29_TNF	D1	0	TNF	0	1	1	0	0	0
619	D1_0HCD3CD28_06_Cell_CP_31_IFN	D1	0	IFN	1	0	1	0	0	0
627	D1_0HCD3CD28_06_Cell_CP_35_IFN	D1	0	IFN	1	0	1	0	0	0
630	D1_0HCD3CD28_06_Cell_CP_36_TNF	D1	0	TNF	0	3	3	0	0	0
632	D1_0HCD3CD28_06_Cell_CP_39_TNF	D1	0	TNF	0	1	1	0	0	0
639	D1_0HCD3CD28_06_Cell_CP_44_IFN	D1	0	IFN	1	0	1	0	0	0
640	D1_0HCD3CD28_06_Cell_CP_44_TNF	D1	0	TNF	1	0	1	0	0	0
641	D1_0HCD3CD28_06_Cell_CP_45_IFN	D1	0	IFN	1	7	8	0	0	0
643	D1_0HCD3CD28_06_Cell_CP_48_IFN	D1	0	IFN	1	0	1	0	0	0
644	D1_0HCD3CD28_06_Cell_CP_48_TNF	D1	0	TNF	2	1	3	0	0	0
647	D1_0HCD3CD28_06_Cell_CP_50_IFN	D1	0	IFN	0	1	1	0	0	0
650	D1_0HCD3CD28_06_Cell_CP_51_TNF	D1	0	TNF	0	3	3	0	0	0
651	D1_0HCD3CD28_06_Cell_CP_52_IFN	D1	0	IFN	0	1	1	0	0	0
652	D1_0HCD3CD28_06_Cell_CP_52_TNF	D1	0	TNF	2	0	2	0	0	0
658	D1_0HCD3CD28_06_Cell_CP_55_TNF	D1	0	TNF	1	0	1	0	0	0
661	D1_0HCD3CD28_06_Cell_CP_57_IFN	D1	0	IFN	1	0	1	0	0	0
663	D1_0HCD3CD28_06_Cell_CP_58_IFN	D1	0	IFN	1	0	1	0	0	0
678	D1_0HCD3CD28_06_Cell_CP_66_TNF	D1	0	TNF	0	12	12	0	0	0
682	D1_0HCD3CD28_06_Cell_CP_68_TNF	D1	0	TNF	1	0	1	0	0	0
686	D1_0HCD3CD28_06_Cell_CP_7_TNF	D1	0	TNF	0	1	1	0	0	0
690	D1_0HCD3CD28_06_Cell_CP_73_TNF	D1	0	TNF	0	2	2	0	0	0
703	D1_0HCD3CD28_06_Cell_CP_80_IFN	D1	0	IFN	1	1	2	0	0	0
707	D1_0HCD3CD28_06_Cell_CP_83_IFN	D1	0	IFN	6	1	7	0	0	0
718	D1_0HCD3CD28_06_Cell_CP_90_TNF	D1	0	TNF	1	0	1	0	0	0
719	D1_0HCD3CD28_06_Cell_CP_91_IFN	D1	0	IFN	1	0	1	0	0	0
721	D1_0HCD3CD28_06_Cell_CP_92_IFN	D1	0	IFN	0	1	1	0	0	0
722	D1_0HCD3CD28_06_Cell_CP_92_TNF	D1	0	TNF	0	1	1	0	0	0
728	D1_0HCD3CD28_07_Cell_CP_10_TNF	D1	0	TNF	1	0	1	0	0	0
729	D1_0HCD3CD28_07_Cell_CP_11_IFN	D1	0	IFN	2	0	2	0	0	0
731	D1_0HCD3CD28_07_Cell_CP_12_IFN	D1	0	IFN	1	0	1	0	0	0
732	D1_0HCD3CD28_07_Cell_CP_12_TNF	D1	0	TNF	1	0	1	0	0	0
733	D1_0HCD3CD28_07_Cell_CP_13_IFN	D1	0	IFN	1	0	1	0	0	0
734	D1_0HCD3CD28_07_Cell_CP_13_TNF	D1	0	TNF	1	0	1	0	0	0
737	D1_0HCD3CD28_07_Cell_CP_16_IFN	D1	0	IFN	1	0	1	0	0	0
738	D1_0HCD3CD28_07_Cell_CP_16_TNF	D1	0	TNF	1	0	1	0	0	0
750	D1_0HCD3CD28_07_Cell_CP_25_TNF	D1	0	TNF	0	1	1	0	0	0
751	D1_0HCD3CD28_07_Cell_CP_26_IFN	D1	0	IFN	0	1	1	0	0	0
753	D1_0HCD3CD28_07_Cell_CP_27_IFN	D1	0	IFN	1	0	1	0	0	0
754	D1_0HCD3CD28_07_Cell_CP_27_TNF	D1	0	TNF	1	0	1	0	0	0
759	D1_0HCD3CD28_07_Cell_CP_30_IFN	D1	0	IFN	1	4	5	0	0	0
760	D1_0HCD3CD28_07_Cell_CP_30_TNF	D1	0	TNF	1	1	2	0	0	0
767	D1_0HCD3CD28_07_Cell_CP_35_IFN	D1	0	IFN	1	0	1	0	0	0
768	D1_0HCD3CD28_07_Cell_CP_35_TNF	D1	0	TNF	0	1	1	0	0	0
769	D1_0HCD3CD28_07_Cell_CP_37_IFN	D1	0	IFN	1	0	1	0	0	0
772	D1_0HCD3CD28_07_Cell_CP_4_TNF	D1	0	TNF	1	0	1	0	0	0
774	D1_0HCD3CD28_07_Cell_CP_41_TNF	D1	0	TNF	0	1	1	0	0	0
778	D1_0HCD3CD28_07_Cell_CP_44_TNF	D1	0	TNF	0	1	1	0	0	0
780	D1_0HCD3CD28_07_Cell_CP_45_TNF	D1	0	TNF	0	4	4	0	0	0
787	D1_0HCD3CD28_07_Cell_CP_49_IFN	D1	0	IFN	1	0	1	0	0	0
789	D1_0HCD3CD28_07_Cell_CP_5_IFN	D1	0	IFN	1	0	1	0	0	0
792	D1_0HCD3CD28_07_Cell_CP_50_TNF	D1	0	TNF	0	1	1	5	0	5
795	D1_0HCD3CD28_07_Cell_CP_54_IFN	D1	0	IFN	1	0	1	0	0	0
797	D1_0HCD3CD28_07_Cell_CP_55_IFN	D1	0	IFN	1	0	1	0	0	0
800	D1_0HCD3CD28_07_Cell_CP_56_TNF	D1	0	TNF	0	1	1	0	0	0
801	D1_0HCD3CD28_07_Cell_CP_57_IFN	D1	0	IFN	1	0	1	0	0	0
803	D1_0HCD3CD28_07_Cell_CP_59_IFN	D1	0	IFN	1	0	1	0	0	0
810	D1_0HCD3CD28_07_Cell_CP_61_TNF	D1	0	TNF	1	0	1	0	0	0
814	D1_0HCD3CD28_07_Cell_CP_63_TNF	D1	0	TNF	2	1	3	0	0	0
815	D1_0HCD3CD28_07_Cell_CP_64_IFN	D1	0	IFN	1	0	1	0	0	0
816	D1_0HCD3CD28_07_Cell_CP_64_TNF	D1	0	TNF	1	0	1	0	0	0
817	D1_0HCD3CD28_07_Cell_CP_65_IFN	D1	0	IFN	1	0	1	0	0	0
819	D1_0HCD3CD28_07_Cell_CP_66_IFN	D1	0	IFN	1	0	1	0	0	0
821	D1_0HCD3CD28_07_Cell_CP_68_IFN	D1	0	IFN	1	1	2	0	0	0
826	D1_0HCD3CD28_07_Cell_CP_70_TNF	D1	0	TNF	1	0	1	0	0	0
828	D1_0HCD3CD28_07_Cell_CP_71_TNF	D1	0	TNF	5	0	5	0	37	37
830	D1_0HCD3CD28_07_Cell_CP_72_TNF	D1	0	TNF	0	1	1	0	0	0
832	D1_0HCD3CD28_07_Cell_CP_73_TNF	D1	0	TNF	0	1	1	0	0	0
833	D1_0HCD3CD28_07_Cell_CP_74_IFN	D1	0	IFN	1	0	1	0	0	0
837	D1_0HCD3CD28_07_Cell_CP_76_IFN	D1	0	IFN	1	0	1	0	0	0
838	D1_0HCD3CD28_07_Cell_CP_76_TNF	D1	0	TNF	1	2	3	0	0	0
842	D1_0HCD3CD28_07_Cell_CP_79_TNF	D1	0	TNF	0	2	2	0	0	0
843	D1_0HCD3CD28_07_Cell_CP_8_IFN	D1	0	IFN	1	0	1	0	0	0
844	D1_0HCD3CD28_07_Cell_CP_8_TNF	D1	0	TNF	0	1	1	0	0	0
847	D1_0HCD3CD28_07_Cell_CP_81_IFN	D1	0	IFN	1	0	1	0	0	0
848	D1_0HCD3CD28_07_Cell_CP_81_TNF	D1	0	TNF	1	0	1	0	0	0
860	D1_0HCD3CD28_07_Cell_CP_9_TNF	D1	0	TNF	0	1	1	0	0	0
861	D1_1HCD3CD28_01_Cell_CP_1_IFN	D1	1	IFN	3	0	3	0	0	0
862	D1_1HCD3CD28_01_Cell_CP_1_TNF	D1	1	TNF	2	1	3	0	0	0
863	D1_1HCD3CD28_01_Cell_CP_10_IFN	D1	1	IFN	50	14	64	0	0	0
864	D1_1HCD3CD28_01_Cell_CP_10_TNF	D1	1	TNF	8	1	9	0	0	0
865	D1_1HCD3CD28_01_Cell_CP_11_IFN	D1	1	IFN	0	1	1	0	0	0
871	D1_1HCD3CD28_01_Cell_CP_16_IFN	D1	1	IFN	7	0	7	0	0	0
872	D1_1HCD3CD28_01_Cell_CP_16_TNF	D1	1	TNF	1	2	3	0	0	0
873	D1_1HCD3CD28_01_Cell_CP_17_IFN	D1	1	IFN	8	4	12	0	0	0
874	D1_1HCD3CD28_01_Cell_CP_17_TNF	D1	1	TNF	10	10	20	0	0	0
875	D1_1HCD3CD28_01_Cell_CP_18_IFN	D1	1	IFN	1	1	2	0	0	0
876	D1_1HCD3CD28_01_Cell_CP_18_TNF	D1	1	TNF	0	2	2	0	0	0
877	D1_1HCD3CD28_01_Cell_CP_19_IFN	D1	1	IFN	0	2	2	0	0	0
878	D1_1HCD3CD28_01_Cell_CP_19_TNF	D1	1	TNF	2	0	2	0	0	0
879	D1_1HCD3CD28_01_Cell_CP_2_IFN	D1	1	IFN	2	0	2	0	0	0
881	D1_1HCD3CD28_01_Cell_CP_20_IFN	D1	1	IFN	0	1	1	0	0	0
882	D1_1HCD3CD28_01_Cell_CP_20_TNF	D1	1	TNF	63	7	70	0	0	0
883	D1_1HCD3CD28_01_Cell_CP_21_IFN	D1	1	IFN	29	5	34	0	0	0
884	D1_1HCD3CD28_01_Cell_CP_21_TNF	D1	1	TNF	23	9	32	0	0	0
885	D1_1HCD3CD28_01_Cell_CP_22_IFN	D1	1	IFN	1	1	2	0	0	0
886	D1_1HCD3CD28_01_Cell_CP_22_TNF	D1	1	TNF	0	1	1	0	0	0
887	D1_1HCD3CD28_01_Cell_CP_24_IFN	D1	1	IFN	1	0	1	0	0	0
888	D1_1HCD3CD28_01_Cell_CP_24_TNF	D1	1	TNF	1	1	2	0	0	0
889	D1_1HCD3CD28_01_Cell_CP_26_IFN	D1	1	IFN	11	7	18	0	0	0
890	D1_1HCD3CD28_01_Cell_CP_26_TNF	D1	1	TNF	0	1	1	0	0	0
891	D1_1HCD3CD28_01_Cell_CP_27_IFN	D1	1	IFN	14	5	19	0	0	0
892	D1_1HCD3CD28_01_Cell_CP_27_TNF	D1	1	TNF	5	0	5	0	0	0
894	D1_1HCD3CD28_01_Cell_CP_28_TNF	D1	1	TNF	5	4	9	0	0	0
895	D1_1HCD3CD28_01_Cell_CP_29_IFN	D1	1	IFN	118	12	130	13	14	27
896	D1_1HCD3CD28_01_Cell_CP_29_TNF	D1	1	TNF	127	11	138	6	13	19
901	D1_1HCD3CD28_01_Cell_CP_31_IFN	D1	1	IFN	5	1	6	0	0	0
902	D1_1HCD3CD28_01_Cell_CP_31_TNF	D1	1	TNF	0	2	2	0	0	0
903	D1_1HCD3CD28_01_Cell_CP_32_IFN	D1	1	IFN	1	0	1	0	0	0
905	D1_1HCD3CD28_01_Cell_CP_35_IFN	D1	1	IFN	94	10	104	0	0	0
906	D1_1HCD3CD28_01_Cell_CP_35_TNF	D1	1	TNF	52	6	58	0	0	0
907	D1_1HCD3CD28_01_Cell_CP_36_IFN	D1	1	IFN	1	3	4	0	0	0
908	D1_1HCD3CD28_01_Cell_CP_36_TNF	D1	1	TNF	1	0	1	0	0	0
909	D1_1HCD3CD28_01_Cell_CP_38_IFN	D1	1	IFN	1	0	1	0	0	0
910	D1_1HCD3CD28_01_Cell_CP_38_TNF	D1	1	TNF	1	1	2	0	0	0
911	D1_1HCD3CD28_01_Cell_CP_39_IFN	D1	1	IFN	27	5	32	0	0	0
912	D1_1HCD3CD28_01_Cell_CP_39_TNF	D1	1	TNF	13	5	18	0	0	0
913	D1_1HCD3CD28_01_Cell_CP_4_IFN	D1	1	IFN	0	1	1	0	0	0
917	D1_1HCD3CD28_01_Cell_CP_41_IFN	D1	1	IFN	12	2	14	0	0	0
918	D1_1HCD3CD28_01_Cell_CP_41_TNF	D1	1	TNF	15	5	20	0	0	0
919	D1_1HCD3CD28_01_Cell_CP_42_IFN	D1	1	IFN	5	0	5	0	0	0
920	D1_1HCD3CD28_01_Cell_CP_42_TNF	D1	1	TNF	72	3	75	0	0	0
921	D1_1HCD3CD28_01_Cell_CP_43_IFN	D1	1	IFN	8	0	8	0	0	0
922	D1_1HCD3CD28_01_Cell_CP_43_TNF	D1	1	TNF	55	12	67	0	0	0
923	D1_1HCD3CD28_01_Cell_CP_45_IFN	D1	1	IFN	1	0	1	0	0	0
924	D1_1HCD3CD28_01_Cell_CP_45_TNF	D1	1	TNF	4	1	5	0	0	0
925	D1_1HCD3CD28_01_Cell_CP_46_IFN	D1	1	IFN	0	2	2	0	0	0
927	D1_1HCD3CD28_01_Cell_CP_47_IFN	D1	1	IFN	63	12	75	0	0	0
928	D1_1HCD3CD28_01_Cell_CP_47_TNF	D1	1	TNF	51	9	60	0	0	0
929	D1_1HCD3CD28_01_Cell_CP_48_IFN	D1	1	IFN	1	1	2	0	0	0
930	D1_1HCD3CD28_01_Cell_CP_48_TNF	D1	1	TNF	3	3	6	0	0	0
933	D1_1HCD3CD28_01_Cell_CP_50_IFN	D1	1	IFN	0	3	3	0	0	0
934	D1_1HCD3CD28_01_Cell_CP_50_TNF	D1	1	TNF	6	9	15	0	0	0
935	D1_1HCD3CD28_01_Cell_CP_51_IFN	D1	1	IFN	0	1	1	0	0	0
936	D1_1HCD3CD28_01_Cell_CP_51_TNF	D1	1	TNF	16	1	17	0	0	0
937	D1_1HCD3CD28_01_Cell_CP_52_IFN	D1	1	IFN	85	22	107	0	0	0
938	D1_1HCD3CD28_01_Cell_CP_52_TNF	D1	1	TNF	104	24	128	0	0	0
939	D1_1HCD3CD28_01_Cell_CP_53_IFN	D1	1	IFN	9	18	27	0	0	0
940	D1_1HCD3CD28_01_Cell_CP_53_TNF	D1	1	TNF	9	43	52	0	0	0
941	D1_1HCD3CD28_01_Cell_CP_6_IFN	D1	1	IFN	0	1	1	0	0	0
942	D1_1HCD3CD28_01_Cell_CP_6_TNF	D1	1	TNF	25	23	48	0	0	0
943	D1_1HCD3CD28_01_Cell_CP_7_IFN	D1	1	IFN	5	0	5	0	0	0
944	D1_1HCD3CD28_01_Cell_CP_7_TNF	D1	1	TNF	1	0	1	0	0	0
946	D1_1HCD3CD28_01_Cell_CP_8_TNF	D1	1	TNF	5	3	8	0	0	0
947	D1_1HCD3CD28_01_Cell_CP_9_IFN	D1	1	IFN	1	1	2	0	0	0
948	D1_1HCD3CD28_01_Cell_CP_9_TNF	D1	1	TNF	6	1	7	0	0	0
949	D1_1HCD3CD28_02_Cell_CP_10_IFN	D1	1	IFN	1	2	3	0	0	0
950	D1_1HCD3CD28_02_Cell_CP_10_TNF	D1	1	TNF	34	8	42	5	0	5
951	D1_1HCD3CD28_02_Cell_CP_11_IFN	D1	1	IFN	82	6	88	0	0	0
952	D1_1HCD3CD28_02_Cell_CP_11_TNF	D1	1	TNF	93	2	95	0	0	0
953	D1_1HCD3CD28_02_Cell_CP_12_IFN	D1	1	IFN	35	40	75	8	7	15
954	D1_1HCD3CD28_02_Cell_CP_12_TNF	D1	1	TNF	18	8	26	0	0	0
955	D1_1HCD3CD28_02_Cell_CP_13_IFN	D1	1	IFN	0	2	2	0	0	0
956	D1_1HCD3CD28_02_Cell_CP_13_TNF	D1	1	TNF	0	2	2	0	0	0
957	D1_1HCD3CD28_02_Cell_CP_14_IFN	D1	1	IFN	1	0	1	0	0	0
961	D1_1HCD3CD28_02_Cell_CP_16_IFN	D1	1	IFN	0	1	1	0	0	0
963	D1_1HCD3CD28_02_Cell_CP_17_IFN	D1	1	IFN	5	4	9	0	0	0
964	D1_1HCD3CD28_02_Cell_CP_17_TNF	D1	1	TNF	32	7	39	0	0	0
965	D1_1HCD3CD28_02_Cell_CP_18_IFN	D1	1	IFN	43	22	65	0	0	0
966	D1_1HCD3CD28_02_Cell_CP_18_TNF	D1	1	TNF	32	24	56	0	0	0
967	D1_1HCD3CD28_02_Cell_CP_19_IFN	D1	1	IFN	0	2	2	0	0	0
970	D1_1HCD3CD28_02_Cell_CP_2_TNF	D1	1	TNF	1	0	1	0	0	0
971	D1_1HCD3CD28_02_Cell_CP_20_IFN	D1	1	IFN	0	1	1	0	0	0
973	D1_1HCD3CD28_02_Cell_CP_21_IFN	D1	1	IFN	0	1	1	0	0	0
975	D1_1HCD3CD28_02_Cell_CP_22_IFN	D1	1	IFN	1	0	1	0	0	0
977	D1_1HCD3CD28_02_Cell_CP_23_IFN	D1	1	IFN	33	15	48	0	0	0
978	D1_1HCD3CD28_02_Cell_CP_23_TNF	D1	1	TNF	12	9	21	0	0	0
979	D1_1HCD3CD28_02_Cell_CP_24_IFN	D1	1	IFN	0	2	2	0	0	0
980	D1_1HCD3CD28_02_Cell_CP_24_TNF	D1	1	TNF	1	0	1	0	0	0
981	D1_1HCD3CD28_02_Cell_CP_25_IFN	D1	1	IFN	2	0	2	0	0	0
983	D1_1HCD3CD28_02_Cell_CP_26_IFN	D1	1	IFN	1	1	2	0	0	0
984	D1_1HCD3CD28_02_Cell_CP_26_TNF	D1	1	TNF	63	13	76	0	0	0
985	D1_1HCD3CD28_02_Cell_CP_27_IFN	D1	1	IFN	1	3	4	0	0	0
987	D1_1HCD3CD28_02_Cell_CP_28_IFN	D1	1	IFN	1	1	2	0	0	0
988	D1_1HCD3CD28_02_Cell_CP_28_TNF	D1	1	TNF	1	0	1	0	0	0
997	D1_1HCD3CD28_02_Cell_CP_32_IFN	D1	1	IFN	0	7	7	0	0	0
998	D1_1HCD3CD28_02_Cell_CP_32_TNF	D1	1	TNF	1	0	1	0	0	0
999	D1_1HCD3CD28_02_Cell_CP_33_IFN	D1	1	IFN	0	1	1	0	0	0
1001	D1_1HCD3CD28_02_Cell_CP_34_IFN	D1	1	IFN	2	16	18	0	0	0
1002	D1_1HCD3CD28_02_Cell_CP_34_TNF	D1	1	TNF	2	5	7	0	0	0
1003	D1_1HCD3CD28_02_Cell_CP_35_IFN	D1	1	IFN	0	1	1	0	0	0
1004	D1_1HCD3CD28_02_Cell_CP_35_TNF	D1	1	TNF	1	0	1	0	0	0
1005	D1_1HCD3CD28_02_Cell_CP_36_IFN	D1	1	IFN	2	1	3	0	0	0
1006	D1_1HCD3CD28_02_Cell_CP_36_TNF	D1	1	TNF	2	1	3	0	0	0
1007	D1_1HCD3CD28_02_Cell_CP_37_IFN	D1	1	IFN	0	3	3	0	0	0
1010	D1_1HCD3CD28_02_Cell_CP_38_TNF	D1	1	TNF	1	0	1	0	0	0
1011	D1_1HCD3CD28_02_Cell_CP_39_IFN	D1	1	IFN	22	4	26	0	0	0
1012	D1_1HCD3CD28_02_Cell_CP_39_TNF	D1	1	TNF	3	4	7	0	0	0
1013	D1_1HCD3CD28_02_Cell_CP_4_IFN	D1	1	IFN	1	0	1	0	0	0
1015	D1_1HCD3CD28_02_Cell_CP_40_IFN	D1	1	IFN	3	0	3	0	0	0
1016	D1_1HCD3CD28_02_Cell_CP_40_TNF	D1	1	TNF	1	0	1	0	0	0
1017	D1_1HCD3CD28_02_Cell_CP_41_IFN	D1	1	IFN	10	4	14	0	0	0
1018	D1_1HCD3CD28_02_Cell_CP_41_TNF	D1	1	TNF	8	2	10	0	0	0
1019	D1_1HCD3CD28_02_Cell_CP_42_IFN	D1	1	IFN	0	3	3	0	0	0
1021	D1_1HCD3CD28_02_Cell_CP_43_IFN	D1	1	IFN	1	0	1	0	0	0
1022	D1_1HCD3CD28_02_Cell_CP_43_TNF	D1	1	TNF	1	0	1	0	0	0
1023	D1_1HCD3CD28_02_Cell_CP_44_IFN	D1	1	IFN	0	4	4	0	0	0
1024	D1_1HCD3CD28_02_Cell_CP_44_TNF	D1	1	TNF	1	1	2	0	0	0
1025	D1_1HCD3CD28_02_Cell_CP_45_IFN	D1	1	IFN	1	0	1	0	0	0
1027	D1_1HCD3CD28_02_Cell_CP_46_IFN	D1	1	IFN	3	0	3	0	0	0
1029	D1_1HCD3CD28_02_Cell_CP_47_IFN	D1	1	IFN	2	1	3	0	0	0
1030	D1_1HCD3CD28_02_Cell_CP_47_TNF	D1	1	TNF	32	6	38	0	0	0
1031	D1_1HCD3CD28_02_Cell_CP_48_IFN	D1	1	IFN	4	1	5	0	0	0
1032	D1_1HCD3CD28_02_Cell_CP_48_TNF	D1	1	TNF	0	2	2	0	0	0
1033	D1_1HCD3CD28_02_Cell_CP_49_IFN	D1	1	IFN	1	0	1	0	0	0
1035	D1_1HCD3CD28_02_Cell_CP_5_IFN	D1	1	IFN	93	19	112	5	8	13
1036	D1_1HCD3CD28_02_Cell_CP_5_TNF	D1	1	TNF	23	7	30	0	0	0
1037	D1_1HCD3CD28_02_Cell_CP_50_IFN	D1	1	IFN	4	8	12	0	0	0
1038	D1_1HCD3CD28_02_Cell_CP_50_TNF	D1	1	TNF	2	5	7	0	0	0
1039	D1_1HCD3CD28_02_Cell_CP_51_IFN	D1	1	IFN	6	0	6	0	0	0
1040	D1_1HCD3CD28_02_Cell_CP_51_TNF	D1	1	TNF	21	4	25	0	0	0
1045	D1_1HCD3CD28_02_Cell_CP_54_IFN	D1	1	IFN	1	0	1	0	0	0
1049	D1_1HCD3CD28_02_Cell_CP_56_IFN	D1	1	IFN	57	7	64	0	0	0
1050	D1_1HCD3CD28_02_Cell_CP_56_TNF	D1	1	TNF	36	10	46	0	0	0
1051	D1_1HCD3CD28_02_Cell_CP_57_IFN	D1	1	IFN	1	1	2	0	0	0
1053	D1_1HCD3CD28_02_Cell_CP_58_IFN	D1	1	IFN	1	1	2	0	0	0
1054	D1_1HCD3CD28_02_Cell_CP_58_TNF	D1	1	TNF	1	0	1	0	0	0
1059	D1_1HCD3CD28_02_Cell_CP_60_IFN	D1	1	IFN	75	30	105	0	0	0
1060	D1_1HCD3CD28_02_Cell_CP_60_TNF	D1	1	TNF	24	19	43	0	0	0
1061	D1_1HCD3CD28_02_Cell_CP_61_IFN	D1	1	IFN	0	1	1	0	0	0
1063	D1_1HCD3CD28_02_Cell_CP_62_IFN	D1	1	IFN	0	3	3	0	0	0
1065	D1_1HCD3CD28_02_Cell_CP_63_IFN	D1	1	IFN	0	4	4	0	0	0
1066	D1_1HCD3CD28_02_Cell_CP_63_TNF	D1	1	TNF	0	9	9	0	0	0
1067	D1_1HCD3CD28_02_Cell_CP_64_IFN	D1	1	IFN	13	5	18	0	0	0
1068	D1_1HCD3CD28_02_Cell_CP_64_TNF	D1	1	TNF	3	2	5	0	0	0
1069	D1_1HCD3CD28_02_Cell_CP_65_IFN	D1	1	IFN	2	1	3	0	0	0
1072	D1_1HCD3CD28_02_Cell_CP_66_TNF	D1	1	TNF	11	3	14	0	0	0
1073	D1_1HCD3CD28_02_Cell_CP_67_IFN	D1	1	IFN	0	1	1	0	0	0
1075	D1_1HCD3CD28_02_Cell_CP_68_IFN	D1	1	IFN	0	1	1	0	0	0
1079	D1_1HCD3CD28_02_Cell_CP_7_IFN	D1	1	IFN	1	1	2	0	0	0
1080	D1_1HCD3CD28_02_Cell_CP_7_TNF	D1	1	TNF	13	2	15	0	0	0
1082	D1_1HCD3CD28_02_Cell_CP_8_TNF	D1	1	TNF	3	2	5	0	0	0
1083	D1_1HCD3CD28_02_Cell_CP_9_IFN	D1	1	IFN	1	0	1	0	0	0
1085	D1_1HCD3CD28_03_Cell_CP_1_IFN	D1	1	IFN	0	1	1	0	0	0
1087	D1_1HCD3CD28_03_Cell_CP_10_IFN	D1	1	IFN	1	2	3	0	0	0
1088	D1_1HCD3CD28_03_Cell_CP_10_TNF	D1	1	TNF	1	0	1	0	0	0
1089	D1_1HCD3CD28_03_Cell_CP_11_IFN	D1	1	IFN	14	7	21	0	0	0
1090	D1_1HCD3CD28_03_Cell_CP_11_TNF	D1	1	TNF	38	17	55	0	0	0
1091	D1_1HCD3CD28_03_Cell_CP_12_IFN	D1	1	IFN	0	1	1	0	0	0
1092	D1_1HCD3CD28_03_Cell_CP_12_TNF	D1	1	TNF	2	1	3	0	0	0
1093	D1_1HCD3CD28_03_Cell_CP_13_IFN	D1	1	IFN	3	0	3	0	0	0
1095	D1_1HCD3CD28_03_Cell_CP_14_IFN	D1	1	IFN	1	1	2	0	0	0
1097	D1_1HCD3CD28_03_Cell_CP_15_IFN	D1	1	IFN	2	5	7	0	0	0
1098	D1_1HCD3CD28_03_Cell_CP_15_TNF	D1	1	TNF	1	0	1	0	0	0
1099	D1_1HCD3CD28_03_Cell_CP_16_IFN	D1	1	IFN	2	3	5	0	0	0
1100	D1_1HCD3CD28_03_Cell_CP_16_TNF	D1	1	TNF	25	17	42	0	0	0
1101	D1_1HCD3CD28_03_Cell_CP_17_IFN	D1	1	IFN	1	4	5	0	0	0
1103	D1_1HCD3CD28_03_Cell_CP_18_IFN	D1	1	IFN	0	1	1	0	0	0
1104	D1_1HCD3CD28_03_Cell_CP_18_TNF	D1	1	TNF	0	1	1	0	0	0
1105	D1_1HCD3CD28_03_Cell_CP_19_IFN	D1	1	IFN	1	1	2	0	0	0
1106	D1_1HCD3CD28_03_Cell_CP_19_TNF	D1	1	TNF	1	0	1	0	0	0
1107	D1_1HCD3CD28_03_Cell_CP_2_IFN	D1	1	IFN	0	3	3	0	0	0
1109	D1_1HCD3CD28_03_Cell_CP_20_IFN	D1	1	IFN	0	1	1	0	0	0
1111	D1_1HCD3CD28_03_Cell_CP_21_IFN	D1	1	IFN	0	2	2	0	0	0
1112	D1_1HCD3CD28_03_Cell_CP_21_TNF	D1	1	TNF	0	1	1	0	0	0
1113	D1_1HCD3CD28_03_Cell_CP_22_IFN	D1	1	IFN	2	4	6	0	0	0
1115	D1_1HCD3CD28_03_Cell_CP_23_IFN	D1	1	IFN	1	0	1	0	0	0
1117	D1_1HCD3CD28_03_Cell_CP_24_IFN	D1	1	IFN	0	3	3	0	0	0
1118	D1_1HCD3CD28_03_Cell_CP_24_TNF	D1	1	TNF	0	4	4	0	0	0
1119	D1_1HCD3CD28_03_Cell_CP_26_IFN	D1	1	IFN	1	0	1	0	0	0
1120	D1_1HCD3CD28_03_Cell_CP_26_TNF	D1	1	TNF	3	1	4	0	0	0
1121	D1_1HCD3CD28_03_Cell_CP_27_IFN	D1	1	IFN	15	3	18	0	0	0
1122	D1_1HCD3CD28_03_Cell_CP_27_TNF	D1	1	TNF	20	3	23	0	0	0
1123	D1_1HCD3CD28_03_Cell_CP_28_IFN	D1	1	IFN	39	34	73	0	0	0
1124	D1_1HCD3CD28_03_Cell_CP_28_TNF	D1	1	TNF	13	10	23	0	0	0
1125	D1_1HCD3CD28_03_Cell_CP_29_IFN	D1	1	IFN	5	1	6	0	0	0
1126	D1_1HCD3CD28_03_Cell_CP_29_TNF	D1	1	TNF	1	0	1	0	0	0
1127	D1_1HCD3CD28_03_Cell_CP_3_IFN	D1	1	IFN	42	4	46	0	0	0
1128	D1_1HCD3CD28_03_Cell_CP_3_TNF	D1	1	TNF	13	3	16	0	0	0
1130	D1_1HCD3CD28_03_Cell_CP_30_TNF	D1	1	TNF	25	2	27	0	0	0
1131	D1_1HCD3CD28_03_Cell_CP_31_IFN	D1	1	IFN	12	2	14	0	0	0
1132	D1_1HCD3CD28_03_Cell_CP_31_TNF	D1	1	TNF	5	3	8	0	0	0
1133	D1_1HCD3CD28_03_Cell_CP_32_IFN	D1	1	IFN	41	5	46	0	0	0
1134	D1_1HCD3CD28_03_Cell_CP_32_TNF	D1	1	TNF	10	1	11	0	0	0
1137	D1_1HCD3CD28_03_Cell_CP_34_IFN	D1	1	IFN	73	27	100	0	0	0
1138	D1_1HCD3CD28_03_Cell_CP_34_TNF	D1	1	TNF	5	1	6	0	0	0
1139	D1_1HCD3CD28_03_Cell_CP_35_IFN	D1	1	IFN	110	45	155	0	0	0
1140	D1_1HCD3CD28_03_Cell_CP_35_TNF	D1	1	TNF	40	25	65	0	0	0
1141	D1_1HCD3CD28_03_Cell_CP_36_IFN	D1	1	IFN	58	10	68	0	0	0
1142	D1_1HCD3CD28_03_Cell_CP_36_TNF	D1	1	TNF	37	12	49	0	0	0
1143	D1_1HCD3CD28_03_Cell_CP_37_IFN	D1	1	IFN	1	0	1	0	0	0
1145	D1_1HCD3CD28_03_Cell_CP_38_IFN	D1	1	IFN	0	1	1	0	0	0
1146	D1_1HCD3CD28_03_Cell_CP_38_TNF	D1	1	TNF	1	2	3	0	0	0
1147	D1_1HCD3CD28_03_Cell_CP_39_IFN	D1	1	IFN	2	5	7	0	0	0
1149	D1_1HCD3CD28_03_Cell_CP_4_IFN	D1	1	IFN	2	0	2	0	0	0
1150	D1_1HCD3CD28_03_Cell_CP_4_TNF	D1	1	TNF	9	3	12	0	0	0
1151	D1_1HCD3CD28_03_Cell_CP_40_IFN	D1	1	IFN	3	4	7	0	0	0
1152	D1_1HCD3CD28_03_Cell_CP_40_TNF	D1	1	TNF	3	1	4	0	0	0
1153	D1_1HCD3CD28_03_Cell_CP_41_IFN	D1	1	IFN	1	6	7	0	0	0
1155	D1_1HCD3CD28_03_Cell_CP_42_IFN	D1	1	IFN	1	1	2	0	0	0
1156	D1_1HCD3CD28_03_Cell_CP_42_TNF	D1	1	TNF	0	1	1	0	0	0
1157	D1_1HCD3CD28_03_Cell_CP_43_IFN	D1	1	IFN	2	1	3	0	0	0
1161	D1_1HCD3CD28_03_Cell_CP_45_IFN	D1	1	IFN	16	3	19	0	0	0
1162	D1_1HCD3CD28_03_Cell_CP_45_TNF	D1	1	TNF	31	18	49	0	0	0
1163	D1_1HCD3CD28_03_Cell_CP_46_IFN	D1	1	IFN	0	1	1	0	0	0
1165	D1_1HCD3CD28_03_Cell_CP_47_IFN	D1	1	IFN	4	0	4	0	0	0
1167	D1_1HCD3CD28_03_Cell_CP_48_IFN	D1	1	IFN	1	3	4	0	0	0
1168	D1_1HCD3CD28_03_Cell_CP_48_TNF	D1	1	TNF	1	0	1	0	0	0
1169	D1_1HCD3CD28_03_Cell_CP_49_IFN	D1	1	IFN	0	3	3	0	0	0
1171	D1_1HCD3CD28_03_Cell_CP_5_IFN	D1	1	IFN	1	2	3	0	0	0
1173	D1_1HCD3CD28_03_Cell_CP_50_IFN	D1	1	IFN	0	2	2	0	0	0
1174	D1_1HCD3CD28_03_Cell_CP_50_TNF	D1	1	TNF	1	0	1	0	0	0
1175	D1_1HCD3CD28_03_Cell_CP_51_IFN	D1	1	IFN	0	1	1	0	0	0
1179	D1_1HCD3CD28_03_Cell_CP_6_IFN	D1	1	IFN	9	5	14	0	0	0
1180	D1_1HCD3CD28_03_Cell_CP_6_TNF	D1	1	TNF	12	4	16	0	0	0
1181	D1_1HCD3CD28_03_Cell_CP_7_IFN	D1	1	IFN	1	1	2	0	0	0
1183	D1_1HCD3CD28_03_Cell_CP_8_IFN	D1	1	IFN	0	3	3	0	0	0
1185	D1_1HCD3CD28_03_Cell_CP_9_IFN	D1	1	IFN	5	6	11	0	0	0
1186	D1_1HCD3CD28_03_Cell_CP_9_TNF	D1	1	TNF	6	2	8	0	0	0
1187	D1_1HCD3CD28_04_Cell_CP_10_IFN	D1	1	IFN	1	0	1	0	0	0
1189	D1_1HCD3CD28_04_Cell_CP_11_IFN	D1	1	IFN	49	5	54	0	0	0
1190	D1_1HCD3CD28_04_Cell_CP_11_TNF	D1	1	TNF	71	9	80	0	0	0
1191	D1_1HCD3CD28_04_Cell_CP_12_IFN	D1	1	IFN	0	2	2	0	0	0
1192	D1_1HCD3CD28_04_Cell_CP_12_TNF	D1	1	TNF	16	1	17	0	0	0
1193	D1_1HCD3CD28_04_Cell_CP_13_IFN	D1	1	IFN	9	5	14	0	0	0
1194	D1_1HCD3CD28_04_Cell_CP_13_TNF	D1	1	TNF	17	0	17	0	0	0
1196	D1_1HCD3CD28_04_Cell_CP_14_TNF	D1	1	TNF	2	0	2	0	0	0
1197	D1_1HCD3CD28_04_Cell_CP_15_IFN	D1	1	IFN	9	8	17	0	0	0
1198	D1_1HCD3CD28_04_Cell_CP_15_TNF	D1	1	TNF	63	40	103	0	0	0
1199	D1_1HCD3CD28_04_Cell_CP_16_IFN	D1	1	IFN	2	0	2	0	0	0
1200	D1_1HCD3CD28_04_Cell_CP_16_TNF	D1	1	TNF	5	6	11	0	0	0
1201	D1_1HCD3CD28_04_Cell_CP_17_IFN	D1	1	IFN	13	11	24	0	0	0
1202	D1_1HCD3CD28_04_Cell_CP_17_TNF	D1	1	TNF	1	10	11	0	0	0
1203	D1_1HCD3CD28_04_Cell_CP_18_IFN	D1	1	IFN	1	2	3	0	0	0
1204	D1_1HCD3CD28_04_Cell_CP_18_TNF	D1	1	TNF	1	2	3	0	0	0
1205	D1_1HCD3CD28_04_Cell_CP_19_IFN	D1	1	IFN	0	2	2	0	0	0
1206	D1_1HCD3CD28_04_Cell_CP_19_TNF	D1	1	TNF	1	0	1	0	0	0
1207	D1_1HCD3CD28_04_Cell_CP_21_IFN	D1	1	IFN	1	0	1	0	0	0
1208	D1_1HCD3CD28_04_Cell_CP_21_TNF	D1	1	TNF	0	2	2	0	0	0
1209	D1_1HCD3CD28_04_Cell_CP_22_IFN	D1	1	IFN	0	2	2	0	0	0
1211	D1_1HCD3CD28_04_Cell_CP_23_IFN	D1	1	IFN	3	3	6	0	0	0
1213	D1_1HCD3CD28_04_Cell_CP_24_IFN	D1	1	IFN	8	6	14	0	0	0
1214	D1_1HCD3CD28_04_Cell_CP_24_TNF	D1	1	TNF	14	5	19	0	0	0
1215	D1_1HCD3CD28_04_Cell_CP_25_IFN	D1	1	IFN	2	0	2	0	0	0
1217	D1_1HCD3CD28_04_Cell_CP_26_IFN	D1	1	IFN	1	1	2	0	0	0
1218	D1_1HCD3CD28_04_Cell_CP_26_TNF	D1	1	TNF	1	0	1	0	0	0
1219	D1_1HCD3CD28_04_Cell_CP_27_IFN	D1	1	IFN	3	2	5	0	0	0
1220	D1_1HCD3CD28_04_Cell_CP_27_TNF	D1	1	TNF	5	1	6	0	0	0
1221	D1_1HCD3CD28_04_Cell_CP_28_IFN	D1	1	IFN	0	2	2	0	0	0
1222	D1_1HCD3CD28_04_Cell_CP_28_TNF	D1	1	TNF	1	1	2	0	0	0
1223	D1_1HCD3CD28_04_Cell_CP_29_IFN	D1	1	IFN	0	1	1	0	0	0
1225	D1_1HCD3CD28_04_Cell_CP_3_IFN	D1	1	IFN	1	0	1	0	0	0
1226	D1_1HCD3CD28_04_Cell_CP_3_TNF	D1	1	TNF	2	0	2	0	0	0
1227	D1_1HCD3CD28_04_Cell_CP_30_IFN	D1	1	IFN	1	3	4	0	0	0
1229	D1_1HCD3CD28_04_Cell_CP_31_IFN	D1	1	IFN	13	8	21	0	0	0
1230	D1_1HCD3CD28_04_Cell_CP_31_TNF	D1	1	TNF	9	8	17	0	0	0
1231	D1_1HCD3CD28_04_Cell_CP_32_IFN	D1	1	IFN	4	0	4	0	0	0
1233	D1_1HCD3CD28_04_Cell_CP_34_IFN	D1	1	IFN	1	2	3	0	0	0
1234	D1_1HCD3CD28_04_Cell_CP_34_TNF	D1	1	TNF	41	7	48	6	0	6
1235	D1_1HCD3CD28_04_Cell_CP_35_IFN	D1	1	IFN	2	4	6	0	0	0
1236	D1_1HCD3CD28_04_Cell_CP_35_TNF	D1	1	TNF	44	8	52	0	0	0
1237	D1_1HCD3CD28_04_Cell_CP_36_IFN	D1	1	IFN	1	0	1	0	0	0
1239	D1_1HCD3CD28_04_Cell_CP_37_IFN	D1	1	IFN	1	0	1	0	0	0
1240	D1_1HCD3CD28_04_Cell_CP_37_TNF	D1	1	TNF	6	0	6	0	0	0
1241	D1_1HCD3CD28_04_Cell_CP_38_IFN	D1	1	IFN	6	3	9	0	0	0
1242	D1_1HCD3CD28_04_Cell_CP_38_TNF	D1	1	TNF	42	13	55	0	0	0
1243	D1_1HCD3CD28_04_Cell_CP_39_IFN	D1	1	IFN	1	0	1	0	0	0
1245	D1_1HCD3CD28_04_Cell_CP_4_IFN	D1	1	IFN	4	7	11	0	0	0
1246	D1_1HCD3CD28_04_Cell_CP_4_TNF	D1	1	TNF	8	11	19	0	0	0
1247	D1_1HCD3CD28_04_Cell_CP_41_IFN	D1	1	IFN	36	5	41	0	0	0
1248	D1_1HCD3CD28_04_Cell_CP_41_TNF	D1	1	TNF	28	6	34	0	0	0
1249	D1_1HCD3CD28_04_Cell_CP_42_IFN	D1	1	IFN	3	6	9	0	0	0
1250	D1_1HCD3CD28_04_Cell_CP_42_TNF	D1	1	TNF	3	0	3	0	0	0
1251	D1_1HCD3CD28_04_Cell_CP_44_IFN	D1	1	IFN	1	1	2	0	0	0
1252	D1_1HCD3CD28_04_Cell_CP_44_TNF	D1	1	TNF	1	0	1	0	0	0
1253	D1_1HCD3CD28_04_Cell_CP_45_IFN	D1	1	IFN	1	0	1	0	0	0
1255	D1_1HCD3CD28_04_Cell_CP_46_IFN	D1	1	IFN	2	4	6	0	0	0
1256	D1_1HCD3CD28_04_Cell_CP_46_TNF	D1	1	TNF	7	0	7	0	0	0
1257	D1_1HCD3CD28_04_Cell_CP_48_IFN	D1	1	IFN	0	6	6	0	0	0
1258	D1_1HCD3CD28_04_Cell_CP_48_TNF	D1	1	TNF	0	1	1	0	0	0
1259	D1_1HCD3CD28_04_Cell_CP_49_IFN	D1	1	IFN	2	3	5	0	0	0
1261	D1_1HCD3CD28_04_Cell_CP_5_IFN	D1	1	IFN	2	0	2	0	0	0
1263	D1_1HCD3CD28_04_Cell_CP_50_IFN	D1	1	IFN	1	1	2	0	0	0
1264	D1_1HCD3CD28_04_Cell_CP_50_TNF	D1	1	TNF	30	8	38	0	0	0
1265	D1_1HCD3CD28_04_Cell_CP_51_IFN	D1	1	IFN	3	2	5	0	0	0
1266	D1_1HCD3CD28_04_Cell_CP_51_TNF	D1	1	TNF	0	3	3	0	0	0
1267	D1_1HCD3CD28_04_Cell_CP_53_IFN	D1	1	IFN	14	5	19	0	0	0
1268	D1_1HCD3CD28_04_Cell_CP_53_TNF	D1	1	TNF	40	6	46	0	0	0
1269	D1_1HCD3CD28_04_Cell_CP_54_IFN	D1	1	IFN	1	2	3	0	0	0
1270	D1_1HCD3CD28_04_Cell_CP_54_TNF	D1	1	TNF	4	0	4	0	0	0
1271	D1_1HCD3CD28_04_Cell_CP_55_IFN	D1	1	IFN	2	6	8	0	0	0
1273	D1_1HCD3CD28_04_Cell_CP_57_IFN	D1	1	IFN	3	3	6	0	0	0
1274	D1_1HCD3CD28_04_Cell_CP_57_TNF	D1	1	TNF	1	0	1	0	0	0
1275	D1_1HCD3CD28_04_Cell_CP_58_IFN	D1	1	IFN	3	1	4	0	0	0
1277	D1_1HCD3CD28_04_Cell_CP_59_IFN	D1	1	IFN	0	1	1	0	0	0
1279	D1_1HCD3CD28_04_Cell_CP_6_IFN	D1	1	IFN	0	2	2	0	0	0
1281	D1_1HCD3CD28_04_Cell_CP_60_IFN	D1	1	IFN	0	4	4	0	0	0
1283	D1_1HCD3CD28_04_Cell_CP_61_IFN	D1	1	IFN	168	66	234	5	3	8
1284	D1_1HCD3CD28_04_Cell_CP_61_TNF	D1	1	TNF	56	44	100	0	0	0
1285	D1_1HCD3CD28_04_Cell_CP_62_IFN	D1	1	IFN	0	2	2	0	0	0
1287	D1_1HCD3CD28_04_Cell_CP_63_IFN	D1	1	IFN	24	14	38	0	0	0
1288	D1_1HCD3CD28_04_Cell_CP_63_TNF	D1	1	TNF	26	11	37	0	0	0
1289	D1_1HCD3CD28_04_Cell_CP_64_IFN	D1	1	IFN	11	5	16	0	0	0
1290	D1_1HCD3CD28_04_Cell_CP_64_TNF	D1	1	TNF	34	10	44	0	0	0
1291	D1_1HCD3CD28_04_Cell_CP_65_IFN	D1	1	IFN	9	2	11	0	0	0
1293	D1_1HCD3CD28_04_Cell_CP_66_IFN	D1	1	IFN	2	0	2	0	0	0
1295	D1_1HCD3CD28_04_Cell_CP_67_IFN	D1	1	IFN	1	0	1	0	0	0
1296	D1_1HCD3CD28_04_Cell_CP_67_TNF	D1	1	TNF	6	3	9	0	0	0
1297	D1_1HCD3CD28_04_Cell_CP_68_IFN	D1	1	IFN	0	1	1	0	0	0
1298	D1_1HCD3CD28_04_Cell_CP_68_TNF	D1	1	TNF	1	0	1	0	0	0
1299	D1_1HCD3CD28_04_Cell_CP_7_IFN	D1	1	IFN	4	7	11	0	0	0
1300	D1_1HCD3CD28_04_Cell_CP_7_TNF	D1	1	TNF	4	9	13	0	0	0
1301	D1_1HCD3CD28_04_Cell_CP_8_IFN	D1	1	IFN	1	1	2	0	0	0
1302	D1_1HCD3CD28_04_Cell_CP_8_TNF	D1	1	TNF	30	7	37	7	0	7
1303	D1_1HCD3CD28_04_Cell_CP_9_IFN	D1	1	IFN	1	2	3	0	0	0
1304	D1_1HCD3CD28_04_Cell_CP_9_TNF	D1	1	TNF	1	1	2	0	0	0
1305	D1_1HCD3CD28_05_Cell_CP_1_IFN	D1	1	IFN	1	3	4	0	0	0
1307	D1_1HCD3CD28_05_Cell_CP_10_IFN	D1	1	IFN	0	1	1	0	0	0
1308	D1_1HCD3CD28_05_Cell_CP_10_TNF	D1	1	TNF	0	1	1	0	0	0
1309	D1_1HCD3CD28_05_Cell_CP_11_IFN	D1	1	IFN	1	0	1	0	0	0
1311	D1_1HCD3CD28_05_Cell_CP_12_IFN	D1	1	IFN	0	3	3	0	0	0
1313	D1_1HCD3CD28_05_Cell_CP_13_IFN	D1	1	IFN	1	3	4	0	0	0
1315	D1_1HCD3CD28_05_Cell_CP_14_IFN	D1	1	IFN	0	2	2	0	0	0
1317	D1_1HCD3CD28_05_Cell_CP_15_IFN	D1	1	IFN	1	1	2	0	0	0
1318	D1_1HCD3CD28_05_Cell_CP_15_TNF	D1	1	TNF	1	3	4	0	0	0
1319	D1_1HCD3CD28_05_Cell_CP_16_IFN	D1	1	IFN	2	2	4	0	0	0
1320	D1_1HCD3CD28_05_Cell_CP_16_TNF	D1	1	TNF	1	1	2	0	0	0
1321	D1_1HCD3CD28_05_Cell_CP_17_IFN	D1	1	IFN	60	16	76	0	0	0
1322	D1_1HCD3CD28_05_Cell_CP_17_TNF	D1	1	TNF	17	7	24	0	0	0
1323	D1_1HCD3CD28_05_Cell_CP_18_IFN	D1	1	IFN	1	2	3	0	0	0
1324	D1_1HCD3CD28_05_Cell_CP_18_TNF	D1	1	TNF	3	3	6	0	0	0
1325	D1_1HCD3CD28_05_Cell_CP_19_IFN	D1	1	IFN	3	2	5	0	0	0
1326	D1_1HCD3CD28_05_Cell_CP_19_TNF	D1	1	TNF	25	10	35	0	0	0
1327	D1_1HCD3CD28_05_Cell_CP_2_IFN	D1	1	IFN	1	1	2	0	0	0
1328	D1_1HCD3CD28_05_Cell_CP_2_TNF	D1	1	TNF	1	1	2	0	0	0
1329	D1_1HCD3CD28_05_Cell_CP_21_IFN	D1	1	IFN	56	17	73	0	0	0
1330	D1_1HCD3CD28_05_Cell_CP_21_TNF	D1	1	TNF	34	10	44	6	0	6
1331	D1_1HCD3CD28_05_Cell_CP_22_IFN	D1	1	IFN	0	1	1	0	0	0
1333	D1_1HCD3CD28_05_Cell_CP_23_IFN	D1	1	IFN	14	8	22	0	0	0
1334	D1_1HCD3CD28_05_Cell_CP_23_TNF	D1	1	TNF	19	4	23	0	0	0
1335	D1_1HCD3CD28_05_Cell_CP_24_IFN	D1	1	IFN	1	1	2	0	0	0
1336	D1_1HCD3CD28_05_Cell_CP_24_TNF	D1	1	TNF	0	1	1	0	0	0
1337	D1_1HCD3CD28_05_Cell_CP_25_IFN	D1	1	IFN	0	1	1	0	0	0
1339	D1_1HCD3CD28_05_Cell_CP_26_IFN	D1	1	IFN	78	18	96	0	0	0
1340	D1_1HCD3CD28_05_Cell_CP_26_TNF	D1	1	TNF	28	4	32	0	0	0
1341	D1_1HCD3CD28_05_Cell_CP_27_IFN	D1	1	IFN	5	1	6	0	0	0
1342	D1_1HCD3CD28_05_Cell_CP_27_TNF	D1	1	TNF	24	3	27	0	0	0
1343	D1_1HCD3CD28_05_Cell_CP_28_IFN	D1	1	IFN	0	4	4	0	0	0
1344	D1_1HCD3CD28_05_Cell_CP_28_TNF	D1	1	TNF	1	1	2	0	0	0
1345	D1_1HCD3CD28_05_Cell_CP_29_IFN	D1	1	IFN	0	1	1	0	0	0
1347	D1_1HCD3CD28_05_Cell_CP_3_IFN	D1	1	IFN	0	1	1	0	0	0
1349	D1_1HCD3CD28_05_Cell_CP_30_IFN	D1	1	IFN	3	1	4	0	0	0
1350	D1_1HCD3CD28_05_Cell_CP_30_TNF	D1	1	TNF	1	2	3	0	0	0
1351	D1_1HCD3CD28_05_Cell_CP_31_IFN	D1	1	IFN	21	3	24	0	0	0
1352	D1_1HCD3CD28_05_Cell_CP_31_TNF	D1	1	TNF	15	1	16	0	0	0
1353	D1_1HCD3CD28_05_Cell_CP_32_IFN	D1	1	IFN	67	20	87	0	0	0
1354	D1_1HCD3CD28_05_Cell_CP_32_TNF	D1	1	TNF	27	8	35	0	0	0
1355	D1_1HCD3CD28_05_Cell_CP_33_IFN	D1	1	IFN	0	3	3	0	0	0
1356	D1_1HCD3CD28_05_Cell_CP_33_TNF	D1	1	TNF	16	3	19	0	0	0
1357	D1_1HCD3CD28_05_Cell_CP_34_IFN	D1	1	IFN	6	3	9	0	0	0
1359	D1_1HCD3CD28_05_Cell_CP_35_IFN	D1	1	IFN	3	2	5	0	0	0
1360	D1_1HCD3CD28_05_Cell_CP_35_TNF	D1	1	TNF	80	23	103	13	0	13
1361	D1_1HCD3CD28_05_Cell_CP_36_IFN	D1	1	IFN	0	1	1	0	0	0
1363	D1_1HCD3CD28_05_Cell_CP_37_IFN	D1	1	IFN	31	16	47	0	0	0
1364	D1_1HCD3CD28_05_Cell_CP_37_TNF	D1	1	TNF	9	13	22	0	0	0
1365	D1_1HCD3CD28_05_Cell_CP_38_IFN	D1	1	IFN	1	4	5	0	0	0
1367	D1_1HCD3CD28_05_Cell_CP_39_IFN	D1	1	IFN	0	1	1	0	0	0
1368	D1_1HCD3CD28_05_Cell_CP_39_TNF	D1	1	TNF	20	7	27	0	0	0
1370	D1_1HCD3CD28_05_Cell_CP_4_TNF	D1	1	TNF	18	4	22	0	0	0
1371	D1_1HCD3CD28_05_Cell_CP_40_IFN	D1	1	IFN	4	0	4	0	0	0
1372	D1_1HCD3CD28_05_Cell_CP_40_TNF	D1	1	TNF	2	0	2	0	0	0
1373	D1_1HCD3CD28_05_Cell_CP_41_IFN	D1	1	IFN	90	23	113	0	0	0
1374	D1_1HCD3CD28_05_Cell_CP_41_TNF	D1	1	TNF	81	28	109	0	0	0
1375	D1_1HCD3CD28_05_Cell_CP_42_IFN	D1	1	IFN	8	6	14	0	0	0
1376	D1_1HCD3CD28_05_Cell_CP_42_TNF	D1	1	TNF	5	4	9	0	0	0
1377	D1_1HCD3CD28_05_Cell_CP_43_IFN	D1	1	IFN	0	1	1	0	0	0
1378	D1_1HCD3CD28_05_Cell_CP_43_TNF	D1	1	TNF	100	25	125	14	0	14
1379	D1_1HCD3CD28_05_Cell_CP_45_IFN	D1	1	IFN	37	8	45	0	0	0
1380	D1_1HCD3CD28_05_Cell_CP_45_TNF	D1	1	TNF	33	6	39	0	0	0
1381	D1_1HCD3CD28_05_Cell_CP_47_IFN	D1	1	IFN	1	6	7	0	0	0
1384	D1_1HCD3CD28_05_Cell_CP_48_TNF	D1	1	TNF	58	5	63	9	6	15
1385	D1_1HCD3CD28_05_Cell_CP_5_IFN	D1	1	IFN	2	0	2	0	0	0
1387	D1_1HCD3CD28_05_Cell_CP_50_IFN	D1	1	IFN	3	4	7	0	0	0
1389	D1_1HCD3CD28_05_Cell_CP_52_IFN	D1	1	IFN	1	1	2	0	0	0
1391	D1_1HCD3CD28_05_Cell_CP_53_IFN	D1	1	IFN	1	0	1	0	0	0
1392	D1_1HCD3CD28_05_Cell_CP_53_TNF	D1	1	TNF	1	0	1	0	0	0
1393	D1_1HCD3CD28_05_Cell_CP_54_IFN	D1	1	IFN	0	1	1	0	0	0
1394	D1_1HCD3CD28_05_Cell_CP_54_TNF	D1	1	TNF	1	1	2	0	0	0
1395	D1_1HCD3CD28_05_Cell_CP_55_IFN	D1	1	IFN	7	4	11	0	0	0
1396	D1_1HCD3CD28_05_Cell_CP_55_TNF	D1	1	TNF	2	3	5	0	0	0
1398	D1_1HCD3CD28_05_Cell_CP_56_TNF	D1	1	TNF	97	6	103	10	11	21
1399	D1_1HCD3CD28_05_Cell_CP_57_IFN	D1	1	IFN	0	3	3	0	0	0
1400	D1_1HCD3CD28_05_Cell_CP_57_TNF	D1	1	TNF	3	3	6	0	0	0
1401	D1_1HCD3CD28_05_Cell_CP_58_IFN	D1	1	IFN	41	6	47	0	0	0
1402	D1_1HCD3CD28_05_Cell_CP_58_TNF	D1	1	TNF	11	4	15	0	0	0
1403	D1_1HCD3CD28_05_Cell_CP_59_IFN	D1	1	IFN	0	5	5	0	0	0
1404	D1_1HCD3CD28_05_Cell_CP_59_TNF	D1	1	TNF	44	16	60	0	0	0
1407	D1_1HCD3CD28_05_Cell_CP_60_IFN	D1	1	IFN	0	2	2	0	0	0
1409	D1_1HCD3CD28_05_Cell_CP_61_IFN	D1	1	IFN	1	0	1	0	0	0
1411	D1_1HCD3CD28_05_Cell_CP_62_IFN	D1	1	IFN	48	17	65	8	0	8
1412	D1_1HCD3CD28_05_Cell_CP_62_TNF	D1	1	TNF	12	10	22	0	0	0
1413	D1_1HCD3CD28_05_Cell_CP_63_IFN	D1	1	IFN	2	3	5	0	0	0
1414	D1_1HCD3CD28_05_Cell_CP_63_TNF	D1	1	TNF	14	5	19	0	0	0
1416	D1_1HCD3CD28_05_Cell_CP_64_TNF	D1	1	TNF	4	0	4	0	0	0
1417	D1_1HCD3CD28_05_Cell_CP_65_IFN	D1	1	IFN	7	2	9	0	0	0
1419	D1_1HCD3CD28_05_Cell_CP_66_IFN	D1	1	IFN	2	1	3	0	0	0
1422	D1_1HCD3CD28_05_Cell_CP_67_TNF	D1	1	TNF	8	1	9	0	0	0
1423	D1_1HCD3CD28_05_Cell_CP_68_IFN	D1	1	IFN	9	17	26	0	0	0
1424	D1_1HCD3CD28_05_Cell_CP_68_TNF	D1	1	TNF	9	9	18	0	0	0
1425	D1_1HCD3CD28_05_Cell_CP_69_IFN	D1	1	IFN	2	0	2	0	0	0
1427	D1_1HCD3CD28_05_Cell_CP_7_IFN	D1	1	IFN	0	1	1	0	0	0
1429	D1_1HCD3CD28_05_Cell_CP_70_IFN	D1	1	IFN	36	10	46	5	6	11
1430	D1_1HCD3CD28_05_Cell_CP_70_TNF	D1	1	TNF	18	3	21	0	0	0
1431	D1_1HCD3CD28_05_Cell_CP_8_IFN	D1	1	IFN	1	2	3	0	0	0
1433	D1_1HCD3CD28_05_Cell_CP_9_IFN	D1	1	IFN	1	0	1	0	0	0
1435	D1_1HCD3CD28_06_Cell_CP_10_IFN	D1	1	IFN	0	2	2	0	0	0
1436	D1_1HCD3CD28_06_Cell_CP_10_TNF	D1	1	TNF	0	3	3	0	0	0
1437	D1_1HCD3CD28_06_Cell_CP_11_IFN	D1	1	IFN	2	1	3	0	0	0
1438	D1_1HCD3CD28_06_Cell_CP_11_TNF	D1	1	TNF	12	5	17	0	0	0
1440	D1_1HCD3CD28_06_Cell_CP_12_TNF	D1	1	TNF	1	0	1	0	0	0
1441	D1_1HCD3CD28_06_Cell_CP_13_IFN	D1	1	IFN	3	0	3	0	0	0
1442	D1_1HCD3CD28_06_Cell_CP_13_TNF	D1	1	TNF	2	0	2	0	0	0
1443	D1_1HCD3CD28_06_Cell_CP_14_IFN	D1	1	IFN	0	3	3	0	0	0
1444	D1_1HCD3CD28_06_Cell_CP_14_TNF	D1	1	TNF	0	2	2	0	0	0
1445	D1_1HCD3CD28_06_Cell_CP_15_IFN	D1	1	IFN	8	1	9	0	0	0
1446	D1_1HCD3CD28_06_Cell_CP_15_TNF	D1	1	TNF	12	1	13	0	0	0
1447	D1_1HCD3CD28_06_Cell_CP_17_IFN	D1	1	IFN	2	0	2	0	0	0
1449	D1_1HCD3CD28_06_Cell_CP_18_IFN	D1	1	IFN	1	0	1	0	0	0
1450	D1_1HCD3CD28_06_Cell_CP_18_TNF	D1	1	TNF	11	2	13	0	0	0
1451	D1_1HCD3CD28_06_Cell_CP_19_IFN	D1	1	IFN	0	4	4	0	0	0
1453	D1_1HCD3CD28_06_Cell_CP_2_IFN	D1	1	IFN	1	0	1	0	0	0
1456	D1_1HCD3CD28_06_Cell_CP_20_TNF	D1	1	TNF	3	0	3	0	0	0
1457	D1_1HCD3CD28_06_Cell_CP_21_IFN	D1	1	IFN	0	1	1	0	0	0
1458	D1_1HCD3CD28_06_Cell_CP_21_TNF	D1	1	TNF	0	1	1	0	0	0
1459	D1_1HCD3CD28_06_Cell_CP_22_IFN	D1	1	IFN	1	0	1	0	0	0
1460	D1_1HCD3CD28_06_Cell_CP_22_TNF	D1	1	TNF	0	2	2	0	0	0
1461	D1_1HCD3CD28_06_Cell_CP_23_IFN	D1	1	IFN	1	1	2	0	0	0
1463	D1_1HCD3CD28_06_Cell_CP_24_IFN	D1	1	IFN	82	17	99	12	0	12
1464	D1_1HCD3CD28_06_Cell_CP_24_TNF	D1	1	TNF	42	16	58	6	0	6
1465	D1_1HCD3CD28_06_Cell_CP_25_IFN	D1	1	IFN	1	0	1	0	0	0
1466	D1_1HCD3CD28_06_Cell_CP_25_TNF	D1	1	TNF	1	0	1	0	0	0
1467	D1_1HCD3CD28_06_Cell_CP_26_IFN	D1	1	IFN	0	1	1	0	0	0
1469	D1_1HCD3CD28_06_Cell_CP_27_IFN	D1	1	IFN	13	8	21	0	0	0
1470	D1_1HCD3CD28_06_Cell_CP_27_TNF	D1	1	TNF	8	6	14	0	0	0
1471	D1_1HCD3CD28_06_Cell_CP_28_IFN	D1	1	IFN	0	1	1	0	0	0
1473	D1_1HCD3CD28_06_Cell_CP_29_IFN	D1	1	IFN	1	0	1	0	0	0
1474	D1_1HCD3CD28_06_Cell_CP_29_TNF	D1	1	TNF	0	1	1	0	0	0
1475	D1_1HCD3CD28_06_Cell_CP_3_IFN	D1	1	IFN	1	1	2	0	0	0
1476	D1_1HCD3CD28_06_Cell_CP_3_TNF	D1	1	TNF	15	3	18	0	0	0
1477	D1_1HCD3CD28_06_Cell_CP_30_IFN	D1	1	IFN	4	0	4	0	0	0
1478	D1_1HCD3CD28_06_Cell_CP_30_TNF	D1	1	TNF	0	1	1	0	0	0
1479	D1_1HCD3CD28_06_Cell_CP_31_IFN	D1	1	IFN	1	3	4	0	0	0
1480	D1_1HCD3CD28_06_Cell_CP_31_TNF	D1	1	TNF	0	1	1	0	0	0
1481	D1_1HCD3CD28_06_Cell_CP_32_IFN	D1	1	IFN	3	0	3	0	0	0
1482	D1_1HCD3CD28_06_Cell_CP_32_TNF	D1	1	TNF	6	0	6	0	0	0
1483	D1_1HCD3CD28_06_Cell_CP_34_IFN	D1	1	IFN	24	11	35	0	0	0
1484	D1_1HCD3CD28_06_Cell_CP_34_TNF	D1	1	TNF	22	9	31	0	0	0
1485	D1_1HCD3CD28_06_Cell_CP_35_IFN	D1	1	IFN	27	11	38	0	0	0
1486	D1_1HCD3CD28_06_Cell_CP_35_TNF	D1	1	TNF	32	7	39	0	0	0
1488	D1_1HCD3CD28_06_Cell_CP_36_TNF	D1	1	TNF	1	1	2	0	0	0
1489	D1_1HCD3CD28_06_Cell_CP_37_IFN	D1	1	IFN	0	2	2	0	0	0
1490	D1_1HCD3CD28_06_Cell_CP_37_TNF	D1	1	TNF	0	1	1	0	0	0
1491	D1_1HCD3CD28_06_Cell_CP_38_IFN	D1	1	IFN	17	10	27	0	0	0
1492	D1_1HCD3CD28_06_Cell_CP_38_TNF	D1	1	TNF	27	8	35	8	0	8
1493	D1_1HCD3CD28_06_Cell_CP_39_IFN	D1	1	IFN	1	0	1	0	0	0
1495	D1_1HCD3CD28_06_Cell_CP_4_IFN	D1	1	IFN	1	0	1	0	0	0
1497	D1_1HCD3CD28_06_Cell_CP_40_IFN	D1	1	IFN	3	1	4	0	0	0
1498	D1_1HCD3CD28_06_Cell_CP_40_TNF	D1	1	TNF	1	0	1	0	0	0
1499	D1_1HCD3CD28_06_Cell_CP_41_IFN	D1	1	IFN	38	12	50	0	0	0
1500	D1_1HCD3CD28_06_Cell_CP_41_TNF	D1	1	TNF	2	2	4	0	0	0
1501	D1_1HCD3CD28_06_Cell_CP_42_IFN	D1	1	IFN	20	17	37	0	0	0
1502	D1_1HCD3CD28_06_Cell_CP_42_TNF	D1	1	TNF	38	11	49	5	0	5
1503	D1_1HCD3CD28_06_Cell_CP_43_IFN	D1	1	IFN	10	1	11	0	0	0
1504	D1_1HCD3CD28_06_Cell_CP_43_TNF	D1	1	TNF	21	2	23	0	0	0
1505	D1_1HCD3CD28_06_Cell_CP_44_IFN	D1	1	IFN	1	1	2	0	0	0
1506	D1_1HCD3CD28_06_Cell_CP_44_TNF	D1	1	TNF	1	2	3	0	0	0
1507	D1_1HCD3CD28_06_Cell_CP_45_IFN	D1	1	IFN	5	0	5	0	0	0
1508	D1_1HCD3CD28_06_Cell_CP_45_TNF	D1	1	TNF	2	0	2	0	0	0
1510	D1_1HCD3CD28_06_Cell_CP_46_TNF	D1	1	TNF	39	25	64	0	0	0
1511	D1_1HCD3CD28_06_Cell_CP_47_IFN	D1	1	IFN	2	1	3	0	0	0
1512	D1_1HCD3CD28_06_Cell_CP_47_TNF	D1	1	TNF	0	1	1	0	0	0
1514	D1_1HCD3CD28_06_Cell_CP_48_TNF	D1	1	TNF	0	1	1	0	0	0
1515	D1_1HCD3CD28_06_Cell_CP_49_IFN	D1	1	IFN	6	1	7	0	0	0
1516	D1_1HCD3CD28_06_Cell_CP_49_TNF	D1	1	TNF	31	12	43	6	8	14
1517	D1_1HCD3CD28_06_Cell_CP_5_IFN	D1	1	IFN	0	2	2	0	0	0
1518	D1_1HCD3CD28_06_Cell_CP_5_TNF	D1	1	TNF	0	1	1	0	0	0
1519	D1_1HCD3CD28_06_Cell_CP_50_IFN	D1	1	IFN	1	0	1	0	0	0
1520	D1_1HCD3CD28_06_Cell_CP_50_TNF	D1	1	TNF	1	0	1	0	0	0
1521	D1_1HCD3CD28_06_Cell_CP_52_IFN	D1	1	IFN	0	1	1	0	0	0
1522	D1_1HCD3CD28_06_Cell_CP_52_TNF	D1	1	TNF	2	0	2	0	0	0
1523	D1_1HCD3CD28_06_Cell_CP_54_IFN	D1	1	IFN	2	0	2	0	0	0
1524	D1_1HCD3CD28_06_Cell_CP_54_TNF	D1	1	TNF	1	0	1	0	0	0
1525	D1_1HCD3CD28_06_Cell_CP_55_IFN	D1	1	IFN	1	2	3	0	0	0
1526	D1_1HCD3CD28_06_Cell_CP_55_TNF	D1	1	TNF	5	0	5	0	0	0
1527	D1_1HCD3CD28_06_Cell_CP_56_IFN	D1	1	IFN	1	2	3	0	0	0
1528	D1_1HCD3CD28_06_Cell_CP_56_TNF	D1	1	TNF	33	16	49	0	0	0
1529	D1_1HCD3CD28_06_Cell_CP_57_IFN	D1	1	IFN	1	5	6	0	0	0
1530	D1_1HCD3CD28_06_Cell_CP_57_TNF	D1	1	TNF	8	7	15	0	0	0
1532	D1_1HCD3CD28_06_Cell_CP_58_TNF	D1	1	TNF	6	0	6	0	0	0
1533	D1_1HCD3CD28_06_Cell_CP_59_IFN	D1	1	IFN	0	3	3	0	0	0
1534	D1_1HCD3CD28_06_Cell_CP_59_TNF	D1	1	TNF	1	4	5	0	0	0
1535	D1_1HCD3CD28_06_Cell_CP_6_IFN	D1	1	IFN	1	0	1	0	0	0
1536	D1_1HCD3CD28_06_Cell_CP_6_TNF	D1	1	TNF	2	0	2	0	0	0
1537	D1_1HCD3CD28_06_Cell_CP_60_IFN	D1	1	IFN	4	1	5	0	0	0
1538	D1_1HCD3CD28_06_Cell_CP_60_TNF	D1	1	TNF	6	2	8	0	0	0
1539	D1_1HCD3CD28_06_Cell_CP_61_IFN	D1	1	IFN	1	1	2	0	0	0
1541	D1_1HCD3CD28_06_Cell_CP_62_IFN	D1	1	IFN	5	2	7	0	0	0
1542	D1_1HCD3CD28_06_Cell_CP_62_TNF	D1	1	TNF	81	25	106	7	0	7
1543	D1_1HCD3CD28_06_Cell_CP_63_IFN	D1	1	IFN	1	4	5	0	0	0
1545	D1_1HCD3CD28_06_Cell_CP_64_IFN	D1	1	IFN	3	2	5	0	0	0
1546	D1_1HCD3CD28_06_Cell_CP_64_TNF	D1	1	TNF	3	0	3	0	0	0
1547	D1_1HCD3CD28_06_Cell_CP_65_IFN	D1	1	IFN	1	5	6	0	0	0
1548	D1_1HCD3CD28_06_Cell_CP_65_TNF	D1	1	TNF	73	39	112	8	12	20
1549	D1_1HCD3CD28_06_Cell_CP_66_IFN	D1	1	IFN	0	1	1	0	0	0
1551	D1_1HCD3CD28_06_Cell_CP_67_IFN	D1	1	IFN	0	1	1	0	0	0
1552	D1_1HCD3CD28_06_Cell_CP_67_TNF	D1	1	TNF	1	0	1	0	0	0
1553	D1_1HCD3CD28_06_Cell_CP_68_IFN	D1	1	IFN	0	2	2	0	0	0
1554	D1_1HCD3CD28_06_Cell_CP_68_TNF	D1	1	TNF	0	1	1	0	0	0
1555	D1_1HCD3CD28_06_Cell_CP_69_IFN	D1	1	IFN	2	0	2	0	0	0
1558	D1_1HCD3CD28_06_Cell_CP_7_TNF	D1	1	TNF	1	0	1	0	0	0
1559	D1_1HCD3CD28_06_Cell_CP_70_IFN	D1	1	IFN	0	1	1	0	0	0
1560	D1_1HCD3CD28_06_Cell_CP_70_TNF	D1	1	TNF	0	2	2	0	0	0
1561	D1_1HCD3CD28_06_Cell_CP_71_IFN	D1	1	IFN	65	16	81	13	0	13
1562	D1_1HCD3CD28_06_Cell_CP_71_TNF	D1	1	TNF	17	21	38	0	0	0
1563	D1_1HCD3CD28_06_Cell_CP_72_IFN	D1	1	IFN	40	8	48	0	0	0
1564	D1_1HCD3CD28_06_Cell_CP_72_TNF	D1	1	TNF	19	5	24	0	0	0
1565	D1_1HCD3CD28_06_Cell_CP_73_IFN	D1	1	IFN	0	1	1	0	0	0
1567	D1_1HCD3CD28_06_Cell_CP_74_IFN	D1	1	IFN	1	3	4	0	0	0
1569	D1_1HCD3CD28_06_Cell_CP_75_IFN	D1	1	IFN	20	10	30	0	0	0
1570	D1_1HCD3CD28_06_Cell_CP_75_TNF	D1	1	TNF	7	3	10	0	0	0
1575	D1_1HCD3CD28_06_Cell_CP_9_IFN	D1	1	IFN	1	1	2	0	0	0
1576	D1_1HCD3CD28_06_Cell_CP_9_TNF	D1	1	TNF	1	0	1	0	0	0
1578	D1_1HCD3CD28_07_Cell_CP_1_TNF	D1	1	TNF	2	7	9	0	0	0
1579	D1_1HCD3CD28_07_Cell_CP_11_IFN	D1	1	IFN	1	0	1	0	0	0
1582	D1_1HCD3CD28_07_Cell_CP_12_TNF	D1	1	TNF	1	0	1	0	0	0
1586	D1_1HCD3CD28_07_Cell_CP_14_TNF	D1	1	TNF	1	1	2	0	0	0
1587	D1_1HCD3CD28_07_Cell_CP_15_IFN	D1	1	IFN	0	4	4	0	0	0
1589	D1_1HCD3CD28_07_Cell_CP_16_IFN	D1	1	IFN	2	0	2	0	0	0
1591	D1_1HCD3CD28_07_Cell_CP_17_IFN	D1	1	IFN	9	2	11	0	0	0
1592	D1_1HCD3CD28_07_Cell_CP_17_TNF	D1	1	TNF	10	2	12	0	0	0
1593	D1_1HCD3CD28_07_Cell_CP_18_IFN	D1	1	IFN	3	0	3	0	0	0
1594	D1_1HCD3CD28_07_Cell_CP_18_TNF	D1	1	TNF	1	0	1	0	0	0
1595	D1_1HCD3CD28_07_Cell_CP_19_IFN	D1	1	IFN	2	1	3	0	0	0
1596	D1_1HCD3CD28_07_Cell_CP_19_TNF	D1	1	TNF	6	1	7	0	0	0
1597	D1_1HCD3CD28_07_Cell_CP_2_IFN	D1	1	IFN	13	22	35	0	0	0
1598	D1_1HCD3CD28_07_Cell_CP_2_TNF	D1	1	TNF	9	14	23	0	0	0
1599	D1_1HCD3CD28_07_Cell_CP_20_IFN	D1	1	IFN	17	7	24	0	0	0
1600	D1_1HCD3CD28_07_Cell_CP_20_TNF	D1	1	TNF	25	5	30	7	7	14
1601	D1_1HCD3CD28_07_Cell_CP_21_IFN	D1	1	IFN	0	2	2	0	0	0
1603	D1_1HCD3CD28_07_Cell_CP_22_IFN	D1	1	IFN	0	3	3	0	0	0
1604	D1_1HCD3CD28_07_Cell_CP_22_TNF	D1	1	TNF	1	0	1	0	0	0
1605	D1_1HCD3CD28_07_Cell_CP_23_IFN	D1	1	IFN	0	1	1	0	0	0
1607	D1_1HCD3CD28_07_Cell_CP_24_IFN	D1	1	IFN	2	1	3	0	0	0
1608	D1_1HCD3CD28_07_Cell_CP_24_TNF	D1	1	TNF	2	0	2	0	0	0
1609	D1_1HCD3CD28_07_Cell_CP_25_IFN	D1	1	IFN	9	3	12	0	0	0
1610	D1_1HCD3CD28_07_Cell_CP_25_TNF	D1	1	TNF	30	10	40	0	0	0
1611	D1_1HCD3CD28_07_Cell_CP_26_IFN	D1	1	IFN	0	4	4	0	0	0
1614	D1_1HCD3CD28_07_Cell_CP_28_TNF	D1	1	TNF	2	0	2	0	0	0
1615	D1_1HCD3CD28_07_Cell_CP_29_IFN	D1	1	IFN	2	1	3	0	0	0
1616	D1_1HCD3CD28_07_Cell_CP_29_TNF	D1	1	TNF	1	0	1	0	0	0
1617	D1_1HCD3CD28_07_Cell_CP_3_IFN	D1	1	IFN	0	1	1	0	0	0
1621	D1_1HCD3CD28_07_Cell_CP_32_IFN	D1	1	IFN	1	1	2	0	0	0
1622	D1_1HCD3CD28_07_Cell_CP_32_TNF	D1	1	TNF	1	0	1	0	0	0
1623	D1_1HCD3CD28_07_Cell_CP_33_IFN	D1	1	IFN	1	1	2	0	0	0
1624	D1_1HCD3CD28_07_Cell_CP_33_TNF	D1	1	TNF	0	2	2	0	0	0
1625	D1_1HCD3CD28_07_Cell_CP_34_IFN	D1	1	IFN	12	12	24	0	0	0
1626	D1_1HCD3CD28_07_Cell_CP_34_TNF	D1	1	TNF	9	5	14	0	0	0
1627	D1_1HCD3CD28_07_Cell_CP_35_IFN	D1	1	IFN	0	1	1	0	0	0
1629	D1_1HCD3CD28_07_Cell_CP_36_IFN	D1	1	IFN	1	1	2	0	0	0
1630	D1_1HCD3CD28_07_Cell_CP_36_TNF	D1	1	TNF	1	0	1	0	0	0
1631	D1_1HCD3CD28_07_Cell_CP_37_IFN	D1	1	IFN	1	1	2	0	0	0
1632	D1_1HCD3CD28_07_Cell_CP_37_TNF	D1	1	TNF	2	1	3	0	0	0
1633	D1_1HCD3CD28_07_Cell_CP_38_IFN	D1	1	IFN	4	3	7	0	0	0
1634	D1_1HCD3CD28_07_Cell_CP_38_TNF	D1	1	TNF	6	2	8	0	0	0
1635	D1_1HCD3CD28_07_Cell_CP_39_IFN	D1	1	IFN	90	15	105	6	9	15
1636	D1_1HCD3CD28_07_Cell_CP_39_TNF	D1	1	TNF	11	6	17	0	0	0
1639	D1_1HCD3CD28_07_Cell_CP_40_IFN	D1	1	IFN	0	3	3	0	0	0
1643	D1_1HCD3CD28_07_Cell_CP_42_IFN	D1	1	IFN	1	0	1	0	0	0
1645	D1_1HCD3CD28_07_Cell_CP_43_IFN	D1	1	IFN	0	1	1	0	0	0
1647	D1_1HCD3CD28_07_Cell_CP_44_IFN	D1	1	IFN	0	1	1	0	0	0
1649	D1_1HCD3CD28_07_Cell_CP_5_IFN	D1	1	IFN	1	1	2	0	0	0
1651	D1_1HCD3CD28_07_Cell_CP_6_IFN	D1	1	IFN	78	40	118	0	0	0
1652	D1_1HCD3CD28_07_Cell_CP_6_TNF	D1	1	TNF	26	30	56	0	0	0
1653	D1_1HCD3CD28_07_Cell_CP_7_IFN	D1	1	IFN	8	5	13	0	0	0
1654	D1_1HCD3CD28_07_Cell_CP_7_TNF	D1	1	TNF	72	23	95	0	0	0
1655	D1_1HCD3CD28_07_Cell_CP_8_IFN	D1	1	IFN	91	54	145	0	0	0
1656	D1_1HCD3CD28_07_Cell_CP_8_TNF	D1	1	TNF	15	7	22	0	0	0
1659	D1_2HCD3CD28_01_Cell_CP_10_IFN	D1	2	IFN	0	23	23	0	0	0
1660	D1_2HCD3CD28_01_Cell_CP_10_TNF	D1	2	TNF	5	9	14	0	0	0
1661	D1_2HCD3CD28_01_Cell_CP_100_IFN	D1	2	IFN	0	1	1	0	0	0
1662	D1_2HCD3CD28_01_Cell_CP_100_TNF	D1	2	TNF	3	5	8	0	0	0
1664	D1_2HCD3CD28_01_Cell_CP_101_TNF	D1	2	TNF	0	1	1	0	0	0
1665	D1_2HCD3CD28_01_Cell_CP_102_IFN	D1	2	IFN	0	1	1	0	0	0
1668	D1_2HCD3CD28_01_Cell_CP_104_TNF	D1	2	TNF	0	1	1	0	0	0
1669	D1_2HCD3CD28_01_Cell_CP_105_IFN	D1	2	IFN	0	1	1	0	0	0
1672	D1_2HCD3CD28_01_Cell_CP_106_TNF	D1	2	TNF	13	5	18	0	0	0
1673	D1_2HCD3CD28_01_Cell_CP_107_IFN	D1	2	IFN	3	30	33	0	0	0
1674	D1_2HCD3CD28_01_Cell_CP_107_TNF	D1	2	TNF	21	4	25	0	0	0
1677	D1_2HCD3CD28_01_Cell_CP_109_IFN	D1	2	IFN	3	26	29	0	0	0
1678	D1_2HCD3CD28_01_Cell_CP_109_TNF	D1	2	TNF	7	2	9	0	0	0
1680	D1_2HCD3CD28_01_Cell_CP_11_TNF	D1	2	TNF	10	11	21	0	0	0
1681	D1_2HCD3CD28_01_Cell_CP_110_IFN	D1	2	IFN	0	1	1	0	0	0
1682	D1_2HCD3CD28_01_Cell_CP_110_TNF	D1	2	TNF	2	0	2	0	0	0
1683	D1_2HCD3CD28_01_Cell_CP_111_IFN	D1	2	IFN	0	29	29	0	0	0
1684	D1_2HCD3CD28_01_Cell_CP_111_TNF	D1	2	TNF	0	1	1	0	0	0
1686	D1_2HCD3CD28_01_Cell_CP_112_TNF	D1	2	TNF	5	1	6	0	0	0
1687	D1_2HCD3CD28_01_Cell_CP_113_IFN	D1	2	IFN	0	4	4	0	0	0
1688	D1_2HCD3CD28_01_Cell_CP_113_TNF	D1	2	TNF	1	1	2	0	0	0
1689	D1_2HCD3CD28_01_Cell_CP_114_IFN	D1	2	IFN	0	7	7	0	0	0
1690	D1_2HCD3CD28_01_Cell_CP_114_TNF	D1	2	TNF	4	2	6	0	0	0
1691	D1_2HCD3CD28_01_Cell_CP_115_IFN	D1	2	IFN	0	2	2	0	0	0
1692	D1_2HCD3CD28_01_Cell_CP_115_TNF	D1	2	TNF	0	1	1	0	0	0
1693	D1_2HCD3CD28_01_Cell_CP_116_IFN	D1	2	IFN	0	16	16	0	0	0
1694	D1_2HCD3CD28_01_Cell_CP_116_TNF	D1	2	TNF	5	13	18	3	0	3
1696	D1_2HCD3CD28_01_Cell_CP_117_TNF	D1	2	TNF	0	1	1	0	0	0
1697	D1_2HCD3CD28_01_Cell_CP_118_IFN	D1	2	IFN	0	6	6	0	0	0
1698	D1_2HCD3CD28_01_Cell_CP_118_TNF	D1	2	TNF	1	0	1	0	0	0
1699	D1_2HCD3CD28_01_Cell_CP_119_IFN	D1	2	IFN	0	8	8	0	0	0
1700	D1_2HCD3CD28_01_Cell_CP_119_TNF	D1	2	TNF	1	1	2	0	0	0
1701	D1_2HCD3CD28_01_Cell_CP_12_IFN	D1	2	IFN	0	1	1	0	0	0
1705	D1_2HCD3CD28_01_Cell_CP_122_IFN	D1	2	IFN	8	28	36	4	0	4
1706	D1_2HCD3CD28_01_Cell_CP_122_TNF	D1	2	TNF	13	5	18	0	0	0
1709	D1_2HCD3CD28_01_Cell_CP_124_IFN	D1	2	IFN	0	1	1	0	0	0
1710	D1_2HCD3CD28_01_Cell_CP_124_TNF	D1	2	TNF	0	1	1	0	0	0
1711	D1_2HCD3CD28_01_Cell_CP_125_IFN	D1	2	IFN	1	6	7	0	0	0
1712	D1_2HCD3CD28_01_Cell_CP_125_TNF	D1	2	TNF	12	3	15	0	0	0
1715	D1_2HCD3CD28_01_Cell_CP_128_IFN	D1	2	IFN	0	3	3	0	0	0
1717	D1_2HCD3CD28_01_Cell_CP_129_IFN	D1	2	IFN	0	1	1	0	0	0
1718	D1_2HCD3CD28_01_Cell_CP_129_TNF	D1	2	TNF	3	13	16	3	0	3
1721	D1_2HCD3CD28_01_Cell_CP_130_IFN	D1	2	IFN	4	47	51	4	0	4
1722	D1_2HCD3CD28_01_Cell_CP_130_TNF	D1	2	TNF	3	3	6	0	0	0
1723	D1_2HCD3CD28_01_Cell_CP_131_IFN	D1	2	IFN	0	6	6	0	0	0
1724	D1_2HCD3CD28_01_Cell_CP_131_TNF	D1	2	TNF	1	0	1	0	0	0
1725	D1_2HCD3CD28_01_Cell_CP_133_IFN	D1	2	IFN	0	53	53	0	0	0
1726	D1_2HCD3CD28_01_Cell_CP_133_TNF	D1	2	TNF	1	1	2	0	0	0
1727	D1_2HCD3CD28_01_Cell_CP_134_IFN	D1	2	IFN	0	4	4	0	0	0
1728	D1_2HCD3CD28_01_Cell_CP_134_TNF	D1	2	TNF	7	3	10	0	0	0
1731	D1_2HCD3CD28_01_Cell_CP_136_IFN	D1	2	IFN	0	19	19	0	0	0
1732	D1_2HCD3CD28_01_Cell_CP_136_TNF	D1	2	TNF	1	3	4	0	0	0
1733	D1_2HCD3CD28_01_Cell_CP_137_IFN	D1	2	IFN	0	1	1	0	0	0
1734	D1_2HCD3CD28_01_Cell_CP_137_TNF	D1	2	TNF	0	2	2	0	0	0
1735	D1_2HCD3CD28_01_Cell_CP_138_IFN	D1	2	IFN	0	6	6	0	0	0
1736	D1_2HCD3CD28_01_Cell_CP_138_TNF	D1	2	TNF	7	5	12	0	0	0
1737	D1_2HCD3CD28_01_Cell_CP_140_IFN	D1	2	IFN	0	1	1	0	0	0
1742	D1_2HCD3CD28_01_Cell_CP_142_TNF	D1	2	TNF	59	12	71	5	4	9
1743	D1_2HCD3CD28_01_Cell_CP_143_IFN	D1	2	IFN	0	5	5	0	0	0
1748	D1_2HCD3CD28_01_Cell_CP_146_TNF	D1	2	TNF	2	0	2	0	0	0
1750	D1_2HCD3CD28_01_Cell_CP_147_TNF	D1	2	TNF	0	1	1	0	0	0
1752	D1_2HCD3CD28_01_Cell_CP_148_TNF	D1	2	TNF	0	1	1	0	0	0
1753	D1_2HCD3CD28_01_Cell_CP_149_IFN	D1	2	IFN	0	2	2	0	0	0
1754	D1_2HCD3CD28_01_Cell_CP_149_TNF	D1	2	TNF	1	0	1	0	0	0
1757	D1_2HCD3CD28_01_Cell_CP_150_IFN	D1	2	IFN	0	39	39	0	0	0
1758	D1_2HCD3CD28_01_Cell_CP_150_TNF	D1	2	TNF	2	2	4	0	0	0
1759	D1_2HCD3CD28_01_Cell_CP_151_IFN	D1	2	IFN	0	35	35	0	0	0
1760	D1_2HCD3CD28_01_Cell_CP_151_TNF	D1	2	TNF	5	4	9	0	0	0
1761	D1_2HCD3CD28_01_Cell_CP_152_IFN	D1	2	IFN	0	2	2	0	0	0
1762	D1_2HCD3CD28_01_Cell_CP_152_TNF	D1	2	TNF	17	9	26	0	0	0
1763	D1_2HCD3CD28_01_Cell_CP_153_IFN	D1	2	IFN	0	8	8	0	0	0
1764	D1_2HCD3CD28_01_Cell_CP_153_TNF	D1	2	TNF	7	5	12	0	0	0
1767	D1_2HCD3CD28_01_Cell_CP_16_IFN	D1	2	IFN	0	8	8	0	0	0
1768	D1_2HCD3CD28_01_Cell_CP_16_TNF	D1	2	TNF	2	5	7	0	0	0
1769	D1_2HCD3CD28_01_Cell_CP_17_IFN	D1	2	IFN	0	1	1	0	0	0
1770	D1_2HCD3CD28_01_Cell_CP_17_TNF	D1	2	TNF	1	1	2	0	0	0
1771	D1_2HCD3CD28_01_Cell_CP_18_IFN	D1	2	IFN	0	3	3	0	0	0
1773	D1_2HCD3CD28_01_Cell_CP_21_IFN	D1	2	IFN	0	3	3	0	0	0
1774	D1_2HCD3CD28_01_Cell_CP_21_TNF	D1	2	TNF	5	4	9	5	0	5
1775	D1_2HCD3CD28_01_Cell_CP_22_IFN	D1	2	IFN	3	47	50	0	0	0
1776	D1_2HCD3CD28_01_Cell_CP_22_TNF	D1	2	TNF	18	11	29	0	0	0
1777	D1_2HCD3CD28_01_Cell_CP_23_IFN	D1	2	IFN	0	12	12	0	0	0
1778	D1_2HCD3CD28_01_Cell_CP_23_TNF	D1	2	TNF	5	0	5	0	0	0
1779	D1_2HCD3CD28_01_Cell_CP_24_IFN	D1	2	IFN	0	2	2	0	0	0
1780	D1_2HCD3CD28_01_Cell_CP_24_TNF	D1	2	TNF	11	11	22	0	0	0
1781	D1_2HCD3CD28_01_Cell_CP_25_IFN	D1	2	IFN	9	102	111	9	6	15
1782	D1_2HCD3CD28_01_Cell_CP_25_TNF	D1	2	TNF	8	5	13	5	0	5
1783	D1_2HCD3CD28_01_Cell_CP_26_IFN	D1	2	IFN	1	3	4	0	0	0
1784	D1_2HCD3CD28_01_Cell_CP_26_TNF	D1	2	TNF	1	2	3	0	0	0
1785	D1_2HCD3CD28_01_Cell_CP_27_IFN	D1	2	IFN	2	0	2	0	0	0
1786	D1_2HCD3CD28_01_Cell_CP_27_TNF	D1	2	TNF	23	2	25	18	0	18
1787	D1_2HCD3CD28_01_Cell_CP_28_IFN	D1	2	IFN	23	168	191	14	9	23
1788	D1_2HCD3CD28_01_Cell_CP_28_TNF	D1	2	TNF	1	3	4	0	0	0
1789	D1_2HCD3CD28_01_Cell_CP_30_IFN	D1	2	IFN	2	29	31	0	0	0
1790	D1_2HCD3CD28_01_Cell_CP_30_TNF	D1	2	TNF	1	2	3	0	0	0
1792	D1_2HCD3CD28_01_Cell_CP_31_TNF	D1	2	TNF	0	3	3	0	0	0
1793	D1_2HCD3CD28_01_Cell_CP_32_IFN	D1	2	IFN	1	21	22	0	0	0
1794	D1_2HCD3CD28_01_Cell_CP_32_TNF	D1	2	TNF	1	0	1	0	0	0
1796	D1_2HCD3CD28_01_Cell_CP_33_TNF	D1	2	TNF	2	0	2	0	0	0
1797	D1_2HCD3CD28_01_Cell_CP_34_IFN	D1	2	IFN	0	4	4	0	0	0
1799	D1_2HCD3CD28_01_Cell_CP_35_IFN	D1	2	IFN	0	1	1	0	0	0
1801	D1_2HCD3CD28_01_Cell_CP_36_IFN	D1	2	IFN	2	34	36	0	0	0
1802	D1_2HCD3CD28_01_Cell_CP_36_TNF	D1	2	TNF	20	7	27	0	0	0
1803	D1_2HCD3CD28_01_Cell_CP_37_IFN	D1	2	IFN	0	1	1	0	0	0
1804	D1_2HCD3CD28_01_Cell_CP_37_TNF	D1	2	TNF	0	1	1	0	0	0
1805	D1_2HCD3CD28_01_Cell_CP_39_IFN	D1	2	IFN	0	13	13	0	0	0
1806	D1_2HCD3CD28_01_Cell_CP_39_TNF	D1	2	TNF	2	1	3	0	0	0
1811	D1_2HCD3CD28_01_Cell_CP_42_IFN	D1	2	IFN	4	70	74	0	0	0
1812	D1_2HCD3CD28_01_Cell_CP_42_TNF	D1	2	TNF	8	6	14	0	0	0
1813	D1_2HCD3CD28_01_Cell_CP_43_IFN	D1	2	IFN	0	1	1	0	0	0
1814	D1_2HCD3CD28_01_Cell_CP_43_TNF	D1	2	TNF	1	0	1	0	0	0
1815	D1_2HCD3CD28_01_Cell_CP_45_IFN	D1	2	IFN	0	2	2	0	0	0
1816	D1_2HCD3CD28_01_Cell_CP_45_TNF	D1	2	TNF	8	0	8	0	0	0
1817	D1_2HCD3CD28_01_Cell_CP_46_IFN	D1	2	IFN	0	1	1	0	0	0
1818	D1_2HCD3CD28_01_Cell_CP_46_TNF	D1	2	TNF	1	0	1	0	0	0
1819	D1_2HCD3CD28_01_Cell_CP_47_IFN	D1	2	IFN	1	20	21	0	0	0
1820	D1_2HCD3CD28_01_Cell_CP_47_TNF	D1	2	TNF	12	4	16	0	0	0
1821	D1_2HCD3CD28_01_Cell_CP_48_IFN	D1	2	IFN	0	2	2	0	0	0
1822	D1_2HCD3CD28_01_Cell_CP_48_TNF	D1	2	TNF	3	0	3	0	0	0
1823	D1_2HCD3CD28_01_Cell_CP_49_IFN	D1	2	IFN	1	33	34	0	0	0
1824	D1_2HCD3CD28_01_Cell_CP_49_TNF	D1	2	TNF	3	2	5	0	0	0
1825	D1_2HCD3CD28_01_Cell_CP_5_IFN	D1	2	IFN	0	2	2	0	0	0
1826	D1_2HCD3CD28_01_Cell_CP_5_TNF	D1	2	TNF	0	1	1	0	0	0
1827	D1_2HCD3CD28_01_Cell_CP_50_IFN	D1	2	IFN	0	9	9	0	0	0
1828	D1_2HCD3CD28_01_Cell_CP_50_TNF	D1	2	TNF	1	3	4	0	0	0
1829	D1_2HCD3CD28_01_Cell_CP_51_IFN	D1	2	IFN	0	1	1	0	0	0
1831	D1_2HCD3CD28_01_Cell_CP_52_IFN	D1	2	IFN	0	1	1	0	0	0
1832	D1_2HCD3CD28_01_Cell_CP_52_TNF	D1	2	TNF	1	0	1	0	0	0
1833	D1_2HCD3CD28_01_Cell_CP_53_IFN	D1	2	IFN	0	2	2	0	0	0
1834	D1_2HCD3CD28_01_Cell_CP_53_TNF	D1	2	TNF	2	4	6	0	0	0
1835	D1_2HCD3CD28_01_Cell_CP_54_IFN	D1	2	IFN	0	1	1	0	0	0
1837	D1_2HCD3CD28_01_Cell_CP_55_IFN	D1	2	IFN	0	3	3	0	0	0
1838	D1_2HCD3CD28_01_Cell_CP_55_TNF	D1	2	TNF	13	19	32	0	0	0
1841	D1_2HCD3CD28_01_Cell_CP_57_IFN	D1	2	IFN	2	23	25	0	0	0
1842	D1_2HCD3CD28_01_Cell_CP_57_TNF	D1	2	TNF	4	2	6	0	0	0
1843	D1_2HCD3CD28_01_Cell_CP_58_IFN	D1	2	IFN	0	2	2	0	0	0
1844	D1_2HCD3CD28_01_Cell_CP_58_TNF	D1	2	TNF	0	1	1	0	0	0
1847	D1_2HCD3CD28_01_Cell_CP_6_IFN	D1	2	IFN	0	5	5	0	0	0
1848	D1_2HCD3CD28_01_Cell_CP_6_TNF	D1	2	TNF	0	3	3	0	0	0
1849	D1_2HCD3CD28_01_Cell_CP_60_IFN	D1	2	IFN	2	11	13	0	0	0
1850	D1_2HCD3CD28_01_Cell_CP_60_TNF	D1	2	TNF	2	0	2	0	0	0
1852	D1_2HCD3CD28_01_Cell_CP_61_TNF	D1	2	TNF	6	2	8	0	0	0
1855	D1_2HCD3CD28_01_Cell_CP_63_IFN	D1	2	IFN	0	1	1	0	0	0
1856	D1_2HCD3CD28_01_Cell_CP_63_TNF	D1	2	TNF	1	0	1	0	0	0
1857	D1_2HCD3CD28_01_Cell_CP_64_IFN	D1	2	IFN	0	1	1	0	0	0
1858	D1_2HCD3CD28_01_Cell_CP_64_TNF	D1	2	TNF	40	19	59	10	0	10
1860	D1_2HCD3CD28_01_Cell_CP_65_TNF	D1	2	TNF	4	2	6	0	0	0
1863	D1_2HCD3CD28_01_Cell_CP_68_IFN	D1	2	IFN	0	19	19	0	0	0
1864	D1_2HCD3CD28_01_Cell_CP_68_TNF	D1	2	TNF	5	6	11	0	0	0
1865	D1_2HCD3CD28_01_Cell_CP_69_IFN	D1	2	IFN	0	2	2	0	0	0
1866	D1_2HCD3CD28_01_Cell_CP_69_TNF	D1	2	TNF	0	1	1	0	0	0
1867	D1_2HCD3CD28_01_Cell_CP_7_IFN	D1	2	IFN	0	2	2	0	0	0
1869	D1_2HCD3CD28_01_Cell_CP_70_IFN	D1	2	IFN	4	67	71	0	0	0
1870	D1_2HCD3CD28_01_Cell_CP_70_TNF	D1	2	TNF	11	12	23	0	0	0
1871	D1_2HCD3CD28_01_Cell_CP_71_IFN	D1	2	IFN	1	7	8	0	0	0
1872	D1_2HCD3CD28_01_Cell_CP_71_TNF	D1	2	TNF	16	16	32	0	0	0
1874	D1_2HCD3CD28_01_Cell_CP_72_TNF	D1	2	TNF	1	0	1	0	0	0
1876	D1_2HCD3CD28_01_Cell_CP_73_TNF	D1	2	TNF	7	1	8	0	0	0
1877	D1_2HCD3CD28_01_Cell_CP_74_IFN	D1	2	IFN	0	91	91	0	0	0
1878	D1_2HCD3CD28_01_Cell_CP_74_TNF	D1	2	TNF	48	19	67	0	4	4
1879	D1_2HCD3CD28_01_Cell_CP_75_IFN	D1	2	IFN	0	1	1	0	0	0
1880	D1_2HCD3CD28_01_Cell_CP_75_TNF	D1	2	TNF	0	1	1	0	0	0
1881	D1_2HCD3CD28_01_Cell_CP_76_IFN	D1	2	IFN	0	1	1	0	0	0
1883	D1_2HCD3CD28_01_Cell_CP_77_IFN	D1	2	IFN	0	23	23	0	0	0
1884	D1_2HCD3CD28_01_Cell_CP_77_TNF	D1	2	TNF	2	3	5	0	0	0
1885	D1_2HCD3CD28_01_Cell_CP_78_IFN	D1	2	IFN	0	12	12	0	0	0
1886	D1_2HCD3CD28_01_Cell_CP_78_TNF	D1	2	TNF	5	2	7	0	0	0
1887	D1_2HCD3CD28_01_Cell_CP_79_IFN	D1	2	IFN	0	9	9	0	0	0
1888	D1_2HCD3CD28_01_Cell_CP_79_TNF	D1	2	TNF	0	2	2	0	0	0
1890	D1_2HCD3CD28_01_Cell_CP_8_TNF	D1	2	TNF	1	0	1	0	0	0
1891	D1_2HCD3CD28_01_Cell_CP_80_IFN	D1	2	IFN	0	1	1	0	0	0
1892	D1_2HCD3CD28_01_Cell_CP_80_TNF	D1	2	TNF	0	1	1	0	0	0
1893	D1_2HCD3CD28_01_Cell_CP_81_IFN	D1	2	IFN	0	17	17	0	0	0
1894	D1_2HCD3CD28_01_Cell_CP_81_TNF	D1	2	TNF	2	6	8	0	0	0
1895	D1_2HCD3CD28_01_Cell_CP_82_IFN	D1	2	IFN	2	24	26	0	0	0
1896	D1_2HCD3CD28_01_Cell_CP_82_TNF	D1	2	TNF	0	1	1	0	0	0
1897	D1_2HCD3CD28_01_Cell_CP_83_IFN	D1	2	IFN	1	17	18	0	0	0
1898	D1_2HCD3CD28_01_Cell_CP_83_TNF	D1	2	TNF	24	5	29	5	0	5
1900	D1_2HCD3CD28_01_Cell_CP_84_TNF	D1	2	TNF	1	3	4	0	0	0
1901	D1_2HCD3CD28_01_Cell_CP_85_IFN	D1	2	IFN	0	4	4	0	0	0
1903	D1_2HCD3CD28_01_Cell_CP_86_IFN	D1	2	IFN	0	1	1	0	0	0
1905	D1_2HCD3CD28_01_Cell_CP_87_IFN	D1	2	IFN	0	3	3	0	0	0
1906	D1_2HCD3CD28_01_Cell_CP_87_TNF	D1	2	TNF	3	1	4	0	0	0
1908	D1_2HCD3CD28_01_Cell_CP_88_TNF	D1	2	TNF	1	0	1	0	0	0
1909	D1_2HCD3CD28_01_Cell_CP_89_IFN	D1	2	IFN	1	17	18	0	0	0
1910	D1_2HCD3CD28_01_Cell_CP_89_TNF	D1	2	TNF	1	1	2	0	0	0
1911	D1_2HCD3CD28_01_Cell_CP_9_IFN	D1	2	IFN	0	20	20	0	0	0
1912	D1_2HCD3CD28_01_Cell_CP_9_TNF	D1	2	TNF	18	7	25	0	0	0
1913	D1_2HCD3CD28_01_Cell_CP_90_IFN	D1	2	IFN	1	66	67	0	0	0
1914	D1_2HCD3CD28_01_Cell_CP_90_TNF	D1	2	TNF	6	2	8	0	0	0
1915	D1_2HCD3CD28_01_Cell_CP_91_IFN	D1	2	IFN	0	1	1	0	0	0
1916	D1_2HCD3CD28_01_Cell_CP_91_TNF	D1	2	TNF	14	1	15	0	0	0
1917	D1_2HCD3CD28_01_Cell_CP_93_IFN	D1	2	IFN	1	8	9	0	0	0
1918	D1_2HCD3CD28_01_Cell_CP_93_TNF	D1	2	TNF	3	3	6	0	0	0
1919	D1_2HCD3CD28_01_Cell_CP_94_IFN	D1	2	IFN	0	1	1	0	0	0
1921	D1_2HCD3CD28_01_Cell_CP_95_IFN	D1	2	IFN	0	8	8	0	0	0
1922	D1_2HCD3CD28_01_Cell_CP_95_TNF	D1	2	TNF	8	2	10	0	0	0
1923	D1_2HCD3CD28_01_Cell_CP_98_IFN	D1	2	IFN	0	35	35	0	0	0
1924	D1_2HCD3CD28_01_Cell_CP_98_TNF	D1	2	TNF	8	13	21	0	0	0
1927	D1_2HCD3CD28_02_Cell_CP_10_IFN	D1	2	IFN	1	0	1	0	0	0
1931	D1_2HCD3CD28_02_Cell_CP_11_IFN	D1	2	IFN	0	1	1	0	0	0
1932	D1_2HCD3CD28_02_Cell_CP_11_TNF	D1	2	TNF	2	1	3	0	0	0
1933	D1_2HCD3CD28_02_Cell_CP_12_IFN	D1	2	IFN	0	2	2	0	0	0
1935	D1_2HCD3CD28_02_Cell_CP_13_IFN	D1	2	IFN	14	9	23	0	0	0
1936	D1_2HCD3CD28_02_Cell_CP_13_TNF	D1	2	TNF	2	2	4	0	0	0
1937	D1_2HCD3CD28_02_Cell_CP_15_IFN	D1	2	IFN	9	10	19	0	0	0
1939	D1_2HCD3CD28_02_Cell_CP_16_IFN	D1	2	IFN	1	0	1	0	0	0
1940	D1_2HCD3CD28_02_Cell_CP_16_TNF	D1	2	TNF	2	3	5	0	0	0
1942	D1_2HCD3CD28_02_Cell_CP_17_TNF	D1	2	TNF	1	1	2	0	0	0
1944	D1_2HCD3CD28_02_Cell_CP_18_TNF	D1	2	TNF	8	0	8	0	0	0
1945	D1_2HCD3CD28_02_Cell_CP_19_IFN	D1	2	IFN	135	30	165	12	10	22
1946	D1_2HCD3CD28_02_Cell_CP_19_TNF	D1	2	TNF	38	10	48	4	8	12
1947	D1_2HCD3CD28_02_Cell_CP_20_IFN	D1	2	IFN	2	2	4	0	0	0
1949	D1_2HCD3CD28_02_Cell_CP_21_IFN	D1	2	IFN	10	3	13	0	0	0
1950	D1_2HCD3CD28_02_Cell_CP_21_TNF	D1	2	TNF	52	6	58	5	5	10
1951	D1_2HCD3CD28_02_Cell_CP_23_IFN	D1	2	IFN	18	4	22	0	0	0
1952	D1_2HCD3CD28_02_Cell_CP_23_TNF	D1	2	TNF	1	3	4	0	0	0
1953	D1_2HCD3CD28_02_Cell_CP_24_IFN	D1	2	IFN	0	2	2	0	0	0
1954	D1_2HCD3CD28_02_Cell_CP_24_TNF	D1	2	TNF	0	2	2	0	0	0
1955	D1_2HCD3CD28_02_Cell_CP_25_IFN	D1	2	IFN	0	1	1	0	0	0
1957	D1_2HCD3CD28_02_Cell_CP_26_IFN	D1	2	IFN	4	2	6	0	0	0
1958	D1_2HCD3CD28_02_Cell_CP_26_TNF	D1	2	TNF	1	2	3	0	0	0
1959	D1_2HCD3CD28_02_Cell_CP_27_IFN	D1	2	IFN	1	0	1	0	0	0
1961	D1_2HCD3CD28_02_Cell_CP_28_IFN	D1	2	IFN	1	0	1	0	0	0
1963	D1_2HCD3CD28_02_Cell_CP_29_IFN	D1	2	IFN	16	4	20	0	0	0
1964	D1_2HCD3CD28_02_Cell_CP_29_TNF	D1	2	TNF	0	1	1	0	0	0
1967	D1_2HCD3CD28_02_Cell_CP_31_IFN	D1	2	IFN	11	4	15	0	0	0
1968	D1_2HCD3CD28_02_Cell_CP_31_TNF	D1	2	TNF	3	5	8	0	0	0
1969	D1_2HCD3CD28_02_Cell_CP_32_IFN	D1	2	IFN	17	11	28	0	0	0
1970	D1_2HCD3CD28_02_Cell_CP_32_TNF	D1	2	TNF	2	2	4	0	0	0
1971	D1_2HCD3CD28_02_Cell_CP_33_IFN	D1	2	IFN	14	2	16	0	0	0
1972	D1_2HCD3CD28_02_Cell_CP_33_TNF	D1	2	TNF	11	3	14	0	0	0
1973	D1_2HCD3CD28_02_Cell_CP_34_IFN	D1	2	IFN	1	2	3	0	0	0
1974	D1_2HCD3CD28_02_Cell_CP_34_TNF	D1	2	TNF	2	1	3	0	0	0
1975	D1_2HCD3CD28_02_Cell_CP_35_IFN	D1	2	IFN	1	1	2	0	0	0
1976	D1_2HCD3CD28_02_Cell_CP_35_TNF	D1	2	TNF	9	0	9	0	0	0
1979	D1_2HCD3CD28_02_Cell_CP_37_IFN	D1	2	IFN	26	2	28	4	0	4
1980	D1_2HCD3CD28_02_Cell_CP_37_TNF	D1	2	TNF	21	13	34	0	0	0
1983	D1_2HCD3CD28_02_Cell_CP_39_IFN	D1	2	IFN	2	0	2	0	0	0
1984	D1_2HCD3CD28_02_Cell_CP_39_TNF	D1	2	TNF	0	1	1	0	0	0
1987	D1_2HCD3CD28_02_Cell_CP_40_IFN	D1	2	IFN	143	14	157	6	11	17
1988	D1_2HCD3CD28_02_Cell_CP_40_TNF	D1	2	TNF	20	5	25	8	3	11
1989	D1_2HCD3CD28_02_Cell_CP_41_IFN	D1	2	IFN	0	1	1	0	0	0
1993	D1_2HCD3CD28_02_Cell_CP_43_IFN	D1	2	IFN	45	8	53	0	0	0
1995	D1_2HCD3CD28_02_Cell_CP_44_IFN	D1	2	IFN	6	7	13	0	0	0
1996	D1_2HCD3CD28_02_Cell_CP_44_TNF	D1	2	TNF	12	10	22	0	0	0
1997	D1_2HCD3CD28_02_Cell_CP_46_IFN	D1	2	IFN	0	1	1	0	0	0
1998	D1_2HCD3CD28_02_Cell_CP_46_TNF	D1	2	TNF	1	1	2	0	0	0
1999	D1_2HCD3CD28_02_Cell_CP_47_IFN	D1	2	IFN	1	1	2	0	0	0
2000	D1_2HCD3CD28_02_Cell_CP_47_TNF	D1	2	TNF	0	1	1	0	0	0
2002	D1_2HCD3CD28_02_Cell_CP_48_TNF	D1	2	TNF	1	2	3	0	0	0
2003	D1_2HCD3CD28_02_Cell_CP_49_IFN	D1	2	IFN	5	1	6	0	0	0
2004	D1_2HCD3CD28_02_Cell_CP_49_TNF	D1	2	TNF	7	2	9	0	0	0
2005	D1_2HCD3CD28_02_Cell_CP_5_IFN	D1	2	IFN	1	0	1	0	0	0
2006	D1_2HCD3CD28_02_Cell_CP_5_TNF	D1	2	TNF	1	0	1	0	0	0
2007	D1_2HCD3CD28_02_Cell_CP_50_IFN	D1	2	IFN	29	5	34	0	0	0
2008	D1_2HCD3CD28_02_Cell_CP_50_TNF	D1	2	TNF	11	2	13	0	0	0
2011	D1_2HCD3CD28_02_Cell_CP_52_IFN	D1	2	IFN	4	0	4	0	0	0
2014	D1_2HCD3CD28_02_Cell_CP_53_TNF	D1	2	TNF	1	1	2	0	0	0
2015	D1_2HCD3CD28_02_Cell_CP_54_IFN	D1	2	IFN	2	0	2	0	0	0
2016	D1_2HCD3CD28_02_Cell_CP_54_TNF	D1	2	TNF	4	2	6	0	0	0
2017	D1_2HCD3CD28_02_Cell_CP_55_IFN	D1	2	IFN	1	0	1	0	0	0
2018	D1_2HCD3CD28_02_Cell_CP_55_TNF	D1	2	TNF	4	5	9	0	0	0
2019	D1_2HCD3CD28_02_Cell_CP_56_IFN	D1	2	IFN	1	1	2	0	0	0
2020	D1_2HCD3CD28_02_Cell_CP_56_TNF	D1	2	TNF	9	9	18	0	0	0
2021	D1_2HCD3CD28_02_Cell_CP_57_IFN	D1	2	IFN	11	10	21	0	0	0
2022	D1_2HCD3CD28_02_Cell_CP_57_TNF	D1	2	TNF	4	5	9	0	0	0
2023	D1_2HCD3CD28_02_Cell_CP_58_IFN	D1	2	IFN	0	2	2	0	0	0
2024	D1_2HCD3CD28_02_Cell_CP_58_TNF	D1	2	TNF	6	1	7	0	0	0
2026	D1_2HCD3CD28_02_Cell_CP_59_TNF	D1	2	TNF	1	0	1	0	0	0
2027	D1_2HCD3CD28_02_Cell_CP_60_IFN	D1	2	IFN	0	1	1	0	0	0
2029	D1_2HCD3CD28_02_Cell_CP_61_IFN	D1	2	IFN	1	0	1	0	0	0
2031	D1_2HCD3CD28_02_Cell_CP_63_IFN	D1	2	IFN	1	0	1	0	0	0
2032	D1_2HCD3CD28_02_Cell_CP_63_TNF	D1	2	TNF	2	0	2	0	0	0
2035	D1_2HCD3CD28_02_Cell_CP_66_IFN	D1	2	IFN	3	0	3	0	0	0
2036	D1_2HCD3CD28_02_Cell_CP_66_TNF	D1	2	TNF	1	0	1	0	0	0
2038	D1_2HCD3CD28_02_Cell_CP_67_TNF	D1	2	TNF	1	0	1	0	0	0
2039	D1_2HCD3CD28_02_Cell_CP_68_IFN	D1	2	IFN	0	1	1	0	0	0
2041	D1_2HCD3CD28_02_Cell_CP_69_IFN	D1	2	IFN	0	1	1	0	0	0
2042	D1_2HCD3CD28_02_Cell_CP_69_TNF	D1	2	TNF	4	2	6	0	0	0
2045	D1_2HCD3CD28_02_Cell_CP_70_IFN	D1	2	IFN	4	0	4	0	0	0
2046	D1_2HCD3CD28_02_Cell_CP_70_TNF	D1	2	TNF	19	3	22	3	0	3
2047	D1_2HCD3CD28_02_Cell_CP_71_IFN	D1	2	IFN	2	1	3	0	0	0
2048	D1_2HCD3CD28_02_Cell_CP_71_TNF	D1	2	TNF	7	0	7	0	0	0
2049	D1_2HCD3CD28_02_Cell_CP_72_IFN	D1	2	IFN	6	6	12	0	0	0
2050	D1_2HCD3CD28_02_Cell_CP_72_TNF	D1	2	TNF	38	9	47	5	0	5
2051	D1_2HCD3CD28_02_Cell_CP_74_IFN	D1	2	IFN	1	1	2	0	0	0
2052	D1_2HCD3CD28_02_Cell_CP_74_TNF	D1	2	TNF	1	1	2	0	0	0
2055	D1_2HCD3CD28_02_Cell_CP_76_IFN	D1	2	IFN	1	1	2	0	0	0
2056	D1_2HCD3CD28_02_Cell_CP_76_TNF	D1	2	TNF	0	1	1	0	0	0
2057	D1_2HCD3CD28_02_Cell_CP_77_IFN	D1	2	IFN	104	42	146	5	5	10
2058	D1_2HCD3CD28_02_Cell_CP_77_TNF	D1	2	TNF	53	19	72	5	4	9
2059	D1_2HCD3CD28_02_Cell_CP_78_IFN	D1	2	IFN	14	5	19	0	0	0
2060	D1_2HCD3CD28_02_Cell_CP_78_TNF	D1	2	TNF	1	0	1	0	0	0
2061	D1_2HCD3CD28_02_Cell_CP_79_IFN	D1	2	IFN	23	17	40	0	0	0
2067	D1_2HCD3CD28_02_Cell_CP_81_IFN	D1	2	IFN	21	6	27	0	0	0
2069	D1_2HCD3CD28_02_Cell_CP_82_IFN	D1	2	IFN	2	3	5	0	0	0
2070	D1_2HCD3CD28_02_Cell_CP_82_TNF	D1	2	TNF	1	1	2	0	0	0
2072	D1_2HCD3CD28_02_Cell_CP_83_TNF	D1	2	TNF	1	0	1	0	0	0
2073	D1_2HCD3CD28_02_Cell_CP_84_IFN	D1	2	IFN	0	1	1	0	0	0
2074	D1_2HCD3CD28_02_Cell_CP_84_TNF	D1	2	TNF	1	0	1	0	0	0
2075	D1_2HCD3CD28_02_Cell_CP_85_IFN	D1	2	IFN	1	2	3	0	0	0
2076	D1_2HCD3CD28_02_Cell_CP_85_TNF	D1	2	TNF	0	1	1	0	0	0
2077	D1_2HCD3CD28_02_Cell_CP_86_IFN	D1	2	IFN	3	5	8	0	0	0
2080	D1_2HCD3CD28_02_Cell_CP_87_TNF	D1	2	TNF	13	5	18	0	0	0
2081	D1_2HCD3CD28_02_Cell_CP_88_IFN	D1	2	IFN	2	1	3	0	0	0
2082	D1_2HCD3CD28_02_Cell_CP_88_TNF	D1	2	TNF	0	1	1	0	0	0
2083	D1_2HCD3CD28_02_Cell_CP_89_IFN	D1	2	IFN	21	3	24	0	0	0
2085	D1_2HCD3CD28_02_Cell_CP_9_IFN	D1	2	IFN	45	44	89	0	0	0
2086	D1_2HCD3CD28_02_Cell_CP_9_TNF	D1	2	TNF	40	19	59	0	0	0
2087	D1_2HCD3CD28_02_Cell_CP_90_IFN	D1	2	IFN	27	2	29	0	0	0
2088	D1_2HCD3CD28_02_Cell_CP_90_TNF	D1	2	TNF	24	3	27	0	0	0
2089	D1_2HCD3CD28_02_Cell_CP_91_IFN	D1	2	IFN	1	1	2	0	0	0
2090	D1_2HCD3CD28_02_Cell_CP_91_TNF	D1	2	TNF	1	0	1	0	0	0
2091	D1_2HCD3CD28_02_Cell_CP_92_IFN	D1	2	IFN	14	12	26	0	0	0
2092	D1_2HCD3CD28_02_Cell_CP_92_TNF	D1	2	TNF	4	10	14	0	0	0
2095	D1_2HCD3CD28_02_Cell_CP_94_IFN	D1	2	IFN	1	2	3	0	0	0
2097	D1_2HCD3CD28_02_Cell_CP_95_IFN	D1	2	IFN	7	8	15	0	0	0
2098	D1_2HCD3CD28_02_Cell_CP_95_TNF	D1	2	TNF	7	6	13	0	0	0
2099	D1_2HCD3CD28_02_Cell_CP_96_IFN	D1	2	IFN	2	0	2	0	0	0
2100	D1_2HCD3CD28_02_Cell_CP_96_TNF	D1	2	TNF	7	5	12	0	0	0
2101	D1_2HCD3CD28_02_Cell_CP_97_IFN	D1	2	IFN	6	1	7	0	0	0
2102	D1_2HCD3CD28_02_Cell_CP_97_TNF	D1	2	TNF	3	2	5	0	0	0
2103	D1_2HCD3CD28_02_Cell_CP_99_IFN	D1	2	IFN	5	4	9	0	0	0
2104	D1_2HCD3CD28_02_Cell_CP_99_TNF	D1	2	TNF	1	0	1	0	0	0
2105	D1_2HCD3CD28_03_Cell_CP_10_IFN	D1	2	IFN	0	1	1	0	0	0
2107	D1_2HCD3CD28_03_Cell_CP_100_IFN	D1	2	IFN	0	1	1	0	0	0
2108	D1_2HCD3CD28_03_Cell_CP_100_TNF	D1	2	TNF	11	5	16	0	0	0
2109	D1_2HCD3CD28_03_Cell_CP_102_IFN	D1	2	IFN	7	3	10	0	0	0
2110	D1_2HCD3CD28_03_Cell_CP_102_TNF	D1	2	TNF	1	1	2	0	0	0
2111	D1_2HCD3CD28_03_Cell_CP_103_IFN	D1	2	IFN	0	2	2	0	0	0
2112	D1_2HCD3CD28_03_Cell_CP_103_TNF	D1	2	TNF	1	2	3	0	0	0
2115	D1_2HCD3CD28_03_Cell_CP_105_IFN	D1	2	IFN	8	4	12	0	0	0
2116	D1_2HCD3CD28_03_Cell_CP_105_TNF	D1	2	TNF	8	2	10	0	0	0
2118	D1_2HCD3CD28_03_Cell_CP_106_TNF	D1	2	TNF	1	2	3	0	0	0
2121	D1_2HCD3CD28_03_Cell_CP_108_IFN	D1	2	IFN	20	2	22	0	0	0
2123	D1_2HCD3CD28_03_Cell_CP_109_IFN	D1	2	IFN	2	0	2	0	0	0
2125	D1_2HCD3CD28_03_Cell_CP_11_IFN	D1	2	IFN	0	6	6	0	0	0
2127	D1_2HCD3CD28_03_Cell_CP_110_IFN	D1	2	IFN	2	0	2	0	0	0
2128	D1_2HCD3CD28_03_Cell_CP_110_TNF	D1	2	TNF	23	7	30	0	0	0
2129	D1_2HCD3CD28_03_Cell_CP_111_IFN	D1	2	IFN	2	0	2	0	0	0
2130	D1_2HCD3CD28_03_Cell_CP_111_TNF	D1	2	TNF	12	1	13	0	0	0
2131	D1_2HCD3CD28_03_Cell_CP_112_IFN	D1	2	IFN	123	78	201	3	0	3
2132	D1_2HCD3CD28_03_Cell_CP_112_TNF	D1	2	TNF	34	25	59	0	0	0
2135	D1_2HCD3CD28_03_Cell_CP_116_IFN	D1	2	IFN	0	1	1	0	0	0
2138	D1_2HCD3CD28_03_Cell_CP_117_TNF	D1	2	TNF	1	1	2	0	0	0
2139	D1_2HCD3CD28_03_Cell_CP_118_IFN	D1	2	IFN	1	0	1	0	0	0
2140	D1_2HCD3CD28_03_Cell_CP_118_TNF	D1	2	TNF	1	0	1	0	0	0
2141	D1_2HCD3CD28_03_Cell_CP_119_IFN	D1	2	IFN	1	1	2	0	0	0
2144	D1_2HCD3CD28_03_Cell_CP_12_TNF	D1	2	TNF	26	4	30	0	0	0
2145	D1_2HCD3CD28_03_Cell_CP_120_IFN	D1	2	IFN	0	2	2	0	0	0
2146	D1_2HCD3CD28_03_Cell_CP_120_TNF	D1	2	TNF	12	17	29	0	0	0
2147	D1_2HCD3CD28_03_Cell_CP_121_IFN	D1	2	IFN	1	0	1	0	0	0
2150	D1_2HCD3CD28_03_Cell_CP_122_TNF	D1	2	TNF	31	11	42	0	0	0
2152	D1_2HCD3CD28_03_Cell_CP_123_TNF	D1	2	TNF	15	5	20	0	0	0
2155	D1_2HCD3CD28_03_Cell_CP_125_IFN	D1	2	IFN	0	3	3	0	0	0
2156	D1_2HCD3CD28_03_Cell_CP_125_TNF	D1	2	TNF	3	6	9	0	0	0
2157	D1_2HCD3CD28_03_Cell_CP_126_IFN	D1	2	IFN	0	1	1	0	0	0
2158	D1_2HCD3CD28_03_Cell_CP_126_TNF	D1	2	TNF	20	11	31	0	0	0
2159	D1_2HCD3CD28_03_Cell_CP_127_IFN	D1	2	IFN	6	1	7	0	0	0
2161	D1_2HCD3CD28_03_Cell_CP_128_IFN	D1	2	IFN	17	11	28	0	0	0
2162	D1_2HCD3CD28_03_Cell_CP_128_TNF	D1	2	TNF	28	12	40	0	0	0
2166	D1_2HCD3CD28_03_Cell_CP_130_TNF	D1	2	TNF	12	15	27	0	0	0
2167	D1_2HCD3CD28_03_Cell_CP_131_IFN	D1	2	IFN	11	4	15	0	0	0
2169	D1_2HCD3CD28_03_Cell_CP_132_IFN	D1	2	IFN	0	1	1	0	0	0
2170	D1_2HCD3CD28_03_Cell_CP_132_TNF	D1	2	TNF	1	3	4	0	0	0
2172	D1_2HCD3CD28_03_Cell_CP_133_TNF	D1	2	TNF	1	1	2	0	0	0
2173	D1_2HCD3CD28_03_Cell_CP_134_IFN	D1	2	IFN	0	1	1	0	0	0
2174	D1_2HCD3CD28_03_Cell_CP_134_TNF	D1	2	TNF	5	3	8	0	0	0
2175	D1_2HCD3CD28_03_Cell_CP_135_IFN	D1	2	IFN	0	1	1	0	0	0
2176	D1_2HCD3CD28_03_Cell_CP_135_TNF	D1	2	TNF	6	8	14	0	0	0
2177	D1_2HCD3CD28_03_Cell_CP_136_IFN	D1	2	IFN	0	1	1	0	0	0
2178	D1_2HCD3CD28_03_Cell_CP_136_TNF	D1	2	TNF	0	1	1	0	0	0
2180	D1_2HCD3CD28_03_Cell_CP_137_TNF	D1	2	TNF	0	1	1	0	0	0
2181	D1_2HCD3CD28_03_Cell_CP_138_IFN	D1	2	IFN	21	12	33	0	0	0
2182	D1_2HCD3CD28_03_Cell_CP_138_TNF	D1	2	TNF	45	13	58	0	0	0
2183	D1_2HCD3CD28_03_Cell_CP_139_IFN	D1	2	IFN	4	4	8	0	0	0
2184	D1_2HCD3CD28_03_Cell_CP_139_TNF	D1	2	TNF	7	7	14	0	0	0
2185	D1_2HCD3CD28_03_Cell_CP_14_IFN	D1	2	IFN	0	1	1	0	0	0
2189	D1_2HCD3CD28_03_Cell_CP_142_IFN	D1	2	IFN	2	0	2	0	0	0
2190	D1_2HCD3CD28_03_Cell_CP_142_TNF	D1	2	TNF	1	0	1	0	0	0
2191	D1_2HCD3CD28_03_Cell_CP_143_IFN	D1	2	IFN	0	2	2	0	0	0
2194	D1_2HCD3CD28_03_Cell_CP_15_TNF	D1	2	TNF	2	2	4	0	0	0
2197	D1_2HCD3CD28_03_Cell_CP_17_IFN	D1	2	IFN	10	2	12	0	0	0
2198	D1_2HCD3CD28_03_Cell_CP_17_TNF	D1	2	TNF	3	2	5	0	0	0
2200	D1_2HCD3CD28_03_Cell_CP_18_TNF	D1	2	TNF	1	0	1	0	0	0
2201	D1_2HCD3CD28_03_Cell_CP_19_IFN	D1	2	IFN	2	1	3	0	0	0
2202	D1_2HCD3CD28_03_Cell_CP_19_TNF	D1	2	TNF	2	1	3	0	0	0
2203	D1_2HCD3CD28_03_Cell_CP_20_IFN	D1	2	IFN	16	5	21	0	0	0
2204	D1_2HCD3CD28_03_Cell_CP_20_TNF	D1	2	TNF	5	0	5	0	0	0
2205	D1_2HCD3CD28_03_Cell_CP_21_IFN	D1	2	IFN	0	2	2	0	0	0
2206	D1_2HCD3CD28_03_Cell_CP_21_TNF	D1	2	TNF	9	9	18	0	0	0
2208	D1_2HCD3CD28_03_Cell_CP_22_TNF	D1	2	TNF	1	1	2	0	0	0
2209	D1_2HCD3CD28_03_Cell_CP_23_IFN	D1	2	IFN	3	0	3	0	0	0
2210	D1_2HCD3CD28_03_Cell_CP_23_TNF	D1	2	TNF	2	0	2	0	0	0
2211	D1_2HCD3CD28_03_Cell_CP_24_IFN	D1	2	IFN	2	2	4	0	0	0
2212	D1_2HCD3CD28_03_Cell_CP_24_TNF	D1	2	TNF	4	1	5	0	0	0
2213	D1_2HCD3CD28_03_Cell_CP_25_IFN	D1	2	IFN	2	5	7	0	0	0
2214	D1_2HCD3CD28_03_Cell_CP_25_TNF	D1	2	TNF	5	4	9	0	0	0
2217	D1_2HCD3CD28_03_Cell_CP_27_IFN	D1	2	IFN	1	1	2	0	0	0
2218	D1_2HCD3CD28_03_Cell_CP_27_TNF	D1	2	TNF	11	8	19	0	0	0
2219	D1_2HCD3CD28_03_Cell_CP_28_IFN	D1	2	IFN	4	1	5	0	0	0
2220	D1_2HCD3CD28_03_Cell_CP_28_TNF	D1	2	TNF	33	12	45	0	0	0
2221	D1_2HCD3CD28_03_Cell_CP_29_IFN	D1	2	IFN	0	3	3	0	0	0
2222	D1_2HCD3CD28_03_Cell_CP_29_TNF	D1	2	TNF	1	3	4	0	0	0
2225	D1_2HCD3CD28_03_Cell_CP_32_IFN	D1	2	IFN	0	1	1	0	0	0
2228	D1_2HCD3CD28_03_Cell_CP_33_TNF	D1	2	TNF	0	1	1	0	0	0
2229	D1_2HCD3CD28_03_Cell_CP_34_IFN	D1	2	IFN	1	2	3	0	0	0
2231	D1_2HCD3CD28_03_Cell_CP_35_IFN	D1	2	IFN	2	0	2	0	0	0
2234	D1_2HCD3CD28_03_Cell_CP_37_TNF	D1	2	TNF	1	0	1	0	0	0
2236	D1_2HCD3CD28_03_Cell_CP_38_TNF	D1	2	TNF	1	0	1	0	0	0
2237	D1_2HCD3CD28_03_Cell_CP_39_IFN	D1	2	IFN	80	69	149	5	3	8
2238	D1_2HCD3CD28_03_Cell_CP_39_TNF	D1	2	TNF	3	1	4	0	0	0
2239	D1_2HCD3CD28_03_Cell_CP_40_IFN	D1	2	IFN	0	2	2	0	0	0
2240	D1_2HCD3CD28_03_Cell_CP_40_TNF	D1	2	TNF	2	2	4	0	0	0
2241	D1_2HCD3CD28_03_Cell_CP_41_IFN	D1	2	IFN	105	38	143	0	0	0
2242	D1_2HCD3CD28_03_Cell_CP_41_TNF	D1	2	TNF	4	2	6	0	0	0
2243	D1_2HCD3CD28_03_Cell_CP_43_IFN	D1	2	IFN	2	0	2	0	0	0
2244	D1_2HCD3CD28_03_Cell_CP_43_TNF	D1	2	TNF	0	1	1	0	0	0
2245	D1_2HCD3CD28_03_Cell_CP_44_IFN	D1	2	IFN	1	0	1	0	0	0
2247	D1_2HCD3CD28_03_Cell_CP_46_IFN	D1	2	IFN	1	4	5	0	0	0
2248	D1_2HCD3CD28_03_Cell_CP_46_TNF	D1	2	TNF	15	7	22	0	0	0
2250	D1_2HCD3CD28_03_Cell_CP_47_TNF	D1	2	TNF	2	1	3	0	0	0
2251	D1_2HCD3CD28_03_Cell_CP_48_IFN	D1	2	IFN	0	1	1	0	0	0
2254	D1_2HCD3CD28_03_Cell_CP_49_TNF	D1	2	TNF	2	1	3	0	0	0
2255	D1_2HCD3CD28_03_Cell_CP_50_IFN	D1	2	IFN	1	1	2	0	0	0
2257	D1_2HCD3CD28_03_Cell_CP_51_IFN	D1	2	IFN	1	0	1	0	0	0
2258	D1_2HCD3CD28_03_Cell_CP_51_TNF	D1	2	TNF	54	10	64	0	0	0
2261	D1_2HCD3CD28_03_Cell_CP_53_IFN	D1	2	IFN	4	0	4	0	0	0
2262	D1_2HCD3CD28_03_Cell_CP_53_TNF	D1	2	TNF	1	1	2	0	0	0
2263	D1_2HCD3CD28_03_Cell_CP_54_IFN	D1	2	IFN	0	1	1	0	0	0
2264	D1_2HCD3CD28_03_Cell_CP_54_TNF	D1	2	TNF	2	1	3	0	0	0
2265	D1_2HCD3CD28_03_Cell_CP_55_IFN	D1	2	IFN	4	4	8	0	0	0
2266	D1_2HCD3CD28_03_Cell_CP_55_TNF	D1	2	TNF	3	0	3	0	0	0
2267	D1_2HCD3CD28_03_Cell_CP_56_IFN	D1	2	IFN	0	1	1	0	0	0
2268	D1_2HCD3CD28_03_Cell_CP_56_TNF	D1	2	TNF	9	2	11	0	0	0
2269	D1_2HCD3CD28_03_Cell_CP_57_IFN	D1	2	IFN	5	1	6	0	0	0
2270	D1_2HCD3CD28_03_Cell_CP_57_TNF	D1	2	TNF	10	3	13	0	0	0
2271	D1_2HCD3CD28_03_Cell_CP_58_IFN	D1	2	IFN	58	60	118	0	0	0
2272	D1_2HCD3CD28_03_Cell_CP_58_TNF	D1	2	TNF	13	10	23	0	0	0
2273	D1_2HCD3CD28_03_Cell_CP_59_IFN	D1	2	IFN	0	1	1	0	0	0
2274	D1_2HCD3CD28_03_Cell_CP_59_TNF	D1	2	TNF	0	1	1	0	0	0
2276	D1_2HCD3CD28_03_Cell_CP_6_TNF	D1	2	TNF	4	4	8	0	0	0
2277	D1_2HCD3CD28_03_Cell_CP_60_IFN	D1	2	IFN	8	8	16	0	0	0
2278	D1_2HCD3CD28_03_Cell_CP_60_TNF	D1	2	TNF	24	5	29	0	0	0
2279	D1_2HCD3CD28_03_Cell_CP_62_IFN	D1	2	IFN	10	3	13	0	0	0
2280	D1_2HCD3CD28_03_Cell_CP_62_TNF	D1	2	TNF	28	6	34	0	0	0
2281	D1_2HCD3CD28_03_Cell_CP_63_IFN	D1	2	IFN	0	4	4	0	0	0
2283	D1_2HCD3CD28_03_Cell_CP_64_IFN	D1	2	IFN	1	0	1	0	0	0
2284	D1_2HCD3CD28_03_Cell_CP_64_TNF	D1	2	TNF	2	0	2	0	0	0
2285	D1_2HCD3CD28_03_Cell_CP_65_IFN	D1	2	IFN	1	1	2	0	0	0
2286	D1_2HCD3CD28_03_Cell_CP_65_TNF	D1	2	TNF	0	2	2	0	0	0
2287	D1_2HCD3CD28_03_Cell_CP_66_IFN	D1	2	IFN	0	1	1	0	0	0
2288	D1_2HCD3CD28_03_Cell_CP_66_TNF	D1	2	TNF	1	0	1	0	0	0
2289	D1_2HCD3CD28_03_Cell_CP_67_IFN	D1	2	IFN	0	2	2	0	0	0
2290	D1_2HCD3CD28_03_Cell_CP_67_TNF	D1	2	TNF	14	7	21	0	0	0
2291	D1_2HCD3CD28_03_Cell_CP_68_IFN	D1	2	IFN	3	2	5	0	0	0
2292	D1_2HCD3CD28_03_Cell_CP_68_TNF	D1	2	TNF	2	3	5	0	0	0
2293	D1_2HCD3CD28_03_Cell_CP_69_IFN	D1	2	IFN	1	2	3	0	0	0
2294	D1_2HCD3CD28_03_Cell_CP_69_TNF	D1	2	TNF	0	1	1	0	0	0
2297	D1_2HCD3CD28_03_Cell_CP_71_IFN	D1	2	IFN	17	15	32	0	0	0
2298	D1_2HCD3CD28_03_Cell_CP_71_TNF	D1	2	TNF	4	4	8	0	0	0
2301	D1_2HCD3CD28_03_Cell_CP_73_IFN	D1	2	IFN	24	18	42	0	0	0
2302	D1_2HCD3CD28_03_Cell_CP_73_TNF	D1	2	TNF	3	0	3	0	0	0
2303	D1_2HCD3CD28_03_Cell_CP_74_IFN	D1	2	IFN	1	1	2	0	0	0
2304	D1_2HCD3CD28_03_Cell_CP_74_TNF	D1	2	TNF	2	0	2	0	0	0
2305	D1_2HCD3CD28_03_Cell_CP_75_IFN	D1	2	IFN	2	2	4	0	0	0
2306	D1_2HCD3CD28_03_Cell_CP_75_TNF	D1	2	TNF	16	6	22	0	0	0
2307	D1_2HCD3CD28_03_Cell_CP_76_IFN	D1	2	IFN	1	0	1	0	0	0
2308	D1_2HCD3CD28_03_Cell_CP_76_TNF	D1	2	TNF	1	0	1	0	0	0
2309	D1_2HCD3CD28_03_Cell_CP_77_IFN	D1	2	IFN	3	1	4	0	0	0
2310	D1_2HCD3CD28_03_Cell_CP_77_TNF	D1	2	TNF	2	0	2	0	0	0
2311	D1_2HCD3CD28_03_Cell_CP_8_IFN	D1	2	IFN	4	3	7	0	0	0
2312	D1_2HCD3CD28_03_Cell_CP_8_TNF	D1	2	TNF	6	4	10	0	0	0
2313	D1_2HCD3CD28_03_Cell_CP_80_IFN	D1	2	IFN	4	5	9	0	0	0
2314	D1_2HCD3CD28_03_Cell_CP_80_TNF	D1	2	TNF	8	7	15	0	0	0
2317	D1_2HCD3CD28_03_Cell_CP_82_IFN	D1	2	IFN	1	1	2	0	0	0
2321	D1_2HCD3CD28_03_Cell_CP_85_IFN	D1	2	IFN	6	5	11	0	0	0
2322	D1_2HCD3CD28_03_Cell_CP_85_TNF	D1	2	TNF	4	7	11	0	0	0
2323	D1_2HCD3CD28_03_Cell_CP_86_IFN	D1	2	IFN	1	0	1	0	0	0
2328	D1_2HCD3CD28_03_Cell_CP_88_TNF	D1	2	TNF	1	0	1	0	0	0
2329	D1_2HCD3CD28_03_Cell_CP_89_IFN	D1	2	IFN	1	2	3	0	0	0
2331	D1_2HCD3CD28_03_Cell_CP_9_IFN	D1	2	IFN	0	1	1	0	0	0
2332	D1_2HCD3CD28_03_Cell_CP_9_TNF	D1	2	TNF	15	5	20	0	0	0
2333	D1_2HCD3CD28_03_Cell_CP_90_IFN	D1	2	IFN	1	0	1	0	0	0
2334	D1_2HCD3CD28_03_Cell_CP_90_TNF	D1	2	TNF	1	0	1	0	0	0
2335	D1_2HCD3CD28_03_Cell_CP_91_IFN	D1	2	IFN	11	4	15	0	0	0
2336	D1_2HCD3CD28_03_Cell_CP_91_TNF	D1	2	TNF	6	4	10	0	0	0
2337	D1_2HCD3CD28_03_Cell_CP_92_IFN	D1	2	IFN	1	1	2	0	0	0
2338	D1_2HCD3CD28_03_Cell_CP_92_TNF	D1	2	TNF	13	3	16	0	0	0
2339	D1_2HCD3CD28_03_Cell_CP_93_IFN	D1	2	IFN	0	2	2	0	0	0
2340	D1_2HCD3CD28_03_Cell_CP_93_TNF	D1	2	TNF	0	2	2	0	0	0
2341	D1_2HCD3CD28_03_Cell_CP_95_IFN	D1	2	IFN	4	2	6	0	0	0
2342	D1_2HCD3CD28_03_Cell_CP_95_TNF	D1	2	TNF	3	3	6	0	0	0
2343	D1_2HCD3CD28_03_Cell_CP_96_IFN	D1	2	IFN	5	7	12	0	0	0
2344	D1_2HCD3CD28_03_Cell_CP_96_TNF	D1	2	TNF	19	12	31	0	0	0
2345	D1_2HCD3CD28_03_Cell_CP_97_IFN	D1	2	IFN	0	1	1	0	0	0
2347	D1_2HCD3CD28_03_Cell_CP_98_IFN	D1	2	IFN	1	2	3	0	0	0
2348	D1_2HCD3CD28_03_Cell_CP_98_TNF	D1	2	TNF	1	0	1	0	0	0
2349	D1_2HCD3CD28_03_Cell_CP_99_IFN	D1	2	IFN	0	1	1	0	0	0
2351	D1_2HCD3CD28_04_Cell_CP_10_IFN	D1	2	IFN	8	7	15	0	0	0
2352	D1_2HCD3CD28_04_Cell_CP_10_TNF	D1	2	TNF	4	3	7	0	0	0
2353	D1_2HCD3CD28_04_Cell_CP_100_IFN	D1	2	IFN	1	1	2	0	0	0
2354	D1_2HCD3CD28_04_Cell_CP_100_TNF	D1	2	TNF	2	5	7	0	0	0
2356	D1_2HCD3CD28_04_Cell_CP_101_TNF	D1	2	TNF	4	1	5	0	0	0
2357	D1_2HCD3CD28_04_Cell_CP_102_IFN	D1	2	IFN	9	1	10	0	0	0
2358	D1_2HCD3CD28_04_Cell_CP_102_TNF	D1	2	TNF	4	5	9	0	0	0
2360	D1_2HCD3CD28_04_Cell_CP_103_TNF	D1	2	TNF	0	1	1	0	0	0
2361	D1_2HCD3CD28_04_Cell_CP_104_IFN	D1	2	IFN	27	32	59	0	0	0
2362	D1_2HCD3CD28_04_Cell_CP_104_TNF	D1	2	TNF	2	7	9	3	0	3
2364	D1_2HCD3CD28_04_Cell_CP_105_TNF	D1	2	TNF	1	0	1	0	0	0
2365	D1_2HCD3CD28_04_Cell_CP_106_IFN	D1	2	IFN	0	2	2	0	0	0
2366	D1_2HCD3CD28_04_Cell_CP_106_TNF	D1	2	TNF	0	1	1	0	0	0
2367	D1_2HCD3CD28_04_Cell_CP_107_IFN	D1	2	IFN	3	2	5	0	0	0
2368	D1_2HCD3CD28_04_Cell_CP_107_TNF	D1	2	TNF	16	9	25	0	0	0
2370	D1_2HCD3CD28_04_Cell_CP_108_TNF	D1	2	TNF	4	9	13	0	0	0
2371	D1_2HCD3CD28_04_Cell_CP_109_IFN	D1	2	IFN	1	1	2	0	0	0
2373	D1_2HCD3CD28_04_Cell_CP_11_IFN	D1	2	IFN	0	1	1	0	0	0
2374	D1_2HCD3CD28_04_Cell_CP_11_TNF	D1	2	TNF	40	31	71	6	5	11
2375	D1_2HCD3CD28_04_Cell_CP_110_IFN	D1	2	IFN	9	6	15	0	0	0
2376	D1_2HCD3CD28_04_Cell_CP_110_TNF	D1	2	TNF	9	5	14	0	0	0
2377	D1_2HCD3CD28_04_Cell_CP_111_IFN	D1	2	IFN	89	36	125	0	0	0
2378	D1_2HCD3CD28_04_Cell_CP_111_TNF	D1	2	TNF	16	15	31	0	0	0
2379	D1_2HCD3CD28_04_Cell_CP_112_IFN	D1	2	IFN	0	1	1	0	0	0
2380	D1_2HCD3CD28_04_Cell_CP_112_TNF	D1	2	TNF	51	19	70	8	3	11
2381	D1_2HCD3CD28_04_Cell_CP_113_IFN	D1	2	IFN	2	0	2	0	0	0
2384	D1_2HCD3CD28_04_Cell_CP_115_TNF	D1	2	TNF	0	1	1	0	0	0
2385	D1_2HCD3CD28_04_Cell_CP_116_IFN	D1	2	IFN	0	1	1	0	0	0
2387	D1_2HCD3CD28_04_Cell_CP_117_IFN	D1	2	IFN	27	15	42	0	0	0
2388	D1_2HCD3CD28_04_Cell_CP_117_TNF	D1	2	TNF	8	5	13	0	0	0
2389	D1_2HCD3CD28_04_Cell_CP_118_IFN	D1	2	IFN	80	11	91	6	0	6
2390	D1_2HCD3CD28_04_Cell_CP_118_TNF	D1	2	TNF	15	8	23	0	0	0
2391	D1_2HCD3CD28_04_Cell_CP_119_IFN	D1	2	IFN	0	5	5	0	0	0
2392	D1_2HCD3CD28_04_Cell_CP_119_TNF	D1	2	TNF	1	0	1	0	0	0
2393	D1_2HCD3CD28_04_Cell_CP_12_IFN	D1	2	IFN	4	0	4	0	0	0
2394	D1_2HCD3CD28_04_Cell_CP_12_TNF	D1	2	TNF	11	1	12	0	0	0
2395	D1_2HCD3CD28_04_Cell_CP_120_IFN	D1	2	IFN	2	1	3	0	0	0
2396	D1_2HCD3CD28_04_Cell_CP_120_TNF	D1	2	TNF	8	5	13	0	0	0
2397	D1_2HCD3CD28_04_Cell_CP_122_IFN	D1	2	IFN	9	3	12	0	0	0
2398	D1_2HCD3CD28_04_Cell_CP_122_TNF	D1	2	TNF	5	2	7	0	0	0
2399	D1_2HCD3CD28_04_Cell_CP_123_IFN	D1	2	IFN	1	0	1	0	0	0
2400	D1_2HCD3CD28_04_Cell_CP_123_TNF	D1	2	TNF	1	0	1	0	0	0
2401	D1_2HCD3CD28_04_Cell_CP_124_IFN	D1	2	IFN	1	2	3	0	0	0
2404	D1_2HCD3CD28_04_Cell_CP_125_TNF	D1	2	TNF	5	0	5	0	0	0
2405	D1_2HCD3CD28_04_Cell_CP_126_IFN	D1	2	IFN	94	31	125	4	0	4
2406	D1_2HCD3CD28_04_Cell_CP_126_TNF	D1	2	TNF	6	11	17	4	0	4
2407	D1_2HCD3CD28_04_Cell_CP_127_IFN	D1	2	IFN	2	1	3	0	0	0
2408	D1_2HCD3CD28_04_Cell_CP_127_TNF	D1	2	TNF	1	0	1	0	0	0
2409	D1_2HCD3CD28_04_Cell_CP_128_IFN	D1	2	IFN	23	10	33	0	0	0
2410	D1_2HCD3CD28_04_Cell_CP_128_TNF	D1	2	TNF	12	14	26	0	0	0
2411	D1_2HCD3CD28_04_Cell_CP_129_IFN	D1	2	IFN	0	1	1	0	0	0
2413	D1_2HCD3CD28_04_Cell_CP_13_IFN	D1	2	IFN	1	0	1	0	0	0
2414	D1_2HCD3CD28_04_Cell_CP_13_TNF	D1	2	TNF	8	2	10	0	0	0
2415	D1_2HCD3CD28_04_Cell_CP_131_IFN	D1	2	IFN	1	1	2	0	0	0
2417	D1_2HCD3CD28_04_Cell_CP_133_IFN	D1	2	IFN	0	2	2	0	0	0
2418	D1_2HCD3CD28_04_Cell_CP_133_TNF	D1	2	TNF	14	4	18	5	3	8
2419	D1_2HCD3CD28_04_Cell_CP_134_IFN	D1	2	IFN	1	1	2	0	0	0
2420	D1_2HCD3CD28_04_Cell_CP_134_TNF	D1	2	TNF	1	1	2	0	0	0
2421	D1_2HCD3CD28_04_Cell_CP_135_IFN	D1	2	IFN	16	12	28	0	0	0
2422	D1_2HCD3CD28_04_Cell_CP_135_TNF	D1	2	TNF	8	5	13	0	0	0
2423	D1_2HCD3CD28_04_Cell_CP_136_IFN	D1	2	IFN	6	3	9	0	0	0
2424	D1_2HCD3CD28_04_Cell_CP_136_TNF	D1	2	TNF	3	1	4	0	0	0
2428	D1_2HCD3CD28_04_Cell_CP_138_TNF	D1	2	TNF	0	1	1	0	0	0
2430	D1_2HCD3CD28_04_Cell_CP_139_TNF	D1	2	TNF	5	3	8	0	0	0
2431	D1_2HCD3CD28_04_Cell_CP_140_IFN	D1	2	IFN	1	0	1	0	0	0
2434	D1_2HCD3CD28_04_Cell_CP_141_TNF	D1	2	TNF	35	6	41	0	0	0
2435	D1_2HCD3CD28_04_Cell_CP_143_IFN	D1	2	IFN	0	1	1	0	0	0
2436	D1_2HCD3CD28_04_Cell_CP_143_TNF	D1	2	TNF	4	0	4	0	0	0
2437	D1_2HCD3CD28_04_Cell_CP_144_IFN	D1	2	IFN	0	2	2	0	0	0
2438	D1_2HCD3CD28_04_Cell_CP_144_TNF	D1	2	TNF	0	1	1	0	0	0
2441	D1_2HCD3CD28_04_Cell_CP_16_IFN	D1	2	IFN	0	1	1	0	0	0
2443	D1_2HCD3CD28_04_Cell_CP_17_IFN	D1	2	IFN	8	10	18	0	0	0
2444	D1_2HCD3CD28_04_Cell_CP_17_TNF	D1	2	TNF	13	14	27	0	0	0
2445	D1_2HCD3CD28_04_Cell_CP_18_IFN	D1	2	IFN	1	0	1	0	0	0
2446	D1_2HCD3CD28_04_Cell_CP_18_TNF	D1	2	TNF	25	14	39	4	0	4
2449	D1_2HCD3CD28_04_Cell_CP_20_IFN	D1	2	IFN	5	2	7	0	0	0
2450	D1_2HCD3CD28_04_Cell_CP_20_TNF	D1	2	TNF	14	7	21	0	0	0
2452	D1_2HCD3CD28_04_Cell_CP_21_TNF	D1	2	TNF	1	0	1	0	0	0
2455	D1_2HCD3CD28_04_Cell_CP_23_IFN	D1	2	IFN	10	8	18	0	0	0
2456	D1_2HCD3CD28_04_Cell_CP_23_TNF	D1	2	TNF	10	12	22	0	0	0
2457	D1_2HCD3CD28_04_Cell_CP_25_IFN	D1	2	IFN	2	3	5	0	0	0
2458	D1_2HCD3CD28_04_Cell_CP_25_TNF	D1	2	TNF	1	2	3	0	0	0
2459	D1_2HCD3CD28_04_Cell_CP_27_IFN	D1	2	IFN	9	13	22	0	0	0
2460	D1_2HCD3CD28_04_Cell_CP_27_TNF	D1	2	TNF	11	22	33	0	0	0
2461	D1_2HCD3CD28_04_Cell_CP_28_IFN	D1	2	IFN	3	0	3	0	0	0
2462	D1_2HCD3CD28_04_Cell_CP_28_TNF	D1	2	TNF	16	4	20	4	0	4
2463	D1_2HCD3CD28_04_Cell_CP_29_IFN	D1	2	IFN	13	19	32	0	0	0
2464	D1_2HCD3CD28_04_Cell_CP_29_TNF	D1	2	TNF	4	2	6	0	0	0
2466	D1_2HCD3CD28_04_Cell_CP_30_TNF	D1	2	TNF	4	0	4	0	0	0
2469	D1_2HCD3CD28_04_Cell_CP_33_IFN	D1	2	IFN	17	10	27	0	0	0
2470	D1_2HCD3CD28_04_Cell_CP_33_TNF	D1	2	TNF	7	6	13	0	0	0
2471	D1_2HCD3CD28_04_Cell_CP_34_IFN	D1	2	IFN	1	1	2	0	0	0
2473	D1_2HCD3CD28_04_Cell_CP_35_IFN	D1	2	IFN	1	2	3	0	0	0
2474	D1_2HCD3CD28_04_Cell_CP_35_TNF	D1	2	TNF	1	0	1	0	0	0
2476	D1_2HCD3CD28_04_Cell_CP_36_TNF	D1	2	TNF	2	1	3	0	0	0
2481	D1_2HCD3CD28_04_Cell_CP_39_IFN	D1	2	IFN	24	19	43	3	0	3
2482	D1_2HCD3CD28_04_Cell_CP_39_TNF	D1	2	TNF	1	1	2	0	0	0
2483	D1_2HCD3CD28_04_Cell_CP_4_IFN	D1	2	IFN	0	1	1	0	0	0
2486	D1_2HCD3CD28_04_Cell_CP_41_TNF	D1	2	TNF	1	1	2	0	0	0
2487	D1_2HCD3CD28_04_Cell_CP_42_IFN	D1	2	IFN	2	0	2	0	0	0
2488	D1_2HCD3CD28_04_Cell_CP_42_TNF	D1	2	TNF	7	6	13	0	0	0
2489	D1_2HCD3CD28_04_Cell_CP_43_IFN	D1	2	IFN	1	0	1	0	0	0
2490	D1_2HCD3CD28_04_Cell_CP_43_TNF	D1	2	TNF	1	0	1	0	0	0
2493	D1_2HCD3CD28_04_Cell_CP_45_IFN	D1	2	IFN	2	7	9	0	0	0
2494	D1_2HCD3CD28_04_Cell_CP_45_TNF	D1	2	TNF	13	27	40	5	0	5
2495	D1_2HCD3CD28_04_Cell_CP_46_IFN	D1	2	IFN	9	5	14	0	0	0
2496	D1_2HCD3CD28_04_Cell_CP_46_TNF	D1	2	TNF	3	4	7	0	0	0
2498	D1_2HCD3CD28_04_Cell_CP_47_TNF	D1	2	TNF	0	1	1	0	0	0
2501	D1_2HCD3CD28_04_Cell_CP_49_IFN	D1	2	IFN	0	1	1	0	0	0
2502	D1_2HCD3CD28_04_Cell_CP_49_TNF	D1	2	TNF	2	2	4	0	0	0
2504	D1_2HCD3CD28_04_Cell_CP_5_TNF	D1	2	TNF	5	6	11	0	0	0
2506	D1_2HCD3CD28_04_Cell_CP_50_TNF	D1	2	TNF	7	9	16	3	0	3
2507	D1_2HCD3CD28_04_Cell_CP_54_IFN	D1	2	IFN	13	7	20	0	0	0
2508	D1_2HCD3CD28_04_Cell_CP_54_TNF	D1	2	TNF	6	5	11	0	0	0
2509	D1_2HCD3CD28_04_Cell_CP_55_IFN	D1	2	IFN	22	12	34	3	0	3
2510	D1_2HCD3CD28_04_Cell_CP_55_TNF	D1	2	TNF	4	4	8	0	0	0
2511	D1_2HCD3CD28_04_Cell_CP_56_IFN	D1	2	IFN	7	8	15	0	0	0
2512	D1_2HCD3CD28_04_Cell_CP_56_TNF	D1	2	TNF	8	9	17	0	0	0
2513	D1_2HCD3CD28_04_Cell_CP_57_IFN	D1	2	IFN	2	0	2	0	0	0
2514	D1_2HCD3CD28_04_Cell_CP_57_TNF	D1	2	TNF	2	0	2	0	0	0
2516	D1_2HCD3CD28_04_Cell_CP_58_TNF	D1	2	TNF	4	0	4	0	0	0
2517	D1_2HCD3CD28_04_Cell_CP_59_IFN	D1	2	IFN	3	4	7	0	0	0
2518	D1_2HCD3CD28_04_Cell_CP_59_TNF	D1	2	TNF	5	1	6	0	0	0
2521	D1_2HCD3CD28_04_Cell_CP_60_IFN	D1	2	IFN	1	0	1	0	0	0
2523	D1_2HCD3CD28_04_Cell_CP_61_IFN	D1	2	IFN	2	6	8	0	0	0
2525	D1_2HCD3CD28_04_Cell_CP_62_IFN	D1	2	IFN	0	1	1	0	0	0
2528	D1_2HCD3CD28_04_Cell_CP_64_TNF	D1	2	TNF	1	0	1	0	0	0
2530	D1_2HCD3CD28_04_Cell_CP_66_TNF	D1	2	TNF	7	0	7	0	0	0
2531	D1_2HCD3CD28_04_Cell_CP_67_IFN	D1	2	IFN	4	3	7	0	0	0
2532	D1_2HCD3CD28_04_Cell_CP_67_TNF	D1	2	TNF	4	6	10	0	0	0
2533	D1_2HCD3CD28_04_Cell_CP_68_IFN	D1	2	IFN	1	2	3	0	0	0
2534	D1_2HCD3CD28_04_Cell_CP_68_TNF	D1	2	TNF	3	9	12	0	0	0
2535	D1_2HCD3CD28_04_Cell_CP_69_IFN	D1	2	IFN	5	0	5	0	0	0
2536	D1_2HCD3CD28_04_Cell_CP_69_TNF	D1	2	TNF	48	14	62	5	5	10
2537	D1_2HCD3CD28_04_Cell_CP_7_IFN	D1	2	IFN	12	10	22	0	0	0
2538	D1_2HCD3CD28_04_Cell_CP_7_TNF	D1	2	TNF	4	6	10	0	0	0
2539	D1_2HCD3CD28_04_Cell_CP_70_IFN	D1	2	IFN	0	2	2	0	0	0
2541	D1_2HCD3CD28_04_Cell_CP_71_IFN	D1	2	IFN	0	1	1	0	0	0
2542	D1_2HCD3CD28_04_Cell_CP_71_TNF	D1	2	TNF	1	9	10	0	0	0
2543	D1_2HCD3CD28_04_Cell_CP_72_IFN	D1	2	IFN	30	14	44	0	0	0
2544	D1_2HCD3CD28_04_Cell_CP_72_TNF	D1	2	TNF	1	0	1	0	0	0
2545	D1_2HCD3CD28_04_Cell_CP_73_IFN	D1	2	IFN	1	2	3	0	0	0
2546	D1_2HCD3CD28_04_Cell_CP_73_TNF	D1	2	TNF	3	0	3	0	0	0
2547	D1_2HCD3CD28_04_Cell_CP_74_IFN	D1	2	IFN	0	1	1	0	0	0
2548	D1_2HCD3CD28_04_Cell_CP_74_TNF	D1	2	TNF	1	1	2	0	0	0
2549	D1_2HCD3CD28_04_Cell_CP_75_IFN	D1	2	IFN	4	1	5	0	0	0
2550	D1_2HCD3CD28_04_Cell_CP_75_TNF	D1	2	TNF	4	3	7	0	0	0
2551	D1_2HCD3CD28_04_Cell_CP_76_IFN	D1	2	IFN	25	40	65	0	0	0
2552	D1_2HCD3CD28_04_Cell_CP_76_TNF	D1	2	TNF	14	23	37	0	0	0
2553	D1_2HCD3CD28_04_Cell_CP_77_IFN	D1	2	IFN	3	0	3	0	0	0
2554	D1_2HCD3CD28_04_Cell_CP_77_TNF	D1	2	TNF	5	2	7	0	0	0
2555	D1_2HCD3CD28_04_Cell_CP_78_IFN	D1	2	IFN	7	3	10	0	0	0
2556	D1_2HCD3CD28_04_Cell_CP_78_TNF	D1	2	TNF	8	3	11	0	0	0
2557	D1_2HCD3CD28_04_Cell_CP_79_IFN	D1	2	IFN	1	1	2	0	0	0
2558	D1_2HCD3CD28_04_Cell_CP_79_TNF	D1	2	TNF	0	1	1	0	0	0
2559	D1_2HCD3CD28_04_Cell_CP_8_IFN	D1	2	IFN	1	0	1	0	0	0
2561	D1_2HCD3CD28_04_Cell_CP_80_IFN	D1	2	IFN	28	9	37	0	0	0
2562	D1_2HCD3CD28_04_Cell_CP_80_TNF	D1	2	TNF	3	12	15	6	3	9
2563	D1_2HCD3CD28_04_Cell_CP_81_IFN	D1	2	IFN	1	0	1	0	0	0
2565	D1_2HCD3CD28_04_Cell_CP_83_IFN	D1	2	IFN	1	3	4	0	0	0
2566	D1_2HCD3CD28_04_Cell_CP_83_TNF	D1	2	TNF	1	0	1	0	0	0
2567	D1_2HCD3CD28_04_Cell_CP_84_IFN	D1	2	IFN	1	2	3	0	0	0
2569	D1_2HCD3CD28_04_Cell_CP_85_IFN	D1	2	IFN	7	1	8	0	0	0
2570	D1_2HCD3CD28_04_Cell_CP_85_TNF	D1	2	TNF	4	1	5	0	0	0
2571	D1_2HCD3CD28_04_Cell_CP_87_IFN	D1	2	IFN	1	1	2	0	0	0
2573	D1_2HCD3CD28_04_Cell_CP_88_IFN	D1	2	IFN	6	1	7	0	0	0
2574	D1_2HCD3CD28_04_Cell_CP_88_TNF	D1	2	TNF	24	12	36	5	0	5
2575	D1_2HCD3CD28_04_Cell_CP_89_IFN	D1	2	IFN	0	5	5	0	0	0
2576	D1_2HCD3CD28_04_Cell_CP_89_TNF	D1	2	TNF	2	0	2	0	0	0
2577	D1_2HCD3CD28_04_Cell_CP_90_IFN	D1	2	IFN	0	1	1	0	0	0
2578	D1_2HCD3CD28_04_Cell_CP_90_TNF	D1	2	TNF	2	0	2	0	0	0
2579	D1_2HCD3CD28_04_Cell_CP_91_IFN	D1	2	IFN	3	2	5	0	0	0
2581	D1_2HCD3CD28_04_Cell_CP_92_IFN	D1	2	IFN	128	95	223	13	0	13
2582	D1_2HCD3CD28_04_Cell_CP_92_TNF	D1	2	TNF	13	25	38	0	0	0
2585	D1_2HCD3CD28_04_Cell_CP_95_IFN	D1	2	IFN	10	7	17	0	0	0
2586	D1_2HCD3CD28_04_Cell_CP_95_TNF	D1	2	TNF	4	5	9	0	0	0
2587	D1_2HCD3CD28_04_Cell_CP_96_IFN	D1	2	IFN	1	2	3	0	0	0
2588	D1_2HCD3CD28_04_Cell_CP_96_TNF	D1	2	TNF	3	2	5	0	0	0
2590	D1_2HCD3CD28_04_Cell_CP_98_TNF	D1	2	TNF	16	7	23	0	0	0
2591	D1_2HCD3CD28_04_Cell_CP_99_IFN	D1	2	IFN	0	2	2	0	0	0
2592	D1_2HCD3CD28_04_Cell_CP_99_TNF	D1	2	TNF	17	15	32	3	9	12
2593	D1_2HCD3CD28_05_Cell_CP_100_IFN	D1	2	IFN	8	5	13	0	0	0
2594	D1_2HCD3CD28_05_Cell_CP_100_TNF	D1	2	TNF	5	1	6	0	0	0
2596	D1_2HCD3CD28_05_Cell_CP_101_TNF	D1	2	TNF	8	8	16	0	0	0
2597	D1_2HCD3CD28_05_Cell_CP_102_IFN	D1	2	IFN	4	1	5	0	0	0
2601	D1_2HCD3CD28_05_Cell_CP_105_IFN	D1	2	IFN	0	3	3	0	0	0
2602	D1_2HCD3CD28_05_Cell_CP_105_TNF	D1	2	TNF	10	6	16	0	0	0
2603	D1_2HCD3CD28_05_Cell_CP_107_IFN	D1	2	IFN	0	2	2	0	0	0
2604	D1_2HCD3CD28_05_Cell_CP_107_TNF	D1	2	TNF	5	2	7	0	0	0
2605	D1_2HCD3CD28_05_Cell_CP_108_IFN	D1	2	IFN	4	3	7	0	0	0
2606	D1_2HCD3CD28_05_Cell_CP_108_TNF	D1	2	TNF	17	9	26	0	0	0
2607	D1_2HCD3CD28_05_Cell_CP_109_IFN	D1	2	IFN	0	3	3	0	0	0
2611	D1_2HCD3CD28_05_Cell_CP_110_IFN	D1	2	IFN	0	1	1	0	0	0
2612	D1_2HCD3CD28_05_Cell_CP_110_TNF	D1	2	TNF	22	13	35	0	0	0
2613	D1_2HCD3CD28_05_Cell_CP_111_IFN	D1	2	IFN	1	2	3	0	0	0
2614	D1_2HCD3CD28_05_Cell_CP_111_TNF	D1	2	TNF	1	0	1	0	0	0
2617	D1_2HCD3CD28_05_Cell_CP_113_IFN	D1	2	IFN	1	0	1	0	0	0
2619	D1_2HCD3CD28_05_Cell_CP_115_IFN	D1	2	IFN	24	11	35	0	0	0
2620	D1_2HCD3CD28_05_Cell_CP_115_TNF	D1	2	TNF	14	8	22	0	0	0
2624	D1_2HCD3CD28_05_Cell_CP_118_TNF	D1	2	TNF	21	4	25	3	5	8
2625	D1_2HCD3CD28_05_Cell_CP_119_IFN	D1	2	IFN	9	8	17	0	0	0
2626	D1_2HCD3CD28_05_Cell_CP_119_TNF	D1	2	TNF	25	10	35	5	5	10
2627	D1_2HCD3CD28_05_Cell_CP_12_IFN	D1	2	IFN	1	1	2	0	0	0
2628	D1_2HCD3CD28_05_Cell_CP_12_TNF	D1	2	TNF	13	7	20	4	3	7
2631	D1_2HCD3CD28_05_Cell_CP_121_IFN	D1	2	IFN	0	2	2	0	0	0
2633	D1_2HCD3CD28_05_Cell_CP_122_IFN	D1	2	IFN	1	4	5	0	0	0
2634	D1_2HCD3CD28_05_Cell_CP_122_TNF	D1	2	TNF	0	1	1	0	0	0
2635	D1_2HCD3CD28_05_Cell_CP_123_IFN	D1	2	IFN	0	7	7	0	0	0
2636	D1_2HCD3CD28_05_Cell_CP_123_TNF	D1	2	TNF	1	3	4	0	0	0
2637	D1_2HCD3CD28_05_Cell_CP_124_IFN	D1	2	IFN	2	1	3	0	0	0
2638	D1_2HCD3CD28_05_Cell_CP_124_TNF	D1	2	TNF	13	7	20	7	0	7
2643	D1_2HCD3CD28_05_Cell_CP_15_IFN	D1	2	IFN	0	2	2	0	0	0
2645	D1_2HCD3CD28_05_Cell_CP_16_IFN	D1	2	IFN	6	7	13	0	0	0
2646	D1_2HCD3CD28_05_Cell_CP_16_TNF	D1	2	TNF	4	0	4	0	0	0
2648	D1_2HCD3CD28_05_Cell_CP_17_TNF	D1	2	TNF	1	0	1	0	0	0
2649	D1_2HCD3CD28_05_Cell_CP_18_IFN	D1	2	IFN	0	3	3	0	0	0
2650	D1_2HCD3CD28_05_Cell_CP_18_TNF	D1	2	TNF	22	8	30	0	0	0
2655	D1_2HCD3CD28_05_Cell_CP_21_IFN	D1	2	IFN	2	3	5	0	0	0
2656	D1_2HCD3CD28_05_Cell_CP_21_TNF	D1	2	TNF	3	2	5	0	0	0
2657	D1_2HCD3CD28_05_Cell_CP_22_IFN	D1	2	IFN	0	1	1	0	0	0
2659	D1_2HCD3CD28_05_Cell_CP_23_IFN	D1	2	IFN	0	1	1	0	0	0
2660	D1_2HCD3CD28_05_Cell_CP_23_TNF	D1	2	TNF	1	1	2	0	0	0
2662	D1_2HCD3CD28_05_Cell_CP_25_TNF	D1	2	TNF	0	1	1	0	0	0
2663	D1_2HCD3CD28_05_Cell_CP_26_IFN	D1	2	IFN	0	1	1	0	0	0
2664	D1_2HCD3CD28_05_Cell_CP_26_TNF	D1	2	TNF	18	17	35	0	0	0
2665	D1_2HCD3CD28_05_Cell_CP_27_IFN	D1	2	IFN	1	2	3	0	0	0
2667	D1_2HCD3CD28_05_Cell_CP_28_IFN	D1	2	IFN	0	2	2	0	0	0
2668	D1_2HCD3CD28_05_Cell_CP_28_TNF	D1	2	TNF	0	1	1	0	0	0
2669	D1_2HCD3CD28_05_Cell_CP_29_IFN	D1	2	IFN	4	0	4	0	0	0
2671	D1_2HCD3CD28_05_Cell_CP_30_IFN	D1	2	IFN	1	0	1	0	0	0
2673	D1_2HCD3CD28_05_Cell_CP_31_IFN	D1	2	IFN	2	1	3	0	0	0
2678	D1_2HCD3CD28_05_Cell_CP_33_TNF	D1	2	TNF	1	0	1	0	0	0
2680	D1_2HCD3CD28_05_Cell_CP_34_TNF	D1	2	TNF	1	0	1	0	0	0
2682	D1_2HCD3CD28_05_Cell_CP_35_TNF	D1	2	TNF	1	0	1	0	0	0
2683	D1_2HCD3CD28_05_Cell_CP_36_IFN	D1	2	IFN	1	0	1	0	0	0
2684	D1_2HCD3CD28_05_Cell_CP_36_TNF	D1	2	TNF	1	0	1	0	0	0
2686	D1_2HCD3CD28_05_Cell_CP_37_TNF	D1	2	TNF	1	0	1	0	0	0
2687	D1_2HCD3CD28_05_Cell_CP_38_IFN	D1	2	IFN	0	2	2	0	0	0
2688	D1_2HCD3CD28_05_Cell_CP_38_TNF	D1	2	TNF	1	0	1	0	0	0
2690	D1_2HCD3CD28_05_Cell_CP_39_TNF	D1	2	TNF	2	0	2	0	0	0
2692	D1_2HCD3CD28_05_Cell_CP_40_TNF	D1	2	TNF	0	1	1	0	0	0
2693	D1_2HCD3CD28_05_Cell_CP_41_IFN	D1	2	IFN	7	5	12	0	0	0
2694	D1_2HCD3CD28_05_Cell_CP_41_TNF	D1	2	TNF	19	9	28	0	5	5
2695	D1_2HCD3CD28_05_Cell_CP_43_IFN	D1	2	IFN	10	19	29	0	0	0
2696	D1_2HCD3CD28_05_Cell_CP_43_TNF	D1	2	TNF	19	24	43	0	0	0
2697	D1_2HCD3CD28_05_Cell_CP_44_IFN	D1	2	IFN	0	9	9	0	0	0
2699	D1_2HCD3CD28_05_Cell_CP_45_IFN	D1	2	IFN	5	0	5	0	0	0
2700	D1_2HCD3CD28_05_Cell_CP_45_TNF	D1	2	TNF	0	1	1	0	0	0
2701	D1_2HCD3CD28_05_Cell_CP_46_IFN	D1	2	IFN	3	1	4	0	0	0
2702	D1_2HCD3CD28_05_Cell_CP_46_TNF	D1	2	TNF	2	1	3	0	0	0
2703	D1_2HCD3CD28_05_Cell_CP_47_IFN	D1	2	IFN	1	2	3	0	0	0
2705	D1_2HCD3CD28_05_Cell_CP_48_IFN	D1	2	IFN	3	5	8	0	0	0
2706	D1_2HCD3CD28_05_Cell_CP_48_TNF	D1	2	TNF	4	4	8	3	0	3
2707	D1_2HCD3CD28_05_Cell_CP_49_IFN	D1	2	IFN	7	5	12	0	0	0
2708	D1_2HCD3CD28_05_Cell_CP_49_TNF	D1	2	TNF	9	1	10	5	0	5
2711	D1_2HCD3CD28_05_Cell_CP_50_IFN	D1	2	IFN	2	0	2	0	0	0
2712	D1_2HCD3CD28_05_Cell_CP_50_TNF	D1	2	TNF	0	1	1	0	0	0
2713	D1_2HCD3CD28_05_Cell_CP_51_IFN	D1	2	IFN	0	6	6	0	0	0
2715	D1_2HCD3CD28_05_Cell_CP_52_IFN	D1	2	IFN	12	2	14	0	0	0
2716	D1_2HCD3CD28_05_Cell_CP_52_TNF	D1	2	TNF	1	2	3	0	0	0
2718	D1_2HCD3CD28_05_Cell_CP_53_TNF	D1	2	TNF	1	0	1	0	0	0
2719	D1_2HCD3CD28_05_Cell_CP_54_IFN	D1	2	IFN	2	1	3	0	0	0
2720	D1_2HCD3CD28_05_Cell_CP_54_TNF	D1	2	TNF	1	0	1	0	0	0
2721	D1_2HCD3CD28_05_Cell_CP_55_IFN	D1	2	IFN	1	1	2	0	0	0
2722	D1_2HCD3CD28_05_Cell_CP_55_TNF	D1	2	TNF	1	2	3	0	0	0
2723	D1_2HCD3CD28_05_Cell_CP_57_IFN	D1	2	IFN	3	2	5	0	0	0
2724	D1_2HCD3CD28_05_Cell_CP_57_TNF	D1	2	TNF	1	1	2	0	0	0
2725	D1_2HCD3CD28_05_Cell_CP_58_IFN	D1	2	IFN	3	0	3	0	0	0
2726	D1_2HCD3CD28_05_Cell_CP_58_TNF	D1	2	TNF	7	3	10	0	0	0
2727	D1_2HCD3CD28_05_Cell_CP_59_IFN	D1	2	IFN	5	5	10	0	0	0
2728	D1_2HCD3CD28_05_Cell_CP_59_TNF	D1	2	TNF	0	1	1	0	0	0
2730	D1_2HCD3CD28_05_Cell_CP_6_TNF	D1	2	TNF	5	1	6	0	0	0
2732	D1_2HCD3CD28_05_Cell_CP_60_TNF	D1	2	TNF	1	0	1	0	0	0
2733	D1_2HCD3CD28_05_Cell_CP_61_IFN	D1	2	IFN	0	1	1	0	0	0
2734	D1_2HCD3CD28_05_Cell_CP_61_TNF	D1	2	TNF	3	0	3	0	0	0
2735	D1_2HCD3CD28_05_Cell_CP_63_IFN	D1	2	IFN	8	5	13	0	0	0
2736	D1_2HCD3CD28_05_Cell_CP_63_TNF	D1	2	TNF	2	1	3	0	0	0
2737	D1_2HCD3CD28_05_Cell_CP_64_IFN	D1	2	IFN	0	1	1	0	0	0
2738	D1_2HCD3CD28_05_Cell_CP_64_TNF	D1	2	TNF	0	1	1	0	0	0
2739	D1_2HCD3CD28_05_Cell_CP_65_IFN	D1	2	IFN	28	16	44	0	0	0
2740	D1_2HCD3CD28_05_Cell_CP_65_TNF	D1	2	TNF	1	0	1	0	0	0
2741	D1_2HCD3CD28_05_Cell_CP_67_IFN	D1	2	IFN	16	3	19	0	0	0
2743	D1_2HCD3CD28_05_Cell_CP_68_IFN	D1	2	IFN	0	1	1	0	0	0
2744	D1_2HCD3CD28_05_Cell_CP_68_TNF	D1	2	TNF	17	3	20	3	0	3
2745	D1_2HCD3CD28_05_Cell_CP_69_IFN	D1	2	IFN	0	1	1	0	0	0
2753	D1_2HCD3CD28_05_Cell_CP_72_IFN	D1	2	IFN	11	6	17	0	0	0
2754	D1_2HCD3CD28_05_Cell_CP_72_TNF	D1	2	TNF	3	8	11	0	0	0
2755	D1_2HCD3CD28_05_Cell_CP_73_IFN	D1	2	IFN	6	5	11	0	0	0
2756	D1_2HCD3CD28_05_Cell_CP_73_TNF	D1	2	TNF	6	4	10	0	0	0
2758	D1_2HCD3CD28_05_Cell_CP_75_TNF	D1	2	TNF	0	2	2	0	0	0
2759	D1_2HCD3CD28_05_Cell_CP_77_IFN	D1	2	IFN	0	2	2	0	0	0
2761	D1_2HCD3CD28_05_Cell_CP_78_IFN	D1	2	IFN	0	3	3	0	0	0
2762	D1_2HCD3CD28_05_Cell_CP_78_TNF	D1	2	TNF	0	2	2	0	0	0
2763	D1_2HCD3CD28_05_Cell_CP_8_IFN	D1	2	IFN	19	11	30	0	0	0
2764	D1_2HCD3CD28_05_Cell_CP_8_TNF	D1	2	TNF	1	3	4	0	0	0
2765	D1_2HCD3CD28_05_Cell_CP_80_IFN	D1	2	IFN	10	9	19	0	0	0
2766	D1_2HCD3CD28_05_Cell_CP_80_TNF	D1	2	TNF	4	3	7	0	0	0
2767	D1_2HCD3CD28_05_Cell_CP_81_IFN	D1	2	IFN	0	2	2	0	0	0
2768	D1_2HCD3CD28_05_Cell_CP_81_TNF	D1	2	TNF	1	0	1	0	0	0
2769	D1_2HCD3CD28_05_Cell_CP_84_IFN	D1	2	IFN	0	2	2	0	0	0
2770	D1_2HCD3CD28_05_Cell_CP_84_TNF	D1	2	TNF	26	20	46	4	0	4
2771	D1_2HCD3CD28_05_Cell_CP_85_IFN	D1	2	IFN	0	3	3	0	0	0
2774	D1_2HCD3CD28_05_Cell_CP_86_TNF	D1	2	TNF	1	1	2	0	0	0
2776	D1_2HCD3CD28_05_Cell_CP_87_TNF	D1	2	TNF	2	0	2	0	0	0
2779	D1_2HCD3CD28_05_Cell_CP_9_IFN	D1	2	IFN	1	3	4	0	0	0
2780	D1_2HCD3CD28_05_Cell_CP_9_TNF	D1	2	TNF	5	3	8	0	0	0
2781	D1_2HCD3CD28_05_Cell_CP_90_IFN	D1	2	IFN	0	2	2	0	0	0
2783	D1_2HCD3CD28_05_Cell_CP_91_IFN	D1	2	IFN	1	1	2	0	0	0
2784	D1_2HCD3CD28_05_Cell_CP_91_TNF	D1	2	TNF	10	5	15	0	0	0
2785	D1_2HCD3CD28_05_Cell_CP_92_IFN	D1	2	IFN	1	1	2	0	0	0
2786	D1_2HCD3CD28_05_Cell_CP_92_TNF	D1	2	TNF	1	0	1	0	0	0
2789	D1_2HCD3CD28_05_Cell_CP_95_IFN	D1	2	IFN	0	3	3	0	0	0
2791	D1_2HCD3CD28_05_Cell_CP_96_IFN	D1	2	IFN	1	3	4	0	0	0
2792	D1_2HCD3CD28_05_Cell_CP_96_TNF	D1	2	TNF	2	4	6	0	0	0
2793	D1_2HCD3CD28_05_Cell_CP_97_IFN	D1	2	IFN	1	0	1	0	0	0
2795	D1_2HCD3CD28_05_Cell_CP_98_IFN	D1	2	IFN	2	0	2	0	0	0
2796	D1_2HCD3CD28_05_Cell_CP_98_TNF	D1	2	TNF	1	0	1	0	0	0
2798	D1_2HCD3CD28_05_Cell_CP_99_TNF	D1	2	TNF	0	1	1	0	0	0
2799	D1_2HCD3CD28_06_Cell_CP_10_IFN	D1	2	IFN	1	0	1	0	0	0
2802	D1_2HCD3CD28_06_Cell_CP_100_TNF	D1	2	TNF	1	1	2	0	0	0
2805	D1_2HCD3CD28_06_Cell_CP_103_IFN	D1	2	IFN	1	4	5	0	0	0
2806	D1_2HCD3CD28_06_Cell_CP_103_TNF	D1	2	TNF	1	0	1	0	0	0
2807	D1_2HCD3CD28_06_Cell_CP_104_IFN	D1	2	IFN	0	1	1	0	0	0
2810	D1_2HCD3CD28_06_Cell_CP_105_TNF	D1	2	TNF	0	1	1	0	0	0
2811	D1_2HCD3CD28_06_Cell_CP_106_IFN	D1	2	IFN	6	7	13	0	0	0
2812	D1_2HCD3CD28_06_Cell_CP_106_TNF	D1	2	TNF	4	3	7	0	0	0
2813	D1_2HCD3CD28_06_Cell_CP_107_IFN	D1	2	IFN	1	0	1	0	0	0
2814	D1_2HCD3CD28_06_Cell_CP_107_TNF	D1	2	TNF	9	4	13	0	0	0
2815	D1_2HCD3CD28_06_Cell_CP_108_IFN	D1	2	IFN	0	1	1	0	0	0
2817	D1_2HCD3CD28_06_Cell_CP_109_IFN	D1	2	IFN	0	1	1	0	0	0
2818	D1_2HCD3CD28_06_Cell_CP_109_TNF	D1	2	TNF	1	2	3	0	0	0
2822	D1_2HCD3CD28_06_Cell_CP_111_TNF	D1	2	TNF	3	0	3	0	0	0
2823	D1_2HCD3CD28_06_Cell_CP_112_IFN	D1	2	IFN	1	0	1	0	0	0
2824	D1_2HCD3CD28_06_Cell_CP_112_TNF	D1	2	TNF	1	4	5	0	0	0
2825	D1_2HCD3CD28_06_Cell_CP_113_IFN	D1	2	IFN	1	0	1	0	0	0
2826	D1_2HCD3CD28_06_Cell_CP_113_TNF	D1	2	TNF	2	1	3	0	0	0
2827	D1_2HCD3CD28_06_Cell_CP_114_IFN	D1	2	IFN	1	5	6	0	0	0
2828	D1_2HCD3CD28_06_Cell_CP_114_TNF	D1	2	TNF	6	12	18	0	0	0
2829	D1_2HCD3CD28_06_Cell_CP_115_IFN	D1	2	IFN	59	13	72	0	0	0
2830	D1_2HCD3CD28_06_Cell_CP_115_TNF	D1	2	TNF	12	10	22	5	7	12
2831	D1_2HCD3CD28_06_Cell_CP_116_IFN	D1	2	IFN	1	2	3	0	0	0
2832	D1_2HCD3CD28_06_Cell_CP_116_TNF	D1	2	TNF	6	3	9	0	0	0
2833	D1_2HCD3CD28_06_Cell_CP_117_IFN	D1	2	IFN	0	2	2	0	0	0
2834	D1_2HCD3CD28_06_Cell_CP_117_TNF	D1	2	TNF	0	1	1	0	0	0
2835	D1_2HCD3CD28_06_Cell_CP_118_IFN	D1	2	IFN	22	13	35	0	0	0
2836	D1_2HCD3CD28_06_Cell_CP_118_TNF	D1	2	TNF	21	8	29	0	0	0
2839	D1_2HCD3CD28_06_Cell_CP_12_IFN	D1	2	IFN	32	10	42	0	0	0
2840	D1_2HCD3CD28_06_Cell_CP_12_TNF	D1	2	TNF	13	4	17	0	0	0
2841	D1_2HCD3CD28_06_Cell_CP_120_IFN	D1	2	IFN	4	3	7	0	0	0
2842	D1_2HCD3CD28_06_Cell_CP_120_TNF	D1	2	TNF	3	2	5	0	0	0
2845	D1_2HCD3CD28_06_Cell_CP_122_IFN	D1	2	IFN	1	3	4	0	0	0
2846	D1_2HCD3CD28_06_Cell_CP_122_TNF	D1	2	TNF	4	1	5	0	0	0
2847	D1_2HCD3CD28_06_Cell_CP_123_IFN	D1	2	IFN	1	0	1	0	0	0
2849	D1_2HCD3CD28_06_Cell_CP_124_IFN	D1	2	IFN	20	22	42	0	0	0
2850	D1_2HCD3CD28_06_Cell_CP_124_TNF	D1	2	TNF	38	36	74	6	0	6
2853	D1_2HCD3CD28_06_Cell_CP_126_IFN	D1	2	IFN	0	1	1	0	0	0
2854	D1_2HCD3CD28_06_Cell_CP_126_TNF	D1	2	TNF	4	2	6	0	0	0
2856	D1_2HCD3CD28_06_Cell_CP_127_TNF	D1	2	TNF	0	2	2	0	0	0
2859	D1_2HCD3CD28_06_Cell_CP_13_IFN	D1	2	IFN	54	15	69	0	0	0
2860	D1_2HCD3CD28_06_Cell_CP_13_TNF	D1	2	TNF	10	6	16	0	0	0
2861	D1_2HCD3CD28_06_Cell_CP_14_IFN	D1	2	IFN	36	22	58	0	0	0
2862	D1_2HCD3CD28_06_Cell_CP_14_TNF	D1	2	TNF	5	2	7	0	0	0
2863	D1_2HCD3CD28_06_Cell_CP_16_IFN	D1	2	IFN	4	3	7	0	0	0
2864	D1_2HCD3CD28_06_Cell_CP_16_TNF	D1	2	TNF	6	19	25	0	0	0
2866	D1_2HCD3CD28_06_Cell_CP_17_TNF	D1	2	TNF	0	2	2	0	0	0
2867	D1_2HCD3CD28_06_Cell_CP_18_IFN	D1	2	IFN	1	16	17	0	0	0
2868	D1_2HCD3CD28_06_Cell_CP_18_TNF	D1	2	TNF	7	31	38	3	0	3
2869	D1_2HCD3CD28_06_Cell_CP_19_IFN	D1	2	IFN	14	11	25	0	0	0
2870	D1_2HCD3CD28_06_Cell_CP_19_TNF	D1	2	TNF	13	9	22	3	0	3
2871	D1_2HCD3CD28_06_Cell_CP_2_IFN	D1	2	IFN	3	1	4	0	0	0
2872	D1_2HCD3CD28_06_Cell_CP_2_TNF	D1	2	TNF	7	0	7	0	0	0
2873	D1_2HCD3CD28_06_Cell_CP_20_IFN	D1	2	IFN	0	1	1	0	0	0
2874	D1_2HCD3CD28_06_Cell_CP_20_TNF	D1	2	TNF	1	0	1	0	0	0
2875	D1_2HCD3CD28_06_Cell_CP_21_IFN	D1	2	IFN	0	1	1	0	0	0
2876	D1_2HCD3CD28_06_Cell_CP_21_TNF	D1	2	TNF	1	1	2	0	0	0
2877	D1_2HCD3CD28_06_Cell_CP_22_IFN	D1	2	IFN	0	1	1	0	0	0
2884	D1_2HCD3CD28_06_Cell_CP_25_TNF	D1	2	TNF	21	16	37	5	0	5
2885	D1_2HCD3CD28_06_Cell_CP_26_IFN	D1	2	IFN	0	1	1	0	0	0
2888	D1_2HCD3CD28_06_Cell_CP_27_TNF	D1	2	TNF	2	0	2	0	0	0
2889	D1_2HCD3CD28_06_Cell_CP_28_IFN	D1	2	IFN	55	24	79	0	0	0
2890	D1_2HCD3CD28_06_Cell_CP_28_TNF	D1	2	TNF	3	0	3	0	0	0
2891	D1_2HCD3CD28_06_Cell_CP_29_IFN	D1	2	IFN	3	1	4	0	0	0
2892	D1_2HCD3CD28_06_Cell_CP_29_TNF	D1	2	TNF	7	3	10	3	3	6
2894	D1_2HCD3CD28_06_Cell_CP_30_TNF	D1	2	TNF	4	7	11	0	0	0
2896	D1_2HCD3CD28_06_Cell_CP_31_TNF	D1	2	TNF	0	1	1	0	0	0
2898	D1_2HCD3CD28_06_Cell_CP_32_TNF	D1	2	TNF	0	4	4	0	0	0
2899	D1_2HCD3CD28_06_Cell_CP_33_IFN	D1	2	IFN	1	0	1	0	0	0
2901	D1_2HCD3CD28_06_Cell_CP_34_IFN	D1	2	IFN	0	2	2	0	0	0
2902	D1_2HCD3CD28_06_Cell_CP_34_TNF	D1	2	TNF	0	1	1	0	0	0
2903	D1_2HCD3CD28_06_Cell_CP_35_IFN	D1	2	IFN	1	0	1	0	0	0
2904	D1_2HCD3CD28_06_Cell_CP_35_TNF	D1	2	TNF	1	0	1	0	0	0
2905	D1_2HCD3CD28_06_Cell_CP_36_IFN	D1	2	IFN	9	8	17	0	0	0
2906	D1_2HCD3CD28_06_Cell_CP_36_TNF	D1	2	TNF	3	1	4	0	0	0
2908	D1_2HCD3CD28_06_Cell_CP_37_TNF	D1	2	TNF	1	0	1	0	0	0
2910	D1_2HCD3CD28_06_Cell_CP_38_TNF	D1	2	TNF	1	0	1	3	0	3
2911	D1_2HCD3CD28_06_Cell_CP_39_IFN	D1	2	IFN	0	1	1	0	0	0
2912	D1_2HCD3CD28_06_Cell_CP_39_TNF	D1	2	TNF	0	1	1	0	0	0
2913	D1_2HCD3CD28_06_Cell_CP_41_IFN	D1	2	IFN	30	11	41	0	0	0
2914	D1_2HCD3CD28_06_Cell_CP_41_TNF	D1	2	TNF	9	2	11	0	0	0
2915	D1_2HCD3CD28_06_Cell_CP_43_IFN	D1	2	IFN	13	3	16	0	0	0
2916	D1_2HCD3CD28_06_Cell_CP_43_TNF	D1	2	TNF	2	0	2	0	0	0
2917	D1_2HCD3CD28_06_Cell_CP_44_IFN	D1	2	IFN	1	0	1	0	0	0
2919	D1_2HCD3CD28_06_Cell_CP_45_IFN	D1	2	IFN	2	0	2	0	0	0
2920	D1_2HCD3CD28_06_Cell_CP_45_TNF	D1	2	TNF	0	1	1	0	0	0
2921	D1_2HCD3CD28_06_Cell_CP_46_IFN	D1	2	IFN	24	13	37	0	0	0
2923	D1_2HCD3CD28_06_Cell_CP_47_IFN	D1	2	IFN	6	3	9	0	0	0
2924	D1_2HCD3CD28_06_Cell_CP_47_TNF	D1	2	TNF	7	3	10	0	0	0
2925	D1_2HCD3CD28_06_Cell_CP_48_IFN	D1	2	IFN	3	0	3	0	0	0
2926	D1_2HCD3CD28_06_Cell_CP_48_TNF	D1	2	TNF	15	15	30	6	4	10
2927	D1_2HCD3CD28_06_Cell_CP_49_IFN	D1	2	IFN	3	0	3	0	0	0
2928	D1_2HCD3CD28_06_Cell_CP_49_TNF	D1	2	TNF	5	0	5	0	0	0
2929	D1_2HCD3CD28_06_Cell_CP_5_IFN	D1	2	IFN	6	10	16	0	0	0
2930	D1_2HCD3CD28_06_Cell_CP_5_TNF	D1	2	TNF	9	4	13	0	0	0
2931	D1_2HCD3CD28_06_Cell_CP_50_IFN	D1	2	IFN	6	2	8	0	0	0
2932	D1_2HCD3CD28_06_Cell_CP_50_TNF	D1	2	TNF	13	6	19	3	0	3
2933	D1_2HCD3CD28_06_Cell_CP_52_IFN	D1	2	IFN	8	2	10	0	0	0
2934	D1_2HCD3CD28_06_Cell_CP_52_TNF	D1	2	TNF	7	1	8	0	0	0
2935	D1_2HCD3CD28_06_Cell_CP_53_IFN	D1	2	IFN	2	2	4	0	0	0
2936	D1_2HCD3CD28_06_Cell_CP_53_TNF	D1	2	TNF	4	0	4	0	0	0
2937	D1_2HCD3CD28_06_Cell_CP_54_IFN	D1	2	IFN	0	1	1	0	0	0
2938	D1_2HCD3CD28_06_Cell_CP_54_TNF	D1	2	TNF	2	0	2	0	0	0
2939	D1_2HCD3CD28_06_Cell_CP_56_IFN	D1	2	IFN	1	1	2	0	0	0
2940	D1_2HCD3CD28_06_Cell_CP_56_TNF	D1	2	TNF	1	1	2	0	0	0
2941	D1_2HCD3CD28_06_Cell_CP_57_IFN	D1	2	IFN	4	4	8	0	0	0
2942	D1_2HCD3CD28_06_Cell_CP_57_TNF	D1	2	TNF	3	1	4	0	0	0
2943	D1_2HCD3CD28_06_Cell_CP_58_IFN	D1	2	IFN	4	0	4	0	0	0
2944	D1_2HCD3CD28_06_Cell_CP_58_TNF	D1	2	TNF	7	8	15	0	0	0
2945	D1_2HCD3CD28_06_Cell_CP_59_IFN	D1	2	IFN	0	1	1	0	0	0
2946	D1_2HCD3CD28_06_Cell_CP_59_TNF	D1	2	TNF	1	1	2	0	0	0
2949	D1_2HCD3CD28_06_Cell_CP_60_IFN	D1	2	IFN	1	0	1	0	0	0
2950	D1_2HCD3CD28_06_Cell_CP_60_TNF	D1	2	TNF	0	1	1	0	0	0
2951	D1_2HCD3CD28_06_Cell_CP_61_IFN	D1	2	IFN	0	1	1	0	0	0
2952	D1_2HCD3CD28_06_Cell_CP_61_TNF	D1	2	TNF	2	1	3	0	0	0
2953	D1_2HCD3CD28_06_Cell_CP_63_IFN	D1	2	IFN	0	1	1	0	0	0
2954	D1_2HCD3CD28_06_Cell_CP_63_TNF	D1	2	TNF	1	0	1	0	0	0
2955	D1_2HCD3CD28_06_Cell_CP_64_IFN	D1	2	IFN	12	4	16	0	0	0
2957	D1_2HCD3CD28_06_Cell_CP_65_IFN	D1	2	IFN	0	2	2	0	0	0
2958	D1_2HCD3CD28_06_Cell_CP_65_TNF	D1	2	TNF	1	3	4	0	0	0
2959	D1_2HCD3CD28_06_Cell_CP_67_IFN	D1	2	IFN	3	0	3	0	0	0
2960	D1_2HCD3CD28_06_Cell_CP_67_TNF	D1	2	TNF	1	2	3	0	0	0
2962	D1_2HCD3CD28_06_Cell_CP_68_TNF	D1	2	TNF	5	1	6	3	3	6
2963	D1_2HCD3CD28_06_Cell_CP_69_IFN	D1	2	IFN	23	11	34	0	0	0
2964	D1_2HCD3CD28_06_Cell_CP_69_TNF	D1	2	TNF	1	1	2	0	0	0
2965	D1_2HCD3CD28_06_Cell_CP_70_IFN	D1	2	IFN	0	1	1	0	0	0
2966	D1_2HCD3CD28_06_Cell_CP_70_TNF	D1	2	TNF	1	0	1	0	0	0
2967	D1_2HCD3CD28_06_Cell_CP_71_IFN	D1	2	IFN	11	7	18	0	0	0
2970	D1_2HCD3CD28_06_Cell_CP_72_TNF	D1	2	TNF	0	1	1	0	0	0
2971	D1_2HCD3CD28_06_Cell_CP_73_IFN	D1	2	IFN	1	1	2	0	0	0
2972	D1_2HCD3CD28_06_Cell_CP_73_TNF	D1	2	TNF	0	1	1	0	0	0
2975	D1_2HCD3CD28_06_Cell_CP_75_IFN	D1	2	IFN	1	0	1	0	0	0
2976	D1_2HCD3CD28_06_Cell_CP_75_TNF	D1	2	TNF	10	0	10	0	0	0
2977	D1_2HCD3CD28_06_Cell_CP_77_IFN	D1	2	IFN	1	0	1	0	0	0
2978	D1_2HCD3CD28_06_Cell_CP_77_TNF	D1	2	TNF	1	0	1	0	0	0
2980	D1_2HCD3CD28_06_Cell_CP_78_TNF	D1	2	TNF	3	3	6	0	0	0
2981	D1_2HCD3CD28_06_Cell_CP_79_IFN	D1	2	IFN	0	1	1	0	0	0
2985	D1_2HCD3CD28_06_Cell_CP_80_IFN	D1	2	IFN	4	1	5	0	0	0
2986	D1_2HCD3CD28_06_Cell_CP_80_TNF	D1	2	TNF	22	13	35	4	0	4
2987	D1_2HCD3CD28_06_Cell_CP_81_IFN	D1	2	IFN	2	1	3	0	0	0
2990	D1_2HCD3CD28_06_Cell_CP_82_TNF	D1	2	TNF	0	1	1	0	0	0
2993	D1_2HCD3CD28_06_Cell_CP_84_IFN	D1	2	IFN	1	1	2	0	0	0
2994	D1_2HCD3CD28_06_Cell_CP_84_TNF	D1	2	TNF	4	11	15	7	0	7
2995	D1_2HCD3CD28_06_Cell_CP_85_IFN	D1	2	IFN	0	2	2	0	0	0
2996	D1_2HCD3CD28_06_Cell_CP_85_TNF	D1	2	TNF	1	1	2	0	0	0
2997	D1_2HCD3CD28_06_Cell_CP_86_IFN	D1	2	IFN	8	4	12	0	0	0
2998	D1_2HCD3CD28_06_Cell_CP_86_TNF	D1	2	TNF	3	3	6	0	0	0
3000	D1_2HCD3CD28_06_Cell_CP_87_TNF	D1	2	TNF	3	0	3	0	0	0
3001	D1_2HCD3CD28_06_Cell_CP_88_IFN	D1	2	IFN	0	1	1	0	0	0
3007	D1_2HCD3CD28_06_Cell_CP_90_IFN	D1	2	IFN	2	2	4	0	0	0
3008	D1_2HCD3CD28_06_Cell_CP_90_TNF	D1	2	TNF	2	3	5	0	0	0
3011	D1_2HCD3CD28_06_Cell_CP_93_IFN	D1	2	IFN	1	0	1	0	0	0
3013	D1_2HCD3CD28_06_Cell_CP_94_IFN	D1	2	IFN	21	17	38	0	0	0
3014	D1_2HCD3CD28_06_Cell_CP_94_TNF	D1	2	TNF	5	4	9	0	0	0
3015	D1_2HCD3CD28_06_Cell_CP_95_IFN	D1	2	IFN	3	5	8	0	0	0
3017	D1_2HCD3CD28_06_Cell_CP_96_IFN	D1	2	IFN	0	1	1	0	0	0
3018	D1_2HCD3CD28_06_Cell_CP_96_TNF	D1	2	TNF	7	3	10	0	0	0
3019	D1_2HCD3CD28_06_Cell_CP_98_IFN	D1	2	IFN	0	2	2	0	0	0
3021	D1_2HCD3CD28_06_Cell_CP_99_IFN	D1	2	IFN	0	1	1	0	0	0
3022	D1_2HCD3CD28_06_Cell_CP_99_TNF	D1	2	TNF	1	0	1	0	0	0
3023	D1_2HCD3CD28_07_Cell_CP_100_IFN	D1	2	IFN	28	20	48	0	0	0
3024	D1_2HCD3CD28_07_Cell_CP_100_TNF	D1	2	TNF	21	13	34	0	0	0
3026	D1_2HCD3CD28_07_Cell_CP_101_TNF	D1	2	TNF	0	1	1	0	0	0
3027	D1_2HCD3CD28_07_Cell_CP_102_IFN	D1	2	IFN	1	0	1	0	0	0
3028	D1_2HCD3CD28_07_Cell_CP_102_TNF	D1	2	TNF	14	1	15	0	0	0
3029	D1_2HCD3CD28_07_Cell_CP_103_IFN	D1	2	IFN	7	1	8	0	0	0
3030	D1_2HCD3CD28_07_Cell_CP_103_TNF	D1	2	TNF	3	0	3	0	0	0
3031	D1_2HCD3CD28_07_Cell_CP_104_IFN	D1	2	IFN	11	5	16	0	0	0
3032	D1_2HCD3CD28_07_Cell_CP_104_TNF	D1	2	TNF	19	9	28	0	0	0
3034	D1_2HCD3CD28_07_Cell_CP_105_TNF	D1	2	TNF	9	4	13	0	0	0
3035	D1_2HCD3CD28_07_Cell_CP_106_IFN	D1	2	IFN	8	7	15	0	0	0
3036	D1_2HCD3CD28_07_Cell_CP_106_TNF	D1	2	TNF	9	2	11	0	0	0
3037	D1_2HCD3CD28_07_Cell_CP_108_IFN	D1	2	IFN	3	5	8	0	0	0
3038	D1_2HCD3CD28_07_Cell_CP_108_TNF	D1	2	TNF	4	1	5	0	0	0
3039	D1_2HCD3CD28_07_Cell_CP_109_IFN	D1	2	IFN	0	2	2	0	0	0
3041	D1_2HCD3CD28_07_Cell_CP_11_IFN	D1	2	IFN	0	3	3	0	0	0
3042	D1_2HCD3CD28_07_Cell_CP_11_TNF	D1	2	TNF	1	0	1	0	0	0
3043	D1_2HCD3CD28_07_Cell_CP_110_IFN	D1	2	IFN	0	3	3	0	0	0
3045	D1_2HCD3CD28_07_Cell_CP_111_IFN	D1	2	IFN	1	0	1	0	0	0
3048	D1_2HCD3CD28_07_Cell_CP_112_TNF	D1	2	TNF	1	0	1	0	0	0
3049	D1_2HCD3CD28_07_Cell_CP_113_IFN	D1	2	IFN	0	4	4	0	0	0
3050	D1_2HCD3CD28_07_Cell_CP_113_TNF	D1	2	TNF	0	3	3	0	0	0
3051	D1_2HCD3CD28_07_Cell_CP_114_IFN	D1	2	IFN	2	1	3	0	0	0
3053	D1_2HCD3CD28_07_Cell_CP_115_IFN	D1	2	IFN	0	1	1	0	0	0
3055	D1_2HCD3CD28_07_Cell_CP_116_IFN	D1	2	IFN	0	1	1	0	0	0
3057	D1_2HCD3CD28_07_Cell_CP_117_IFN	D1	2	IFN	23	21	44	0	0	0
3058	D1_2HCD3CD28_07_Cell_CP_117_TNF	D1	2	TNF	10	3	13	0	0	0
3059	D1_2HCD3CD28_07_Cell_CP_118_IFN	D1	2	IFN	0	1	1	0	0	0
3060	D1_2HCD3CD28_07_Cell_CP_118_TNF	D1	2	TNF	2	0	2	0	0	0
3061	D1_2HCD3CD28_07_Cell_CP_119_IFN	D1	2	IFN	77	6	83	0	0	0
3062	D1_2HCD3CD28_07_Cell_CP_119_TNF	D1	2	TNF	29	2	31	0	0	0
3063	D1_2HCD3CD28_07_Cell_CP_12_IFN	D1	2	IFN	2	1	3	0	0	0
3067	D1_2HCD3CD28_07_Cell_CP_121_IFN	D1	2	IFN	0	1	1	0	0	0
3068	D1_2HCD3CD28_07_Cell_CP_121_TNF	D1	2	TNF	1	0	1	0	0	0
3069	D1_2HCD3CD28_07_Cell_CP_123_IFN	D1	2	IFN	7	0	7	0	0	0
3070	D1_2HCD3CD28_07_Cell_CP_123_TNF	D1	2	TNF	2	1	3	0	0	0
3072	D1_2HCD3CD28_07_Cell_CP_124_TNF	D1	2	TNF	27	8	35	6	5	11
3073	D1_2HCD3CD28_07_Cell_CP_125_IFN	D1	2	IFN	11	4	15	0	0	0
3074	D1_2HCD3CD28_07_Cell_CP_125_TNF	D1	2	TNF	9	5	14	0	0	0
3075	D1_2HCD3CD28_07_Cell_CP_126_IFN	D1	2	IFN	0	1	1	0	0	0
3076	D1_2HCD3CD28_07_Cell_CP_126_TNF	D1	2	TNF	1	0	1	0	0	0
3077	D1_2HCD3CD28_07_Cell_CP_127_IFN	D1	2	IFN	1	1	2	0	0	0
3078	D1_2HCD3CD28_07_Cell_CP_127_TNF	D1	2	TNF	0	1	1	0	0	0
3079	D1_2HCD3CD28_07_Cell_CP_128_IFN	D1	2	IFN	6	2	8	0	0	0
3080	D1_2HCD3CD28_07_Cell_CP_128_TNF	D1	2	TNF	4	1	5	0	0	0
3081	D1_2HCD3CD28_07_Cell_CP_129_IFN	D1	2	IFN	2	2	4	0	0	0
3082	D1_2HCD3CD28_07_Cell_CP_129_TNF	D1	2	TNF	5	6	11	0	0	0
3083	D1_2HCD3CD28_07_Cell_CP_13_IFN	D1	2	IFN	6	5	11	0	0	0
3084	D1_2HCD3CD28_07_Cell_CP_13_TNF	D1	2	TNF	2	0	2	0	0	0
3087	D1_2HCD3CD28_07_Cell_CP_131_IFN	D1	2	IFN	1	2	3	0	0	0
3088	D1_2HCD3CD28_07_Cell_CP_131_TNF	D1	2	TNF	1	0	1	0	0	0
3089	D1_2HCD3CD28_07_Cell_CP_132_IFN	D1	2	IFN	0	1	1	0	0	0
3090	D1_2HCD3CD28_07_Cell_CP_132_TNF	D1	2	TNF	1	0	1	0	0	0
3091	D1_2HCD3CD28_07_Cell_CP_134_IFN	D1	2	IFN	1	0	1	0	0	0
3092	D1_2HCD3CD28_07_Cell_CP_134_TNF	D1	2	TNF	0	1	1	0	0	0
3093	D1_2HCD3CD28_07_Cell_CP_135_IFN	D1	2	IFN	1	1	2	0	0	0
3094	D1_2HCD3CD28_07_Cell_CP_135_TNF	D1	2	TNF	9	5	14	0	0	0
3095	D1_2HCD3CD28_07_Cell_CP_136_IFN	D1	2	IFN	1	0	1	0	0	0
3096	D1_2HCD3CD28_07_Cell_CP_136_TNF	D1	2	TNF	1	0	1	0	0	0
3098	D1_2HCD3CD28_07_Cell_CP_137_TNF	D1	2	TNF	3	1	4	0	0	0
3101	D1_2HCD3CD28_07_Cell_CP_139_IFN	D1	2	IFN	4	4	8	0	0	0
3102	D1_2HCD3CD28_07_Cell_CP_139_TNF	D1	2	TNF	3	1	4	0	0	0
3103	D1_2HCD3CD28_07_Cell_CP_14_IFN	D1	2	IFN	6	4	10	0	0	0
3104	D1_2HCD3CD28_07_Cell_CP_14_TNF	D1	2	TNF	11	4	15	0	0	0
3105	D1_2HCD3CD28_07_Cell_CP_140_IFN	D1	2	IFN	4	2	6	0	0	0
3106	D1_2HCD3CD28_07_Cell_CP_140_TNF	D1	2	TNF	6	3	9	7	4	11
3108	D1_2HCD3CD28_07_Cell_CP_141_TNF	D1	2	TNF	2	1	3	0	0	0
3109	D1_2HCD3CD28_07_Cell_CP_142_IFN	D1	2	IFN	12	1	13	0	0	0
3110	D1_2HCD3CD28_07_Cell_CP_142_TNF	D1	2	TNF	10	12	22	0	0	0
3111	D1_2HCD3CD28_07_Cell_CP_144_IFN	D1	2	IFN	3	1	4	0	0	0
3112	D1_2HCD3CD28_07_Cell_CP_144_TNF	D1	2	TNF	0	1	1	0	0	0
3113	D1_2HCD3CD28_07_Cell_CP_146_IFN	D1	2	IFN	0	2	2	0	0	0
3115	D1_2HCD3CD28_07_Cell_CP_147_IFN	D1	2	IFN	1	2	3	0	0	0
3117	D1_2HCD3CD28_07_Cell_CP_15_IFN	D1	2	IFN	1	0	1	0	0	0
3118	D1_2HCD3CD28_07_Cell_CP_15_TNF	D1	2	TNF	1	0	1	0	0	0
3119	D1_2HCD3CD28_07_Cell_CP_17_IFN	D1	2	IFN	0	1	1	0	0	0
3120	D1_2HCD3CD28_07_Cell_CP_17_TNF	D1	2	TNF	1	0	1	0	0	0
3121	D1_2HCD3CD28_07_Cell_CP_18_IFN	D1	2	IFN	8	5	13	0	0	0
3122	D1_2HCD3CD28_07_Cell_CP_18_TNF	D1	2	TNF	4	2	6	0	0	0
3126	D1_2HCD3CD28_07_Cell_CP_20_TNF	D1	2	TNF	0	1	1	0	0	0
3127	D1_2HCD3CD28_07_Cell_CP_21_IFN	D1	2	IFN	1	0	1	0	0	0
3128	D1_2HCD3CD28_07_Cell_CP_21_TNF	D1	2	TNF	0	1	1	0	0	0
3129	D1_2HCD3CD28_07_Cell_CP_22_IFN	D1	2	IFN	9	1	10	0	0	0
3130	D1_2HCD3CD28_07_Cell_CP_22_TNF	D1	2	TNF	9	4	13	0	0	0
3131	D1_2HCD3CD28_07_Cell_CP_23_IFN	D1	2	IFN	0	1	1	0	0	0
3132	D1_2HCD3CD28_07_Cell_CP_23_TNF	D1	2	TNF	9	2	11	4	0	4
3133	D1_2HCD3CD28_07_Cell_CP_24_IFN	D1	2	IFN	1	3	4	0	0	0
3134	D1_2HCD3CD28_07_Cell_CP_24_TNF	D1	2	TNF	0	1	1	0	0	0
3135	D1_2HCD3CD28_07_Cell_CP_25_IFN	D1	2	IFN	9	5	14	0	0	0
3136	D1_2HCD3CD28_07_Cell_CP_25_TNF	D1	2	TNF	4	3	7	0	0	0
3137	D1_2HCD3CD28_07_Cell_CP_26_IFN	D1	2	IFN	4	0	4	0	0	0
3138	D1_2HCD3CD28_07_Cell_CP_26_TNF	D1	2	TNF	1	1	2	0	0	0
3139	D1_2HCD3CD28_07_Cell_CP_27_IFN	D1	2	IFN	1	1	2	0	0	0
3140	D1_2HCD3CD28_07_Cell_CP_27_TNF	D1	2	TNF	3	3	6	0	0	0
3142	D1_2HCD3CD28_07_Cell_CP_28_TNF	D1	2	TNF	8	9	17	5	4	9
3143	D1_2HCD3CD28_07_Cell_CP_29_IFN	D1	2	IFN	0	4	4	0	0	0
3144	D1_2HCD3CD28_07_Cell_CP_29_TNF	D1	2	TNF	0	1	1	0	0	0
3145	D1_2HCD3CD28_07_Cell_CP_33_IFN	D1	2	IFN	0	4	4	0	0	0
3146	D1_2HCD3CD28_07_Cell_CP_33_TNF	D1	2	TNF	0	1	1	0	0	0
3148	D1_2HCD3CD28_07_Cell_CP_34_TNF	D1	2	TNF	8	0	8	0	0	0
3151	D1_2HCD3CD28_07_Cell_CP_36_IFN	D1	2	IFN	26	8	34	0	0	0
3152	D1_2HCD3CD28_07_Cell_CP_36_TNF	D1	2	TNF	9	3	12	0	0	0
3155	D1_2HCD3CD28_07_Cell_CP_38_IFN	D1	2	IFN	2	3	5	0	0	0
3156	D1_2HCD3CD28_07_Cell_CP_38_TNF	D1	2	TNF	2	1	3	0	0	0
3157	D1_2HCD3CD28_07_Cell_CP_40_IFN	D1	2	IFN	3	0	3	0	0	0
3158	D1_2HCD3CD28_07_Cell_CP_40_TNF	D1	2	TNF	2	2	4	0	0	0
3159	D1_2HCD3CD28_07_Cell_CP_41_IFN	D1	2	IFN	46	17	63	0	0	0
3160	D1_2HCD3CD28_07_Cell_CP_41_TNF	D1	2	TNF	7	3	10	0	0	0
3161	D1_2HCD3CD28_07_Cell_CP_42_IFN	D1	2	IFN	5	5	10	0	0	0
3162	D1_2HCD3CD28_07_Cell_CP_42_TNF	D1	2	TNF	21	17	38	7	5	12
3165	D1_2HCD3CD28_07_Cell_CP_44_IFN	D1	2	IFN	0	1	1	0	0	0
3166	D1_2HCD3CD28_07_Cell_CP_44_TNF	D1	2	TNF	1	0	1	0	0	0
3167	D1_2HCD3CD28_07_Cell_CP_45_IFN	D1	2	IFN	3	0	3	0	0	0
3168	D1_2HCD3CD28_07_Cell_CP_45_TNF	D1	2	TNF	1	0	1	0	0	0
3169	D1_2HCD3CD28_07_Cell_CP_46_IFN	D1	2	IFN	1	0	1	0	0	0
3171	D1_2HCD3CD28_07_Cell_CP_47_IFN	D1	2	IFN	0	3	3	0	0	0
3172	D1_2HCD3CD28_07_Cell_CP_47_TNF	D1	2	TNF	0	1	1	0	0	0
3173	D1_2HCD3CD28_07_Cell_CP_48_IFN	D1	2	IFN	1	1	2	0	0	0
3175	D1_2HCD3CD28_07_Cell_CP_49_IFN	D1	2	IFN	6	1	7	0	0	0
3176	D1_2HCD3CD28_07_Cell_CP_49_TNF	D1	2	TNF	5	3	8	0	0	0
3178	D1_2HCD3CD28_07_Cell_CP_50_TNF	D1	2	TNF	1	1	2	0	0	0
3179	D1_2HCD3CD28_07_Cell_CP_51_IFN	D1	2	IFN	1	0	1	0	0	0
3181	D1_2HCD3CD28_07_Cell_CP_52_IFN	D1	2	IFN	0	1	1	0	0	0
3184	D1_2HCD3CD28_07_Cell_CP_53_TNF	D1	2	TNF	4	3	7	0	0	0
3185	D1_2HCD3CD28_07_Cell_CP_54_IFN	D1	2	IFN	22	8	30	0	0	0
3186	D1_2HCD3CD28_07_Cell_CP_54_TNF	D1	2	TNF	2	3	5	0	0	0
3187	D1_2HCD3CD28_07_Cell_CP_55_IFN	D1	2	IFN	3	1	4	0	0	0
3188	D1_2HCD3CD28_07_Cell_CP_55_TNF	D1	2	TNF	9	8	17	0	0	0
3190	D1_2HCD3CD28_07_Cell_CP_56_TNF	D1	2	TNF	5	1	6	0	0	0
3192	D1_2HCD3CD28_07_Cell_CP_57_TNF	D1	2	TNF	5	1	6	0	0	0
3193	D1_2HCD3CD28_07_Cell_CP_59_IFN	D1	2	IFN	0	1	1	0	0	0
3195	D1_2HCD3CD28_07_Cell_CP_60_IFN	D1	2	IFN	2	0	2	0	0	0
3196	D1_2HCD3CD28_07_Cell_CP_60_TNF	D1	2	TNF	1	0	1	0	0	0
3197	D1_2HCD3CD28_07_Cell_CP_61_IFN	D1	2	IFN	3	1	4	0	0	0
[truncated: 10,303 more rows]
