# Supplementary material for: Single-molecule imaging of transcription dynamics, RNA localization and fate in human T cells
Source: EMBO J. 2025 Oct 14;44(22):6732–49. doi: 10.1038/s44318-025-00592-0 (PMC12624010; doi:10.1038/s44318-025-00592-0)
Supplement: Supplementary file 7 — Source data Fig. 2 [file 44318_2025_592_MOESM7_ESM.zip › Figure_2/2B/Percentage_mRNA_IFNG_single_double.csv]

	donor	timepoint	percentage_mRNA_single_producer	percentage_mRNA_double_producer
1	D1	0	19.0697674418605	16.7441860465116
2	D1	1	29.5739348370927	57.3934837092732
3	D1	2	16.6459627329193	57.0186335403727
4	D1	3	30.379746835443	43.7974683544304
5	D1	4	8.75	38.125
6	D1	6	34.964200477327	49.2840095465394
7	D2	0	21.2290502793296	13.1284916201117
8	D2	1	16.1350844277674	69.9812382739212
9	D2	2	7.13128038897893	53.8087520259319
10	D2	3	1.9538188277087	6.57193605683837
11	D2	4	20.2702702702703	40.8108108108108
12	D2	6	33.0866807610994	46.4059196617336
13	D3	0	25.5144032921811	11.1111111111111
14	D3	1	4.04929577464789	53.6971830985916
15	D3	2	21.5686274509804	39.4607843137255
16	D3	3	27.7862595419847	49.4656488549618
17	D3	4	10	60.3846153846154
18	D3	6	24.7552447552448	61.3986013986014
