# Supplementary material for: Single-molecule imaging of transcription dynamics, RNA localization and fate in human T cells
Source: EMBO J. 2025 Oct 14;44(22):6732–49. doi: 10.1038/s44318-025-00592-0 (PMC12624010; doi:10.1038/s44318-025-00592-0)
Supplement: Supplementary file 7 — Source data Fig. 2 [file 44318_2025_592_MOESM7_ESM.zip › Figure_2/2B/Percentage_mRNA_TNF_single_double.csv]

	donor	timepoint	percentage_mRNA_single_producer	percentage_mRNA_double_producer
1	D1	0	13.4883720930233	16.7441860465116
2	D1	1	6.01503759398496	57.3934837092732
3	D1	2	14.4099378881988	57.0186335403727
4	D1	3	11.3924050632911	43.7974683544304
5	D1	4	20.3125	38.125
6	D1	6	5.25059665871122	49.2840095465394
7	D2	0	15.6424581005587	13.1284916201117
8	D2	1	9.75609756097561	69.9812382739212
9	D2	2	25.7698541329011	53.8087520259319
10	D2	3	1.42095914742451	3.90763765541741
11	D2	4	22.972972972973	40.8108108108108
12	D2	6	7.50528541226216	46.4059196617336
13	D3	0	13.5802469135802	11.1111111111111
14	D3	1	26.056338028169	53.6971830985916
15	D3	2	23.0392156862745	39.4607843137255
16	D3	3	10.8396946564885	49.4656488549618
17	D3	4	18.4615384615385	60.3846153846154
18	D3	6	6.43356643356643	61.3986013986014
