# Supplementary material for: Single-molecule imaging of transcription dynamics, RNA localization and fate in human T cells
Source: EMBO J. 2025 Oct 14;44(22):6732–49. doi: 10.1038/s44318-025-00592-0 (PMC12624010; doi:10.1038/s44318-025-00592-0)
Supplement: Supplementary file 7 — Source data Fig. 2 [file 44318_2025_592_MOESM7_ESM.zip › Figure_2/2D/Percentage_protein_producing_cells_SP_DP_IFNG.xlsx]

## Sheet: IFNG_SP_DP
Samples	SP_D1	DP_D1	SP_D2	DP_D2	SP_D3	DP_D3
Non-activated	0	0.06	0.07	0.19	0.02	0.18
CD3/CD28-1h	0.49	1.47	0.31	0.71	1.58	0.75
CD3/CD28-2h	2.34	3.94	3.66	4.74	6.52	9.62
CD3/CD28-3h	2.29	3.19	3.63	4.2	7.07	8.44
CD3/CD28-4h	1.07	2.16	1.67	4.06	4.51	7.72
CD3/CD28-6h	0.42	2.87	0.81	4.33	2	13.3
