# Supplementary material for: Single-molecule imaging of transcription dynamics, RNA localization and fate in human T cells
Source: EMBO J. 2025 Oct 14;44(22):6732–49. doi: 10.1038/s44318-025-00592-0 (PMC12624010; doi:10.1038/s44318-025-00592-0)
Supplement: Supplementary file 7 — Source data Fig. 2 [file 44318_2025_592_MOESM7_ESM.zip › Figure_2/2D/Percentage_protein_producing_cells_SP_DP_TNF.xlsx]

## Sheet: TNFa_SP_DP
Samples	SP_D1	DP_D1	SP_D2	DP_D2	SP_D3	DP_D3
Non-activated	0	0.43	0.07	0.45	0.02	0.49
CD3/CD28-1h	0.49	1.8	0.31	2.25	1.58	8.4
CD3/CD28-2h	2.34	2.78	3.66	6.86	8.8	9.62
CD3/CD28-3h	2.29	3.06	3.63	7.14	8.3	8.44
CD3/CD28-4h	1.07	2.7	1.67	4.39	4.51	6.59
CD3/CD28-6h	0.42	2.92	0.81	2.9	2	3.73
