# Supplementary material for: Single-molecule imaging of transcription dynamics, RNA localization and fate in human T cells
Source: EMBO J. 2025 Oct 14;44(22):6732–49. doi: 10.1038/s44318-025-00592-0 (PMC12624010; doi:10.1038/s44318-025-00592-0)
Supplement: Supplementary file 7 — Source data Fig. 2 [file 44318_2025_592_MOESM7_ESM.zip › Figure_2/2D/READ_ME.txt]

Excel file for FACS_IFNG_WT and FACS_TNF_WT flow-cytometry output analysis 
Data per cell (1st column) with MFI of IFNG and TNF intensity, per donor and per time point and annotated for single and double producers

Excel file for percentage of proteins used in Appendix Figure S2B
