# Supplementary material for: Single-molecule imaging of transcription dynamics, RNA localization and fate in human T cells
Source: EMBO J. 2025 Oct 14;44(22):6732–49. doi: 10.1038/s44318-025-00592-0 (PMC12624010; doi:10.1038/s44318-025-00592-0)
Supplement: Supplementary file 8 — Source data Fig. 3 [file 44318_2025_592_MOESM8_ESM.zip]

Archive with 6 entries (3 files):
- Figure_3/
- Figure_3/3A/
- Figure_3/3A/RNA_counts_per_cell_WT.csv
- Figure_3/3F/
- Figure_3/3F/READ_ME.txt
- Figure_3/3F/SF04 qPCR.xlsx
