# Supplementary material for: Single-molecule imaging of transcription dynamics, RNA localization and fate in human T cells
Source: EMBO J. 2025 Oct 14;44(22):6732–49. doi: 10.1038/s44318-025-00592-0 (PMC12624010; doi:10.1038/s44318-025-00592-0)
Supplement: Supplementary file 8 — Source data Fig. 3 [file 44318_2025_592_MOESM8_ESM.zip › Figure_3/3F/SF04 qPCR.xlsx]

## Sheet: RNA yield
		RNA				Reverse transcription						microliters		dilute first time (3x) with H2O		end volume		for 18S	dilute 300x		for HRPT	dilute 20x
		ng/uL	ug/uL	total ug		transcribed 14 uL	reaction mix	enzyme mix	water nuclease free		end volume			40		60		2 uL cDNA	98 uL H2O		2 uL cDNA	38 uL H2O
	A1	7.3					4	2			20			40		60		2	98		2	38
	A2	14					4	2			20			40		60		2	98		2	38
	A3	13.9					4	2			20			40		60		2	98		2	38
	A4	2.8					4	2			20			40		60		2	98		2	38
	A5	5.8					4	2			20			40		60		2	98		2	38
	B1	24.5					4	2			20			40		60		2	98		2	38
	B2	55.3					4	2			20			40		60		2	98		2	38
	B3	9.5					4	2			20			40		60		2	98		2	38
	B4	8					4	2			20			40		60		2	98		2	38
	B5	9.1					4	2			20			40		60		2	98		2	38
	C1	9.1					4	2			20			40		60		2	98		2	38
	C2	5.6					4	2			20			40		60		2	98		2	38
	C3	5.6					4	2			20			40		60		2	98		2	38
	C4	4.9					4	2			20			40		60		2	98		2	38
	C5	47									20			40		60		2	98		2	38
										PCR for RT incubation setting
										time	temperature
										10 min	25C
										15 min	50C
										5min	85C

## Sheet: primers
	2023-10-25
	stock primers 100uM
	5uM of each primer (small eppies are already prepared in the right concentration)
	4uL of cDNA (30ng) to sample of interest and add only 2uL of cDNA housekeeping gene (15ng)/??
	use Power SYBR
	End volume of each well should be 20uL
	1. Pipet 18uL housekeeping primer mix and 2 uL cDNA according to the plate layout.
	2. Piper 16uL sample of interest primer mix and 4 uL cDNA according to the layout.
	3. Pipet 20uL of primer and water ctrl mix
				IFNy/TNF	28x					18S	28					HRPT	28x
	Samples of interest primer mix				28		Housekeeping gene primer mix				28		Housekeeping gene primer mix				28
	Power SYBR	10	uL		280		Power SYBR	10	uL		280		Power SYBR	10	uL		280
	Primers 5 uM						Primers 5 uM						Primers 5 uM
	Forward	0.4	uL		11.2		Forward	0.4	uL		11.2		Forward	0.4	uL		11.2
	Reverse	0.4	uL		11.2		Reverse	0.4	uL		11.2		Reverse	0.4	uL		11.2
	cDNA	4	uL				cDNA	2	uL				cDNA	2	uL
	H20	5.2	uL		145.6		H20	7.2	uL		201.6		H20	7.2	uL		201.6
	water ctrls			4
	Power SYBR	10	uL	40
	Primers 5 uM
	Forward	0	uL	0
	Reverse	0	uL	0
	cDNA	0	uL
	H20	10	uL	40

## Sheet: plate lay-out
Background: primary human CD8+ T cells activated for 1hrs and treated with ActD (block of transcription)/CHX or Harr (block of translation) or both.
Aim: calculate IFN and TNF mRNA half-life using ActD treatment (compared to control). Then, checking if translation blockage has an effect. If we see that ActD+translation increasesses the half-life of mRNA probably mRNA is degraded during translation
qPCR instruction: qPCR for IFN (in yellow), TNF (in red) and 18S (in green) as housekeeping gene for samples treated/activated for 1hrs.
	Each well as a number that indicates the samples to add cDNA and we run it in duplicates. Also add in the green part primers for 18S, in the yellow one primers for IFN and in the red one primers for TNF.
DONOR 1/2	Donor 1					Donor 2
		2h	ActD	ActD+HARR		50min	2h	ActD	ActD+HARR			water ctrl		HRPT	18 uL primer mix, 2uL cDNA
18S	A1	A2	A3	A4		B1	B2	B3	B4					18S	18 uL primer mix, 2uL cDNA
	A1	A2	A3	A4		B1	B2	B3	B4					IFN	16 uL primer mix, 4uL cDNA
HRPT	A1	A2	A3	A4		B1	B2	B3	B4					TNF	16 uL primer mix, 4uL cDNA
	A1	A2	A3	A4		B1	B2	B3	B4					IL2	16 uL primer mix, 4uL cDNA
IFN	A1	A2	A3	A4		B1	B2	B3	B4
	A1	A2	A3	A4		B1	B2	B3	B4					Dononr 1	A1	50min
TNF	A1	A2	A3	A4		B1	B2	B3	B4						A2	2h
	A1	A2	A3	A4		B1	B2	B3	B4						A3	ActD
															A4	ActD+HARR
	Plate 2
	50min	2h	ActD	ActD+HARR		50min	2h	ActD	ActD+HARR					Donor 2	B1	50min
18S	C1	C2	C3	C4		C1	C2	C3	C4						B2	2h
	C1	C2	C3	C4		C1	C2	C3	C4						B3	ActD
HRPT	C1	C2	C3	C4		B1	B2	B3	B4						B4	ActD+HARR
	C1	C2	C3	C4		B1	B2	B3	B4
IFN	C1	C2	C3	C4		B1	B2	B3	B4					Donor 3	C1	50min
	C1	C2	C3	C4		B1	B2	B3	B4						C2	2h
TNF	C1	C2	C3	C4		B1	B2	B3	B4						C3	ActD
	C1	C2	C3	C4		B1	B2	B3	B4						C4	ActD+HARR
					IFNy/TNF						18S						HRPT
		Samples of interest primer mix				15		Housekeeping gene primer mix				25		Housekeeping gene primer mix				25
		Power SYBR	10	uL		150		Power SYBR	10	uL		250		Power SYBR	10	uL		250
		Primers 5 uM						Primers 5 uM						Primers 5 uM
		Forward	0.4	uL		6		Forward	0.4	uL		10		Forward	0.4	uL		10
		Reverse	0.4	uL		6		Reverse	0.4	uL		10		Reverse	0.4	uL		10
		cDNA	4	uL				cDNA	2	uL				cDNA	2	uL
		H20	5.2	uL		78		H20	7.2	uL		180		H20	7.2	uL		180
		water ctrls			4						IL-2
		Power SYBR	10	uL	40			Samples of interest primer mix				25
		Primers 5 uM						Power SYBR	10	uL		250
		Forward	0	uL	0			Primers 5 uM
		Reverse	0	uL	0			Forward	0.4	uL		10
		cDNA	0	uL				Reverse	0.4	uL		10
		H20	10	uL	40			cDNA	4	uL
								H20	5.2	uL		130

## Sheet: raw data qPCR d1-d2
Well	Sample Name	Target Name	Task	Reporter	Quencher	RQ	RQ Min	RQ Max	Cт	Cт Mean	Cт SD	ΔCт	ΔCт Mean	ΔCт SE	HK Control ΔCт Mean	HK Control ΔCт SE	ΔΔCт	Automatic Ct Threshold	Ct Threshold	Automatic Baseline	Baseline Start	Baseline End	Efficiency	Tm1	Tm2	Tm3	Comments	HIGHSD	NOAMP	OUTLIERRG	EXPFAIL	THOLDFAIL	MTP
A1	50min	18S	UNKNOWN	SYBR	None				12.9093	13.3122	0.503847							FALSE	0.7	TRUE	3	6	1	81.356				Y	N	N	N	N	N
A2	2H	18S	UNKNOWN	SYBR	None				14.6257	14.1486	0.562988							FALSE	0.7	TRUE	3	8	1	81.356				Y	N	N	N	N	N
A3	ActD	18S	UNKNOWN	SYBR	None				13.9699	13.8828	0.128916							FALSE	0.7	TRUE	3	7	1	80.9104				N	N	N	N	N	N
A4	HARR+Actd	18S	UNKNOWN	SYBR	None				15.0003	13.9546	1.26679							FALSE	0.7	TRUE	3	8	1	80.9104				Y	N	N	N	N	N
A5	HARR	18S	UNKNOWN	SYBR	None				14.4756	13.8962	0.743753							FALSE	0.7	TRUE	3	7	1	81.0553				Y	N	N	N	N	N
A6	50min	18S	UNKNOWN	SYBR	None				13.7174	13.3122	0.503847							FALSE	0.7	TRUE	3	7	1	81.0553				Y	N	N	N	N	N
A7	2H	18S	UNKNOWN	SYBR	None				13.6542	14.1486	0.562988							FALSE	0.7	TRUE	3	7	1	81.2116				Y	N	N	N	N	N
A8	ActD	18S	UNKNOWN	SYBR	None				13.7098	13.8828	0.128916							FALSE	0.7	TRUE	3	7	1	81.2116				N	N	N	N	N	N
A9	HARR+Actd	18S	UNKNOWN	SYBR	None				13.2418	13.8962	0.743753							FALSE	0.7	TRUE	3	6	1	81.0573				Y	N	N	N	N	N
A10	HARR	18S	UNKNOWN	SYBR	None				12.872	13.9546	1.26679							FALSE	0.7	TRUE	3	6	1	81.0573				Y	N	N	N	N	N
A12		water ctrl	UNKNOWN	SYBR	None				Undetermined									TRUE	0.2	TRUE	3	39	1	76.7284				N	N	N	Y	Y	N
B1	50min	18S	UNKNOWN	SYBR	None				12.8446	13.3122	0.503847							FALSE	0.7	TRUE	3	6	1	81.356				Y	N	N	N	N	N
B2	2H	18S	UNKNOWN	SYBR	None				14.6464	14.1486	0.562988							FALSE	0.7	TRUE	3	8	1	81.2067				Y	N	N	N	N	N
B3	ActD	18S	UNKNOWN	SYBR	None				13.9915	13.8828	0.128916							FALSE	0.7	TRUE	3	7	1	80.9104				N	N	N	N	N	N
B4	HARR+Actd	18S	UNKNOWN	SYBR	None				15.1018	13.9546	1.26679							FALSE	0.7	TRUE	3	8	1	80.9104				Y	N	N	N	N	N
B5	HARR	18S	UNKNOWN	SYBR	None				14.6019	13.8962	0.743753							FALSE	0.7	TRUE	3	8	1	81.0553				Y	N	N	N	N	N
B6	50min	18S	UNKNOWN	SYBR	None				13.7774	13.3122	0.503847							FALSE	0.7	TRUE	3	7	1	81.0553				Y	N	N	N	N	N
B7	2H	18S	UNKNOWN	SYBR	None				13.668	14.1486	0.562988							FALSE	0.7	TRUE	3	7	1	81.0623				Y	N	N	N	N	N
B8	ActD	18S	UNKNOWN	SYBR	None				13.86	13.8828	0.128916							FALSE	0.7	TRUE	3	7	1	81.0623				N	N	N	N	N	N
B9	HARR+Actd	18S	UNKNOWN	SYBR	None				13.2657	13.8962	0.743753							FALSE	0.7	TRUE	3	6	1	81.0573				Y	N	N	N	N	N
B10	HARR	18S	UNKNOWN	SYBR	None				12.8444	13.9546	1.26679							FALSE	0.7	TRUE	3	6	1	81.0573				Y	N	N	N	N	N
B12		18s ctrl	UNKNOWN	SYBR	None				Undetermined									TRUE	0.2	TRUE	3	39	1	92.8559	76.7284	70.4566		N	Y	N	Y	Y	Y
C1		HRPT	UNKNOWN	SYBR	None				28.9829	29.7263	1.05123							FALSE	0.7	TRUE	3	22	1	78.2201				Y	N	N	N	N	N
C2	2H	HRPT	UNKNOWN	SYBR	None	0.683601	0.416064	1.12317	29.955	30.1833	0.160847		16.0347	0.292757			0.548773	FALSE	0.7	TRUE	3	23	1	78.2201				N	N	N	N	N	N
C3	ActD	HRPT	UNKNOWN	SYBR	None	0.706289	0.607438	0.821225	29.9018	29.8704	0.122436		15.9876	0.088896			0.50167	FALSE	0.7	TRUE	3	23	1	77.924				N	N	N	N	N	N
C4	HARR+Actd	HRPT	UNKNOWN	SYBR	None				30.4696	29.7263	1.05123							FALSE	0.7	TRUE	3	24	1	77.924				Y	N	N	N	N	N
C5	HARR	HRPT	UNKNOWN	SYBR	None	0.81316	0.416587	1.58726	29.9751	29.6806	0.262406		15.7843	0.394343			0.298389	FALSE	0.7	TRUE	3	23	1	77.9194				N	N	N	N	N	N
C6	50min	HRPT	UNKNOWN	SYBR	None	1	0.6075	1.64609	28.6563	28.7982	0.210554		15.486	0.27972			0	FALSE	0.7	TRUE	3	22	1	78.0688				N	N	N	N	N	N
C7	2H	HRPT	UNKNOWN	SYBR	None	0.683601	0.416064	1.12317	30.2973	30.1833	0.160847		16.0347	0.292757			0.548773	FALSE	0.7	TRUE	3	24	1	78.0753				N	N	N	N	N	N
C8	HARR+Actd	HRPT	UNKNOWN	SYBR	None	0.706289	0.607438	0.821225	29.9078	29.8704	0.122436		15.9876	0.088896			0.50167	FALSE	0.7	TRUE	3	23	1	78.0753				N	N	N	N	N	N
C9	HARR	HRPT	UNKNOWN	SYBR	None	0.81316	0.416587	1.58726	29.4247	29.6806	0.262406		15.7843	0.394343			0.298389	FALSE	0.7	TRUE	3	23	1	77.9211				N	N	N	N	N	N
C10	HARR+Actd	HRPT	UNKNOWN	SYBR	None	1.00071	0.238633	4.19649	28.9852	29.4395	0.859258		15.4849	0.804549			-0.00102	FALSE	0.7	TRUE	3	22	1	77.9211				Y	N	N	N	N	N
C12		HRPT ctrl	UNKNOWN	SYBR	None				Undetermined									TRUE	0.2	TRUE	3	39	1	68.5153				N	N	N	Y	Y	N
D1	50min	HRPT	UNKNOWN	SYBR	None	1	0.6075	1.64609	29.0401	28.7982	0.210554		15.486	0.27972			0	FALSE	0.7	TRUE	3	22	1	78.2201				N	N	N	N	N	N
D2	2H	HRPT	UNKNOWN	SYBR	None	0.683601	0.416064	1.12317	30.186	30.1833	0.160847		16.0347	0.292757			0.548773	FALSE	0.7	TRUE	3	24	1	78.2201				N	N	N	N	N	N
D3	ActD	HRPT	UNKNOWN	SYBR	None	0.706289	0.607438	0.821225	29.9779	29.8704	0.122436		15.9876	0.088896			0.50167	FALSE	0.7	TRUE	3	23	1	78.0733				N	N	N	N	N	N
D4	HARR+Actd	HRPT	UNKNOWN	SYBR	None	1.00071	0.238633	4.19649	30.4306	29.4395	0.859258		15.4849	0.804549			-0.00102	FALSE	0.7	TRUE	3	24	1	78.0733				Y	N	N	N	N	N
D5	HARR	HRPT	UNKNOWN	SYBR	None	0.81316	0.416587	1.58726	29.8249	29.6806	0.262406		15.7843	0.394343			0.298389	FALSE	0.7	TRUE	3	23	1	78.2181				N	N	N	N	N	N
D6	50min	HRPT	UNKNOWN	SYBR	None	1	0.6075	1.64609	28.6981	28.7982	0.210554		15.486	0.27972			0	FALSE	0.7	TRUE	3	22	1	78.2181				N	N	N	N	N	N
D7	2H	HRPT	UNKNOWN	SYBR	None	0.683601	0.416064	1.12317	30.295	30.1833	0.160847		16.0347	0.292757			0.548773	FALSE	0.7	TRUE	3	24	1	78.2247				N	N	N	N	N	N
D8	ActD	HRPT	UNKNOWN	SYBR	None	0.706289	0.607438	0.821225	29.6942	29.8704	0.122436		15.9876	0.088896			0.50167	FALSE	0.7	TRUE	3	23	1	78.2247				N	N	N	N	N	N
D9	HARR+Actd	HRPT	UNKNOWN	SYBR	None	0.81316	0.416587	1.58726	29.4976	29.6806	0.262406		15.7843	0.394343			0.298389	FALSE	0.7	TRUE	3	23	1	77.9211				N	N	N	N	N	N
D10	HARR	HRPT	UNKNOWN	SYBR	None	1.00071	0.238633	4.19649	28.9028	29.4395	0.859258		15.4849	0.804549			-0.00102	FALSE	0.7	TRUE	3	22	1	78.0704				Y	N	N	N	N	N
D12		IFNg ctrl	UNKNOWN	SYBR	None				Undetermined									TRUE	0.2	TRUE	3	39	1	69.5606				N	N	N	Y	Y	N
E1	50min	IFNg	UNKNOWN	SYBR	None	1	0.518306	1.92936	18.5592	18.0204	0.466609		4.70822	0.368836			0	FALSE	0.7	TRUE	3	10	1	76.4282				N	N	Y	N	N	N
E2	2H	IFNg	UNKNOWN	SYBR	None	2.4586	1.39324	4.33862	17.9789	17.5589	0.362759		3.41038	0.334869			-1.29784	FALSE	0.7	TRUE	3	10	1	76.4282				N	N	N	N	N	N
E3	ActD	IFNg	UNKNOWN	SYBR	None	1.12359	0.996992	1.26626	18.3574	18.4229	0.057015		4.5401	0.070481			-0.16811	FALSE	0.7	TRUE	3	11	1	76.2815				N	N	N	N	N	N
E4	HARR+Actd	IFNg	UNKNOWN	SYBR	None	2.71231	0.393176	18.7107	18.972	17.2233	1.52348		3.2687	1.08391			-1.43952	FALSE	0.7	TRUE	3	12	1	76.1321				Y	N	N	N	N	N
E5	HARR	IFNg	UNKNOWN	SYBR	None	2.46261	1.26875	4.77984	17.0872	17.3043	0.241651		3.40803	0.391013			-1.30019	FALSE	0.7	TRUE	3	10	1	76.4262				N	N	N	N	N	N
E6	50min	IFNg	UNKNOWN	SYBR	None	1	0.518306	1.92936	17.75	18.0204	0.466609		4.70822	0.368836			0	FALSE	0.7	TRUE	3	10	1	76.2768				N	N	N	N	N	N
E7	2H	IFNg	UNKNOWN	SYBR	None	2.4586	1.39324	4.33862	17.2035	17.5589	0.362759		3.41038	0.334869			-1.29784	FALSE	0.7	TRUE	3	9	1	76.4325				N	N	N	N	N	N
E8	ActD	IFNg	UNKNOWN	SYBR	None	1.12359	0.996992	1.26626	18.4819	18.4229	0.057015		4.5401	0.070481			-0.16811	FALSE	0.7	TRUE	3	10	1	76.2831				N	N	N	N	N	N
E9	HARR	IFNg	UNKNOWN	SYBR	None	2.46261	1.26875	4.77984	17.4765	17.3043	0.241651		3.40803	0.391013			-1.30019	FALSE	0.7	TRUE	3	9	1	76.129				N	N	N	N	N	N
E10	HARR+Actd	IFNg	UNKNOWN	SYBR	None	2.71231	0.393176	18.7107	16.1828	17.2233	1.52348		3.2687	1.08391			-1.43952	FALSE	0.7	TRUE	3	7	1	76.129				Y	N	N	N	N	N
E12		TNFa ctrl	UNKNOWN	SYBR	None				36.964	36.964								TRUE	0.369827	TRUE	3	31	1	74.3392				N	N	N	N	N	N
F1		IFNg	UNKNOWN	SYBR	None				18.6074	18.8513	0.344922							FALSE	0.7	TRUE	3	11	1	76.4282				N	N	N	N	N	N
F2	2H	IFNg	UNKNOWN	SYBR	None	2.4586	1.39324	4.33862	17.7389	17.5589	0.362759		3.41038	0.334869			-1.29784	FALSE	0.7	TRUE	3	11	1	76.4282				N	N	N	N	N	N
F3	ActD	IFNg	UNKNOWN	SYBR	None	1.12359	0.996992	1.26626	18.4574	18.4229	0.057015		4.5401	0.070481			-0.16811	FALSE	0.7	TRUE	3	11	1	76.2815				N	N	N	N	N	N
F4		IFNg	UNKNOWN	SYBR	None				19.0952	18.8513	0.344922							FALSE	0.7	TRUE	3	12	1	76.2815				N	N	N	N	N	N
F5	HARR	IFNg	UNKNOWN	SYBR	None	2.46261	1.26875	4.77984	17.106	17.3043	0.241651		3.40803	0.391013			-1.30019	FALSE	0.7	TRUE	3	10	1	76.4262				N	N	N	N	N	N
F6	50min	IFNg	UNKNOWN	SYBR	None	1	0.518306	1.92936	17.7521	18.0204	0.466609		4.70822	0.368836			0	FALSE	0.7	TRUE	3	10	1	76.4262				N	N	N	N	N	N
F7	2H	IFNg	UNKNOWN	SYBR	None	2.4586	1.39324	4.33862	17.3146	17.5589	0.362759		3.41038	0.334869			-1.29784	FALSE	0.7	TRUE	3	10	1	76.4325				N	N	N	N	N	N
F8	ActD	IFNg	UNKNOWN	SYBR	None	1.12359	0.996992	1.26626	18.3949	18.4229	0.057015		4.5401	0.070481			-0.16811	FALSE	0.7	TRUE	3	11	1	76.4325				N	N	N	N	N	N
F9	HARR	IFNg	UNKNOWN	SYBR	None	2.46261	1.26875	4.77984	17.5473	17.3043	0.241651		3.40803	0.391013			-1.30019	FALSE	0.7	TRUE	3	9	1	76.129				N	N	N	N	N	N
F10	HARR+Actd	IFNg	UNKNOWN	SYBR	None	2.71231	0.393176	18.7107	16.5151	17.2233	1.52348		3.2687	1.08391			-1.43952	FALSE	0.7	TRUE	3	7	1	76.129				Y	N	N	N	N	N
G1	50min	TNFa	UNKNOWN	SYBR	None	1	0.583934	1.71252	17.5541	17.269	0.385436		3.9568	0.317184			0	FALSE	0.7	TRUE	3	10	1	83.7452				N	N	N	N	N	N
G2	2H	TNFa	UNKNOWN	SYBR	None	0.968444	0.501896	1.86868	18.793	18.1516	0.532726		4.00306	0.387541			0.04626	FALSE	0.7	TRUE	3	11	1	83.5959				Y	N	N	N	N	N
G3	ActD	TNFa	UNKNOWN	SYBR	None	0.40266	0.324919	0.499002	18.9123	19.152	0.217642		5.26917	0.126479			1.31237	FALSE	0.7	TRUE	3	11	1	83.5982				N	N	N	N	N	N
G4	HARR+Actd	TNFa	UNKNOWN	SYBR	None	1.10906	0.138725	8.86657	19.5485	17.7621	2.09858		3.80746	1.22564			-0.14934	FALSE	0.7	TRUE	3	12	1	83.5982				Y	N	N	N	N	N
G5	HARR	TNFa	UNKNOWN	SYBR	None	1.34739	0.630471	2.87955	16.9686	17.4229	0.498845		3.52663	0.447777			-0.43017	FALSE	0.7	TRUE	3	10	1	83.7432				N	N	N	N	N	N
G6	50min	TNFa	UNKNOWN	SYBR	None	1	0.583934	1.71252	16.9462	17.269	0.385436		3.9568	0.317184			0	FALSE	0.7	TRUE	3	10	1	83.7432				N	N	N	N	N	N
G7	2H	TNFa	UNKNOWN	SYBR	None	0.968444	0.501896	1.86868	17.7285	18.1516	0.532726		4.00306	0.387541			0.04626	FALSE	0.7	TRUE	3	10	1	83.7505				Y	N	N	N	N	N
G8	ActD	TNFa	UNKNOWN	SYBR	None	0.40266	0.324919	0.499002	19.2671	19.152	0.217642		5.26917	0.126479			1.31237	FALSE	0.7	TRUE	3	11	1	83.7505				N	N	N	N	N	N
G9	HARR	TNFa	UNKNOWN	SYBR	None	1.34739	0.630471	2.87955	17.8707	17.4229	0.498845		3.52663	0.447777			-0.43017	FALSE	0.7	TRUE	3	10	1	83.4467				N	N	N	N	N	N
G10	HARR+Actd	TNFa	UNKNOWN	SYBR	None	1.10906	0.138725	8.86657	15.9247	17.7621	2.09858		3.80746	1.22564			-0.14934	FALSE	0.7	TRUE	3	8	1	83.4467				Y	N	N	N	N	N
H1	50min	TNFa	UNKNOWN	SYBR	None	1	0.583934	1.71252	17.648	17.269	0.385436		3.9568	0.317184			0	FALSE	0.7	TRUE	3	10	1	83.7452				N	N	N	N	N	N
H2	2H	TNFa	UNKNOWN	SYBR	None	0.968444	0.501896	1.86868	18.3868	18.1516	0.532726		4.00306	0.387541			0.04626	FALSE	0.7	TRUE	3	11	1	83.7452				Y	N	N	N	N	N
H3	ActD	TNFa	UNKNOWN	SYBR	None	0.40266	0.324919	0.499002	19.0358	19.152	0.217642		5.26917	0.126479			1.31237	FALSE	0.7	TRUE	3	11	1	83.5982				N	N	N	N	N	N
H4	HARR+Actd	TNFa	UNKNOWN	SYBR	None	1.10906	0.138725	8.86657	19.6101	17.7621	2.09858		3.80746	1.22564			-0.14934	FALSE	0.7	TRUE	3	13	1	83.5982				Y	N	N	N	N	N
H5	HARR	TNFa	UNKNOWN	SYBR	None	1.34739	0.630471	2.87955	17.014	17.4229	0.498845		3.52663	0.447777			-0.43017	FALSE	0.7	TRUE	3	10	1	83.8926				N	N	N	N	N	N
H6	50min	TNFa	UNKNOWN	SYBR	None	1	0.583934	1.71252	16.9276	17.269	0.385436		3.9568	0.317184			0	FALSE	0.7	TRUE	3	10	1	83.7432				N	N	N	N	N	N
H7	2H	TNFa	UNKNOWN	SYBR	None	0.968444	0.501896	1.86868	17.6981	18.1516	0.532726		4.00306	0.387541			0.04626	FALSE	0.7	TRUE	3	10	1	83.7505				Y	N	N	N	N	N
H8	ActD	TNFa	UNKNOWN	SYBR	None	0.40266	0.324919	0.499002	19.3927	19.152	0.217642		5.26917	0.126479			1.31237	FALSE	0.7	TRUE	3	12	1	83.7505				N	N	N	N	N	N
H9	HARR	TNFa	UNKNOWN	SYBR	None	1.34739	0.630471	2.87955	17.8381	17.4229	0.498845		3.52663	0.447777			-0.43017	FALSE	0.7	TRUE	3	10	1	83.4467				N	N	N	N	N	N
H10	HARR+Actd	TNFa	UNKNOWN	SYBR	None	1.10906	0.138725	8.86657	15.965	17.7621	2.09858		3.80746	1.22564			-0.14934	FALSE	0.7	TRUE	3	8	1	83.4467				Y	N	N	N	N	N

## Sheet: raw data d3 13nov
Block Type	96well
Chemistry	SYBR_GREEN
Experiment File Name	D:\Applied Biosystems\StepOne Software v2.3\experiments\Valeria\SF04 Donor 3 translation donor 2 IL2_13nov_Leyma.eds
Experiment Run End Time	2023-11-13 13:12:01 PM CET
Instrument Type	steponeplus
Passive Reference	ROX
Well	Sample Name	Target Name	Task	Reporter	Quencher	RQ	RQ Min	RQ Max	Cт	Cт Mean	Cт SD	ΔCт	ΔCт Mean	ΔCт SE	HK Control ΔCт Mean	HK Control ΔCт SE	ΔΔCт	Automatic Ct Threshold	Ct Threshold	Automatic Baseline	Baseline Start	Baseline End	Efficiency	Tm1	Tm2	Tm3	Comments	HIGHSD	NOAMP	EXPFAIL	MTP
A1	50 min	18S	UNKNOWN	SYBR	None				13.6396	13.6186	0.049176							FALSE	0.7	TRUE	3	7	1	81.356				N	N	N	N
A2	2h	18S	UNKNOWN	SYBR	None				13.6844	13.67	0.064361							FALSE	0.7	TRUE	3	7	1	81.356				N	N	N	N
A3	ActD	18S	UNKNOWN	SYBR	None				14.5258	14.1856	0.472549							FALSE	0.7	TRUE	3	8	1	80.9108				N	N	N	N
A4	HARR+ActD	18S	UNKNOWN	SYBR	None				14.1844	13.7648	0.537706							FALSE	0.7	TRUE	3	7	1	80.9108				Y	N	N	N
A5	HARR	18S	UNKNOWN	SYBR	None				14.6573	13.7354	1.06209							FALSE	0.7	TRUE	3	8	1	81.0597				Y	N	N	N
A6	50 min	IL2	UNKNOWN	SYBR	None	1	0.207539	4.81837	27.7391	26.1051	1.85356		12.4865	0.927105			0	FALSE	0.7	TRUE	3	20	1	77.625				Y	N	N	N
A7	2h	IL2	UNKNOWN	SYBR	None	12.5611	4.85158	32.5218	23.4386	22.5056	1.11993		8.83559	0.560887			-3.6509	FALSE	0.7	TRUE	3	16	1	77.6247				Y	N	N	N
A8	ActD	IL2	UNKNOWN	SYBR	None	1.77634	0.314007	10.0488	27.5404	25.8431	1.98803		11.6576	1.02171			-0.82891	FALSE	0.7	TRUE	3	20	1	77.6247				Y	N	N	N
A9	HARR+ActD	IL2	UNKNOWN	SYBR	None	2.90685	0.647654	13.0468	26.1793	24.7118	1.6869		10.947	0.885264			-1.53946	FALSE	0.7	TRUE	3	19	1	77.6246				Y	N	N	N
A10	HARR	IL2	UNKNOWN	SYBR	None	11.7586	1.74197	79.3733	24.4281	22.6662	1.98555		8.93084	1.12588			-3.55565	FALSE	0.7	TRUE	3	17	1	77.6246				Y	N	N	N
A12		water ctrl	UNKNOWN	SYBR	None				Undetermined									FALSE	0.7	TRUE	3	39	1	76.4298				N	N	Y	N
B1	50 min	18S	UNKNOWN	SYBR	None				13.5557	13.6186	0.049176							FALSE	0.7	TRUE	3	7	1	81.356				N	N	N	N
B2	2h	18S	UNKNOWN	SYBR	None				13.7548	13.67	0.064361							FALSE	0.7	TRUE	3	7	1	81.356				N	N	N	N
B3	ActD	18S	UNKNOWN	SYBR	None				14.6581	14.1856	0.472549							FALSE	0.7	TRUE	3	8	1	80.9108				N	N	N	N
B4	HARR+ActD	18S	UNKNOWN	SYBR	None				14.2743	13.7648	0.537706							FALSE	0.7	TRUE	3	7	1	80.9108				Y	N	N	N
B5	HARR	18S	UNKNOWN	SYBR	None				14.6529	13.7354	1.06209							FALSE	0.7	TRUE	3	7	1	81.0597				Y	N	N	N
B6	50 min	IL2	UNKNOWN	SYBR	None	1	0.207539	4.81837	27.6809	26.1051	1.85356		12.4865	0.927105			0	FALSE	0.7	TRUE	3	20	1	77.625				Y	N	N	N
B7	2h	IL2	UNKNOWN	SYBR	None	12.5611	4.85158	32.5218	23.5114	22.5056	1.11993		8.83559	0.560887			-3.6509	FALSE	0.7	TRUE	3	16	1	77.6247				Y	N	N	N
B8	ActD	IL2	UNKNOWN	SYBR	None	1.77634	0.314007	10.0488	27.5868	25.8431	1.98803		11.6576	1.02171			-0.82891	FALSE	0.7	TRUE	3	21	1	77.6247				Y	N	N	N
B9	HARR+ActD	IL2	UNKNOWN	SYBR	None	2.90685	0.647654	13.0468	26.1661	24.7118	1.6869		10.947	0.885264			-1.53946	FALSE	0.7	TRUE	3	19	1	77.6246				Y	N	N	N
B10	HARR	IL2	UNKNOWN	SYBR	None	11.7586	1.74197	79.3733	24.3421	22.6662	1.98555		8.93084	1.12588			-3.55565	FALSE	0.7	TRUE	3	17	1	77.6246				Y	N	N	N
B12		18s ctrl	UNKNOWN	SYBR	None				Undetermined									FALSE	0.7	TRUE	3	39	1	69.4109	88.6757	83.8968		N	Y	Y	Y
C1	50 min	HPRT	UNKNOWN	SYBR	None	1	0.804021	1.24375	28.6928	28.6344	0.252473		15.0158	0.128609			0	FALSE	0.7	TRUE	3	21	1	78.2201				N	N	N	N
C2	2h	HPRT	UNKNOWN	SYBR	None	0.618688	0.3566	1.0734	28.7256	29.3785	0.646525		15.7085	0.32486			0.692716	FALSE	0.7	TRUE	3	22	1	78.2201				Y	N	N	N
C3	ActD	HPRT	UNKNOWN	SYBR	None	0.677728	0.343268	1.33806	30.0567	29.7625	0.648157		15.577	0.401064			0.561222	FALSE	0.7	TRUE	3	23	1	77.924				Y	N	N	N
C4	HARR+ActD	HPRT	UNKNOWN	SYBR	None	0.575594	0.362196	0.914721	29.7047	29.5774	0.096089		15.8126	0.273112			0.796878	FALSE	0.7	TRUE	3	23	1	77.924				N	N	N	N
C5	HARR	HPRT	UNKNOWN	SYBR	None	0.522274	0.139625	1.95359	30.8479	29.6882	1.13664		15.9529	0.777816			0.937121	FALSE	0.7	TRUE	3	24	1	78.073				Y	N	N	N
C6	50 min	18S	UNKNOWN	SYBR	None				13.6711	13.6186	0.049176							FALSE	0.7	TRUE	3	7	1	81.0597				N	N	N	N
C7	2h	18S	UNKNOWN	SYBR	None				13.6129	13.67	0.064361							FALSE	0.7	TRUE	3	7	1	81.0597				N	N	N	N
C8	ActD	18S	UNKNOWN	SYBR	None				13.7622	14.1856	0.472549							FALSE	0.7	TRUE	3	7	1	81.2091				N	N	N	N
C9	HARR+ActD	18S	UNKNOWN	SYBR	None				13.2974	13.7648	0.537706							FALSE	0.7	TRUE	3	7	1	81.0593				Y	N	N	N
C10	HARR	18S	UNKNOWN	SYBR	None				12.8042	13.7354	1.06209							FALSE	0.7	TRUE	3	6	1	81.0593				Y	N	N	N
C12		HPRT ctrl	UNKNOWN	SYBR	None				Undetermined									FALSE	0.7	TRUE	3	39	1	65.2294	69.1122	79.1179		N	N	Y	Y
D1	50 min	HPRT	UNKNOWN	SYBR	None	1	0.804021	1.24375	28.9448	28.6344	0.252473		15.0158	0.128609			0	FALSE	0.7	TRUE	3	22	1	78.3694				N	N	N	N
D2	2h	HPRT	UNKNOWN	SYBR	None	0.618688	0.3566	1.0734	28.9224	29.3785	0.646525		15.7085	0.32486			0.692716	FALSE	0.7	TRUE	3	22	1	78.2201				Y	N	N	N
D3	ActD	HPRT	UNKNOWN	SYBR	None	0.677728	0.343268	1.33806	30.5243	29.7625	0.648157		15.577	0.401064			0.561222	FALSE	0.7	TRUE	3	24	1	77.924				Y	N	N	N
D4	HARR+ActD	HPRT	UNKNOWN	SYBR	None	0.575594	0.362196	0.914721	29.5967	29.5774	0.096089		15.8126	0.273112			0.796878	FALSE	0.7	TRUE	3	23	1	78.0733				N	N	N	N
D5	HARR	HPRT	UNKNOWN	SYBR	None	0.522274	0.139625	1.95359	30.4666	29.6882	1.13664		15.9529	0.777816			0.937121	FALSE	0.7	TRUE	3	23	1	78.2223				Y	N	N	N
D6	50 min	18S	UNKNOWN	SYBR	None				13.6081	13.6186	0.049176							FALSE	0.7	TRUE	3	7	1	81.209				N	N	N	N
D7	2h	18S	UNKNOWN	SYBR	None				13.628	13.67	0.064361							FALSE	0.7	TRUE	3	7	1	81.2091				N	N	N	N
D8	ActD	18S	UNKNOWN	SYBR	None				13.7962	14.1856	0.472549							FALSE	0.7	TRUE	3	7	1	81.2091				N	N	N	N
D9	HARR+ActD	18S	UNKNOWN	SYBR	None				13.303	13.7648	0.537706							FALSE	0.7	TRUE	3	7	1	81.0593				Y	N	N	N
D10	HARR	18S	UNKNOWN	SYBR	None				12.827	13.7354	1.06209							FALSE	0.7	TRUE	3	6	1	81.0593				Y	N	N	N
D12		IFNg ctrl	UNKNOWN	SYBR	None				Undetermined									FALSE	0.7	TRUE	3	39	1	77.7739				N	Y	Y	N
E1	50 min	IFNg	UNKNOWN	SYBR	None	1	0.890369	1.12313	18.5023	18.5574	0.077924		4.93883	0.060338			0	FALSE	0.7	TRUE	3	11	1	76.4281				N	N	N	N
E2	2h	IFNg	UNKNOWN	SYBR	None	2.16555	1.7994	2.60621	17.4034	17.4941	0.128277		3.8241	0.096245			-1.11474	FALSE	0.7	TRUE	3	10	1	76.4281				N	N	N	N
E3	ActD	IFNg	UNKNOWN	SYBR	None	0.59085	0.372261	0.937794	19.8411	19.8835	0.059952		5.69797	0.240047			0.759135	FALSE	0.7	TRUE	3	12	1	76.2812				N	N	N	N
E4	HARR+ActD	IFNg	UNKNOWN	SYBR	None	1.39101	0.824045	2.34806	18.1859	18.2275	0.05883		4.4627	0.272052			-0.47613	FALSE	0.7	TRUE	3	10	1	76.2812				N	N	N	N
E5	HARR	IFNg	UNKNOWN	SYBR	None	1.9746	0.71052	5.4876	17.6838	17.6926	0.012447		3.95727	0.531116			-0.98156	FALSE	0.7	TRUE	3	10	1	76.4303				N	N	N	N
E6	50 min	HPRT	UNKNOWN	SYBR	None	1	0.804021	1.24375	28.3418	28.6344	0.252473		15.0158	0.128609			0	FALSE	0.7	TRUE	3	22	1	78.2223				N	N	N	N
E7	2h	HPRT	UNKNOWN	SYBR	None	0.618688	0.3566	1.0734	29.8849	29.3785	0.646525		15.7085	0.32486			0.692716	FALSE	0.7	TRUE	3	23	1	78.2221				Y	N	N	N
E8	ActD	HPRT	UNKNOWN	SYBR	None	0.677728	0.343268	1.33806	29.1001	29.7625	0.648157		15.577	0.401064			0.561222	FALSE	0.7	TRUE	3	22	1	78.2221				Y	N	N	N
E9	HARR+ActD	HPRT	UNKNOWN	SYBR	None	0.575594	0.362196	0.914721	29.518	29.5774	0.096089		15.8126	0.273112			0.796878	FALSE	0.7	TRUE	3	23	1	78.0726				N	N	N	N
E10	HARR	HPRT	UNKNOWN	SYBR	None	0.522274	0.139625	1.95359	28.5657	29.6882	1.13664		15.9529	0.777816			0.937121	FALSE	0.7	TRUE	3	22	1	78.0726				Y	N	N	N
E12		TNFa ctrl	UNKNOWN	SYBR	None				37.0846	37.0846								FALSE	0.7	TRUE	3	31	1	73.5924				N	N	N	N
F1	50 min	IFNg	UNKNOWN	SYBR	None	1	0.890369	1.12313	18.6125	18.5574	0.077924		4.93883	0.060338			0	FALSE	0.7	TRUE	3	11	1	76.4281				N	N	N	N
F2	2h	IFNg	UNKNOWN	SYBR	None	2.16555	1.7994	2.60621	17.5848	17.4941	0.128277		3.8241	0.096245			-1.11474	FALSE	0.7	TRUE	3	10	1	76.4281				N	N	N	N
F3	ActD	IFNg	UNKNOWN	SYBR	None	0.59085	0.372261	0.937794	19.9259	19.8835	0.059952		5.69797	0.240047			0.759135	FALSE	0.7	TRUE	3	13	1	76.2812				N	N	N	N
F4	HARR+ActD	IFNg	UNKNOWN	SYBR	None	1.39101	0.824045	2.34806	18.2691	18.2275	0.05883		4.4627	0.272052			-0.47613	FALSE	0.7	TRUE	3	11	1	76.2812				N	N	N	N
F5	HARR	IFNg	UNKNOWN	SYBR	None	1.9746	0.71052	5.4876	17.7014	17.6926	0.012447		3.95727	0.531116			-0.98156	FALSE	0.7	TRUE	3	10	1	76.4303				N	N	N	N
F6	50 min	HPRT	UNKNOWN	SYBR	None	1	0.804021	1.24375	28.558	28.6344	0.252473		15.0158	0.128609			0	FALSE	0.7	TRUE	3	22	1	78.3717				N	N	N	N
F7	2h	HPRT	UNKNOWN	SYBR	None	0.618688	0.3566	1.0734	29.9812	29.3785	0.646525		15.7085	0.32486			0.692716	FALSE	0.7	TRUE	3	23	1	78.3715				Y	N	N	N
F8	ActD	HPRT	UNKNOWN	SYBR	None	0.677728	0.343268	1.33806	29.369	29.7625	0.648157		15.577	0.401064			0.561222	FALSE	0.7	TRUE	3	23	1	78.3715				Y	N	N	N
F9	HARR+ActD	HPRT	UNKNOWN	SYBR	None	0.575594	0.362196	0.914721	29.4902	29.5774	0.096089		15.8126	0.273112			0.796878	FALSE	0.7	TRUE	3	23	1	78.0726				N	N	N	N
F10	HARR	HPRT	UNKNOWN	SYBR	None	0.522274	0.139625	1.95359	28.8727	29.6882	1.13664		15.9529	0.777816			0.937121	FALSE	0.7	TRUE	3	22	1	78.0726				Y	N	N	N
F12		IL2 ctrl	UNKNOWN	SYBR	None				Undetermined									FALSE	0.7	TRUE	3	39	1	77.1765	87.481	93.0065		N	Y	Y	Y
G1	50 min	TNFa	UNKNOWN	SYBR	None	1	0.932395	1.07251	19.2225	19.1957	0.037905		5.57713	0.036373			0	FALSE	0.7	TRUE	3	12	1	82.9986	68.0656			N	N	N	Y
G2	2h	TNFa	UNKNOWN	SYBR	None	0.797957	0.742321	0.857762	19.5922	19.5728	0.027376		5.90275	0.037554			0.325618	FALSE	0.7	TRUE	3	12	1	82.9986	66.7216			N	N	N	Y
G3	ActD	TNFa	UNKNOWN	SYBR	None	0.223177	0.141633	0.35167	21.9243	21.9264	0.003044		7.74086	0.236284			2.16374	FALSE	0.7	TRUE	3	15	1	82.8522	66.7234			N	N	N	Y
G4	HARR+ActD	TNFa	UNKNOWN	SYBR	None	0.642694	0.382956	1.0786	19.9699	19.9797	0.013908		6.21492	0.269033			0.637796	FALSE	0.7	TRUE	3	13	1	82.8522	66.8728			N	N	N	Y
G5	HARR	TNFa	UNKNOWN	SYBR	None	1.578	0.567102	4.39087	18.6267	18.6544	0.039151		4.91903	0.531764			-0.65809	FALSE	0.7	TRUE	3	12	1	83.1504	66.7236			N	N	N	Y
G6	50 min	IL2	UNKNOWN	SYBR	None	1	0.207539	4.81837	24.4687	26.1051	1.85356		12.4865	0.927105			0	FALSE	0.7	TRUE	3	16	1	77.9237				Y	N	N	N
G7	2h	IL2	UNKNOWN	SYBR	None	12.5611	4.85158	32.5218	21.513	22.5056	1.11993		8.83559	0.560887			-3.6509	FALSE	0.7	TRUE	3	13	1	77.9234				Y	N	N	N
G8	ActD	IL2	UNKNOWN	SYBR	None	1.77634	0.314007	10.0488	24.0341	25.8431	1.98803		11.6576	1.02171			-0.82891	FALSE	0.7	TRUE	3	17	1	77.9234				Y	N	N	N
G9	HARR+ActD	IL2	UNKNOWN	SYBR	None	2.90685	0.647654	13.0468	23.2565	24.7118	1.6869		10.947	0.885264			-1.53946	FALSE	0.7	TRUE	3	16	1	77.6246				Y	N	N	N
G10	HARR	IL2	UNKNOWN	SYBR	None	11.7586	1.74197	79.3733	20.8969	22.6662	1.98555		8.93084	1.12588			-3.55565	FALSE	0.7	TRUE	3	13	1	77.6246				Y	N	N	N
H1	50 min	TNFa	UNKNOWN	SYBR	None	1	0.932395	1.07251	19.1689	19.1957	0.037905		5.57713	0.036373			0	FALSE	0.7	TRUE	3	12	1	83.148				N	N	N	N
H2	2h	TNFa	UNKNOWN	SYBR	None	0.797957	0.742321	0.857762	19.5534	19.5728	0.027376		5.90275	0.037554			0.325618	FALSE	0.7	TRUE	3	12	1	82.9986				N	N	N	N
H3	ActD	TNFa	UNKNOWN	SYBR	None	0.223177	0.141633	0.35167	21.9286	21.9264	0.003044		7.74086	0.236284			2.16374	FALSE	0.7	TRUE	3	15	1	83.0016	67.3208			N	N	N	Y
H4	HARR+ActD	TNFa	UNKNOWN	SYBR	None	0.642694	0.382956	1.0786	19.9895	19.9797	0.013908		6.21492	0.269033			0.637796	FALSE	0.7	TRUE	3	13	1	82.8522	67.6195			N	N	N	Y
H5	HARR	TNFa	UNKNOWN	SYBR	None	1.578	0.567102	4.39087	18.6821	18.6544	0.039151		4.91903	0.531764			-0.65809	FALSE	0.7	TRUE	3	12	1	83.1504				N	N	N	N
H6	50 min	IL2	UNKNOWN	SYBR	None	1	0.207539	4.81837	24.5316	26.1051	1.85356		12.4865	0.927105			0	FALSE	0.7	TRUE	3	17	1	77.9237				Y	N	N	N
H7	2h	IL2	UNKNOWN	SYBR	None	12.5611	4.85158	32.5218	21.5595	22.5056	1.11993		8.83559	0.560887			-3.6509	FALSE	0.7	TRUE	3	14	1	77.9234				Y	N	N	N
H8	ActD	IL2	UNKNOWN	SYBR	None	1.77634	0.314007	10.0488	24.2113	25.8431	1.98803		11.6576	1.02171			-0.82891	FALSE	0.7	TRUE	3	17	1	77.9234				Y	N	N	N
H9	HARR+ActD	IL2	UNKNOWN	SYBR	None	2.90685	0.647654	13.0468	23.2453	24.7118	1.6869		10.947	0.885264			-1.53946	FALSE	0.7	TRUE	3	15	1	77.6246				Y	N	N	N
H10	HARR	IL2	UNKNOWN	SYBR	None	11.7586	1.74197	79.3733	20.9977	22.6662	1.98555		8.93084	1.12588			-3.55565	FALSE	0.7	TRUE	3	12	1	77.6246				Y	N	N	N
Analysis Type	Singleplex
Endogenous Control	18S
RQ Min/Max Confidence Level	95.0
Reference Sample	50 min

## Sheet: analysis d1-d2
							Normalized to 2h
Donor 1			Ct	Average	STDEV		donor 1			IFNy/18S	IFNy/18S		18S					donor 1			TNF/18S	TNF/18S		TNF
A1	50min	18S	12.9093	12.877	0.0457498			Ct 18S	Ct IFNy	dCT	Power(2, -x)		normalized to 18s						Ct 18S	Ct TNF	dCT	Power(2, -x)		normalized to 18s
B1	50min	18S	12.8446				50min	12.877	18.5833	5.70632	0.0191525	17.8809						50 min	12.877	17.6011	4.7241	0.0378358	58.6326
C1	50min	HRPT	28.9829	29.0115	0.0404324		2h	14.6361	17.8589	3.22282	0.107111	100						2h	14.6361	18.5899	3.95388	0.0645303	100
D1	50min	HRPT	29.0401				ActD	13.9807	18.4074	4.42667	0.0464984	43.4112						ActD	13.9807	18.9741	4.99335	0.0313944	48.6506
E1	50min	IFNg	18.5592	18.5833	0.0340613		HARR+ActD	15.0511	19.0336	3.98252	0.0632619	59.0617						HARR+ActD	15.0511	19.5793	4.52825	0.0433372	67.1579
F1	50min	IFNg	18.6074
G1	50min	TNFa	17.5541	17.6011	0.0663761
H1	50min	TNFa	17.648				Normalized to 2h
							donor 2	Ct 18S	Ct IFNy	IFNy/18S	IFNy/18S		normalized to 18s					donor 2	Ct 18S		TNF/18S	TNF/18S		TNF
A2	2H	18S	14.6257	14.6361	0.0146725		50 min	13.7474	17.751	4.0036	0.0623445	75.4896						50min	13.7474	16.9369	3.1895	0.109614	181.85	normalized to 18s
B2	2H	18S	14.6464				2h	13.6611	17.259	3.59795	0.0825868	100						2h	13.6611	17.7133	4.05224	0.0602774	100
C2	2H	HRPT	29.955	30.0705	0.163342		ActD	13.7849	18.4384	4.65354	0.0397324	48.1099						ActD	13.7849	19.3299	5.54498	0.0214187	35.5336
D2	2H	HRPT	30.186				HARR+ActD	13.2537	17.5119	4.25821	0.052258	63.2764						HARR+ActD	13.2537	17.8544	4.60069	0.0412149	68.3754
E2	2H	IFNg	17.9789	17.8589	0.169706
F2	2H	IFNg	17.7389
G2	2H	TNFa	18.793	18.5899	0.287206
H2	2H	TNFa	18.3868
A3	ActD	18S	13.9699	13.9807	0.0152664
B3	ActD	18S	13.9915
C3	ActD	HRPT	29.9018	29.9398	0.0537684
D3	ActD	HRPT	29.9779
E3	ActD	IFNg	18.3574	18.4074	0.0707248
F3	ActD	IFNg	18.4574
G3	ActD	TNFa	18.9123	18.9741	0.087264
H3	ActD	TNFa	19.0358
A4	HARR+ActD	18S	15.0003	15.0511	0.071736
B4	HARR+ActD	18S	15.1018
C4	HARR+ActD	HRPT	30.4696	30.4501	0.0275701
D4	HARR+ActD	HRPT	30.4306
E4	HARR+ActD	IFNg	18.972	19.0336	0.0871226
F4	HARR+ActD	IFNg	19.0952
G4	HARR+ActD	TNFa	19.5485	19.5793	0.043579
H4	HARR+ActD	TNFa	19.6101
A5	HARR	18S	14.4756	14.5387	0.0892722
B5	HARR	18S	14.6019
C5	HARR	HRPT	29.9751	29.9	0.1062
D5	HARR	HRPT	29.8249
E5	HARR	IFNg	17.0872	17.0966	0.0132653
F5	HARR	IFNg	17.106
G5	HARR	TNFa	16.9686	16.9913	0.0321592
H5	HARR	TNFa	17.014
Donor 2
A6	50min	18S	13.7174	13.7474	0.0424052
B6	50min	18S	13.7774
C6	50min	HRPT	28.6563	28.6772	0.0295641
D6	50min	HRPT	28.6981
E6	50min	IFNg	17.75	17.751	0.00148492
F6	50min	IFNg	17.7521
G6	50min	TNFa	16.9462	16.9369	0.0131663
H6	50min	TNFa	16.9276
A7	2H	18S	13.6542	13.6611	0.00975807
B7	2H	18S	13.668
C7	2H	HRPT	30.2973	30.2961	0.00157685
D7	2H	HRPT	30.295
E7	2H	IFNg	17.2035	17.259	0.0786091
F7	2H	IFNg	17.3146
G7	2H	TNFa	17.7285	17.7133	0.0214819
H7	2H	TNFa	17.6981
A8	ActD	18S	13.7098	13.7849	0.106193
B8	ActD	18S	13.86
C8	ActD	HRPT	29.9078	29.801	0.151017
D8	ActD	HRPT	29.6942
E8	ActD	IFNg	18.4819	18.4384	0.0615324
F8	ActD	IFNg	18.3949
G8	ActD	TNFa	19.2671	19.3299	0.0888055
H8	ActD	TNFa	19.3927
A9	HARR+ActD	18S	13.2418	13.2537	0.0168928
B9	HARR+ActD	18S	13.2657
C9	HARR+ActD	HRPT	29.4247	29.4611	0.0515693
D9	HARR+ActD	HRPT	29.4976
E9	HARR+ActD	IFNg	17.4765	17.5119	0.050049
F9	HARR+ActD	IFNg	17.5473
G9	HARR+ActD	TNFa	17.8707	17.8544	0.0230588
H9	HARR+ActD	TNFa	17.8381
A10	HARR	18S	12.872	12.8582	0.0195091
B10	HARR	18S	12.8444
C10	HARR	HRPT	28.9852	28.944	0.0582373
D10	HARR	HRPT	28.9028
E10	HARR	IFNg	16.1828	16.349	0.235007
F10	HARR	IFNg	16.5151
G10	HARR	TNFa	15.9247	15.9448	0.028461
H10	HARR	TNFa	15.965

## Sheet: analysis donor 3 donor 2 IL2
							2h normalization
Donor 3			Ct	Average	STDEV		Donor 3												Donor 3
A1	50 min	18S	13.6396	13.5977	0.059298			Ct 18S	Ct IFNy	dCT	Power(2, -x)		normalized to 18s							Ct 18S	Ct TNFa	dCT	Power(2, -x)
B1	50 min	18S	13.5557				50min	13.5977	18.5574	4.95978	0.0321336	43.9747							50min	13.5977	19.1957	5.59807	0.0206449	119.342
C1	50 min	HPRT	28.6928	28.8188	0.178205		2h	13.7196	17.4941	3.77452	0.0730729	100							2h	13.7196	19.5728	5.85317	0.017299	100
D1	50 min	HPRT	28.9448				ActD	14.5919	19.8835	5.29158	0.0255314	34.9396							ActD	14.5919	21.9264	7.33448	0.00619586	35.8163
E1	50 min	IFNg	18.5023	18.5574	0.0779302		HARR+ActD	14.2294	18.2275	3.99812	0.0625813	85.6423							HARR+ActD	14.2294	19.9797	5.75035	0.0185769	107.387
F1	50 min	IFNg	18.6125
G1	50 min	TNFa	19.2225	19.1957	0.0379009
H1	50 min	TNFa	19.1689
A6	50 min	IL2	27.7391	27.71	0.0411607
B6	50 min	IL2	27.6809				2h normalization
							Donor 2	Ct 18S	Ct IL2	dCT	Power(2, -x)
A2	2h	18S	13.6844	13.7196	0.0497945		50min	13.6396	24.5002	10.8606	0.000537814	12.9873
B2	2h	18S	13.7548				2h	13.6205	21.5362	7.91578	0.00414109	100
C2	2h	HPRT	28.7256	28.824	0.139123		ActD	13.7792	24.1227	10.3435	0.000769658	18.5859
D2	2h	HPRT	28.9224				HARR+ActD	13.3002	23.2509	9.95073	0.00101049	24.4016
E2	2h	IFNg	17.4034	17.4941	0.128283
F2	2h	IFNg	17.5848
G2	2h	TNFa	19.5922	19.5728	0.0273792
H2	2h	TNFa	19.5534
A7	2h	IL2	23.4386	23.475	0.0514774
B7	2h	IL2	23.5114
A3	ActD	18S	14.5258	14.5919	0.0935219
B3	ActD	18S	14.6581
C3	ActD	HPRT	30.0567	30.2905	0.33065																								Donor 3
D3	ActD	HPRT	30.5243																						normalized to 18s					Ct 18S	Ct IL2	dCT	Power(2, -x)		normalized to 18s
E3	ActD	IFNg	19.8411	19.8835	0.0599556																								50min	13.5977	27.71	14.1124	5.64614e-05	4.88007
F3	ActD	IFNg	19.9259																										2h	13.7196	23.475	9.75542	0.00115698	100
G3	ActD	TNFa	21.9243	21.9264	0.00304056																								ActD	14.5919	27.5636	12.9717	0.000124491	10.76
H3	ActD	TNFa	21.9286																										HARR+ActD	14.2294	26.1727	11.9433	0.000253919	21.9467
A8	ActD	IL2	27.5404	27.5636	0.0327532																								HARR	14.6551	24.3851	9.72998	0.00117756	101.779
B8	ActD	IL2	27.5868
A4	HARR+ActD	18S	14.1844	14.2294	0.0635901
B4	HARR+ActD	18S	14.2743
C4	HARR+ActD	HPRT	29.7047	29.6507	0.0763322
D4	HARR+ActD	HPRT	29.5967
E4	HARR+ActD	IFNg	18.1859	18.2275	0.0588313
F4	HARR+ActD	IFNg	18.2691
G4	HARR+ActD	TNFa	19.9699	19.9797	0.0139088
H4	HARR+ActD	TNFa	19.9895
A9	HARR+ActD	IL2	26.1793	26.1727	0.00937624
B9	HARR+ActD	IL2	26.1661
A5	HARR	18S	14.6573	14.6551	0.00311127
B5	HARR	18S	14.6529
C5	HARR	HPRT	30.8479	30.6573	0.269599
D5	HARR	HPRT	30.4666
E5	HARR	IFNg	17.6838	17.6926	0.0124451
F5	HARR	IFNg	17.7014
G5	HARR	TNFa	18.6267	18.6544	0.0391525
H5	HARR	TNFa	18.6821
A10	HARR	IL2	24.4281	24.3851	0.0608253
B10	HARR	IL2	24.3421
Donor 2
C6	50 min	18S	13.6711	13.6396	0.0445548
D6	50 min	18S	13.6081
E6	50 min	HPRT	28.3418	28.4499	0.152834
F6	50 min	HPRT	28.558
G6	50 min	IL2	24.4687	24.5002	0.0445336
H6	50 min	IL2	24.5316
C7	2h	18S	13.6129	13.6205	0.0107268
D7	2h	18S	13.628
E7	2h	HPRT	29.8849	29.933	0.0681368
F7	2h	HPRT	29.9812
G7	2h	IL2	21.513	21.5362	0.032937
H7	2h	IL2	21.5595
C8	ActD	18S	13.7622	13.7792	0.0240346
D8	ActD	18S	13.7962
E8	ActD	HPRT	29.1001	29.2346	0.190134
F8	ActD	HPRT	29.369
G8	ActD	IL2	24.0341	24.1227	0.125299
H8	ActD	IL2	24.2113
C9	HARR+ActD	18S	13.2974	13.3002	0.0040093
D9	HARR+ActD	18S	13.303
E9	HARR+ActD	HPRT	29.518	29.5041	0.0197071
F9	HARR+ActD	HPRT	29.4902
G9	HARR+ActD	IL2	23.2565	23.2509	0.00793374
H9	HARR+ActD	IL2	23.2453
C10	HARR	18S	12.8042	12.8156	0.0160867
D10	HARR	18S	12.827
E10	HARR	HPRT	28.5657	28.7192	0.217082
F10	HARR	HPRT	28.8727
G10	HARR	IL2	20.8969	20.9473	0.0713117
H10	HARR	IL2	20.9977
