# Supplementary material for: Single-molecule imaging of transcription dynamics, RNA localization and fate in human T cells
Source: EMBO J. 2025 Oct 14;44(22):6732–49. doi: 10.1038/s44318-025-00592-0 (PMC12624010; doi:10.1038/s44318-025-00592-0)
Supplement: Supplementary file 9 — Source data Fig. 4 [file 44318_2025_592_MOESM9_ESM.zip]

Archive with 7 entries (5 files):
- Figure_4/
- Figure_4/4A-B/
- Figure_4/4A-B/HuRKO_FACS_IFN_Control.csv
- Figure_4/4A-B/HuRKO_FACS_IFN_HuRKO.csv
- Figure_4/4A-B/HuRKO_FACS_TNF_Control.csv
- Figure_4/4A-B/HuRKO_FACS_TNF_HuRKO.csv
- Figure_4/4A-B/READ_ME.txt
