# Supplementary material for: Single-molecule imaging of transcription dynamics, RNA localization and fate in human T cells
Source: EMBO J. 2025 Oct 14;44(22):6732–49. doi: 10.1038/s44318-025-00592-0 (PMC12624010; doi:10.1038/s44318-025-00592-0)
Supplement: Supplementary file 9 — Source data Fig. 4 [file 44318_2025_592_MOESM9_ESM.zip › Figure_4/4A-B/HuRKO_FACS_IFN_Control.csv]

	IFNG	TNF	Donor	timepoint	quadrant	NA
1	1868.67565917969	2203.50170898438	D1	0h	double_producer	Control
2	2413.6318359375	642.157165527344	D1	0h	double_producer	Control
3	1956.01171875	542.966430664062	D1	0h	double_producer	Control
4	1828.84790039062	5380.29736328125	D1	1h	double_producer	Control
5	5814.93603515625	33588.20703125	D1	1h	double_producer	Control
6	2287.78491210938	6020.15771484375	D1	1h	double_producer	Control
7	6111.48828125	18360.986328125	D1	1h	double_producer	Control
8	4249.2333984375	9232.283203125	D1	1h	double_producer	Control
9	2504.94091796875	30124.390625	D1	1h	double_producer	Control
10	1603.57995605469	5210.31689453125	D1	1h	double_producer	Control
11	1897.01831054688	6292.60400390625	D1	1h	double_producer	Control
12	4500.26171875	2101.85034179688	D1	1h	double_producer	Control
13	1894.18176269531	678.88232421875	D1	1h	double_producer	Control
14	3572.05590820312	6440.72802734375	D1	1h	double_producer	Control
15	2815.58374023438	4829.83935546875	D1	1h	double_producer	Control
16	3359.22680664062	3014.95263671875	D1	1h	double_producer	Control
17	3533.39575195312	9972.4052734375	D1	1h	double_producer	Control
18	3011.56567382812	619.331909179688	D1	1h	double_producer	Control
19	2254.60571289062	1038.13330078125	D1	1h	double_producer	Control
20	8505.8857421875	41645.484375	D1	1h	double_producer	Control
21	2143.90112304688	15785.7822265625	D1	1h	double_producer	Control
22	3289.9482421875	9765.4453125	D1	1h	double_producer	Control
23	4449.013671875	27618.244140625	D1	1h	double_producer	Control
24	1609.00158691406	1581.51000976562	D1	1h	double_producer	Control
25	3275.07080078125	10892.91796875	D1	1h	double_producer	Control
26	1595.642578125	6077.67626953125	D1	1h	double_producer	Control
27	3777.46362304688	9382.6708984375	D1	1h	double_producer	Control
28	5823.41796875	5199.30810546875	D1	1h	double_producer	Control
29	2236.78369140625	1241.92895507812	D1	1h	double_producer	Control
30	4442.94677734375	15689.138671875	D1	1h	double_producer	Control
31	4406.4873046875	11171.279296875	D1	1h	double_producer	Control
32	4503.27734375	11172.3291015625	D1	1h	double_producer	Control
33	1660.69580078125	14682.6484375	D1	1h	double_producer	Control
34	3638.919921875	17780.279296875	D1	1h	double_producer	Control
35	4163.896484375	5416.15869140625	D1	1h	double_producer	Control
36	2353.16333007812	17740.71875	D1	1h	double_producer	Control
37	3514.02612304688	6812.9970703125	D1	1h	double_producer	Control
38	3893.5615234375	5018.42138671875	D1	1h	double_producer	Control
39	2747.0712890625	13335.6201171875	D1	1h	double_producer	Control
40	5907.5078125	28719.79296875	D1	1h	double_producer	Control
41	4582.33740234375	15871.8486328125	D1	1h	double_producer	Control
42	3777.04223632812	14015.578125	D1	1h	double_producer	Control
43	2184.35375976562	13060.1669921875	D1	1h	double_producer	Control
44	4128.4189453125	26014.26171875	D1	1h	double_producer	Control
45	5793.46337890625	10542.09375	D1	1h	double_producer	Control
46	3313.56982421875	11570.3515625	D1	1h	double_producer	Control
47	4831.50341796875	15318.873046875	D1	1h	double_producer	Control
48	2406.01416015625	7062.61767578125	D1	1h	double_producer	Control
49	3932.09790039062	11917.525390625	D1	1h	double_producer	Control
50	1641.19970703125	1995.13708496094	D1	1h	double_producer	Control
51	1861.18957519531	7169.3154296875	D1	1h	double_producer	Control
52	2729.36572265625	625.799865722656	D1	1h	double_producer	Control
53	5717.71630859375	13905.4541015625	D1	1h	double_producer	Control
54	4023.05029296875	4300.50732421875	D1	1h	double_producer	Control
55	4897.521484375	3639.44311523438	D1	1h	double_producer	Control
56	1969.10205078125	1093.41137695312	D1	1h	double_producer	Control
57	3144.34448242188	9565.3681640625	D1	1h	double_producer	Control
58	2141.9306640625	865.378356933594	D1	1h	double_producer	Control
59	4437.703125	3535.90942382812	D1	1h	double_producer	Control
60	2210.5048828125	1469.0400390625	D1	1h	double_producer	Control
61	6343.24609375	11267.7607421875	D1	1h	double_producer	Control
62	2353.0302734375	22916.142578125	D1	1h	double_producer	Control
63	3802.0947265625	19507.0390625	D1	1h	double_producer	Control
64	3275.40307617188	1752.95666503906	D1	1h	double_producer	Control
65	2438.36181640625	9258.4501953125	D1	1h	double_producer	Control
66	2913.46166992188	5021.66845703125	D1	1h	double_producer	Control
67	4011.30517578125	18339.85546875	D1	1h	double_producer	Control
68	2646.8759765625	2865.5693359375	D1	1h	double_producer	Control
69	1702.49304199219	9995.7919921875	D1	1h	double_producer	Control
70	3553.35180664062	22303.76953125	D1	1h	double_producer	Control
71	3727.01440429688	16280.0791015625	D1	1h	double_producer	Control
72	4019.6923828125	10421.2578125	D1	1h	double_producer	Control
73	3467.74877929688	4906.74365234375	D1	1h	double_producer	Control
74	4157.32421875	14123.9716796875	D1	1h	double_producer	Control
75	2440.25244140625	2507.18212890625	D1	1h	double_producer	Control
76	2940.64184570312	617.794982910156	D1	1h	double_producer	Control
77	1932.59509277344	569.486206054688	D1	1h	double_producer	Control
78	2159.57250976562	14091.86328125	D1	1h	double_producer	Control
79	3604.177734375	520.60595703125	D1	1h	double_producer	Control
80	4206.88232421875	23835.5	D1	1h	double_producer	Control
81	2116.02563476562	2733.84521484375	D1	1h	double_producer	Control
82	5519.38134765625	25103.787109375	D1	1h	double_producer	Control
83	3830.1748046875	5873.72802734375	D1	1h	double_producer	Control
84	4120.48974609375	5468.47607421875	D1	1h	double_producer	Control
85	1896.24133300781	2319.310546875	D1	1h	double_producer	Control
86	4791.28955078125	9655.5029296875	D1	1h	double_producer	Control
87	3595.21362304688	17711.95703125	D1	1h	double_producer	Control
88	1863.4580078125	14360.912109375	D1	1h	double_producer	Control
89	3026.95874023438	1873.58325195312	D1	1h	double_producer	Control
90	3291.16162109375	5322.396484375	D1	1h	double_producer	Control
91	5958.32763671875	11366.916015625	D1	1h	double_producer	Control
92	2242.3408203125	5807.5087890625	D1	1h	double_producer	Control
93	3073.58203125	26742.607421875	D1	1h	double_producer	Control
94	3971.71606445312	17147.916015625	D1	1h	double_producer	Control
95	2504.99951171875	14486.046875	D1	1h	double_producer	Control
96	1642.69885253906	1755.26513671875	D1	1h	double_producer	Control
97	1670.58764648438	4890.93798828125	D1	1h	double_producer	Control
98	1604.451171875	6428.33837890625	D1	1h	double_producer	Control
99	5120.0751953125	3548.35864257812	D1	1h	double_producer	Control
100	1725.576171875	5703.2001953125	D1	1h	double_producer	Control
101	1607.34252929688	4313.806640625	D1	1h	double_producer	Control
102	2675.32690429688	11517.6064453125	D1	1h	double_producer	Control
103	3667.7412109375	9999.4873046875	D1	1h	double_producer	Control
104	2507.45458984375	22540.48828125	D1	1h	double_producer	Control
105	1607.73889160156	741.89990234375	D1	1h	double_producer	Control
106	2677.52612304688	11534.0263671875	D1	1h	double_producer	Control
107	6488.4140625	10499.365234375	D1	1h	double_producer	Control
108	5163.748046875	29091.17578125	D1	1h	double_producer	Control
109	3278.45043945312	8308.6943359375	D1	1h	double_producer	Control
110	5361.5205078125	14188.9287109375	D1	1h	double_producer	Control
111	2138.80712890625	32659.205078125	D1	1h	double_producer	Control
112	2191.91845703125	1141.57104492188	D1	1h	double_producer	Control
113	3980.43481445312	9139.015625	D1	1h	double_producer	Control
114	4025.44360351562	15091.89453125	D1	1h	double_producer	Control
115	3886.61376953125	14845.2900390625	D1	1h	double_producer	Control
116	6332.681640625	37421.18359375	D1	1h	double_producer	Control
117	4649.1796875	1699.37902832031	D1	1h	double_producer	Control
118	5405.3310546875	9075.2763671875	D1	1h	double_producer	Control
119	3756.18798828125	16530.138671875	D1	1h	double_producer	Control
120	6796.853515625	24519.87109375	D1	1h	double_producer	Control
121	1787.38439941406	10972.4541015625	D1	1h	double_producer	Control
122	5669.3330078125	10200.16796875	D1	1h	double_producer	Control
123	5282.55712890625	26909.23046875	D1	1h	double_producer	Control
124	2017.30126953125	1031.18444824219	D1	1h	double_producer	Control
125	1673.76013183594	2456.13354492188	D1	1h	double_producer	Control
126	3021.51049804688	11316.5556640625	D1	1h	double_producer	Control
127	7721.98095703125	24421.337890625	D1	1h	double_producer	Control
128	7446.24853515625	19737.76171875	D1	1h	double_producer	Control
129	6400.02001953125	16391.806640625	D1	1h	double_producer	Control
130	1836.88415527344	940.530883789062	D1	1h	double_producer	Control
131	2724.73217773438	10217.9541015625	D1	1h	double_producer	Control
132	4098.6533203125	4782.78857421875	D1	1h	double_producer	Control
133	5601.22314453125	22837.58203125	D1	1h	double_producer	Control
134	3173.84326171875	16411.896484375	D1	1h	double_producer	Control
135	3839.55346679688	22252.82421875	D1	1h	double_producer	Control
136	2035.5966796875	4561.30078125	D1	1h	double_producer	Control
137	4735.76953125	26580.35546875	D1	1h	double_producer	Control
138	3769.92846679688	1732.29345703125	D1	1h	double_producer	Control
139	2125.59301757812	9473.787109375	D1	1h	double_producer	Control
140	2867.94189453125	2999.67041015625	D1	1h	double_producer	Control
141	1975.08117675781	4194.30712890625	D1	1h	double_producer	Control
142	5778.931640625	13124.244140625	D1	1h	double_producer	Control
143	5288.54296875	5620.7841796875	D1	1h	double_producer	Control
144	4906.1845703125	26162.859375	D1	1h	double_producer	Control
145	2579.73095703125	4604.5703125	D1	1h	double_producer	Control
146	5144.83544921875	9902.146484375	D1	1h	double_producer	Control
147	4430.80810546875	4710.73388671875	D1	1h	double_producer	Control
148	4561.95556640625	36151.01171875	D1	1h	double_producer	Control
149	4106.671875	11976.33984375	D1	1h	double_producer	Control
150	2244.69750976562	8252.6357421875	D1	1h	double_producer	Control
151	1881.00012207031	7407.9091796875	D1	1h	double_producer	Control
152	3397.04052734375	5426.14404296875	D1	1h	double_producer	Control
153	1874.34204101562	2054.41723632812	D1	1h	double_producer	Control
154	1855.49279785156	11837.26953125	D1	1h	double_producer	Control
155	5804.71337890625	26463.345703125	D1	1h	double_producer	Control
156	4649.72607421875	5250.33544921875	D1	1h	double_producer	Control
157	1869.94458007812	1301.59289550781	D1	1h	double_producer	Control
158	2010.75744628906	3048.064453125	D1	1h	double_producer	Control
159	3459.0869140625	12039.7998046875	D1	1h	double_producer	Control
160	2642.78686523438	934.9814453125	D1	1h	double_producer	Control
161	6516.9404296875	14095.1904296875	D1	1h	double_producer	Control
162	4715.99755859375	16912.658203125	D1	1h	double_producer	Control
163	2502.57275390625	5729.76171875	D1	1h	double_producer	Control
164	2816.85791015625	626.295227050781	D1	1h	double_producer	Control
165	2303.53393554688	6303.11572265625	D1	1h	double_producer	Control
166	2670.16015625	9094.36328125	D1	1h	double_producer	Control
167	2604.25512695312	7008.994140625	D1	1h	double_producer	Control
168	5762.17431640625	17976.390625	D1	1h	double_producer	Control
169	1833.73718261719	5230.57958984375	D1	1h	double_producer	Control
170	1790.94677734375	7979.70751953125	D1	1h	double_producer	Control
171	2640.84936523438	13756.3505859375	D1	1h	double_producer	Control
172	4682.02880859375	20213.67578125	D1	1h	double_producer	Control
173	2574.79370117188	8112.32177734375	D1	1h	double_producer	Control
174	2898.75927734375	11814.65234375	D1	1h	double_producer	Control
175	3305.46484375	2701.80810546875	D1	1h	double_producer	Control
176	3901.10498046875	15259.703125	D1	1h	double_producer	Control
177	3437.09814453125	2611.44677734375	D1	1h	double_producer	Control
178	6722.22216796875	16498.01953125	D1	1h	double_producer	Control
179	1904.67199707031	7714.3388671875	D1	1h	double_producer	Control
180	5587.10791015625	25840.818359375	D1	1h	double_producer	Control
181	5008.75244140625	5853.12548828125	D1	1h	double_producer	Control
182	3799.72680664062	10043.140625	D1	1h	double_producer	Control
183	3925.9892578125	15407.388671875	D1	1h	double_producer	Control
184	3374.87670898438	23072.90625	D1	1h	double_producer	Control
185	2674.2734375	2762.841796875	D1	1h	double_producer	Control
186	3048.27319335938	731.128051757812	D1	1h	double_producer	Control
187	6254.0927734375	24598.16015625	D1	1h	double_producer	Control
188	3407.01708984375	1234.23571777344	D1	1h	double_producer	Control
189	2074.75366210938	25738.701171875	D1	1h	double_producer	Control
190	2633.65795898438	5629.2177734375	D1	1h	double_producer	Control
191	2187.67333984375	1942.54272460938	D1	1h	double_producer	Control
192	2917.8486328125	3087.9521484375	D1	1h	double_producer	Control
193	6148.81640625	23413.70703125	D1	1h	double_producer	Control
194	1697.826171875	2251.71484375	D1	1h	double_producer	Control
195	7374.1455078125	43196.1875	D1	1h	double_producer	Control
196	1617.55114746094	5176.5556640625	D1	1h	double_producer	Control
197	3374.40307617188	7709.0791015625	D1	1h	double_producer	Control
198	3216.2822265625	14105.1279296875	D1	1h	double_producer	Control
199	2968.59106445312	3249.2587890625	D1	1h	double_producer	Control
200	4078.39575195312	7586.126953125	D1	1h	double_producer	Control
201	1962.40625	27744.76953125	D1	1h	double_producer	Control
202	2252.3271484375	3990.27319335938	D1	1h	double_producer	Control
203	2632.6630859375	3355.57299804688	D1	1h	double_producer	Control
204	6334.64306640625	19301.404296875	D1	1h	double_producer	Control
205	1818.58471679688	5980.66162109375	D1	1h	double_producer	Control
206	3899.01806640625	21569.73046875	D1	1h	double_producer	Control
207	2001.44934082031	9326.373046875	D1	1h	double_producer	Control
208	3154.4296875	12865.1923828125	D1	1h	double_producer	Control
209	2410.92529296875	4520.048828125	D1	1h	double_producer	Control
210	2436.86474609375	4864.99853515625	D1	1h	double_producer	Control
211	4937.57763671875	4954.04541015625	D1	1h	double_producer	Control
212	4205.36181640625	20815.388671875	D1	1h	double_producer	Control
213	1968.31164550781	4480.02783203125	D1	1h	double_producer	Control
214	3603.82983398438	6447.435546875	D1	1h	double_producer	Control
215	5934.08544921875	9686.3671875	D1	1h	double_producer	Control
216	5019.05908203125	25407.7890625	D1	1h	double_producer	Control
217	3343.55541992188	24728.36328125	D1	1h	double_producer	Control
218	1862.74609375	2093.20849609375	D1	1h	double_producer	Control
219	4534.3564453125	14690.08203125	D1	1h	double_producer	Control
220	2426.318359375	7262.5205078125	D1	1h	double_producer	Control
221	4062.43017578125	11895.255859375	D1	1h	double_producer	Control
222	3097.95727539062	9205.16015625	D1	1h	double_producer	Control
223	3890.60571289062	12246.7021484375	D1	1h	double_producer	Control
224	4558.77392578125	504.962310791016	D1	1h	double_producer	Control
225	3302.36767578125	6873.7509765625	D1	1h	double_producer	Control
226	2407.23413085938	12339.556640625	D1	1h	double_producer	Control
227	5434.69287109375	20678	D1	1h	double_producer	Control
228	3199.29809570312	9112.576171875	D1	1h	double_producer	Control
229	6184.4765625	39913.38671875	D1	1h	double_producer	Control
230	5326.39453125	7747.5751953125	D1	1h	double_producer	Control
231	6242.6357421875	29890.24609375	D1	1h	double_producer	Control
232	2921.51489257812	2702.77001953125	D1	1h	double_producer	Control
233	7829.79296875	23106.341796875	D1	1h	double_producer	Control
234	1884.34350585938	3354.64526367188	D1	1h	double_producer	Control
235	2453.57153320312	8580.89453125	D1	1h	double_producer	Control
236	4155.75048828125	828.384765625	D1	1h	double_producer	Control
237	1919.65637207031	3625.24462890625	D1	1h	double_producer	Control
238	6146.81103515625	7875.6455078125	D1	1h	double_producer	Control
239	2883.31762695312	1676.70935058594	D1	1h	double_producer	Control
240	3862.94140625	13758.6181640625	D1	1h	double_producer	Control
241	4060.97875976562	9653.3203125	D1	1h	double_producer	Control
242	2165.86254882812	6940.90869140625	D1	1h	double_producer	Control
243	6650.03369140625	28823.267578125	D1	1h	double_producer	Control
244	6538.05322265625	25643.5859375	D1	1h	double_producer	Control
245	1820.98706054688	8680.7529296875	D1	1h	double_producer	Control
246	1654.61022949219	981.236999511719	D1	1h	double_producer	Control
247	1699.33776855469	1661.3330078125	D1	1h	double_producer	Control
248	3772.6845703125	16639.48828125	D1	1h	double_producer	Control
249	2613.517578125	4820.45068359375	D1	1h	double_producer	Control
250	1677.60168457031	5816.552734375	D1	1h	double_producer	Control
251	3686.53930664062	3899.72436523438	D1	1h	double_producer	Control
252	3602.0751953125	5370.048828125	D1	1h	double_producer	Control
253	3681.7783203125	27835.490234375	D1	1h	double_producer	Control
254	2540.75170898438	7791.787109375	D1	1h	double_producer	Control
255	2018.17663574219	4612.72705078125	D1	1h	double_producer	Control
256	2621.85375976562	6081.63525390625	D1	1h	double_producer	Control
257	3518.20849609375	7260.59130859375	D1	1h	double_producer	Control
258	1793.33557128906	20908.1015625	D1	1h	double_producer	Control
259	2615.26953125	4829.99267578125	D1	1h	double_producer	Control
260	3864.14013671875	18691.76953125	D1	1h	double_producer	Control
261	5602.18408203125	14580.263671875	D1	1h	double_producer	Control
262	4194.42724609375	33251.7890625	D1	1h	double_producer	Control
263	3970.14306640625	12649.9521484375	D1	1h	double_producer	Control
264	3662.3623046875	18348.69140625	D1	1h	double_producer	Control
265	2631.49438476562	16371.599609375	D1	1h	double_producer	Control
266	6472.58642578125	20301.982421875	D1	1h	double_producer	Control
267	2552.02612304688	31953.251953125	D1	1h	double_producer	Control
268	2536.9150390625	2029.89575195312	D1	1h	double_producer	Control
269	3533.73266601562	15437.875	D1	1h	double_producer	Control
270	2362.87573242188	12365.677734375	D1	1h	double_producer	Control
271	2861.6005859375	28391.85546875	D1	1h	double_producer	Control
272	5061.02587890625	15429.97265625	D1	1h	double_producer	Control
273	3125.1044921875	27431.806640625	D1	1h	double_producer	Control
274	3144.94921875	7824.15283203125	D1	1h	double_producer	Control
275	3409.4189453125	22993.544921875	D1	1h	double_producer	Control
276	3395.73315429688	16405.359375	D1	1h	double_producer	Control
277	4603.703125	32218.07421875	D1	1h	double_producer	Control
278	2949.349609375	16111.0322265625	D1	1h	double_producer	Control
279	4527.14892578125	8690.5771484375	D1	1h	double_producer	Control
280	3125.71142578125	15512.4384765625	D1	1h	double_producer	Control
281	2629.17529296875	8337.9892578125	D1	1h	double_producer	Control
282	7252.1201171875	12043.3603515625	D1	1h	double_producer	Control
283	3454.40625	18520.783203125	D1	1h	double_producer	Control
284	1640.98718261719	13607.5283203125	D1	1h	double_producer	Control
285	2156.33349609375	11955.1015625	D1	1h	double_producer	Control
286	3199.48974609375	6793.74072265625	D1	1h	double_producer	Control
287	4172.08203125	958.646728515625	D1	1h	double_producer	Control
288	4293.162109375	3975.109375	D1	1h	double_producer	Control
289	2447.78271484375	11742.9560546875	D1	1h	double_producer	Control
290	1929.27709960938	27085.373046875	D1	1h	double_producer	Control
291	2093.72534179688	12630.7998046875	D1	1h	double_producer	Control
292	4645.95947265625	2199.44384765625	D1	1h	double_producer	Control
293	2630.751953125	5790.20703125	D1	1h	double_producer	Control
294	5861.19970703125	17674.607421875	D1	1h	double_producer	Control
295	3979.16235351562	4208.81298828125	D1	1h	double_producer	Control
296	5243.85693359375	4248.138671875	D1	1h	double_producer	Control
297	2467.0107421875	2340.46215820312	D1	1h	double_producer	Control
298	3688.82983398438	18276.14453125	D1	1h	double_producer	Control
299	2248.38696289062	5714.4853515625	D1	1h	double_producer	Control
300	3921.30834960938	12695.134765625	D1	1h	double_producer	Control
301	2077.86206054688	19151.970703125	D1	1h	double_producer	Control
302	2681.09814453125	2850.11962890625	D1	1h	double_producer	Control
303	2725.81494140625	1480.08483886719	D1	1h	double_producer	Control
304	2611.712890625	6801.5478515625	D1	1h	double_producer	Control
305	2755.37768554688	1592.6435546875	D1	1h	double_producer	Control
306	1658.78393554688	1046.68432617188	D1	1h	double_producer	Control
307	6250.58154296875	11569.791015625	D1	1h	double_producer	Control
308	1830.35559082031	1238.06628417969	D1	1h	double_producer	Control
309	1697.06518554688	5440.42041015625	D1	1h	double_producer	Control
310	3349.97607421875	9305.9052734375	D1	1h	double_producer	Control
311	1905.96765136719	4814.81005859375	D1	1h	double_producer	Control
312	4130.41455078125	6219.92822265625	D1	1h	double_producer	Control
313	6321.8232421875	13104.3701171875	D1	1h	double_producer	Control
314	3461.19604492188	9181.7900390625	D1	1h	double_producer	Control
315	3470.32275390625	22658.80859375	D1	1h	double_producer	Control
316	4693.8603515625	40627.0625	D1	1h	double_producer	Control
317	2734.54077148438	6336.00537109375	D1	1h	double_producer	Control
318	2021.75610351562	2696.59545898438	D1	1h	double_producer	Control
319	5018.25048828125	10890.91796875	D1	1h	double_producer	Control
320	3390.05541992188	2598.43701171875	D1	1h	double_producer	Control
321	3048.65600585938	4075.00708007812	D1	1h	double_producer	Control
322	3188.46533203125	1593.498046875	D1	1h	double_producer	Control
323	3819.35278320312	12154.6982421875	D1	1h	double_producer	Control
324	8343.0400390625	19053.09375	D1	1h	double_producer	Control
325	4416.89453125	16843.01953125	D1	1h	double_producer	Control
326	2184.2060546875	2095.86743164062	D1	1h	double_producer	Control
327	2728.23852539062	9924.9765625	D1	1h	double_producer	Control
328	3282.89282226562	12448.9951171875	D1	1h	double_producer	Control
329	1662.27209472656	4537.693359375	D1	1h	double_producer	Control
330	3957.40258789062	5032.11669921875	D1	1h	double_producer	Control
331	4517.7890625	27809.46875	D1	1h	double_producer	Control
332	4144.70556640625	11318.9677734375	D1	1h	double_producer	Control
333	4054.58837890625	5650.43408203125	D1	1h	double_producer	Control
334	2147.77294921875	4989.787109375	D1	1h	double_producer	Control
335	1899.94287109375	5371.6357421875	D1	1h	double_producer	Control
336	3810.66284179688	4819.41015625	D1	1h	double_producer	Control
337	3596.646484375	12984.6806640625	D1	1h	double_producer	Control
338	6985.0146484375	31787.052734375	D1	1h	double_producer	Control
339	2922.03076171875	12945.4404296875	D1	1h	double_producer	Control
340	2148.57153320312	18188.306640625	D1	1h	double_producer	Control
341	2810.37426757812	8644.2734375	D1	1h	double_producer	Control
342	1658.53881835938	771.625183105469	D1	1h	double_producer	Control
343	2640.17797851562	3233.04565429688	D1	1h	double_producer	Control
344	1593.15368652344	5231.23583984375	D1	1h	double_producer	Control
345	3614.2939453125	2758.09643554688	D1	1h	double_producer	Control
346	1875.99206542969	572.2314453125	D1	1h	double_producer	Control
347	2260.7978515625	40810.65625	D1	1h	double_producer	Control
348	2544.24169921875	8461.79296875	D1	1h	double_producer	Control
349	2176.4814453125	10025.91796875	D1	1h	double_producer	Control
350	3441.89575195312	8240.7041015625	D1	1h	double_producer	Control
351	1959.32421875	3661.06494140625	D1	1h	double_producer	Control
352	5183.13623046875	9370.9384765625	D1	1h	double_producer	Control
353	1619.59655761719	2487.080078125	D1	1h	double_producer	Control
354	3210.68334960938	11120.1806640625	D1	1h	double_producer	Control
355	4202.2666015625	5411.76416015625	D1	1h	double_producer	Control
356	4083.06494140625	18834.353515625	D1	1h	double_producer	Control
357	5922.4375	23621.69140625	D1	1h	double_producer	Control
358	4186.53466796875	996.804077148438	D1	1h	double_producer	Control
359	1999.33190917969	13290.4482421875	D1	1h	double_producer	Control
360	2183.02197265625	7433.63232421875	D1	1h	double_producer	Control
361	4125.38037109375	8762.830078125	D1	1h	double_producer	Control
362	1634.78698730469	14091.416015625	D1	1h	double_producer	Control
363	5413.689453125	4163.2705078125	D1	1h	double_producer	Control
364	6012.7412109375	15786.9091796875	D1	1h	double_producer	Control
365	3191.80517578125	793.461242675781	D1	1h	double_producer	Control
366	1917.24487304688	1623.2041015625	D1	1h	double_producer	Control
367	3776.19213867188	3275.96044921875	D1	1h	double_producer	Control
368	2475.58251953125	878.130493164062	D1	1h	double_producer	Control
369	4627.2236328125	38940.23046875	D1	1h	double_producer	Control
370	3082.31323242188	12130.15234375	D1	1h	double_producer	Control
371	2608.0966796875	9769.2041015625	D1	1h	double_producer	Control
372	3576.19213867188	7101.86865234375	D1	1h	double_producer	Control
373	3664.36010742188	21045.54296875	D1	1h	double_producer	Control
374	7455.69091796875	8931.5888671875	D1	1h	double_producer	Control
375	1966.12475585938	2276.94409179688	D1	1h	double_producer	Control
376	3607.82470703125	1423.34118652344	D1	1h	double_producer	Control
377	2084.60473632812	2092.84887695312	D1	1h	double_producer	Control
378	3361.67578125	5801.82275390625	D1	1h	double_producer	Control
379	2928.93872070312	1794.00427246094	D1	1h	double_producer	Control
380	5522.01025390625	19909.34765625	D1	1h	double_producer	Control
381	3261.2548828125	3814.52783203125	D1	1h	double_producer	Control
382	8072.560546875	8590.001953125	D1	1h	double_producer	Control
383	6795.66943359375	27709.130859375	D1	1h	double_producer	Control
384	2093.42333984375	2105.53344726562	D1	1h	double_producer	Control
385	3293.63110351562	11093.23828125	D1	1h	double_producer	Control
386	3445.50341796875	3810.61376953125	D1	1h	double_producer	Control
387	4364.7958984375	10159.9521484375	D1	1h	double_producer	Control
388	6490.740234375	12662.5791015625	D1	1h	double_producer	Control
389	4273.56005859375	7607.982421875	D1	1h	double_producer	Control
390	4108.314453125	5634.7841796875	D1	1h	double_producer	Control
391	2659.74926757812	10780.55859375	D1	1h	double_producer	Control
392	2178.7294921875	9108.1982421875	D1	1h	double_producer	Control
393	1880.43884277344	9752.5107421875	D1	1h	double_producer	Control
394	1907.39855957031	4588.57861328125	D1	1h	double_producer	Control
395	2100.51928710938	6627.25	D1	1h	double_producer	Control
396	3909.19165039062	2192.13500976562	D1	1h	double_producer	Control
397	2162.44213867188	9701.302734375	D1	1h	double_producer	Control
398	2411.24829101562	1647.03930664062	D1	1h	double_producer	Control
399	3559.56201171875	3706.73095703125	D1	1h	double_producer	Control
400	2724.546875	3473.826171875	D1	1h	double_producer	Control
401	5508.9375	35618.2734375	D1	1h	double_producer	Control
402	1627.41625976562	4439.67578125	D1	1h	double_producer	Control
403	4563.50537109375	15725.5302734375	D1	1h	double_producer	Control
404	2165.60522460938	24023.07421875	D1	1h	double_producer	Control
405	2949.06176757812	6531.11767578125	D1	1h	double_producer	Control
406	2532.66967773438	8147.79541015625	D1	1h	double_producer	Control
407	2331.24072265625	3606.255859375	D1	1h	double_producer	Control
408	3575.09326171875	16767.216796875	D1	1h	double_producer	Control
409	4490.3583984375	16816.853515625	D1	1h	double_producer	Control
410	2547.78564453125	20007.068359375	D1	1h	double_producer	Control
411	2484.86303710938	4675.06640625	D1	1h	double_producer	Control
412	2796.09936523438	22108.8984375	D1	1h	double_producer	Control
413	3278.82934570312	6864.494140625	D1	1h	double_producer	Control
414	5039.8681640625	11380.064453125	D1	1h	double_producer	Control
415	4357.47607421875	485.8916015625	D1	1h	double_producer	Control
416	3335.91259765625	7678.00244140625	D1	1h	double_producer	Control
417	1780.234375	16927.2734375	D1	1h	double_producer	Control
418	3647.06616210938	2840.91674804688	D1	1h	double_producer	Control
419	4016.88891601562	12770.2431640625	D1	1h	double_producer	Control
420	5853.7548828125	8109.72705078125	D1	1h	double_producer	Control
421	1864.79553222656	483.112396240234	D1	1h	double_producer	Control
422	8504.17578125	54721.7265625	D1	1h	double_producer	Control
423	6466.60498046875	22734.130859375	D1	1h	double_producer	Control
424	2789.94140625	19247.93359375	D1	1h	double_producer	Control
425	1822.94006347656	11002.5322265625	D1	1h	double_producer	Control
426	3218.46484375	20809.88671875	D1	1h	double_producer	Control
427	4807.59716796875	22824.6328125	D1	1h	double_producer	Control
428	2943.57836914062	1770.81396484375	D1	1h	double_producer	Control
429	7785.4814453125	11769.0712890625	D1	1h	double_producer	Control
430	2138.22509765625	5843.251953125	D1	1h	double_producer	Control
431	1763.86730957031	1321.56628417969	D1	1h	double_producer	Control
432	1878.29931640625	4263.42724609375	D1	1h	double_producer	Control
433	4129.97900390625	8203.267578125	D1	1h	double_producer	Control
434	3983.61767578125	33574.703125	D1	1h	double_producer	Control
435	2534.17749023438	2109.25610351562	D1	1h	double_producer	Control
436	2051.74047851562	9817.9638671875	D1	1h	double_producer	Control
437	2601.76928710938	10146.4814453125	D1	1h	double_producer	Control
438	3915.27319335938	17598.841796875	D1	1h	double_producer	Control
439	4863.56103515625	5450.767578125	D1	1h	double_producer	Control
440	4223.81103515625	17701.34375	D1	1h	double_producer	Control
441	1971.48449707031	2981.25073242188	D1	1h	double_producer	Control
442	2095.58251953125	22089.06640625	D1	1h	double_producer	Control
443	4154.64599609375	25449.3984375	D1	1h	double_producer	Control
444	5257.66552734375	22549.6171875	D1	1h	double_producer	Control
445	3163.5322265625	5800.01953125	D1	1h	double_producer	Control
446	2597.39111328125	8273.685546875	D1	1h	double_producer	Control
447	2780.6103515625	1490.92102050781	D1	1h	double_producer	Control
448	3271.0595703125	10854.96875	D1	1h	double_producer	Control
449	2513.09741210938	31013.359375	D1	1h	double_producer	Control
450	3040.28466796875	6541.64892578125	D1	1h	double_producer	Control
451	1935.23059082031	19293.615234375	D1	1h	double_producer	Control
452	5531.84912109375	42677.47265625	D1	1h	double_producer	Control
453	2478.24291992188	29714.8984375	D1	1h	double_producer	Control
454	4454.09716796875	11059.0068359375	D1	1h	double_producer	Control
455	5323.3984375	7579.0791015625	D1	1h	double_producer	Control
456	5169.70361328125	13737.666015625	D1	1h	double_producer	Control
457	2789.73168945312	9940.1708984375	D1	1h	double_producer	Control
458	2314.51806640625	12135.6103515625	D1	1h	double_producer	Control
459	2424.32202148438	4217.17431640625	D1	1h	double_producer	Control
460	1715.17053222656	5852.00341796875	D1	1h	double_producer	Control
461	5241.6171875	17766.056640625	D1	1h	double_producer	Control
462	1647.52453613281	1678.27453613281	D1	1h	double_producer	Control
463	3762.59790039062	6882.73046875	D1	1h	double_producer	Control
464	3742.142578125	1180.49182128906	D1	1h	double_producer	Control
465	3095.92578125	3742.59814453125	D1	1h	double_producer	Control
466	3100.22509765625	16397.05078125	D1	1h	double_producer	Control
467	1712.58862304688	12021.294921875	D1	1h	double_producer	Control
468	2753.36010742188	11801.537109375	D1	1h	double_producer	Control
469	2827.77709960938	12112.810546875	D1	1h	double_producer	Control
470	7076.2001953125	14210.24609375	D1	1h	double_producer	Control
471	4837.9033203125	23172.431640625	D1	1h	double_producer	Control
472	2540.55419921875	11875.8193359375	D1	1h	double_producer	Control
473	2035.263671875	9092.5966796875	D1	1h	double_producer	Control
474	3100.93530273438	2992.82739257812	D1	1h	double_producer	Control
475	2895.05786132812	18555.984375	D1	1h	double_producer	Control
476	5180.2509765625	6047.32958984375	D1	1h	double_producer	Control
477	2675.39135742188	2095.23999023438	D1	1h	double_producer	Control
478	4320.02001953125	3068.5625	D1	1h	double_producer	Control
479	3452.25268554688	5401.48974609375	D1	1h	double_producer	Control
480	3559.53491210938	6724.76904296875	D1	1h	double_producer	Control
481	3540.67504882812	11408.6982421875	D1	1h	double_producer	Control
482	4063.677734375	3256.46752929688	D1	1h	double_producer	Control
483	2332.95141601562	7704.642578125	D1	1h	double_producer	Control
484	4194.87939453125	30833.162109375	D1	1h	double_producer	Control
485	5744.2255859375	33736.1484375	D1	1h	double_producer	Control
486	5423.43994140625	3617.49365234375	D1	1h	double_producer	Control
487	7097.880859375	33577.74609375	D1	1h	double_producer	Control
488	2722.00244140625	14928.7373046875	D1	1h	double_producer	Control
489	3813.79370117188	13638.7333984375	D1	1h	double_producer	Control
490	7890.68896484375	6017.8759765625	D1	1h	double_producer	Control
491	2289.93237304688	25214.103515625	D1	1h	double_producer	Control
492	2860.5673828125	29018.6953125	D1	1h	double_producer	Control
493	2711.01049804688	6985.42529296875	D1	1h	double_producer	Control
494	3463.54614257812	3442.7841796875	D1	1h	double_producer	Control
495	5743.91552734375	12602.6689453125	D1	1h	double_producer	Control
496	4425.68505859375	11532.3876953125	D1	1h	double_producer	Control
497	2068.5361328125	9171.2490234375	D1	1h	double_producer	Control
498	2817.50341796875	4169.74072265625	D1	1h	double_producer	Control
499	1711.07080078125	2147.20458984375	D1	1h	double_producer	Control
500	3083.07592773438	2255.85595703125	D1	1h	double_producer	Control
501	1742.04516601562	10966.8642578125	D1	1h	double_producer	Control
502	3973.52026367188	9909.9521484375	D1	1h	double_producer	Control
503	1910.68017578125	14926.1015625	D1	1h	double_producer	Control
504	1822.5751953125	561.785095214844	D1	1h	double_producer	Control
505	5937.7236328125	10567.150390625	D1	1h	double_producer	Control
506	3191.67016601562	17947.220703125	D1	1h	double_producer	Control
507	5467.8486328125	20311.61328125	D1	1h	double_producer	Control
508	2387.24365234375	13265.15625	D1	1h	double_producer	Control
509	3446.11279296875	15895.0458984375	D1	1h	double_producer	Control
510	7493.34228515625	46409.3125	D1	1h	double_producer	Control
511	1763.46142578125	838.593688964844	D1	1h	double_producer	Control
512	3578.02001953125	33860.76171875	D1	1h	double_producer	Control
513	2817.80346679688	2165.62182617188	D1	1h	double_producer	Control
514	1865.63623046875	2163.2509765625	D1	1h	double_producer	Control
515	5661.5830078125	17042.7109375	D1	1h	double_producer	Control
516	7506.37158203125	42879.390625	D1	1h	double_producer	Control
517	1644.55432128906	6448.98583984375	D1	1h	double_producer	Control
518	4779.9931640625	43264.0546875	D1	1h	double_producer	Control
519	2227.48217773438	13460.0546875	D1	1h	double_producer	Control
520	3615.15502929688	4050.18872070312	D1	1h	double_producer	Control
521	1801.23425292969	11455.05859375	D1	1h	double_producer	Control
522	1601.11267089844	626.912231445312	D1	1h	double_producer	Control
523	1710.18420410156	2000.48120117188	D1	1h	double_producer	Control
524	4293.9130859375	2228.9140625	D1	1h	double_producer	Control
525	4992.87841796875	23622.86328125	D1	1h	double_producer	Control
526	4881.73046875	10902.5322265625	D1	1h	double_producer	Control
527	4446.8076171875	5387.60595703125	D1	1h	double_producer	Control
528	3543.32641601562	11322.748046875	D1	1h	double_producer	Control
529	7348.75927734375	41972.09765625	D1	1h	double_producer	Control
530	1672.32250976562	1555.48425292969	D1	1h	double_producer	Control
531	4110.9248046875	11209.9853515625	D1	1h	double_producer	Control
532	3792.13989257812	11416.1552734375	D1	1h	double_producer	Control
533	1994.82275390625	678.065124511719	D1	1h	double_producer	Control
534	6180.330078125	7713.1806640625	D1	1h	double_producer	Control
535	3723.51806640625	17111.419921875	D1	1h	double_producer	Control
536	2991.14208984375	12841.3154296875	D1	1h	double_producer	Control
537	5000.21484375	24663.640625	D1	1h	double_producer	Control
538	2492.265625	530.022338867188	D1	1h	double_producer	Control
539	4001.44165039062	14287.44140625	D1	1h	double_producer	Control
540	5356.08251953125	16392.541015625	D1	1h	double_producer	Control
541	3268.35498046875	15368.3642578125	D1	1h	double_producer	Control
542	3290.89233398438	17690.107421875	D1	1h	double_producer	Control
543	2111.58740234375	15155.517578125	D1	1h	double_producer	Control
544	3393.36791992188	10553.1865234375	D1	1h	double_producer	Control
545	3533.54174804688	24345.5	D1	1h	double_producer	Control
546	2724.56176757812	14272.9169921875	D1	1h	double_producer	Control
547	1824.06518554688	4272.44970703125	D1	1h	double_producer	Control
548	1859.20275878906	6714.525390625	D1	1h	double_producer	Control
549	5565.7021484375	22740.955078125	D1	1h	double_producer	Control
550	4710.97509765625	9587.8046875	D1	1h	double_producer	Control
551	4318.2529296875	841.402160644531	D1	1h	double_producer	Control
552	3641.37280273438	34968.60546875	D1	1h	double_producer	Control
553	3647.91552734375	12644.712890625	D1	1h	double_producer	Control
554	6045.87451171875	20897.83203125	D1	1h	double_producer	Control
555	6822.28271484375	20141.857421875	D1	1h	double_producer	Control
556	2695.84301757812	10727.0712890625	D1	1h	double_producer	Control
557	1988.70678710938	7530.18017578125	D1	1h	double_producer	Control
558	5619.91357421875	25473.115234375	D1	1h	double_producer	Control
559	3136.22192382812	5417.1630859375	D1	1h	double_producer	Control
560	2984.04125976562	3519.66943359375	D1	1h	double_producer	Control
561	4399.697265625	31192.189453125	D1	1h	double_producer	Control
562	1786.61486816406	2088.9208984375	D1	1h	double_producer	Control
563	1633.5859375	17128.080078125	D1	1h	double_producer	Control
564	5009.18359375	11299.859375	D1	1h	double_producer	Control
565	7419.45751953125	44826.81640625	D1	1h	double_producer	Control
566	5339.8212890625	31395.158203125	D1	1h	double_producer	Control
567	2058.62622070312	7288.53125	D1	1h	double_producer	Control
568	2627.015625	8313.9296875	D1	1h	double_producer	Control
569	1734.22192382812	4178.11279296875	D1	1h	double_producer	Control
570	6836.50146484375	39130.421875	D1	1h	double_producer	Control
571	3849.30126953125	13846.318359375	D1	1h	double_producer	Control
572	3996.34326171875	14683.0732421875	D1	1h	double_producer	Control
573	2271.4013671875	10149.1630859375	D1	1h	double_producer	Control
574	2922.04956054688	9713.0576171875	D1	1h	double_producer	Control
575	3510.01928710938	19856.40625	D1	1h	double_producer	Control
576	5663.00927734375	11008.5234375	D1	1h	double_producer	Control
577	3651.47387695312	5187.74365234375	D1	1h	double_producer	Control
578	6655.54931640625	22139.6484375	D1	1h	double_producer	Control
579	5576.7744140625	4479.748046875	D1	1h	double_producer	Control
580	1924.60229492188	2000.01110839844	D1	1h	double_producer	Control
581	2753.38208007812	3251.98657226562	D1	1h	double_producer	Control
582	2628.11645507812	15018.6689453125	D1	1h	double_producer	Control
583	1842.74597167969	13426.4267578125	D1	1h	double_producer	Control
584	4325.86328125	22795.31640625	D1	1h	double_producer	Control
585	5828.73681640625	15153.2783203125	D1	1h	double_producer	Control
586	2264.9150390625	14890.9423828125	D1	1h	double_producer	Control
587	2667.01586914062	4790.390625	D1	1h	double_producer	Control
588	4166.314453125	10333.5859375	D1	1h	double_producer	Control
589	1952.20556640625	17806.921875	D1	1h	double_producer	Control
590	2002.56860351562	3809.64916992188	D1	1h	double_producer	Control
591	5356.62109375	14388.552734375	D1	1h	double_producer	Control
592	4155.15380859375	6312.76416015625	D1	1h	double_producer	Control
593	3458.31518554688	732.4345703125	D1	1h	double_producer	Control
594	3047.54174804688	12663.2109375	D1	1h	double_producer	Control
595	3632.18017578125	11098.7763671875	D1	1h	double_producer	Control
596	3955.35522460938	3845.39038085938	D1	1h	double_producer	Control
597	1685.66625976562	566.968994140625	D1	1h	double_producer	Control
598	5455.92333984375	889.351623535156	D1	1h	double_producer	Control
599	1939.51843261719	1861.24523925781	D1	1h	double_producer	Control
600	5607.85986328125	6880.06201171875	D1	1h	double_producer	Control
601	5433.01806640625	16968.359375	D1	1h	double_producer	Control
602	2091.291015625	4884.29931640625	D1	1h	double_producer	Control
603	3838.51928710938	10085.7705078125	D1	1h	double_producer	Control
604	2268.25170898438	18700.376953125	D1	1h	double_producer	Control
605	5681.982421875	16119.7607421875	D1	1h	double_producer	Control
606	5105.68994140625	3760.73095703125	D1	1h	double_producer	Control
607	2403.34301757812	1607.84301757812	D1	1h	double_producer	Control
608	2897.36840820312	22006.546875	D1	1h	double_producer	Control
609	4817.0751953125	7582.8828125	D1	1h	double_producer	Control
610	1990.75231933594	3904.5576171875	D1	1h	double_producer	Control
611	3452.5087890625	22836.990234375	D1	1h	double_producer	Control
612	4790.49951171875	25943.86328125	D1	1h	double_producer	Control
613	2734.84155273438	17245.61328125	D1	1h	double_producer	Control
614	6074.9091796875	17011.353515625	D1	1h	double_producer	Control
615	1744.72814941406	4729.30517578125	D1	1h	double_producer	Control
616	3106.43359375	5169.52197265625	D1	1h	double_producer	Control
617	2658.6884765625	4871.7626953125	D1	1h	double_producer	Control
618	2677.07836914062	12655.6572265625	D1	1h	double_producer	Control
619	2619.93359375	15107.1572265625	D1	1h	double_producer	Control
620	5918.7138671875	14500.640625	D1	1h	double_producer	Control
621	2015.43481445312	12290.26953125	D1	1h	double_producer	Control
622	5004.98291015625	29290.890625	D1	1h	double_producer	Control
623	2915.44970703125	9076.6416015625	D1	1h	double_producer	Control
624	2604.55615234375	5712.505859375	D1	1h	double_producer	Control
625	2671.82763671875	5880.53662109375	D1	1h	double_producer	Control
626	1603.64416503906	4189.29443359375	D1	1h	double_producer	Control
627	5917.55859375	41796.14453125	D1	1h	double_producer	Control
628	7130.52978515625	32124.802734375	D1	1h	double_producer	Control
629	2578.6328125	815.589050292969	D1	1h	double_producer	Control
630	2125.19091796875	2449.07446289062	D1	1h	double_producer	Control
631	3809.7021484375	738.573303222656	D1	1h	double_producer	Control
632	3213.3017578125	730.900695800781	D1	1h	double_producer	Control
633	3619.72290039062	12522.009765625	D1	1h	double_producer	Control
634	2173.37841796875	1297.01843261719	D1	1h	double_producer	Control
635	3456.73510742188	3508.84155273438	D1	1h	double_producer	Control
636	4440.42529296875	14381.2548828125	D1	1h	double_producer	Control
637	3349.43505859375	6281.701171875	D1	1h	double_producer	Control
638	7187.48193359375	52539.58203125	D1	1h	double_producer	Control
639	2816.6513671875	35293.3203125	D1	1h	double_producer	Control
640	2910.46069335938	23960.8515625	D1	1h	double_producer	Control
641	4215.76416015625	6060.669921875	D1	1h	double_producer	Control
642	6328.2021484375	26686.728515625	D1	1h	double_producer	Control
643	3760.45288085938	4143.42822265625	D1	1h	double_producer	Control
644	2534.00317382812	12946.005859375	D1	1h	double_producer	Control
645	1781.55383300781	20395.984375	D1	1h	double_producer	Control
646	2120.71362304688	6393.0390625	D1	1h	double_producer	Control
647	3615.41015625	9628.0107421875	D1	1h	double_producer	Control
648	5071.8916015625	15873.1484375	D1	1h	double_producer	Control
649	1603.79931640625	9235.1474609375	D1	1h	double_producer	Control
650	2788.94165039062	1276.80932617188	D1	1h	double_producer	Control
651	2988.24291992188	1143.15844726562	D1	1h	double_producer	Control
652	3830.82958984375	16844.421875	D1	1h	double_producer	Control
653	2860.35034179688	27285.673828125	D1	1h	double_producer	Control
654	2456.86840820312	12794.4580078125	D1	1h	double_producer	Control
655	4260.6923828125	29972.541015625	D1	1h	double_producer	Control
656	2110.28881835938	35974.57421875	D1	1h	double_producer	Control
657	2533.20141601562	5017.05859375	D1	1h	double_producer	Control
658	4162.10791015625	3121.810546875	D1	1h	double_producer	Control
659	2891.9619140625	11950.0849609375	D1	1h	double_producer	Control
660	1870.99426269531	635.593322753906	D1	1h	double_producer	Control
661	2580.46337890625	18620.44140625	D1	1h	double_producer	Control
662	2242.16064453125	20185.86328125	D1	1h	double_producer	Control
663	2262.087890625	11675.7001953125	D1	1h	double_producer	Control
664	4730.32666015625	9113.8046875	D1	1h	double_producer	Control
665	2701.87329101562	7756.68896484375	D1	1h	double_producer	Control
666	3713.90673828125	6647.45263671875	D1	1h	double_producer	Control
667	3493.72314453125	1080.15966796875	D1	1h	double_producer	Control
668	1816.20666503906	863.341735839844	D1	1h	double_producer	Control
669	2591.70703125	23932.79296875	D1	1h	double_producer	Control
670	4048.36010742188	20554.310546875	D1	1h	double_producer	Control
671	2818.26782226562	7077.51611328125	D1	1h	double_producer	Control
672	3770.66674804688	11702.37109375	D1	1h	double_producer	Control
673	5766.455078125	25497.3984375	D1	1h	double_producer	Control
674	2579.82568359375	8714.3369140625	D1	1h	double_producer	Control
675	3430.83178710938	18375.052734375	D1	1h	double_producer	Control
676	2155.35205078125	857.517639160156	D1	1h	double_producer	Control
677	3930.46923828125	48189.2109375	D1	1h	double_producer	Control
678	3706.76879882812	16800.71484375	D1	1h	double_producer	Control
679	3661.66088867188	2394.13037109375	D1	1h	double_producer	Control
680	1912.91003417969	13676.0419921875	D1	1h	double_producer	Control
681	6129.14306640625	13473.9638671875	D1	1h	double_producer	Control
682	1882.15734863281	7500.5234375	D1	1h	double_producer	Control
683	2809.88745117188	11250.1611328125	D1	1h	double_producer	Control
684	5607.1240234375	26758.638671875	D1	1h	double_producer	Control
685	4967.53271484375	25523.232421875	D1	1h	double_producer	Control
686	2025.14184570312	1515.43054199219	D1	1h	double_producer	Control
687	4449.61767578125	32370.14453125	D1	1h	double_producer	Control
688	3075.8232421875	17268.6015625	D1	1h	double_producer	Control
689	2991.171875	1325.45886230469	D1	1h	double_producer	Control
690	3408.94506835938	8722.2001953125	D1	1h	double_producer	Control
691	4691.28564453125	25203.3359375	D1	1h	double_producer	Control
692	2350.5546875	10077.0244140625	D1	1h	double_producer	Control
693	3253.48266601562	7733.17431640625	D1	1h	double_producer	Control
694	2010.12719726562	2129.9248046875	D1	1h	double_producer	Control
695	5418.08349609375	10425.6533203125	D1	1h	double_producer	Control
696	2370.84521484375	966.222229003906	D1	1h	double_producer	Control
697	2327.01953125	1233.90930175781	D1	1h	double_producer	Control
698	3259.4404296875	6037.44140625	D1	1h	double_producer	Control
699	4398.90283203125	17368.708984375	D1	1h	double_producer	Control
700	2720.69604492188	5840.3369140625	D1	1h	double_producer	Control
701	3000.67822265625	12494.443359375	D1	1h	double_producer	Control
702	2014.982421875	4147.3076171875	D1	1h	double_producer	Control
703	6865.81591796875	52266.3359375	D1	1h	double_producer	Control
704	8727.6728515625	15098.8896484375	D1	1h	double_producer	Control
705	5828.5634765625	18368.384765625	D1	1h	double_producer	Control
706	2926.23999023438	22413.115234375	D1	1h	double_producer	Control
707	6136.84765625	17585.826171875	D1	1h	double_producer	Control
708	2769.00610351562	1519.25134277344	D1	1h	double_producer	Control
709	2215.7333984375	555.187133789062	D1	1h	double_producer	Control
710	2411.51977539062	13906.8173828125	D1	1h	double_producer	Control
711	2975.30786132812	29438.4375	D1	1h	double_producer	Control
712	5640.4873046875	47402.18359375	D1	1h	double_producer	Control
713	2537.93505859375	9615.201171875	D1	1h	double_producer	Control
714	3260.90258789062	9777.625	D1	1h	double_producer	Control
715	2797.85595703125	9323.4736328125	D1	1h	double_producer	Control
716	3133.40209960938	5476.7958984375	D1	1h	double_producer	Control
717	2709.77026367188	14518.6982421875	D1	1h	double_producer	Control
718	6690.2626953125	28675.01171875	D1	1h	double_producer	Control
719	1959.90625	10385.7998046875	D1	1h	double_producer	Control
720	1935.26635742188	1343.47241210938	D1	1h	double_producer	Control
721	5130.94189453125	17577.814453125	D1	1h	double_producer	Control
722	3701.435546875	1544.31848144531	D1	1h	double_producer	Control
723	2509.166015625	6583.578125	D1	1h	double_producer	Control
724	2794.419921875	13887.365234375	D1	1h	double_producer	Control
725	2038.16638183594	1934.93078613281	D1	1h	double_producer	Control
726	2145.04711914062	782.235717773438	D1	1h	double_producer	Control
727	3326.55932617188	13461.3642578125	D1	1h	double_producer	Control
728	4496.63671875	22786.111328125	D1	1h	double_producer	Control
729	2590.34448242188	21996.9609375	D1	1h	double_producer	Control
730	4480.84814453125	17650.498046875	D1	1h	double_producer	Control
731	3462.12890625	27478.208984375	D1	1h	double_producer	Control
732	4486.40576171875	7609.79296875	D1	1h	double_producer	Control
733	2053.9892578125	5947.59912109375	D1	1h	double_producer	Control
734	1971.35510253906	3367.1923828125	D1	1h	double_producer	Control
735	2562.8818359375	16711.720703125	D1	1h	double_producer	Control
736	3205.32958984375	23928.822265625	D1	1h	double_producer	Control
737	5793.67578125	47777.99609375	D1	1h	double_producer	Control
738	1976.53796386719	5535.1953125	D1	1h	double_producer	Control
739	5534.22314453125	31977.134765625	D1	1h	double_producer	Control
740	3781.86450195312	26865.65234375	D1	1h	double_producer	Control
741	2550.41772460938	24125.447265625	D1	1h	double_producer	Control
742	4784.03271484375	1348.92822265625	D1	1h	double_producer	Control
743	3210.62036132812	6271.7841796875	D1	1h	double_producer	Control
744	1972.09729003906	8883.7568359375	D1	1h	double_producer	Control
745	2276.37915039062	2804.3818359375	D1	1h	double_producer	Control
746	3299.02685546875	2500.84350585938	D1	1h	double_producer	Control
747	2897.05322265625	3502.60229492188	D1	1h	double_producer	Control
748	5762.025390625	7960.57861328125	D1	1h	double_producer	Control
749	2333.62573242188	7966.02001953125	D1	1h	double_producer	Control
750	1840.99389648438	22838.390625	D1	1h	double_producer	Control
751	3308.69091796875	18391.205078125	D1	1h	double_producer	Control
752	2209.11279296875	7868.44091796875	D1	1h	double_producer	Control
753	3655.89721679688	7843.65380859375	D1	1h	double_producer	Control
754	2427.623046875	2488.6181640625	D1	1h	double_producer	Control
755	4216.24072265625	9925.8056640625	D1	1h	double_producer	Control
756	7353.24951171875	10385.03515625	D1	1h	double_producer	Control
757	6524.00537109375	20495.779296875	D1	1h	double_producer	Control
758	3523.27587890625	4291.0380859375	D1	1h	double_producer	Control
759	5759.1298828125	9475.4892578125	D1	1h	double_producer	Control
760	7051.419921875	17210.083984375	D1	1h	double_producer	Control
761	3213.75341796875	24992.462890625	D1	1h	double_producer	Control
762	4352.5927734375	36292.67578125	D1	1h	double_producer	Control
763	5692.95458984375	23934.474609375	D1	1h	double_producer	Control
764	3318.08618164062	9995.1484375	D1	1h	double_producer	Control
765	6145.19287109375	26838.55859375	D1	1h	double_producer	Control
766	1754.39294433594	1872.14074707031	D1	1h	double_producer	Control
767	2606.80346679688	6811.22705078125	D1	1h	double_producer	Control
768	2271.62353515625	12312.96484375	D1	1h	double_producer	Control
769	2753.80053710938	14222.1572265625	D1	1h	double_producer	Control
770	2029.40161132812	4372.0244140625	D1	1h	double_producer	Control
771	1789.92028808594	1715.86474609375	D1	1h	double_producer	Control
772	3210.32788085938	5802.46484375	D1	1h	double_producer	Control
773	2650.98120117188	9821.7060546875	D1	1h	double_producer	Control
774	2945.93579101562	21834.638671875	D1	1h	double_producer	Control
775	5193.37841796875	15124.0302734375	D1	1h	double_producer	Control
776	2855.22827148438	8951.0126953125	D1	1h	double_producer	Control
777	1943.27331542969	8167.3974609375	D1	1h	double_producer	Control
778	2565.01831054688	1522.01513671875	D1	1h	double_producer	Control
779	6048.59130859375	3936.15649414062	D1	1h	double_producer	Control
780	1859.72814941406	1868.60339355469	D1	1h	double_producer	Control
781	8450.21484375	8768.5126953125	D1	1h	double_producer	Control
782	7478.3125	31724.435546875	D1	1h	double_producer	Control
783	2759.677734375	16839.302734375	D1	1h	double_producer	Control
784	2840.9873046875	3385.81469726562	D1	1h	double_producer	Control
785	2349.60888671875	17503.369140625	D1	1h	double_producer	Control
786	1671.86853027344	4718.80126953125	D1	1h	double_producer	Control
787	3130.22094726562	4264.80615234375	D1	1h	double_producer	Control
788	2967.62670898438	2806.05297851562	D1	1h	double_producer	Control
789	2904.2294921875	15053.3427734375	D1	1h	double_producer	Control
790	1922.63891601562	484.361785888672	D1	1h	double_producer	Control
791	2020.92602539062	29879.06640625	D1	1h	double_producer	Control
792	2775.53540039062	16272.0078125	D1	1h	double_producer	Control
793	2931.92333984375	14219.3818359375	D1	1h	double_producer	Control
794	2793.57861328125	7430.58642578125	D1	1h	double_producer	Control
795	2736.28759765625	2002.07897949219	D1	1h	double_producer	Control
796	2426.244140625	22399.767578125	D1	1h	double_producer	Control
797	3123.93041992188	10755.951171875	D1	1h	double_producer	Control
798	3720.6591796875	1072.13659667969	D1	1h	double_producer	Control
799	3104.58251953125	11360.9306640625	D1	1h	double_producer	Control
800	4365.03125	5636.26416015625	D1	1h	double_producer	Control
801	5826.6474609375	7229.88671875	D1	1h	double_producer	Control
802	2143.17919921875	3736.26293945312	D1	1h	double_producer	Control
803	3229.47314453125	11983.0537109375	D1	1h	double_producer	Control
804	1779.70874023438	13599.81640625	D1	1h	double_producer	Control
805	1980.71020507812	3728.60205078125	D1	1h	double_producer	Control
806	4067.66333007812	1811.35083007812	D1	1h	double_producer	Control
807	1855.01013183594	8381.1982421875	D1	1h	double_producer	Control
808	3503.12670898438	14333.708984375	D1	1h	double_producer	Control
809	6385.62109375	11842.4462890625	D1	1h	double_producer	Control
810	1813.0654296875	14057.6650390625	D1	1h	double_producer	Control
811	2518.65478515625	1457.29870605469	D1	1h	double_producer	Control
812	3499.8857421875	4252.2900390625	D1	1h	double_producer	Control
813	2275.859375	9965.6845703125	D1	1h	double_producer	Control
814	4303.33349609375	1232.91430664062	D1	1h	double_producer	Control
815	2428.17016601562	518.957702636719	D1	1h	double_producer	Control
816	8587.9619140625	21329.697265625	D1	1h	double_producer	Control
817	1699.30834960938	2063.298828125	D1	1h	double_producer	Control
818	2673.85791015625	841.628173828125	D1	1h	double_producer	Control
819	2210.04956054688	10405.4052734375	D1	1h	double_producer	Control
820	4483.6591796875	31166.791015625	D1	1h	double_producer	Control
821	4786.69677734375	21099.501953125	D1	1h	double_producer	Control
822	2087.74194335938	25277.43359375	D1	1h	double_producer	Control
823	2003.75756835938	583.347106933594	D1	1h	double_producer	Control
824	1758.45910644531	7876.0693359375	D1	1h	double_producer	Control
825	3198.59936523438	9000.09765625	D1	1h	double_producer	Control
826	3422.54833984375	4645.13720703125	D1	1h	double_producer	Control
827	2246.74145507812	2695.04028320312	D1	1h	double_producer	Control
828	6534.29541015625	32756.39453125	D1	1h	double_producer	Control
829	1822.13195800781	2510.71801757812	D1	1h	double_producer	Control
830	4455.2021484375	4344.86181640625	D1	1h	double_producer	Control
831	3473.63696289062	11830.23046875	D1	1h	double_producer	Control
832	3183.33422851562	6784.404296875	D1	1h	double_producer	Control
833	1920.96520996094	3135.47583007812	D1	1h	double_producer	Control
834	2908.2841796875	12454.1767578125	D1	1h	double_producer	Control
835	5903.37353515625	15396.779296875	D1	1h	double_producer	Control
836	3326.30029296875	4007.41259765625	D1	1h	double_producer	Control
837	6398.5869140625	2204.13208007812	D1	1h	double_producer	Control
838	1744.66638183594	7634.1181640625	D1	1h	double_producer	Control
839	3965.1240234375	5240.0556640625	D1	1h	double_producer	Control
840	2717.689453125	7906.0966796875	D1	1h	double_producer	Control
841	2965.26440429688	21509.5234375	D1	1h	double_producer	Control
842	2789.87255859375	7739.9013671875	D1	1h	double_producer	Control
843	2388.20874023438	13323.9609375	D1	1h	double_producer	Control
844	2107.83129882812	4240.6279296875	D1	1h	double_producer	Control
845	2381.15307617188	10870.5458984375	D1	1h	double_producer	Control
846	8264.640625	31180.693359375	D1	1h	double_producer	Control
847	5388.90478515625	9960.4267578125	D1	1h	double_producer	Control
848	4397.6201171875	12476.4267578125	D1	1h	double_producer	Control
849	1634.23071289062	8789.759765625	D1	1h	double_producer	Control
850	2645.15185546875	14456.294921875	D1	1h	double_producer	Control
851	3309.07373046875	1919.77624511719	D1	1h	double_producer	Control
852	5369.4365234375	11129.3310546875	D1	1h	double_producer	Control
853	2303.48388671875	1836.36584472656	D1	1h	double_producer	Control
854	2250.95556640625	29120.68359375	D1	1h	double_producer	Control
855	6123.4658203125	45070.37109375	D1	1h	double_producer	Control
856	5541.37939453125	27413.197265625	D1	1h	double_producer	Control
857	8102.91748046875	22418.728515625	D1	1h	double_producer	Control
858	3834.10546875	13008.7568359375	D1	1h	double_producer	Control
859	3214.22583007812	5274.81103515625	D1	1h	double_producer	Control
860	1948.43432617188	6367.08544921875	D1	1h	double_producer	Control
861	4693.48388671875	20430.896484375	D1	1h	double_producer	Control
862	3115.2314453125	1393.8662109375	D1	1h	double_producer	Control
863	2606.4228515625	2674.65478515625	D1	1h	double_producer	Control
864	2604.21166992188	12322.525390625	D1	1h	double_producer	Control
865	3256.27368164062	11771.6396484375	D1	1h	double_producer	Control
866	3327.4345703125	14666.3857421875	D1	1h	double_producer	Control
867	3505.43383789062	26258.548828125	D1	1h	double_producer	Control
868	2150.77197265625	4485.8759765625	D1	1h	double_producer	Control
869	5073.1357421875	25754.1875	D1	1h	double_producer	Control
870	4002.92504882812	4413.1572265625	D1	1h	double_producer	Control
871	5762.025390625	8680.4716796875	D1	1h	double_producer	Control
872	1896.09582519531	19523.267578125	D1	1h	double_producer	Control
873	3159.05102539062	2231.33862304688	D1	1h	double_producer	Control
874	6893.27734375	38612.55078125	D1	1h	double_producer	Control
875	1738.50817871094	2972.79028320312	D1	1h	double_producer	Control
876	2653.35473632812	42304.40234375	D1	1h	double_producer	Control
877	1827.31579589844	13548.0185546875	D1	1h	double_producer	Control
878	5277.48095703125	11553.6796875	D1	1h	double_producer	Control
879	3349.75219726562	28073.70703125	D1	1h	double_producer	Control
880	5788.22998046875	2287.26977539062	D1	1h	double_producer	Control
881	4477.35595703125	16932.814453125	D1	1h	double_producer	Control
882	2789.86694335938	10741.43359375	D1	1h	double_producer	Control
883	2111.419921875	9259.9599609375	D1	1h	double_producer	Control
884	4170.60205078125	3199.12109375	D1	1h	double_producer	Control
885	1627.77075195312	1380.35510253906	D1	1h	double_producer	Control
886	2318.81884765625	5550.39990234375	D1	1h	double_producer	Control
887	3854.4892578125	4431.37939453125	D1	1h	double_producer	Control
888	2459.49169921875	1779.95861816406	D1	1h	double_producer	Control
889	3193.09643554688	7460.1943359375	D1	1h	double_producer	Control
890	3601.78442382812	11909.12890625	D1	1h	double_producer	Control
891	4342.04150390625	9106.056640625	D1	1h	double_producer	Control
892	2141.8896484375	25129.609375	D1	1h	double_producer	Control
893	5787.7958984375	1953.87927246094	D1	1h	double_producer	Control
894	6993.4345703125	16157.2099609375	D1	1h	double_producer	Control
895	1722.50061035156	665.40087890625	D1	1h	double_producer	Control
896	1702.51928710938	1205.06042480469	D1	1h	double_producer	Control
897	2191.91015625	14165.3466796875	D1	1h	double_producer	Control
898	4595.5595703125	26945.7578125	D1	1h	double_producer	Control
899	1966.74450683594	4193.34619140625	D1	1h	double_producer	Control
900	2453.25415039062	9052.4228515625	D1	1h	double_producer	Control
901	2004.36328125	19509.392578125	D1	1h	double_producer	Control
902	5203.50390625	3749.37084960938	D1	1h	double_producer	Control
903	4824.8525390625	22938.234375	D1	1h	double_producer	Control
904	3751.49340820312	50234.81640625	D1	1h	double_producer	Control
905	3567.09521484375	16854.498046875	D1	1h	double_producer	Control
906	3300.09716796875	7015.7255859375	D1	1h	double_producer	Control
907	4481.5654296875	14098.509765625	D1	1h	double_producer	Control
908	3571.91552734375	5532.90087890625	D1	1h	double_producer	Control
909	3336.96948242188	4393.95166015625	D1	1h	double_producer	Control
910	5420.310546875	37008.74609375	D1	1h	double_producer	Control
911	3453.20190429688	11512.53515625	D1	1h	double_producer	Control
912	2189.74853515625	15689.7939453125	D1	1h	double_producer	Control
913	4249.4814453125	6902.45556640625	D1	1h	double_producer	Control
914	1702.97058105469	1810.9375	D1	1h	double_producer	Control
915	3598.34106445312	9765.17578125	D1	1h	double_producer	Control
916	4001.47265625	8316.2939453125	D1	1h	double_producer	Control
917	1727.07507324219	3627.12329101562	D1	1h	double_producer	Control
918	1863.37890625	9888.001953125	D1	1h	double_producer	Control
919	6978.62939453125	20510.443359375	D1	1h	double_producer	Control
920	3996.33911132812	50125.640625	D1	1h	double_producer	Control
921	5669.0185546875	13575.185546875	D1	1h	double_producer	Control
922	3276.05810546875	17224.384765625	D1	1h	double_producer	Control
923	2059.46850585938	17309.767578125	D1	1h	double_producer	Control
924	2712.54516601562	13963.6640625	D1	1h	double_producer	Control
925	2925.34350585938	10374.4482421875	D1	1h	double_producer	Control
926	5294.66943359375	29731.599609375	D1	1h	double_producer	Control
927	2738.2529296875	4225.25732421875	D1	1h	double_producer	Control
928	3964.91918945312	1536.57299804688	D1	1h	double_producer	Control
929	1952.80615234375	2360.24829101562	D1	1h	double_producer	Control
930	1857.96850585938	9073.6875	D1	1h	double_producer	Control
931	4644.0458984375	10551.6181640625	D1	1h	double_producer	Control
932	1661.8486328125	7898.97216796875	D1	1h	double_producer	Control
933	4709.63037109375	4251.72216796875	D1	1h	double_producer	Control
934	6312.2900390625	17735.48046875	D1	1h	double_producer	Control
935	1886.29431152344	5148.8046875	D1	1h	double_producer	Control
936	2413.68090820312	3656.75439453125	D1	1h	double_producer	Control
937	2976.94750976562	21213.376953125	D1	1h	double_producer	Control
938	2042.93957519531	3356.66064453125	D1	1h	double_producer	Control
939	2431.87744140625	5634.5751953125	D1	1h	double_producer	Control
940	2516.00317382812	21142.689453125	D1	1h	double_producer	Control
941	3631.69702148438	11219.3935546875	D1	1h	double_producer	Control
942	2403.85595703125	14779.357421875	D1	1h	double_producer	Control
943	2242.04638671875	10343.0966796875	D1	1h	double_producer	Control
944	1624.00671386719	3705.40234375	D1	1h	double_producer	Control
945	6688.61572265625	4052.38159179688	D1	1h	double_producer	Control
946	3092.34741210938	2837.8876953125	D1	1h	double_producer	Control
947	3216.15112304688	629.223083496094	D1	1h	double_producer	Control
948	4927.45458984375	4481.92041015625	D1	1h	double_producer	Control
949	1854.20788574219	43815.49609375	D1	1h	double_producer	Control
950	3835.34375	6484.3017578125	D1	1h	double_producer	Control
951	3408.6025390625	40619.70703125	D1	1h	double_producer	Control
952	5356.890625	22328.091796875	D1	1h	double_producer	Control
953	2607.11010742188	10326.458984375	D1	1h	double_producer	Control
954	1746.55932617188	8419.705078125	D1	1h	double_producer	Control
955	4495.083984375	14743.4609375	D1	1h	double_producer	Control
956	4943.1005859375	15479.3193359375	D1	1h	double_producer	Control
957	1930.87744140625	661.011352539062	D1	1h	double_producer	Control
958	1837.38146972656	9422.48046875	D1	1h	double_producer	Control
959	3901.92651367188	45904.5234375	D1	1h	double_producer	Control
960	1667.86645507812	4210.98388671875	D1	1h	double_producer	Control
961	4772.43701171875	33625.48046875	D1	1h	double_producer	Control
962	2513.71166992188	5914.53271484375	D1	1h	double_producer	Control
963	3813.17749023438	18718.84375	D1	1h	double_producer	Control
964	3308.26440429688	10687.20703125	D1	1h	double_producer	Control
965	1592.91027832031	1487.29235839844	D1	1h	double_producer	Control
966	6596.36767578125	15793.033203125	D1	1h	double_producer	Control
967	2939.78271484375	9923.0537109375	D1	1h	double_producer	Control
968	5969.09716796875	23963.4140625	D1	1h	double_producer	Control
969	3844.845703125	9408.517578125	D1	1h	double_producer	Control
970	2889.63159179688	15044.33984375	D1	1h	double_producer	Control
971	3953.78930664062	12655.904296875	D1	1h	double_producer	Control
972	2078.43969726562	2557.7880859375	D1	1h	double_producer	Control
973	2196.58374023438	1312.75439453125	D1	1h	double_producer	Control
974	3302.31079101562	5936.779296875	D1	1h	double_producer	Control
975	3688.13818359375	35709.265625	D1	1h	double_producer	Control
976	3538.06225585938	18388.474609375	D1	1h	double_producer	Control
977	4408.09619140625	3324.10375976562	D1	1h	double_producer	Control
978	4360.12939453125	14885.978515625	D1	1h	double_producer	Control
979	5340.28125	24317.59375	D1	1h	double_producer	Control
980	2905.59375	6703.35595703125	D1	1h	double_producer	Control
981	3342.58081054688	3799.81079101562	D1	1h	double_producer	Control
982	3486.59692382812	17855.955078125	D1	1h	double_producer	Control
983	2491.84912109375	1333.40734863281	D1	1h	double_producer	Control
984	3414.77807617188	20109.62890625	D1	1h	double_producer	Control
985	2647.31665039062	14431.3359375	D1	1h	double_producer	Control
986	4077.46484375	546.939880371094	D1	1h	double_producer	Control
987	6769.0615234375	17092.384765625	D1	1h	double_producer	Control
988	3487.51611328125	8394.529296875	D1	1h	double_producer	Control
989	3345.03637695312	4064.71264648438	D1	1h	double_producer	Control
990	2367.70532226562	1269.96069335938	D1	1h	double_producer	Control
991	3257.123046875	7593.1103515625	D1	1h	double_producer	Control
992	1614.96203613281	11803.3642578125	D1	1h	double_producer	Control
993	3404.25439453125	8988.005859375	D1	1h	double_producer	Control
994	7552.8212890625	57221.17578125	D1	1h	double_producer	Control
995	2220.09057617188	2696.38037109375	D1	1h	double_producer	Control
996	2682.88427734375	7485.65966796875	D1	1h	double_producer	Control
997	2725.14599609375	5574.49658203125	D1	1h	double_producer	Control
998	3272.03369140625	19637.42578125	D1	1h	double_producer	Control
999	3111.61694335938	2524.57348632812	D1	1h	double_producer	Control
1000	3393.49365234375	15173.044921875	D1	1h	double_producer	Control
1001	2559.81225585938	6943.9462890625	D1	1h	double_producer	Control
1002	3002.416015625	9074.4765625	D1	1h	double_producer	Control
1003	7210.78125	25700.7265625	D1	1h	double_producer	Control
1004	2841.27856445312	2103.41357421875	D1	1h	double_producer	Control
1005	5271.875	20068.22265625	D1	1h	double_producer	Control
1006	4865.78466796875	15219.828125	D1	1h	double_producer	Control
1007	6996.07470703125	14980.826171875	D1	1h	double_producer	Control
1008	2982.33764648438	39686.5078125	D1	1h	double_producer	Control
1009	1809.94360351562	13625.876953125	D1	1h	double_producer	Control
1010	3004.86596679688	10696.6708984375	D1	1h	double_producer	Control
1011	5144.30908203125	19981.029296875	D1	1h	double_producer	Control
1012	3838.73681640625	2457.150390625	D1	1h	double_producer	Control
1013	2704.88134765625	2558.4208984375	D1	1h	double_producer	Control
1014	2784.34497070312	2100.01416015625	D1	1h	double_producer	Control
1015	4805.3701171875	6347.0185546875	D1	1h	double_producer	Control
1016	2597.95971679688	3359.095703125	D1	1h	double_producer	Control
1017	2349.51220703125	13369.984375	D1	1h	double_producer	Control
1018	7546.68359375	11412.640625	D1	1h	double_producer	Control
1019	5984.47021484375	15080.01953125	D1	1h	double_producer	Control
1020	3920.03491210938	20583.048828125	D1	1h	double_producer	Control
1021	2608.3740234375	10013.80859375	D1	1h	double_producer	Control
1022	1987.95922851562	6959.51953125	D1	1h	double_producer	Control
1023	6811.98486328125	24637.904296875	D1	1h	double_producer	Control
1024	1881.5771484375	931.383178710938	D1	1h	double_producer	Control
1025	1700.67248535156	2894.6494140625	D1	1h	double_producer	Control
1026	3213.16430664062	6183.2978515625	D1	1h	double_producer	Control
1027	1852.9794921875	3890.53735351562	D1	1h	double_producer	Control
1028	3941.2177734375	6816.7841796875	D1	1h	double_producer	Control
1029	4363.7939453125	2559.3203125	D1	1h	double_producer	Control
1030	2622.25122070312	5234.0966796875	D1	1h	double_producer	Control
1031	2027.404296875	474.792755126953	D1	1h	double_producer	Control
1032	5983.90673828125	12984.44921875	D1	1h	double_producer	Control
1033	2914.4990234375	13131.6328125	D1	1h	double_producer	Control
1034	2867.26586914062	7827.6650390625	D1	1h	double_producer	Control
1035	4801.818359375	5017.37353515625	D1	1h	double_producer	Control
1036	2687.77612304688	21389.84765625	D1	1h	double_producer	Control
1037	2192.17407226562	694.344970703125	D1	1h	double_producer	Control
1038	2430.85473632812	8479.4189453125	D1	1h	double_producer	Control
1039	2446.18408203125	5269.6474609375	D1	1h	double_producer	Control
1040	3594.95288085938	2305.78369140625	D1	1h	double_producer	Control
1041	6697.74609375	12572.05859375	D1	1h	double_producer	Control
1042	2415.13989257812	6173.662109375	D1	1h	double_producer	Control
1043	3419.58740234375	14226.955078125	D1	1h	double_producer	Control
1044	3442.2001953125	5575.72509765625	D1	1h	double_producer	Control
1045	1765.24560546875	11931.712890625	D1	1h	double_producer	Control
1046	4707.7294921875	5856.0537109375	D1	1h	double_producer	Control
1047	3983.77026367188	18073.544921875	D1	1h	double_producer	Control
1048	3037.63525390625	11296.1328125	D1	1h	double_producer	Control
1049	2661.73388671875	2894.39184570312	D1	1h	double_producer	Control
1050	7004.6435546875	36118.3984375	D1	1h	double_producer	Control
1051	3235.50854492188	12480.2900390625	D1	1h	double_producer	Control
1052	1705.38293457031	10149.943359375	D1	1h	double_producer	Control
1053	3592.81591796875	38655.03515625	D1	1h	double_producer	Control
1054	3873.4248046875	12250.1455078125	D1	1h	double_producer	Control
1055	2129.63256835938	10490.0810546875	D1	1h	double_producer	Control
1056	7956.546875	25300.056640625	D1	1h	double_producer	Control
1057	2300.478515625	12015.0185546875	D1	1h	double_producer	Control
1058	1936.17309570312	2302.25830078125	D1	1h	double_producer	Control
1059	3711.84619140625	3482.9228515625	D1	1h	double_producer	Control
1060	2029.84899902344	10499.6328125	D1	1h	double_producer	Control
1061	2637.81665039062	2829.15258789062	D1	1h	double_producer	Control
1062	4008.00610351562	20811.68359375	D1	1h	double_producer	Control
1063	4923.34521484375	19010.2734375	D1	1h	double_producer	Control
1064	2611.57080078125	2305.0927734375	D1	1h	double_producer	Control
1065	2648.40747070312	3255.3623046875	D1	1h	double_producer	Control
1066	1731.19677734375	6739.50048828125	D1	1h	double_producer	Control
1067	3548.6083984375	1396.73059082031	D1	1h	double_producer	Control
1068	6330.6171875	14910.203125	D1	1h	double_producer	Control
1069	4837.27587890625	2138.31518554688	D1	1h	double_producer	Control
1070	4764.04638671875	16580.208984375	D1	1h	double_producer	Control
1071	9553.8369140625	1943.11694335938	D1	1h	double_producer	Control
1072	1992.58825683594	9574.275390625	D1	1h	double_producer	Control
1073	4225.68896484375	18670.294921875	D1	1h	double_producer	Control
1074	1771.50183105469	9420.28515625	D1	1h	double_producer	Control
1075	4519.48388671875	6766.7744140625	D1	1h	double_producer	Control
1076	2647.6923828125	6422.90576171875	D1	1h	double_producer	Control
1077	1889.8818359375	698.704772949219	D1	1h	double_producer	Control
1078	2710.80078125	9547.8544921875	D1	1h	double_producer	Control
1079	2000.45458984375	3404.29052734375	D1	1h	double_producer	Control
1080	4571.07861328125	25144.92578125	D1	1h	double_producer	Control
1081	3766.08911132812	20478.986328125	D1	1h	double_producer	Control
1082	2429.99755859375	5134.38720703125	D1	1h	double_producer	Control
1083	2065.65625	4406.251953125	D1	1h	double_producer	Control
1084	2001.25549316406	2884.04638671875	D1	1h	double_producer	Control
1085	2816.44653320312	2508.96655273438	D1	1h	double_producer	Control
1086	4866.99072265625	27580.77734375	D1	1h	double_producer	Control
1087	4483.298828125	25334.001953125	D1	1h	double_producer	Control
1088	2935.546875	4553.2197265625	D1	1h	double_producer	Control
1089	2204.6611328125	1317.45751953125	D1	1h	double_producer	Control
1090	4480.1005859375	6746.068359375	D1	1h	double_producer	Control
1091	4490.32275390625	23677.01953125	D1	1h	double_producer	Control
1092	2122.48999023438	5221.521484375	D1	1h	double_producer	Control
1093	1907.98852539062	5142.68359375	D1	1h	double_producer	Control
1094	1938.22375488281	4820.65478515625	D1	1h	double_producer	Control
1095	2197.50610351562	3672.70947265625	D1	1h	double_producer	Control
1096	2554.2734375	1798.7080078125	D1	1h	double_producer	Control
1097	1768.76220703125	12740.5986328125	D1	1h	double_producer	Control
1098	2139.93383789062	1276.705078125	D1	1h	double_producer	Control
1099	2850.80786132812	6834.458984375	D1	1h	double_producer	Control
1100	3382.68896484375	11536.7509765625	D1	1h	double_producer	Control
1101	4820.07080078125	19813.994140625	D1	1h	double_producer	Control
1102	3184.3974609375	7651.95361328125	D1	1h	double_producer	Control
1103	5002.97021484375	16239.3671875	D1	1h	double_producer	Control
1104	1801.67700195312	1104.79467773438	D1	1h	double_producer	Control
1105	3592.07836914062	9553.4873046875	D1	1h	double_producer	Control
1106	2106.05786132812	3035.03686523438	D1	1h	double_producer	Control
1107	1736.75158691406	4008.17822265625	D1	1h	double_producer	Control
1108	2578.43090820312	11765.703125	D1	1h	double_producer	Control
1109	1611.17565917969	3715.1318359375	D1	1h	double_producer	Control
1110	3351.94409179688	13677.1220703125	D1	1h	double_producer	Control
1111	2734.07153320312	15563.28125	D1	1h	double_producer	Control
1112	7851.71337890625	16573.74609375	D1	1h	double_producer	Control
1113	2361.8662109375	2269.81567382812	D1	1h	double_producer	Control
1114	6342.00634765625	6907.02099609375	D1	1h	double_producer	Control
1115	5898.63623046875	17592.28125	D1	1h	double_producer	Control
1116	4336.2236328125	18887.00390625	D1	1h	double_producer	Control
1117	2722.31225585938	15286.81640625	D1	1h	double_producer	Control
1118	2330.00854492188	5256.6826171875	D1	1h	double_producer	Control
1119	2457.19458007812	9596.55078125	D1	1h	double_producer	Control
1120	3246.36010742188	15362.5654296875	D1	1h	double_producer	Control
1121	3775.47583007812	46950.375	D1	1h	double_producer	Control
1122	5654.501953125	21987.5078125	D1	1h	double_producer	Control
1123	2883.47216796875	9663.345703125	D1	1h	double_producer	Control
1124	1843.49450683594	4659.29296875	D1	1h	double_producer	Control
1125	2704.97314453125	16966.44140625	D1	1h	double_producer	Control
1126	4852.95849609375	27710.80859375	D1	1h	double_producer	Control
1127	3906.73266601562	16414.455078125	D1	1h	double_producer	Control
1128	2805.61987304688	4170.1962890625	D1	1h	double_producer	Control
1129	2663.5029296875	4904.98828125	D1	1h	double_producer	Control
1130	2087.10961914062	3392.1396484375	D1	1h	double_producer	Control
1131	1895.77758789062	10645.3798828125	D1	1h	double_producer	Control
1132	2725.3876953125	11011.015625	D1	1h	double_producer	Control
1133	4506.001953125	14876.478515625	D1	1h	double_producer	Control
1134	3018.80249023438	10141.890625	D1	1h	double_producer	Control
1135	2072.947265625	2203.99365234375	D1	1h	double_producer	Control
1136	1729.44396972656	21000.279296875	D1	1h	double_producer	Control
1137	4625.5302734375	7665.52001953125	D1	1h	double_producer	Control
1138	2286.47729492188	3041.37158203125	D1	1h	double_producer	Control
1139	2270.326171875	7615.6748046875	D1	1h	double_producer	Control
1140	3203.46484375	33807.3203125	D1	1h	double_producer	Control
1141	2694.7763671875	2718.96069335938	D1	1h	double_producer	Control
1142	2227.05517578125	16041.7783203125	D1	1h	double_producer	Control
1143	2253.51977539062	11913.05078125	D1	1h	double_producer	Control
1144	4276.2880859375	3317.24926757812	D1	1h	double_producer	Control
1145	1604.48327636719	1813.091796875	D1	1h	double_producer	Control
1146	3598.18286132812	12989.568359375	D1	1h	double_producer	Control
1147	1821.95532226562	2330.04907226562	D1	1h	double_producer	Control
1148	1734.73303222656	18598.302734375	D1	1h	double_producer	Control
1149	3936.97827148438	16834.48828125	D1	1h	double_producer	Control
1150	1659.0380859375	8689.12890625	D1	1h	double_producer	Control
1151	5829.6494140625	12102.1552734375	D1	1h	double_producer	Control
1152	3867.9208984375	16771.35546875	D1	1h	double_producer	Control
1153	4873.95654296875	17162.11328125	D1	1h	double_producer	Control
1154	6167.7919921875	5528.02099609375	D1	1h	double_producer	Control
1155	1959.47131347656	1903.35656738281	D1	1h	double_producer	Control
1156	5382.08935546875	1445.44555664062	D1	1h	double_producer	Control
1157	2823.375	7196.33447265625	D1	1h	double_producer	Control
1158	2314.4150390625	5494.96923828125	D1	1h	double_producer	Control
1159	4104.94921875	19377.994140625	D1	1h	double_producer	Control
1160	5374.1416015625	8772.3369140625	D1	1h	double_producer	Control
1161	5536.43798828125	6689.76513671875	D1	1h	double_producer	Control
1162	5699.99951171875	30123.046875	D1	1h	double_producer	Control
1163	3792.72900390625	11562.5302734375	D1	1h	double_producer	Control
1164	2016.7578125	7836.95458984375	D1	1h	double_producer	Control
1165	2945.41796875	6131.611328125	D1	1h	double_producer	Control
1166	2932.28662109375	7509.68359375	D1	1h	double_producer	Control
1167	2228.69116210938	580.162170410156	D1	1h	double_producer	Control
1168	2317.62573242188	544.259704589844	D1	1h	double_producer	Control
1169	2479.23486328125	14958.109375	D1	1h	double_producer	Control
1170	2145.43408203125	14783.1123046875	D1	1h	double_producer	Control
1171	7298.98779296875	14515.76953125	D1	1h	double_producer	Control
1172	3077.24047851562	4455.18798828125	D1	1h	double_producer	Control
1173	3892.65771484375	19109.345703125	D1	1h	double_producer	Control
1174	2469.4443359375	2585.74853515625	D1	1h	double_producer	Control
1175	2470.13793945312	10488.529296875	D1	1h	double_producer	Control
1176	1644.06164550781	11996.3896484375	D1	1h	double_producer	Control
1177	2022.93225097656	11534.8818359375	D1	1h	double_producer	Control
1178	2081.11059570312	15357.828125	D1	1h	double_producer	Control
1179	1788.19470214844	2181.02197265625	D1	1h	double_producer	Control
1180	5412.271484375	12032.2880859375	D1	1h	double_producer	Control
1181	1789.06762695312	554.219848632812	D1	1h	double_producer	Control
1182	3179.47998046875	5790.79150390625	D1	1h	double_producer	Control
1183	5209.76904296875	27820.4609375	D1	1h	double_producer	Control
1184	2117.00952148438	6101.716796875	D1	1h	double_producer	Control
1185	3467.302734375	36825.203125	D1	1h	double_producer	Control
1186	6296.10009765625	27958.560546875	D1	1h	double_producer	Control
1187	2277.09985351562	17842.908203125	D1	1h	double_producer	Control
1188	3792.13012695312	28941.275390625	D1	1h	double_producer	Control
1189	4362.49072265625	3347.90600585938	D1	1h	double_producer	Control
1190	1973.17456054688	2271.18920898438	D1	1h	double_producer	Control
1191	6023.9384765625	26317.291015625	D1	1h	double_producer	Control
1192	1683.09155273438	6518.89013671875	D1	1h	double_producer	Control
1193	2680.07788085938	14156.1904296875	D1	1h	double_producer	Control
1194	1742.50695800781	648.825744628906	D1	1h	double_producer	Control
1195	6342.1962890625	26408.3671875	D1	1h	double_producer	Control
1196	3259.51440429688	15576.1435546875	D1	1h	double_producer	Control
1197	2652.44506835938	1067.57653808594	D1	1h	double_producer	Control
1198	4081.83837890625	25392.69921875	D1	1h	double_producer	Control
1199	1968.33679199219	8207.626953125	D1	1h	double_producer	Control
1200	3313.31689453125	3675.83569335938	D1	1h	double_producer	Control
1201	2769.923828125	3112.18017578125	D1	1h	double_producer	Control
1202	1888.638671875	2159.59521484375	D1	1h	double_producer	Control
1203	2741.45434570312	27637.046875	D1	1h	double_producer	Control
1204	2824.54272460938	6998.72314453125	D1	1h	double_producer	Control
1205	2418.64379882812	2076.07690429688	D1	1h	double_producer	Control
1206	4314.126953125	21577.95703125	D1	1h	double_producer	Control
1207	4199.7900390625	21725.53515625	D1	1h	double_producer	Control
1208	2259.51611328125	1892.31591796875	D1	1h	double_producer	Control
1209	1816.10888671875	8432.1611328125	D1	1h	double_producer	Control
1210	3131.19653320312	17139.873046875	D1	1h	double_producer	Control
1211	5324.9248046875	21184.248046875	D1	1h	double_producer	Control
1212	4838.65869140625	34134.89453125	D1	1h	double_producer	Control
1213	3962.99633789062	9710.427734375	D1	1h	double_producer	Control
1214	3307.7861328125	14167.1787109375	D1	1h	double_producer	Control
1215	1790.18090820312	6296.56591796875	D1	1h	double_producer	Control
1216	3065.298828125	4719.296875	D1	1h	double_producer	Control
1217	1997.09509277344	7484.81201171875	D1	1h	double_producer	Control
1218	3176.65625	15333.3095703125	D1	1h	double_producer	Control
1219	3739.30615234375	4508.10107421875	D1	1h	double_producer	Control
1220	2056.3720703125	622.182006835938	D1	1h	double_producer	Control
1221	6223.41748046875	27420.37109375	D1	1h	double_producer	Control
1222	4321.740234375	13838.48828125	D1	1h	double_producer	Control
1223	2335.05615234375	4907.36572265625	D1	1h	double_producer	Control
1224	1786.08251953125	6864.125	D1	1h	double_producer	Control
1225	6839.6845703125	28880.125	D1	1h	double_producer	Control
1226	4740.69873046875	5839.3876953125	D1	1h	double_producer	Control
1227	2196.61938476562	8830.7529296875	D1	1h	double_producer	Control
1228	5565.92333984375	14799.2109375	D1	1h	double_producer	Control
1229	2177.2021484375	2284.57568359375	D1	1h	double_producer	Control
1230	2269.6318359375	985.346740722656	D1	1h	double_producer	Control
1231	2131.462890625	1662.81994628906	D1	1h	double_producer	Control
1232	2512.00170898438	18774.36328125	D1	1h	double_producer	Control
1233	4909.69970703125	6424.66357421875	D1	1h	double_producer	Control
1234	2452.3154296875	3107.1298828125	D1	1h	double_producer	Control
1235	6178.08544921875	24244.638671875	D1	1h	double_producer	Control
1236	2931.1181640625	6207.14990234375	D1	1h	double_producer	Control
1237	2613.6083984375	7082.62451171875	D1	1h	double_producer	Control
1238	1824.25695800781	4810.130859375	D1	1h	double_producer	Control
1239	2649.07861328125	1476.73205566406	D1	1h	double_producer	Control
1240	5361.1533203125	3340.328125	D1	1h	double_producer	Control
1241	5105.3798828125	15632.765625	D1	1h	double_producer	Control
1242	6132.0205078125	7473.541015625	D1	1h	double_producer	Control
1243	2812.62670898438	1580.67993164062	D1	1h	double_producer	Control
1244	3231.84521484375	17917.76171875	D1	1h	double_producer	Control
1245	2449.04223632812	2921.728515625	D1	1h	double_producer	Control
1246	5356.12255859375	11524.001953125	D1	1h	double_producer	Control
1247	1613.95202636719	10241.064453125	D1	1h	double_producer	Control
1248	2477.0703125	10614.244140625	D1	1h	double_producer	Control
1249	2380.3466796875	7527.29541015625	D1	1h	double_producer	Control
1250	5185.71875	15287.6845703125	D1	1h	double_producer	Control
1251	5270.8076171875	5171.01318359375	D1	1h	double_producer	Control
1252	3291.7783203125	48298.07421875	D1	1h	double_producer	Control
1253	1692.7158203125	9658.8193359375	D1	1h	double_producer	Control
1254	4813.67431640625	35039.30859375	D1	1h	double_producer	Control
1255	3608.10498046875	9564.634765625	D1	1h	double_producer	Control
1256	2911.6689453125	5968.21533203125	D1	1h	double_producer	Control
1257	4155.74169921875	8463.6220703125	D1	1h	double_producer	Control
1258	2832.623046875	1974.02697753906	D1	1h	double_producer	Control
1259	2601.8125	1268.49096679688	D1	1h	double_producer	Control
1260	2820.97875976562	21585.982421875	D1	1h	double_producer	Control
1261	3762.61157226562	14945.4794921875	D1	1h	double_producer	Control
1262	1963.08557128906	4577.025390625	D1	1h	double_producer	Control
1263	1968.19921875	1297.97351074219	D1	1h	double_producer	Control
1264	2343.67016601562	580.1875	D1	1h	double_producer	Control
1265	2470.76098632812	1998.5048828125	D1	1h	double_producer	Control
1266	2015.07763671875	16742.412109375	D1	1h	double_producer	Control
1267	1756.81958007812	2563.076171875	D1	1h	double_producer	Control
1268	5554.525390625	10441.953125	D1	1h	double_producer	Control
1269	2382.3876953125	4742.732421875	D1	1h	double_producer	Control
1270	2756.05102539062	17276.515625	D1	1h	double_producer	Control
1271	6691.23291015625	39991.17578125	D1	1h	double_producer	Control
1272	2342.83984375	3374.77587890625	D1	1h	double_producer	Control
1273	3593.37939453125	1084.13391113281	D1	1h	double_producer	Control
1274	2656.32397460938	1479.98486328125	D1	1h	double_producer	Control
1275	4666.2802734375	42314.42578125	D1	1h	double_producer	Control
1276	2799.19580078125	7579.51904296875	D1	1h	double_producer	Control
1277	1959.28247070312	18815.9140625	D1	1h	double_producer	Control
1278	1676.04541015625	2059.13354492188	D1	1h	double_producer	Control
1279	2966.76318359375	14788.8359375	D1	1h	double_producer	Control
1280	6512.89013671875	13885.1787109375	D1	1h	double_producer	Control
1281	5136.61474609375	27424.76171875	D1	1h	double_producer	Control
1282	1917.67041015625	3266.33349609375	D1	1h	double_producer	Control
1283	3000.74267578125	19274.591796875	D1	1h	double_producer	Control
1284	2371.43872070312	11361.2353515625	D1	1h	double_producer	Control
1285	1779.68957519531	16172.1005859375	D1	1h	double_producer	Control
1286	3827.42846679688	4586.4619140625	D1	1h	double_producer	Control
1287	3965.4931640625	11851.4365234375	D1	1h	double_producer	Control
1288	2700.17236328125	11145.359375	D1	1h	double_producer	Control
1289	1824.69262695312	558.376037597656	D1	1h	double_producer	Control
1290	2730.470703125	10210.59375	D1	1h	double_producer	Control
1291	5594.3515625	13362.1689453125	D1	1h	double_producer	Control
1292	2985.3154296875	1608.49694824219	D1	1h	double_producer	Control
1293	3602.90161132812	9765.251953125	D1	1h	double_producer	Control
1294	2591.138671875	2683.107421875	D1	1h	double_producer	Control
1295	4562.03271484375	8098.96533203125	D1	1h	double_producer	Control
1296	4198.8369140625	15255.0517578125	D1	1h	double_producer	Control
1297	2012.43310546875	708.598327636719	D1	1h	double_producer	Control
1298	3115.35961914062	1752.08325195312	D1	1h	double_producer	Control
1299	3409.50366210938	1877.25134277344	D1	1h	double_producer	Control
1300	2002.7236328125	3202.5927734375	D1	1h	double_producer	Control
1301	2189.6162109375	9739.3642578125	D1	1h	double_producer	Control
1302	5051.787109375	4975.65966796875	D1	1h	double_producer	Control
1303	3813.24633789062	14276.140625	D1	1h	double_producer	Control
1304	4128.64404296875	18948.146484375	D1	1h	double_producer	Control
1305	1722.04541015625	2124.68310546875	D1	1h	double_producer	Control
1306	4059.81005859375	21060.666015625	D1	1h	double_producer	Control
1307	2890.22729492188	25354.982421875	D1	1h	double_producer	Control
1308	5421.580078125	10314.3642578125	D1	1h	double_producer	Control
1309	2593.81982421875	16873.16796875	D1	1h	double_producer	Control
1310	4329.12451171875	18794.51171875	D1	1h	double_producer	Control
1311	2964.58178710938	33516.00390625	D1	1h	double_producer	Control
1312	1756.96130371094	722.405883789062	D1	1h	double_producer	Control
1313	3448.0869140625	4998.33447265625	D1	1h	double_producer	Control
1314	6105.49755859375	20267.251953125	D1	1h	double_producer	Control
1315	2588.0029296875	4978.453125	D1	1h	double_producer	Control
1316	3074.45458984375	17674.59765625	D1	1h	double_producer	Control
1317	3126.55224609375	4314.36572265625	D1	1h	double_producer	Control
1318	5073.08447265625	49540.2109375	D1	1h	double_producer	Control
1319	4501.896484375	12192.599609375	D1	1h	double_producer	Control
1320	3531.33422851562	11416.7080078125	D1	1h	double_producer	Control
1321	5687.72265625	8958.478515625	D1	1h	double_producer	Control
1322	2726.28515625	1433.96508789062	D1	1h	double_producer	Control
1323	2219.33032226562	10997.6767578125	D1	1h	double_producer	Control
1324	4165.841796875	6683.7138671875	D1	1h	double_producer	Control
1325	3923.43920898438	18365.87109375	D1	1h	double_producer	Control
1326	1747.68542480469	4437.8681640625	D1	1h	double_producer	Control
1327	4965.10693359375	18927.439453125	D1	1h	double_producer	Control
1328	3526.98876953125	2672.11401367188	D1	1h	double_producer	Control
1329	2196.92822265625	24071.63671875	D1	1h	double_producer	Control
1330	1833.65344238281	8139.74560546875	D1	1h	double_producer	Control
1331	2882.4560546875	22228.654296875	D1	1h	double_producer	Control
1332	2665.84301757812	5037.12744140625	D1	1h	double_producer	Control
1333	2738.29614257812	20863.51171875	D1	1h	double_producer	Control
1334	3093.40747070312	7330.77587890625	D1	1h	double_producer	Control
1335	7989.54345703125	24869.673828125	D1	1h	double_producer	Control
1336	4527.34130859375	4835.4814453125	D1	1h	double_producer	Control
1337	2210.3974609375	21629.833984375	D1	1h	double_producer	Control
1338	5678.17431640625	22317.96484375	D1	1h	double_producer	Control
1339	5651.087890625	13213.0380859375	D1	1h	double_producer	Control
1340	1815.30151367188	2676.64526367188	D1	1h	double_producer	Control
1341	4658.38916015625	8511.0458984375	D1	1h	double_producer	Control
1342	3288.30200195312	8930.5869140625	D1	1h	double_producer	Control
1343	3303.966796875	11810.7783203125	D1	1h	double_producer	Control
1344	5196.734375	13504.380859375	D1	1h	double_producer	Control
1345	3177.8896484375	11149.712890625	D1	1h	double_producer	Control
1346	5347.86767578125	22236.091796875	D1	1h	double_producer	Control
1347	2664.890625	13316.87109375	D1	1h	double_producer	Control
1348	3259.32373046875	11233.8447265625	D1	1h	double_producer	Control
1349	3868.33569335938	2250.24633789062	D1	1h	double_producer	Control
1350	1788.59326171875	8102.25048828125	D1	1h	double_producer	Control
1351	2923.85668945312	1718.44079589844	D1	1h	double_producer	Control
1352	3248.83618164062	10006.5888671875	D1	1h	double_producer	Control
1353	4736.15234375	26071.576171875	D1	1h	double_producer	Control
1354	2910.041015625	11130.66796875	D1	1h	double_producer	Control
1355	2624.30078125	7008.5244140625	D1	1h	double_producer	Control
1356	2242.69873046875	3659.546875	D1	1h	double_producer	Control
1357	2642.67651367188	14219.0615234375	D1	1h	double_producer	Control
1358	4608.29248046875	7092.4169921875	D1	1h	double_producer	Control
1359	2770.82568359375	4755.8349609375	D1	1h	double_producer	Control
1360	3044.14208984375	8794.3623046875	D1	1h	double_producer	Control
1361	3057.22607421875	1688.86108398438	D1	1h	double_producer	Control
1362	3790.96215820312	37984.39453125	D1	1h	double_producer	Control
1363	3756.40600585938	10785.814453125	D1	1h	double_producer	Control
1364	2269.080078125	1131.76611328125	D1	1h	double_producer	Control
1365	2470.52026367188	3042.75122070312	D1	1h	double_producer	Control
1366	2606.65283203125	2904.90356445312	D1	1h	double_producer	Control
1367	4556.50244140625	11041.1884765625	D1	1h	double_producer	Control
1368	5989.1796875	21327.17578125	D1	1h	double_producer	Control
1369	2276.66870117188	4510.77880859375	D1	1h	double_producer	Control
1370	3909.73046875	14482.7314453125	D1	1h	double_producer	Control
1371	1860.78601074219	1249.01708984375	D1	1h	double_producer	Control
1372	3474.8369140625	1688.62072753906	D1	1h	double_producer	Control
1373	4000.47436523438	23302.4375	D1	1h	double_producer	Control
1374	1636.92248535156	42853.20703125	D1	1h	double_producer	Control
1375	4569.35986328125	9345.9853515625	D1	1h	double_producer	Control
1376	3323.10546875	541.798522949219	D1	1h	double_producer	Control
1377	6711.68505859375	15401.1181640625	D1	1h	double_producer	Control
1378	2401.17822265625	4321.08349609375	D1	1h	double_producer	Control
1379	3588.96997070312	10283.439453125	D1	1h	double_producer	Control
1380	2608.82153320312	6419.66162109375	D1	1h	double_producer	Control
1381	2790.70703125	6288.51806640625	D1	1h	double_producer	Control
1382	1750.1845703125	1381.60583496094	D1	1h	double_producer	Control
1383	5021.935546875	11246.1435546875	D1	1h	double_producer	Control
1384	3249.99780273438	941.002380371094	D1	1h	double_producer	Control
1385	1673.08337402344	503.157318115234	D1	1h	double_producer	Control
1386	2562.80908203125	811.788269042969	D1	1h	double_producer	Control
1387	3415.71923828125	1522.22741699219	D1	1h	double_producer	Control
1388	4231.11181640625	3219.00952148438	D1	1h	double_producer	Control
1389	4224.1171875	26017.8984375	D1	1h	double_producer	Control
1390	1815.84753417969	3455.59326171875	D1	1h	double_producer	Control
1391	2975.57934570312	8980.7451171875	D1	1h	double_producer	Control
1392	8730.0615234375	50470.96875	D1	1h	double_producer	Control
1393	4423.9462890625	8795.671875	D1	1h	double_producer	Control
1394	1644.85791015625	5812.21875	D1	1h	double_producer	Control
1395	3505.21240234375	1782.64379882812	D1	1h	double_producer	Control
1396	1955.79858398438	6418.50341796875	D1	1h	double_producer	Control
1397	5331.75390625	3687.38598632812	D1	1h	double_producer	Control
1398	6317.2177734375	40933.8125	D1	1h	double_producer	Control
1399	3416.38500976562	22716.689453125	D1	1h	double_producer	Control
1400	2947.31787109375	10792.5810546875	D1	1h	double_producer	Control
1401	2423.82421875	15682.447265625	D1	1h	double_producer	Control
1402	6775.15283203125	13593.2138671875	D1	1h	double_producer	Control
1403	2231.08642578125	8094.4384765625	D1	1h	double_producer	Control
1404	4589.97412109375	20321.44140625	D1	1h	double_producer	Control
1405	1599.42272949219	4925.5419921875	D1	1h	double_producer	Control
1406	4769.70166015625	19350.005859375	D1	1h	double_producer	Control
1407	3109.98046875	30552.705078125	D1	1h	double_producer	Control
1408	2957.32373046875	977.984191894531	D1	1h	double_producer	Control
1409	4022.8251953125	10478.69140625	D1	1h	double_producer	Control
1410	2956.88330078125	1306.11840820312	D1	1h	double_producer	Control
1411	4970.83837890625	45637.390625	D1	1h	double_producer	Control
1412	3528.83520507812	12996.5634765625	D1	1h	double_producer	Control
1413	2168.58251953125	1776.07568359375	D1	1h	double_producer	Control
1414	1781.14111328125	4959.978515625	D1	1h	double_producer	Control
1415	3805.14526367188	19352.9765625	D1	1h	double_producer	Control
1416	3455.36328125	13360.623046875	D1	1h	double_producer	Control
1417	2548.5263671875	2792.16455078125	D1	1h	double_producer	Control
1418	4137.91552734375	18461.85546875	D1	1h	double_producer	Control
1419	1661.74353027344	5783.64111328125	D1	1h	double_producer	Control
1420	2646.73828125	2340.958984375	D1	1h	double_producer	Control
1421	9596.453125	16511.943359375	D1	1h	double_producer	Control
1422	2177.57055664062	15436.92578125	D1	1h	double_producer	Control
1423	3842.841796875	3268.2412109375	D1	1h	double_producer	Control
1424	5349.64501953125	29021.9375	D1	1h	double_producer	Control
1425	4157.19873046875	8628.3193359375	D1	1h	double_producer	Control
1426	1653.26110839844	2175.26025390625	D1	1h	double_producer	Control
1427	3741.0458984375	15598.091796875	D1	1h	double_producer	Control
1428	4428.04833984375	9055.4501953125	D1	1h	double_producer	Control
1429	2103.8544921875	10400.9775390625	D1	1h	double_producer	Control
1430	2305.45874023438	11799.1435546875	D1	1h	double_producer	Control
1431	1596.14294433594	4057.26977539062	D1	1h	double_producer	Control
1432	4264.8486328125	3841.06274414062	D1	1h	double_producer	Control
1433	5796.21826171875	9198.78125	D1	1h	double_producer	Control
1434	2591.72875976562	4605.46484375	D1	1h	double_producer	Control
1435	2994.908203125	9183.548828125	D1	1h	double_producer	Control
1436	3196.10400390625	7218.96484375	D1	1h	double_producer	Control
1437	2890.08227539062	1283.91394042969	D1	1h	double_producer	Control
1438	3760.02587890625	15726.6259765625	D1	1h	double_producer	Control
1439	3116.60034179688	9953.3662109375	D1	1h	double_producer	Control
1440	4093.80249023438	27488.5625	D1	1h	double_producer	Control
1441	2668.185546875	15970.3876953125	D1	1h	double_producer	Control
1442	6123.67138671875	11435.5693359375	D1	1h	double_producer	Control
1443	2660.97534179688	4246.34033203125	D1	1h	double_producer	Control
1444	3199.744140625	2926.1484375	D1	1h	double_producer	Control
1445	4224.447265625	11789.0830078125	D1	1h	double_producer	Control
1446	4193.8203125	15298.20703125	D1	1h	double_producer	Control
1447	5728.32275390625	12192.1806640625	D1	1h	double_producer	Control
1448	5443.23583984375	12308.47265625	D1	1h	double_producer	Control
1449	4349.6123046875	26374.748046875	D1	1h	double_producer	Control
1450	5819.4423828125	4434.28076171875	D1	1h	double_producer	Control
1451	3576.46948242188	3505.7783203125	D1	1h	double_producer	Control
1452	5285.85546875	14607.3271484375	D1	1h	double_producer	Control
1453	6368.39599609375	48581	D1	1h	double_producer	Control
1454	5749.021484375	21194.888671875	D1	1h	double_producer	Control
1455	1952.42932128906	803.329711914062	D1	1h	double_producer	Control
1456	2922.92895507812	14902.169921875	D1	1h	double_producer	Control
1457	2902.22973632812	4747.4462890625	D1	1h	double_producer	Control
1458	2868.068359375	14640.3935546875	D1	1h	double_producer	Control
1459	3660.9560546875	9568.5107421875	D1	1h	double_producer	Control
1460	3533.36157226562	1709.630859375	D1	1h	double_producer	Control
1461	1846.43896484375	16252.45703125	D1	1h	double_producer	Control
1462	1849.71960449219	6714.8525390625	D1	1h	double_producer	Control
1463	3008.3134765625	2265.93725585938	D1	1h	double_producer	Control
1464	4025.35815429688	22742.548828125	D1	1h	double_producer	Control
1465	2471.69311523438	22647.5390625	D1	1h	double_producer	Control
1466	2009.05712890625	855.701354980469	D1	1h	double_producer	Control
1467	5594.0810546875	38944.51953125	D1	1h	double_producer	Control
1468	3030.47900390625	581.333557128906	D1	1h	double_producer	Control
1469	2148.3125	2025.49279785156	D1	1h	double_producer	Control
1470	3717.3642578125	22050.609375	D1	1h	double_producer	Control
1471	1834.51550292969	5014.8916015625	D1	1h	double_producer	Control
1472	2990.77197265625	3445.86254882812	D1	1h	double_producer	Control
1473	1816.84008789062	5213.431640625	D1	1h	double_producer	Control
1474	2830.76733398438	4697.74951171875	D1	1h	double_producer	Control
1475	4757.41552734375	8124.63134765625	D1	1h	double_producer	Control
1476	2141.4931640625	2165.08251953125	D1	1h	double_producer	Control
1477	3721.21484375	8654.5654296875	D1	1h	double_producer	Control
1478	2543.45239257812	890.362060546875	D1	1h	double_producer	Control
1479	4672.68115234375	10069.357421875	D1	1h	double_producer	Control
1480	3664.06909179688	4505.13818359375	D1	1h	double_producer	Control
1481	2860.00854492188	1189.7919921875	D1	1h	double_producer	Control
1482	2085.60717773438	17086.947265625	D1	1h	double_producer	Control
1483	2684.73657226562	12744.3505859375	D1	1h	double_producer	Control
1484	6568.447265625	11067.1337890625	D1	1h	double_producer	Control
1485	3013.12255859375	6272.87939453125	D1	1h	double_producer	Control
1486	2834.56298828125	5810.72265625	D1	1h	double_producer	Control
1487	3583.76293945312	13881.19921875	D1	1h	double_producer	Control
1488	2036.39282226562	1545.54296875	D1	1h	double_producer	Control
1489	2517.8955078125	12734.955078125	D1	1h	double_producer	Control
1490	3952.36499023438	12184.8056640625	D1	1h	double_producer	Control
1491	3207.625	13808.3447265625	D1	1h	double_producer	Control
1492	1897.54016113281	13641.5234375	D1	1h	double_producer	Control
1493	2187.26953125	4579.66015625	D1	1h	double_producer	Control
1494	5999.2080078125	7655.56005859375	D1	1h	double_producer	Control
1495	5636.69775390625	3152.7314453125	D1	1h	double_producer	Control
1496	2044.03210449219	15296.220703125	D1	1h	double_producer	Control
1497	1631.50378417969	7978.998046875	D1	1h	double_producer	Control
1498	2933.30688476562	11686.2177734375	D1	1h	double_producer	Control
1499	4526.75634765625	20410.95703125	D1	1h	double_producer	Control
1500	2711.6474609375	4217.64013671875	D1	1h	double_producer	Control
1501	1878.46325683594	7687.2744140625	D1	1h	double_producer	Control
1502	3311.2021484375	25954.265625	D1	1h	double_producer	Control
1503	2470.33154296875	15214.5634765625	D1	1h	double_producer	Control
1504	2581.48291015625	7074.67919921875	D1	1h	double_producer	Control
1505	5289.345703125	12157.16796875	D1	1h	double_producer	Control
1506	4204.451171875	11479.7998046875	D1	1h	double_producer	Control
1507	3143.67504882812	8295.2373046875	D1	1h	double_producer	Control
1508	2990.7705078125	11283.376953125	D1	1h	double_producer	Control
1509	2165.88012695312	1260.34765625	D1	1h	double_producer	Control
1510	4810.2939453125	14196.05859375	D1	1h	double_producer	Control
1511	3630.95971679688	10166.62890625	D1	1h	double_producer	Control
1512	2456.8037109375	10862.9736328125	D1	1h	double_producer	Control
1513	3513.03637695312	18004.697265625	D1	1h	double_producer	Control
1514	2857.63061523438	24733.21875	D1	1h	double_producer	Control
1515	2598.83178710938	12054.2783203125	D1	1h	double_producer	Control
1516	1862.83483886719	7812.43115234375	D1	1h	double_producer	Control
1517	2140.18237304688	13949.0751953125	D1	1h	double_producer	Control
1518	1839.75378417969	7867.82958984375	D1	1h	double_producer	Control
1519	3010.26220703125	5440.7470703125	D1	1h	double_producer	Control
1520	2961.51513671875	4352.3310546875	D1	1h	double_producer	Control
1521	6020.6015625	15282.8125	D1	1h	double_producer	Control
1522	4904.78515625	9628.0810546875	D1	1h	double_producer	Control
1523	3451.18774414062	11315.478515625	D1	1h	double_producer	Control
1524	1987.23828125	4775.41943359375	D1	1h	double_producer	Control
1525	2876.0498046875	4894.59423828125	D1	1h	double_producer	Control
1526	2450.12963867188	3448.22705078125	D1	1h	double_producer	Control
1527	5270.17919921875	30932.875	D1	1h	double_producer	Control
1528	3088.9052734375	2014.04577636719	D1	1h	double_producer	Control
1529	3180.78637695312	6453.7314453125	D1	1h	double_producer	Control
1530	4730.46875	23163.439453125	D1	1h	double_producer	Control
1531	5277.1171875	11974.5244140625	D1	1h	double_producer	Control
1532	1793.74291992188	28723.97265625	D1	1h	double_producer	Control
1533	1907.11071777344	4874.1865234375	D1	1h	double_producer	Control
1534	2165.474609375	21276.740234375	D1	1h	double_producer	Control
1535	7109.72607421875	24656.146484375	D1	1h	double_producer	Control
1536	2808.173828125	7452.1123046875	D1	1h	double_producer	Control
1537	6393.16455078125	26992.767578125	D1	1h	double_producer	Control
1538	4185.3212890625	18930.498046875	D1	1h	double_producer	Control
1539	2615.63745117188	2164.115234375	D1	1h	double_producer	Control
1540	4023.26708984375	1797.00622558594	D1	1h	double_producer	Control
1541	2865.0107421875	19164.591796875	D1	1h	double_producer	Control
1542	4118.11865234375	15471.9775390625	D1	1h	double_producer	Control
1543	1729.01477050781	3623.28393554688	D1	1h	double_producer	Control
1544	3741.31079101562	5379.3408203125	D1	1h	double_producer	Control
1545	2268.53149414062	6498.376953125	D1	1h	double_producer	Control
1546	3125.77099609375	4902.81494140625	D1	1h	double_producer	Control
1547	2053.01977539062	2204.76586914062	D1	1h	double_producer	Control
1548	2487.05834960938	10465.029296875	D1	1h	double_producer	Control
1549	3184.77392578125	14369.7763671875	D1	1h	double_producer	Control
1550	7699.8720703125	21569.30078125	D1	1h	double_producer	Control
1551	1853.27416992188	24078.93359375	D1	1h	double_producer	Control
1552	4096.0068359375	6752.033203125	D1	1h	double_producer	Control
1553	4245.1826171875	27997.53515625	D1	1h	double_producer	Control
1554	2547.18432617188	2412.34497070312	D1	1h	double_producer	Control
1555	7449.32177734375	12786.29296875	D1	1h	double_producer	Control
1556	2828.97192382812	23359.76171875	D1	1h	double_producer	Control
1557	5795.97412109375	41904.99609375	D1	1h	double_producer	Control
1558	1868.90563964844	8698.59765625	D1	1h	double_producer	Control
1559	3063.03564453125	6180.12548828125	D1	1h	double_producer	Control
1560	3123.11401367188	14387.73828125	D1	1h	double_producer	Control
1561	1858.6796875	14932.5322265625	D1	1h	double_producer	Control
1562	7517.20556640625	38864.25	D1	1h	double_producer	Control
1563	3955.81323242188	5229.86474609375	D1	1h	double_producer	Control
1564	4858.33740234375	21534.025390625	D1	1h	double_producer	Control
1565	2797.25561523438	9215.5517578125	D1	1h	double_producer	Control
1566	3319.92749023438	901.285278320312	D1	1h	double_producer	Control
1567	3262.85131835938	14632.783203125	D1	1h	double_producer	Control
1568	6786.81689453125	27403.1015625	D1	1h	double_producer	Control
1569	4530.55810546875	31436.39453125	D1	1h	double_producer	Control
1570	2501.3994140625	1871.67639160156	D1	1h	double_producer	Control
1571	2344.021484375	18848.986328125	D1	1h	double_producer	Control
1572	7750.83984375	26582.796875	D1	1h	double_producer	Control
1573	2334.35546875	6175.673828125	D1	1h	double_producer	Control
1574	3710.30444335938	4883.68115234375	D1	1h	double_producer	Control
1575	2904.27124023438	4567.4091796875	D1	1h	double_producer	Control
1576	4284.3232421875	23481.982421875	D1	1h	double_producer	Control
1577	5868.80126953125	18470.072265625	D1	1h	double_producer	Control
1578	5087.4921875	19150.388671875	D1	1h	double_producer	Control
1579	1875.21435546875	6176.64306640625	D1	1h	double_producer	Control
1580	6470.6591796875	17914.51953125	D1	1h	double_producer	Control
1581	5059.12548828125	23815.69140625	D1	1h	double_producer	Control
1582	5117.88037109375	42201.4296875	D1	1h	double_producer	Control
1583	3562.42553710938	2449.947265625	D1	1h	double_producer	Control
1584	2040.5302734375	7307.16796875	D1	1h	double_producer	Control
1585	1623.45581054688	1559.19958496094	D1	1h	double_producer	Control
1586	3137.84692382812	11693.2734375	D1	1h	double_producer	Control
1587	2694.11474609375	10184.4384765625	D1	1h	double_producer	Control
1588	4160.31982421875	10740.548828125	D1	1h	double_producer	Control
1589	3793.22827148438	5161.76904296875	D1	1h	double_producer	Control
1590	3456.8720703125	20392.294921875	D1	1h	double_producer	Control
1591	2898.01342773438	7823.22412109375	D1	1h	double_producer	Control
1592	3097.95263671875	12986.978515625	D1	1h	double_producer	Control
1593	2196.71655273438	4478.7353515625	D1	1h	double_producer	Control
1594	6782.10791015625	23628.357421875	D1	1h	double_producer	Control
1595	5554.76708984375	10657.556640625	D1	1h	double_producer	Control
1596	3367.59497070312	6310.30859375	D1	1h	double_producer	Control
1597	4126.46484375	13850.75	D1	1h	double_producer	Control
1598	4724.14697265625	35229.8359375	D1	1h	double_producer	Control
1599	2733.1064453125	1065.92297363281	D1	1h	double_producer	Control
1600	4309.39013671875	20797.22265625	D1	1h	double_producer	Control
1601	4164.53125	18011.35546875	D1	1h	double_producer	Control
1602	2255.80493164062	1242.46899414062	D1	1h	double_producer	Control
1603	3933.58911132812	12951.6220703125	D1	1h	double_producer	Control
1604	1718.38806152344	7344.84375	D1	1h	double_producer	Control
1605	2533.06298828125	11093.755859375	D1	1h	double_producer	Control
1606	4840.30615234375	7821.3369140625	D1	1h	double_producer	Control
1607	4101.07568359375	24233.740234375	D1	1h	double_producer	Control
1608	2795.7412109375	17139.6328125	D1	1h	double_producer	Control
1609	3775.380859375	2621.98876953125	D1	1h	double_producer	Control
1610	2358.51391601562	3648.35424804688	D1	1h	double_producer	Control
1611	7955.80419921875	23288.251953125	D1	1h	double_producer	Control
1612	2808.50732421875	19963.326171875	D1	1h	double_producer	Control
1613	6366.39892578125	5929.43359375	D1	1h	double_producer	Control
1614	4541.7705078125	1469.69384765625	D1	1h	double_producer	Control
1615	6299.001953125	16972.47265625	D1	1h	double_producer	Control
1616	3191.56591796875	15795.9033203125	D1	1h	double_producer	Control
1617	3625.04248046875	13966.5556640625	D1	1h	double_producer	Control
1618	2470.00219726562	5690.943359375	D1	1h	double_producer	Control
1619	4175.36767578125	3674.37109375	D1	1h	double_producer	Control
1620	4415.17822265625	12457.4609375	D1	1h	double_producer	Control
1621	4117.7548828125	3747.07836914062	D1	1h	double_producer	Control
1622	3784.39672851562	3831.24169921875	D1	1h	double_producer	Control
1623	4232.04931640625	1639.39709472656	D1	1h	double_producer	Control
1624	2283.78735351562	1010.77032470703	D1	1h	double_producer	Control
1625	2071.24780273438	14773.9287109375	D1	1h	double_producer	Control
1626	2483.75830078125	17846.16796875	D1	1h	double_producer	Control
1627	7601.345703125	23055.998046875	D1	1h	double_producer	Control
1628	3071.25024414062	19851.689453125	D1	1h	double_producer	Control
1629	3229.88012695312	9069.2685546875	D1	1h	double_producer	Control
1630	2366.76684570312	2597.8935546875	D1	1h	double_producer	Control
1631	3929.05444335938	21935.580078125	D1	1h	double_producer	Control
1632	6678.98388671875	25434.3125	D1	1h	double_producer	Control
1633	2788.28686523438	10829.232421875	D1	1h	double_producer	Control
1634	2898.38500976562	14121.9912109375	D1	1h	double_producer	Control
1635	5703.59326171875	9216.6494140625	D1	1h	double_producer	Control
1636	4077.9111328125	4082.30004882812	D1	1h	double_producer	Control
1637	5496.4765625	32745.244140625	D1	1h	double_producer	Control
1638	3855.36352539062	14686.30078125	D1	1h	double_producer	Control
1639	3525.02490234375	4313.234375	D1	1h	double_producer	Control
1640	1746.80419921875	3762.03930664062	D1	1h	double_producer	Control
1641	1777.94006347656	523.355224609375	D1	1h	double_producer	Control
1642	6531.37451171875	6707.59814453125	D1	1h	double_producer	Control
1643	3324.12060546875	1599.029296875	D1	1h	double_producer	Control
1644	6097.72021484375	1959.58740234375	D1	1h	double_producer	Control
1645	2318.10473632812	10025.98046875	D1	1h	double_producer	Control
1646	4575.36962890625	4135.46240234375	D1	1h	double_producer	Control
1647	2468.5732421875	14858.18359375	D1	1h	double_producer	Control
1648	1999.10266113281	13180.2060546875	D1	1h	double_producer	Control
1649	5916.72705078125	18906.9453125	D1	1h	double_producer	Control
1650	6760.587890625	14021.8720703125	D1	1h	double_producer	Control
1651	3696.20190429688	8880.466796875	D1	1h	double_producer	Control
1652	3726.71411132812	15151.9970703125	D1	1h	double_producer	Control
1653	4513.89990234375	8676.1318359375	D1	1h	double_producer	Control
1654	3005.53784179688	31325.7421875	D1	1h	double_producer	Control
1655	7401.88671875	35211.38671875	D1	1h	double_producer	Control
1656	2978.8701171875	1733.646484375	D1	1h	double_producer	Control
1657	2708.75756835938	12812.923828125	D1	1h	double_producer	Control
1658	3234.39990234375	9377.2724609375	D1	1h	double_producer	Control
1659	3903.576171875	20754.29296875	D1	1h	double_producer	Control
1660	1726.55627441406	2782.74926757812	D1	1h	double_producer	Control
1661	3800.4208984375	25254.771484375	D1	1h	double_producer	Control
1662	2056.04516601562	1635.73803710938	D1	1h	double_producer	Control
1663	2160.7236328125	3143.69702148438	D1	1h	double_producer	Control
1664	2431.81713867188	4830.2763671875	D1	1h	double_producer	Control
1665	2697.64013671875	12563.9208984375	D1	1h	double_producer	Control
1666	5054.20068359375	5465.06005859375	D1	1h	double_producer	Control
1667	2000.02587890625	5314.30419921875	D1	1h	double_producer	Control
1668	1849.80627441406	6673.47265625	D1	1h	double_producer	Control
1669	1733.8388671875	966.129516601562	D1	1h	double_producer	Control
1670	3025.75048828125	4215.31396484375	D1	1h	double_producer	Control
1671	2127.21411132812	7973.30810546875	D1	1h	double_producer	Control
1672	6266.57861328125	12331.2041015625	D1	1h	double_producer	Control
1673	4475.4609375	13663.2744140625	D1	1h	double_producer	Control
1674	2554.65307617188	19113.630859375	D1	1h	double_producer	Control
1675	1644.91711425781	7936.74658203125	D1	1h	double_producer	Control
1676	3680.23168945312	15614.734375	D1	1h	double_producer	Control
1677	4146.04638671875	15827.73828125	D1	1h	double_producer	Control
1678	2134.97265625	13070.771484375	D1	1h	double_producer	Control
1679	2211.22241210938	16015.8173828125	D1	1h	double_producer	Control
1680	2715.14404296875	1741.9814453125	D1	1h	double_producer	Control
1681	1858.75463867188	8784.4755859375	D1	1h	double_producer	Control
1682	1711.26745605469	2491.96069335938	D1	1h	double_producer	Control
1683	2490.3974609375	10913.3291015625	D1	1h	double_producer	Control
1684	6653.98828125	7593.66064453125	D1	1h	double_producer	Control
1685	1782.55090332031	21792.884765625	D1	1h	double_producer	Control
1686	6644.60693359375	15998.9951171875	D1	1h	double_producer	Control
1687	5653.662109375	7597.111328125	D1	1h	double_producer	Control
1688	3786.63330078125	14318.0341796875	D1	1h	double_producer	Control
1689	2991.47192382812	9126.8828125	D1	1h	double_producer	Control
1690	1954.20642089844	9833.5	D1	1h	double_producer	Control
1691	4905.7578125	503.783416748047	D1	1h	double_producer	Control
1692	2635.62841796875	2546.6728515625	D1	1h	double_producer	Control
1693	2597.84912109375	5973.81884765625	D1	1h	double_producer	Control
1694	3173.81127929688	17174.240234375	D1	1h	double_producer	Control
1695	3210.12890625	10234.7470703125	D1	1h	double_producer	Control
1696	5505.18310546875	11261.0419921875	D1	1h	double_producer	Control
1697	3085.14282226562	15284.6279296875	D1	1h	double_producer	Control
1698	6983.97900390625	36518.7109375	D1	1h	double_producer	Control
1699	2142.6962890625	9245.7568359375	D1	1h	double_producer	Control
1700	3344.16967773438	34219.24609375	D1	1h	double_producer	Control
1701	8933.3759765625	34712.1796875	D1	1h	double_producer	Control
1702	1650.51770019531	11521.392578125	D1	1h	double_producer	Control
1703	4723.67333984375	18509.8359375	D1	1h	double_producer	Control
1704	1814.93017578125	6135.44921875	D1	1h	double_producer	Control
1705	2944.36376953125	6642.55078125	D1	1h	double_producer	Control
1706	2112.27709960938	3399.44506835938	D1	1h	double_producer	Control
1707	2187.3662109375	8833.1669921875	D1	1h	double_producer	Control
1708	4130.56689453125	13930.4599609375	D1	1h	double_producer	Control
1709	2589.50244140625	4414.482421875	D1	1h	double_producer	Control
1710	4052.6923828125	7686.00146484375	D1	1h	double_producer	Control
1711	1955.22387695312	8393.822265625	D1	1h	double_producer	Control
1712	2312.55102539062	2747.33422851562	D1	1h	double_producer	Control
1713	3810.46264648438	3695.07641601562	D1	1h	double_producer	Control
1714	2832.89819335938	718.798950195312	D1	1h	double_producer	Control
1715	2709.89184570312	2888.32006835938	D1	1h	double_producer	Control
1716	1663.44836425781	5982.77294921875	D1	1h	double_producer	Control
1717	3487.14697265625	1098.89367675781	D1	1h	double_producer	Control
1718	3420.68481445312	5714.14013671875	D1	1h	double_producer	Control
1719	4658.94189453125	9096.2158203125	D1	1h	double_producer	Control
1720	2013.12170410156	1699.0380859375	D1	1h	double_producer	Control
1721	2257.26147460938	9760.6689453125	D1	1h	double_producer	Control
1722	4807.97607421875	14347.2373046875	D1	1h	double_producer	Control
1723	3204.93432617188	2764.21997070312	D1	1h	double_producer	Control
1724	2942.93359375	4396.15576171875	D1	1h	double_producer	Control
1725	4025.89819335938	8207.93359375	D1	1h	double_producer	Control
1726	2646.62255859375	659.792297363281	D1	1h	double_producer	Control
1727	2776.29931640625	10346.302734375	D1	1h	double_producer	Control
1728	4256.20361328125	18076.333984375	D1	1h	double_producer	Control
1729	3532.72241210938	9326.9658203125	D1	1h	double_producer	Control
1730	1844.6552734375	8759.8974609375	D1	1h	double_producer	Control
1731	2550.12841796875	13429.50390625	D1	1h	double_producer	Control
1732	2119.45971679688	12368.8173828125	D1	1h	double_producer	Control
1733	2395.12426757812	20558.42578125	D1	1h	double_producer	Control
1734	3193.34545898438	1973.55725097656	D1	1h	double_producer	Control
1735	4348.0048828125	12401.9736328125	D1	1h	double_producer	Control
1736	2019.37060546875	8778.56640625	D1	1h	double_producer	Control
1737	4660.95556640625	4516.97998046875	D1	1h	double_producer	Control
1738	2909.00415039062	5529.00390625	D1	1h	double_producer	Control
1739	2697.62817382812	6937.36962890625	D1	1h	double_producer	Control
1740	2299.892578125	8423.5400390625	D1	1h	double_producer	Control
1741	4081.65625	2697.14624023438	D1	1h	double_producer	Control
1742	5663.25048828125	37904.87890625	D1	1h	double_producer	Control
1743	6355.1484375	15164.2744140625	D1	1h	double_producer	Control
1744	2144.55053710938	7542.611328125	D1	1h	double_producer	Control
1745	6273.41845703125	11071.1396484375	D1	1h	double_producer	Control
1746	3024.60180664062	23216.328125	D1	1h	double_producer	Control
1747	2326.7890625	3512.26538085938	D1	1h	double_producer	Control
1748	5804.2470703125	35738.08203125	D1	1h	double_producer	Control
1749	2315.08569335938	2720.3515625	D1	1h	double_producer	Control
1750	1741.33093261719	2780.3271484375	D1	1h	double_producer	Control
1751	1651.83618164062	9301.3544921875	D1	1h	double_producer	Control
1752	6850.9931640625	5962.36279296875	D1	1h	double_producer	Control
1753	2019.46472167969	5903.3349609375	D1	1h	double_producer	Control
1754	1831.28015136719	5793.9072265625	D1	1h	double_producer	Control
1755	1756.68530273438	1701.72900390625	D1	1h	double_producer	Control
1756	1659.41003417969	4870.06494140625	D1	1h	double_producer	Control
1757	2012.87927246094	2563.68286132812	D1	1h	double_producer	Control
1758	3292.96240234375	1985.50756835938	D1	1h	double_producer	Control
1759	2148.373046875	3525.49389648438	D1	1h	double_producer	Control
1760	4196.64013671875	17182.470703125	D1	1h	double_producer	Control
1761	6665.0205078125	24254.353515625	D1	1h	double_producer	Control
1762	2504.51098632812	9902.8515625	D1	1h	double_producer	Control
1763	6195.9990234375	41785.7421875	D1	1h	double_producer	Control
1764	4311.83984375	13789.8076171875	D1	1h	double_producer	Control
1765	2987.98193359375	9692.853515625	D1	1h	double_producer	Control
1766	3751.3603515625	6321.84033203125	D1	1h	double_producer	Control
1767	2101.9189453125	6911.384765625	D1	1h	double_producer	Control
1768	5308.32861328125	9176.8193359375	D1	1h	double_producer	Control
1769	5420.74658203125	12161.294921875	D1	1h	double_producer	Control
1770	1675.23303222656	9050.7412109375	D1	1h	double_producer	Control
1771	1827.36865234375	2291.53515625	D1	1h	double_producer	Control
1772	4851.26806640625	6769.3173828125	D1	1h	double_producer	Control
1773	4302.39892578125	1983.86987304688	D1	1h	double_producer	Control
1774	2646.51342773438	1941.94372558594	D1	1h	double_producer	Control
1775	2971.56958007812	21436.638671875	D1	1h	double_producer	Control
1776	2443.75830078125	17960.755859375	D1	1h	double_producer	Control
1777	4455.33984375	21696.287109375	D1	1h	double_producer	Control
1778	3618.6220703125	2624.66259765625	D1	1h	double_producer	Control
1779	4233.26708984375	19723.1171875	D1	1h	double_producer	Control
1780	2250.03393554688	2120.51611328125	D1	1h	double_producer	Control
1781	4292.07080078125	2993.4501953125	D1	1h	double_producer	Control
1782	9183.92578125	1849.193359375	D1	1h	double_producer	Control
1783	3905.82739257812	20435.88671875	D1	1h	double_producer	Control
1784	2631.08251953125	2819.69702148438	D1	1h	double_producer	Control
1785	3525.2333984375	11592.572265625	D1	1h	double_producer	Control
1786	1791.06958007812	8555.146484375	D1	1h	double_producer	Control
1787	2124.52978515625	3001.37182617188	D1	1h	double_producer	Control
1788	6718.8857421875	7036.12939453125	D1	1h	double_producer	Control
1789	6988.44580078125	27380.158203125	D1	1h	double_producer	Control
1790	6972.53759765625	10506.333984375	D1	1h	double_producer	Control
1791	2684.43823242188	7643.0703125	D1	1h	double_producer	Control
1792	2598.73364257812	1440.123046875	D1	1h	double_producer	Control
1793	2589.28173828125	11071.7568359375	D1	1h	double_producer	Control
1794	3878.51953125	11195.1845703125	D1	1h	double_producer	Control
1795	4007.60546875	13426.55859375	D1	1h	double_producer	Control
1796	2214.63012695312	847.810180664062	D1	1h	double_producer	Control
1797	4241.28271484375	8158.30029296875	D1	1h	double_producer	Control
1798	4913.9814453125	24279.287109375	D1	1h	double_producer	Control
1799	3495.36669921875	8960.5830078125	D1	1h	double_producer	Control
1800	3416.81323242188	15249.6865234375	D1	1h	double_producer	Control
1801	5063.06982421875	22678.462890625	D1	1h	double_producer	Control
1802	2890.40234375	9477.54296875	D1	1h	double_producer	Control
1803	2595.7998046875	994.584899902344	D1	1h	double_producer	Control
1804	3254.2607421875	796.497741699219	D1	1h	double_producer	Control
1805	2197.78442382812	4025.03271484375	D1	1h	double_producer	Control
1806	3406.30834960938	12549.7919921875	D1	1h	double_producer	Control
1807	2312.83813476562	4694.22900390625	D1	1h	double_producer	Control
1808	4756.576171875	13429.5419921875	D1	1h	double_producer	Control
1809	2861.28125	9204.720703125	D1	1h	double_producer	Control
1810	1743.24328613281	3129.96948242188	D1	1h	double_producer	Control
1811	7441.66796875	20953.724609375	D1	1h	double_producer	Control
1812	1797.71435546875	8978.4892578125	D1	1h	double_producer	Control
1813	3645.97998046875	4186.0400390625	D1	1h	double_producer	Control
1814	1908.68188476562	8904.6904296875	D1	1h	double_producer	Control
1815	3728.66137695312	5196.8564453125	D1	1h	double_producer	Control
1816	4468.416015625	2890.30029296875	D1	1h	double_producer	Control
1817	1822.03552246094	27662.26171875	D1	1h	double_producer	Control
1818	2931.79077148438	8880.9599609375	D1	1h	double_producer	Control
1819	2888.75341796875	10119.3564453125	D1	1h	double_producer	Control
1820	2201.98583984375	2212.609375	D1	1h	double_producer	Control
1821	5029.86181640625	14737.7900390625	D1	1h	double_producer	Control
1822	3440.53930664062	11404.7119140625	D1	1h	double_producer	Control
1823	2647.5712890625	1286.08215332031	D1	1h	double_producer	Control
1824	2699.98364257812	12659.361328125	D1	1h	double_producer	Control
1825	2062.5087890625	9140.5048828125	D1	1h	double_producer	Control
1826	2794.53051757812	18342.07421875	D1	1h	double_producer	Control
1827	2786.10717773438	4664.08935546875	D1	1h	double_producer	Control
1828	5070.21044921875	24022.775390625	D1	1h	double_producer	Control
1829	2178.85791015625	11818.9462890625	D1	1h	double_producer	Control
1830	1660.10180664062	1551.21887207031	D1	1h	double_producer	Control
1831	4341.140625	4593.4365234375	D1	1h	double_producer	Control
1832	4344.63916015625	4685.81298828125	D1	1h	double_producer	Control
1833	4148.15478515625	18046.201171875	D1	1h	double_producer	Control
1834	6652.10693359375	28265.09375	D1	1h	double_producer	Control
1835	2911.49096679688	819.013061523438	D1	1h	double_producer	Control
1836	2202.1728515625	1335.11462402344	D1	1h	double_producer	Control
1837	3724.31298828125	7542.7158203125	D1	1h	double_producer	Control
1838	1805.3623046875	7977.03857421875	D1	1h	double_producer	Control
1839	2678.7060546875	4204.8125	D1	1h	double_producer	Control
1840	2303.74633789062	2527.9248046875	D1	1h	double_producer	Control
1841	6514.7783203125	23241.185546875	D1	1h	double_producer	Control
1842	2648.0576171875	16719.552734375	D1	1h	double_producer	Control
1843	2462.44750976562	4333.28515625	D1	1h	double_producer	Control
1844	4762.7197265625	12573.0244140625	D1	1h	double_producer	Control
1845	1601.52307128906	2789.23266601562	D1	1h	double_producer	Control
1846	2364.78784179688	4482.0615234375	D1	1h	double_producer	Control
1847	4817.3173828125	11938.9326171875	D1	1h	double_producer	Control
1848	3332.0615234375	13465.0068359375	D1	1h	double_producer	Control
1849	1658.11450195312	2236.70190429688	D1	1h	double_producer	Control
1850	1862.08850097656	6773.43798828125	D1	1h	double_producer	Control
1851	2308.306640625	2852.03198242188	D1	1h	double_producer	Control
1852	2089.86083984375	2709.88500976562	D1	1h	double_producer	Control
1853	4203.26025390625	25364.31640625	D1	1h	double_producer	Control
1854	4035.84204101562	18725.15234375	D1	1h	double_producer	Control
1855	2192.38647460938	2212.13891601562	D1	1h	double_producer	Control
1856	3666.90161132812	6926.939453125	D1	1h	double_producer	Control
1857	4762.4306640625	14011.115234375	D1	1h	double_producer	Control
1858	2034.38293457031	9376.7177734375	D1	1h	double_producer	Control
1859	3510.93115234375	30139.734375	D1	1h	double_producer	Control
1860	2983.48022460938	5036.2490234375	D1	1h	double_producer	Control
1861	2071.58935546875	3831.857421875	D1	1h	double_producer	Control
1862	3314.44116210938	10292.00390625	D1	1h	double_producer	Control
1863	2815.72729492188	6529.5634765625	D1	1h	double_producer	Control
1864	2283.00048828125	7013.07763671875	D1	1h	double_producer	Control
1865	2830.63427734375	12273.5	D1	1h	double_producer	Control
1866	4285.7236328125	6207.0791015625	D1	1h	double_producer	Control
1867	3100.22192382812	3111.35791015625	D1	1h	double_producer	Control
1868	2516.61450195312	4301.64599609375	D1	1h	double_producer	Control
1869	5074.85546875	7863.49072265625	D1	1h	double_producer	Control
1870	1642.37768554688	3607.78588867188	D1	1h	double_producer	Control
1871	3709.189453125	17144.716796875	D1	1h	double_producer	Control
1872	6641.63916015625	14431.9453125	D1	1h	double_producer	Control
1873	5076.04638671875	5344.9638671875	D1	1h	double_producer	Control
1874	5180.734375	24457.6640625	D1	1h	double_producer	Control
1875	1751.85571289062	7396.47802734375	D1	1h	double_producer	Control
1876	3761.40161132812	9570.619140625	D1	1h	double_producer	Control
1877	4491.92578125	4057.30151367188	D1	1h	double_producer	Control
1878	5742.66796875	47777.59765625	D1	1h	double_producer	Control
1879	6854.6044921875	16030.0771484375	D1	1h	double_producer	Control
1880	2670.80737304688	9240.9931640625	D1	1h	double_producer	Control
1881	2522.81713867188	16803.513671875	D1	1h	double_producer	Control
1882	2111.015625	15713.8974609375	D1	1h	double_producer	Control
1883	2203.76416015625	1880.98278808594	D1	1h	double_producer	Control
1884	1910.78588867188	4103.2099609375	D1	1h	double_producer	Control
1885	4419.6025390625	14069.173828125	D1	1h	double_producer	Control
1886	3032.80615234375	11709.78515625	D1	1h	double_producer	Control
1887	3485.66918945312	30319.23046875	D1	1h	double_producer	Control
1888	3930.61938476562	14709.630859375	D1	1h	double_producer	Control
1889	4081.93579101562	3853.33349609375	D1	1h	double_producer	Control
1890	2345.07592773438	4583.7841796875	D1	1h	double_producer	Control
1891	2878.66650390625	4899.5439453125	D1	1h	double_producer	Control
1892	1684.23120117188	6014.88427734375	D1	1h	double_producer	Control
1893	2748.01879882812	4888.5615234375	D1	1h	double_producer	Control
1894	2605.67309570312	1396.42517089844	D1	1h	double_producer	Control
1895	3170.90893554688	12570.0537109375	D1	1h	double_producer	Control
1896	4011.43408203125	13381.138671875	D1	1h	double_producer	Control
1897	3538.21728515625	8287.8017578125	D1	1h	double_producer	Control
1898	2347.10791015625	1152.77136230469	D1	1h	double_producer	Control
1899	2521.94189453125	16462.482421875	D1	1h	double_producer	Control
1900	1947.87951660156	4737.79296875	D1	1h	double_producer	Control
1901	1770.43713378906	15046.07421875	D1	1h	double_producer	Control
1902	3545.142578125	14283.8193359375	D1	1h	double_producer	Control
1903	3812.84008789062	9976.8349609375	D1	1h	double_producer	Control
1904	3984.017578125	14231.60546875	D1	1h	double_producer	Control
1905	4301.10498046875	12672.55859375	D1	1h	double_producer	Control
1906	2214.5771484375	9007.8857421875	D1	1h	double_producer	Control
1907	4661.0908203125	31938.6328125	D1	1h	double_producer	Control
1908	1736.18005371094	13136.04296875	D1	1h	double_producer	Control
1909	6929.7763671875	17342.93359375	D1	1h	double_producer	Control
1910	3227.68872070312	3086.27270507812	D1	1h	double_producer	Control
1911	1686.70727539062	11520.6826171875	D1	1h	double_producer	Control
1912	1680.49426269531	6594.2412109375	D1	1h	double_producer	Control
1913	3521.80590820312	8425.5751953125	D1	1h	double_producer	Control
1914	4630.333984375	3775.986328125	D1	1h	double_producer	Control
1915	2220.9267578125	11614.5	D1	1h	double_producer	Control
1916	2698.81567382812	4371.4892578125	D1	1h	double_producer	Control
1917	3661.3779296875	1094.45349121094	D1	1h	double_producer	Control
1918	5864.443359375	26530.98828125	D1	1h	double_producer	Control
1919	3031.16674804688	40422.57421875	D1	1h	double_producer	Control
1920	2719.3330078125	8441.474609375	D1	1h	double_producer	Control
1921	2131.13989257812	5820.09912109375	D1	1h	double_producer	Control
1922	3270.62548828125	7077.17724609375	D1	1h	double_producer	Control
1923	2313.26342773438	756.600524902344	D1	1h	double_producer	Control
1924	3272.29321289062	4679.17041015625	D1	1h	double_producer	Control
1925	2766.14135742188	6112.92041015625	D1	1h	double_producer	Control
1926	2021.97863769531	5568.60400390625	D1	1h	double_producer	Control
1927	6889.6630859375	33851.00390625	D1	1h	double_producer	Control
1928	7256.91455078125	15177.3095703125	D1	1h	double_producer	Control
1929	3505.48022460938	7178.0009765625	D1	1h	double_producer	Control
1930	5749.77783203125	47171.76953125	D1	1h	double_producer	Control
1931	3819.93286132812	2125.08203125	D1	1h	double_producer	Control
1932	1928.212890625	3882.26782226562	D1	1h	double_producer	Control
1933	4848.94921875	45831.4921875	D1	1h	double_producer	Control
1934	3480.37036132812	35519.70703125	D1	1h	double_producer	Control
1935	2318.1650390625	18283.333984375	D1	1h	double_producer	Control
1936	6378.998046875	30678.33203125	D1	1h	double_producer	Control
1937	2917.55541992188	32407.615234375	D1	1h	double_producer	Control
1938	2106.390625	9665.650390625	D1	1h	double_producer	Control
1939	2580.41040039062	11405.927734375	D1	1h	double_producer	Control
1940	2256.37182617188	26045.248046875	D1	1h	double_producer	Control
1941	4668.19482421875	3765.18920898438	D1	1h	double_producer	Control
1942	3458.64379882812	6067.513671875	D1	1h	double_producer	Control
1943	3059.03002929688	16498.5859375	D1	1h	double_producer	Control
1944	2564.72607421875	15130.865234375	D1	1h	double_producer	Control
1945	5186.41552734375	15363.9638671875	D1	1h	double_producer	Control
1946	1749.53894042969	4967.39013671875	D1	1h	double_producer	Control
1947	2615.94287109375	26815.1328125	D1	1h	double_producer	Control
1948	3863.18627929688	10109.1162109375	D1	1h	double_producer	Control
1949	3575.04931640625	11315.072265625	D1	1h	double_producer	Control
1950	6345.80224609375	33344.54296875	D1	1h	double_producer	Control
1951	4043.49438476562	14842.533203125	D1	1h	double_producer	Control
1952	4717.95166015625	8864.19140625	D1	1h	double_producer	Control
1953	3281.00048828125	7870.52392578125	D1	1h	double_producer	Control
1954	3734.966796875	22527.064453125	D1	1h	double_producer	Control
1955	4646.4052734375	12599.6259765625	D1	1h	double_producer	Control
1956	6253.1240234375	32233.265625	D1	1h	double_producer	Control
1957	3988.29125976562	9980.123046875	D1	1h	double_producer	Control
1958	1916.32202148438	907.629211425781	D1	1h	double_producer	Control
1959	2237.55932617188	43357.91015625	D1	1h	double_producer	Control
1960	6246.39990234375	16306.603515625	D1	1h	double_producer	Control
1961	2507.02319335938	12857.0244140625	D1	1h	double_producer	Control
1962	4554.7470703125	39813.16015625	D1	1h	double_producer	Control
1963	2690.43286132812	20498.583984375	D1	1h	double_producer	Control
1964	5420.18310546875	18118.8984375	D1	1h	double_producer	Control
1965	6362.2744140625	49457.5625	D1	1h	double_producer	Control
1966	3014.51904296875	22472.490234375	D1	1h	double_producer	Control
1967	3704.71850585938	6841.04931640625	D1	1h	double_producer	Control
1968	2956.21459960938	9181.1611328125	D1	1h	double_producer	Control
1969	3841.4306640625	13619.998046875	D1	1h	double_producer	Control
1970	1656.69702148438	9769.3857421875	D1	1h	double_producer	Control
1971	3484.2451171875	25995.396484375	D1	1h	double_producer	Control
1972	6500.1640625	38310.0625	D1	1h	double_producer	Control
1973	3235.9130859375	5305.96484375	D1	1h	double_producer	Control
1974	1947.24230957031	6893.576171875	D1	1h	double_producer	Control
1975	3426.93359375	17018.263671875	D1	1h	double_producer	Control
1976	1651.96069335938	2027.25048828125	D1	1h	double_producer	Control
1977	3800.97607421875	479.423736572266	D1	1h	double_producer	Control
1978	3747.92504882812	21147.462890625	D1	1h	double_producer	Control
1979	2561.97973632812	13087.5595703125	D1	1h	double_producer	Control
1980	2331.9111328125	20034.810546875	D1	1h	double_producer	Control
1981	4188.4658203125	9587.98828125	D1	1h	double_producer	Control
1982	2193.50659179688	4376.400390625	D1	1h	double_producer	Control
1983	2122.05688476562	4912.08251953125	D1	1h	double_producer	Control
1984	6200.55078125	18671.869140625	D1	1h	double_producer	Control
1985	3987.62890625	11036.9423828125	D1	1h	double_producer	Control
1986	4613.4677734375	8181.70947265625	D1	1h	double_producer	Control
1987	2331.60107421875	1193.57763671875	D1	1h	double_producer	Control
1988	3221.9765625	26264.3359375	D1	1h	double_producer	Control
1989	2023.64587402344	4623.07275390625	D1	1h	double_producer	Control
1990	1705.45153808594	7999.8505859375	D1	1h	double_producer	Control
1991	2968.17236328125	11890.375	D1	1h	double_producer	Control
1992	1662.75695800781	16034.6318359375	D1	1h	double_producer	Control
1993	4159.802734375	8347.484375	D1	1h	double_producer	Control
1994	2424.43627929688	5994.59033203125	D1	1h	double_producer	Control
1995	1636.64416503906	5870.6787109375	D1	1h	double_producer	Control
1996	6468.95458984375	12746.5087890625	D1	1h	double_producer	Control
1997	1833.21630859375	1626.11694335938	D1	1h	double_producer	Control
1998	8258.873046875	36198.625	D1	1h	double_producer	Control
1999	6716.08740234375	21385.51953125	D1	1h	double_producer	Control
[truncated: 51,508 more rows]
