# Supplementary material for: Single-molecule imaging of transcription dynamics, RNA localization and fate in human T cells
Source: EMBO J. 2025 Oct 14;44(22):6732–49. doi: 10.1038/s44318-025-00592-0 (PMC12624010; doi:10.1038/s44318-025-00592-0)
Supplement: Supplementary file 9 — Source data Fig. 4 [file 44318_2025_592_MOESM9_ESM.zip › Figure_4/4A-B/HuRKO_FACS_IFN_HuRKO.csv]

	IFNG	TNF	Donor	timepoint	quadrant	NA
1	1594.23266601562	526.656921386719	D1	0h	double_producer	KO
2	1596.5478515625	1251.83056640625	D1	0h	double_producer	KO
3	12472.2294921875	998.276611328125	D1	0h	double_producer	KO
4	1606.99462890625	506.686828613281	D1	0h	double_producer	KO
5	1664.44311523438	478.902709960938	D1	0h	double_producer	KO
6	2257.48193359375	21970.400390625	D1	1h	double_producer	KO
7	2856.58081054688	6484.02587890625	D1	1h	double_producer	KO
8	4022.17309570312	8568.8583984375	D1	1h	double_producer	KO
9	2525.55200195312	13255.9794921875	D1	1h	double_producer	KO
10	2661.998046875	25021.111328125	D1	1h	double_producer	KO
11	2729.13696289062	2988.02978515625	D1	1h	double_producer	KO
12	4588.60009765625	9254.251953125	D1	1h	double_producer	KO
13	1844.68920898438	639.774230957031	D1	1h	double_producer	KO
14	2937.64575195312	15355.1923828125	D1	1h	double_producer	KO
15	2444.52001953125	3286.14038085938	D1	1h	double_producer	KO
16	6578.52294921875	23586.7890625	D1	1h	double_producer	KO
17	3428.98217773438	33135.45703125	D1	1h	double_producer	KO
18	3390.4423828125	7405.65576171875	D1	1h	double_producer	KO
19	2550.38159179688	28117.470703125	D1	1h	double_producer	KO
20	6116.24755859375	10568.2294921875	D1	1h	double_producer	KO
21	1652.66271972656	3375.05981445312	D1	1h	double_producer	KO
22	5466.49365234375	11797.5859375	D1	1h	double_producer	KO
23	4954.3134765625	6851.21875	D1	1h	double_producer	KO
24	2193.54565429688	39726.7265625	D1	1h	double_producer	KO
25	2675.39916992188	29098.2109375	D1	1h	double_producer	KO
26	6951.9189453125	16394.923828125	D1	1h	double_producer	KO
27	1982.86218261719	6550.72802734375	D1	1h	double_producer	KO
28	2543.84765625	2359.55712890625	D1	1h	double_producer	KO
29	1758.27941894531	1887.05480957031	D1	1h	double_producer	KO
30	2556.466796875	5668.814453125	D1	1h	double_producer	KO
31	2859.10229492188	8860.3388671875	D1	1h	double_producer	KO
32	1781.34729003906	9935.5283203125	D1	1h	double_producer	KO
33	4649.34375	3442.53588867188	D1	1h	double_producer	KO
34	2795.12890625	3399.87084960938	D1	1h	double_producer	KO
35	3255.60205078125	7717.4892578125	D1	1h	double_producer	KO
36	2177.29614257812	15563.859375	D1	1h	double_producer	KO
37	1981.42797851562	15694.9755859375	D1	1h	double_producer	KO
38	4152.76025390625	16632.896484375	D1	1h	double_producer	KO
39	1762.34045410156	4975.48291015625	D1	1h	double_producer	KO
40	2851.69116210938	1592.97448730469	D1	1h	double_producer	KO
41	2004.84313964844	4302.87939453125	D1	1h	double_producer	KO
42	2762.28930664062	9187.6669921875	D1	1h	double_producer	KO
43	3796.84301757812	21277.353515625	D1	1h	double_producer	KO
44	2703.05200195312	15502.3203125	D1	1h	double_producer	KO
45	2692.53735351562	11940.27734375	D1	1h	double_producer	KO
46	2429.55737304688	8150.79345703125	D1	1h	double_producer	KO
47	1604.59912109375	8150.97021484375	D1	1h	double_producer	KO
48	2373.71362304688	2108.572265625	D1	1h	double_producer	KO
49	2618.86376953125	15464.98046875	D1	1h	double_producer	KO
50	2170.30981445312	2030.681640625	D1	1h	double_producer	KO
51	2579.28295898438	901.44384765625	D1	1h	double_producer	KO
52	2641.95922851562	10978.115234375	D1	1h	double_producer	KO
53	2495.36669921875	5382.59375	D1	1h	double_producer	KO
54	2580.99145507812	16606.607421875	D1	1h	double_producer	KO
55	1666.80017089844	13437.7705078125	D1	1h	double_producer	KO
56	1817.18627929688	9476.849609375	D1	1h	double_producer	KO
57	1799.86047363281	2728.31396484375	D1	1h	double_producer	KO
58	1953.8837890625	7017.47216796875	D1	1h	double_producer	KO
59	2463.71655273438	16237.4130859375	D1	1h	double_producer	KO
60	2337.9462890625	2181.01147460938	D1	1h	double_producer	KO
61	1917.6708984375	12123.75390625	D1	1h	double_producer	KO
62	3936.28076171875	23082.92578125	D1	1h	double_producer	KO
63	2656.79125976562	3630.78515625	D1	1h	double_producer	KO
64	2852.09008789062	13083.12109375	D1	1h	double_producer	KO
65	1678.10705566406	3459.095703125	D1	1h	double_producer	KO
66	3731.818359375	7914.0458984375	D1	1h	double_producer	KO
67	1829.28173828125	4393.33740234375	D1	1h	double_producer	KO
68	1913.90795898438	27914.8671875	D1	1h	double_producer	KO
69	1828.83679199219	4278.31494140625	D1	1h	double_producer	KO
70	3541.00366210938	14595.7255859375	D1	1h	double_producer	KO
71	2509.99194335938	14759.7109375	D1	1h	double_producer	KO
72	1709.85241699219	8043.82958984375	D1	1h	double_producer	KO
73	5299.10400390625	27908.19140625	D1	1h	double_producer	KO
74	2249.42797851562	2469.72216796875	D1	1h	double_producer	KO
75	2572.26025390625	3230.17944335938	D1	1h	double_producer	KO
76	3248.11865234375	16427.357421875	D1	1h	double_producer	KO
77	2382.87719726562	33737.65625	D1	1h	double_producer	KO
78	3175.36596679688	11774.5712890625	D1	1h	double_producer	KO
79	2858.31958007812	9460.7763671875	D1	1h	double_producer	KO
80	3765.23388671875	18405.7265625	D1	1h	double_producer	KO
81	3237.68969726562	22389.884765625	D1	1h	double_producer	KO
82	2671.962890625	2228.81103515625	D1	1h	double_producer	KO
83	2572.798828125	7107.26220703125	D1	1h	double_producer	KO
84	2913.32690429688	10689.3125	D1	1h	double_producer	KO
85	2866.71264648438	5826.021484375	D1	1h	double_producer	KO
86	3389.54516601562	6060.88671875	D1	1h	double_producer	KO
87	1792.52783203125	4987.03173828125	D1	1h	double_producer	KO
88	1748.78698730469	3113.41186523438	D1	1h	double_producer	KO
89	4061.40649414062	20645.31640625	D1	1h	double_producer	KO
90	1918.73364257812	4541.9375	D1	1h	double_producer	KO
91	3614.07592773438	14263.736328125	D1	1h	double_producer	KO
92	1976.12133789062	2714.0234375	D1	1h	double_producer	KO
93	2231.41137695312	2796.57641601562	D1	1h	double_producer	KO
94	2161.06005859375	9773.6318359375	D1	1h	double_producer	KO
95	1759.82055664062	2430.93969726562	D1	1h	double_producer	KO
96	1656.38415527344	13348.6337890625	D1	1h	double_producer	KO
97	1992.10559082031	6202.265625	D1	1h	double_producer	KO
98	5070.16748046875	6460.7216796875	D1	1h	double_producer	KO
99	2303.27709960938	10098.9326171875	D1	1h	double_producer	KO
100	2140.67895507812	4716.23876953125	D1	1h	double_producer	KO
101	3269.45043945312	6855.96533203125	D1	1h	double_producer	KO
102	6007.20458984375	2947.44702148438	D1	1h	double_producer	KO
103	1603.73132324219	10592.919921875	D1	1h	double_producer	KO
104	2029.07556152344	12238.5908203125	D1	1h	double_producer	KO
105	6074.80029296875	10780.3623046875	D1	1h	double_producer	KO
106	1628.90698242188	3433.46899414062	D1	1h	double_producer	KO
107	2663.35620117188	12783.75390625	D1	1h	double_producer	KO
108	4097.61279296875	13548.298828125	D1	1h	double_producer	KO
109	2762.51025390625	8927.4892578125	D1	1h	double_producer	KO
110	2820.73022460938	4568.6826171875	D1	1h	double_producer	KO
111	1592.45690917969	1769.9677734375	D1	1h	double_producer	KO
112	1665.46691894531	7559.36181640625	D1	1h	double_producer	KO
113	1804.35192871094	16544.494140625	D1	1h	double_producer	KO
114	2786.32885742188	4283.6904296875	D1	1h	double_producer	KO
115	2821.36572265625	5665.7509765625	D1	1h	double_producer	KO
116	2915.09033203125	8860.427734375	D1	1h	double_producer	KO
117	2075.6572265625	30670.828125	D1	1h	double_producer	KO
118	4013.54931640625	17698.75	D1	1h	double_producer	KO
119	2525.17724609375	16007.3154296875	D1	1h	double_producer	KO
120	2846.04931640625	5745.9755859375	D1	1h	double_producer	KO
121	2123.64453125	573.913208007812	D1	1h	double_producer	KO
122	2128.56298828125	2386.64794921875	D1	1h	double_producer	KO
123	1892.90112304688	6323.97021484375	D1	1h	double_producer	KO
124	2298.060546875	15871.1572265625	D1	1h	double_producer	KO
125	2148.51391601562	8274.26171875	D1	1h	double_producer	KO
126	1937.00744628906	11472.9921875	D1	1h	double_producer	KO
127	1764.92431640625	5454.8173828125	D1	1h	double_producer	KO
128	1675.298828125	2184.42822265625	D1	1h	double_producer	KO
129	6380.9130859375	9603.6982421875	D1	1h	double_producer	KO
130	2448.79809570312	17120.865234375	D1	1h	double_producer	KO
131	2579.26147460938	5646.55517578125	D1	1h	double_producer	KO
132	2088.42309570312	645.006225585938	D1	1h	double_producer	KO
133	1794.57531738281	1565.01513671875	D1	1h	double_producer	KO
134	4842.58935546875	19102.62109375	D1	1h	double_producer	KO
135	2262.49755859375	6696.9287109375	D1	1h	double_producer	KO
136	3587.32250976562	5404.10888671875	D1	1h	double_producer	KO
137	3256.54467773438	8404.8349609375	D1	1h	double_producer	KO
138	2643.46020507812	17579.03515625	D1	1h	double_producer	KO
139	5184.90576171875	13193.75	D1	1h	double_producer	KO
140	4127.16650390625	11022.234375	D1	1h	double_producer	KO
141	3226.44311523438	18901.900390625	D1	1h	double_producer	KO
142	3066.53271484375	9537.3076171875	D1	1h	double_producer	KO
143	1946.90490722656	3060.40185546875	D1	1h	double_producer	KO
144	2604.3046875	2282.23022460938	D1	1h	double_producer	KO
145	2650.14038085938	8033.61279296875	D1	1h	double_producer	KO
146	4049.38037109375	2755.4306640625	D1	1h	double_producer	KO
147	2113.31665039062	1247.2412109375	D1	1h	double_producer	KO
148	2548.30859375	1635.35339355469	D1	1h	double_producer	KO
149	2752.6904296875	11347.57421875	D1	1h	double_producer	KO
150	5087.45703125	7815.408203125	D1	1h	double_producer	KO
151	5445.4658203125	21499.998046875	D1	1h	double_producer	KO
152	2549.29858398438	4414.05224609375	D1	1h	double_producer	KO
153	3600.69873046875	19039.298828125	D1	1h	double_producer	KO
154	1637.78076171875	6519.4736328125	D1	1h	double_producer	KO
155	2359.236328125	7284.67041015625	D1	1h	double_producer	KO
156	3400.6279296875	10397.4833984375	D1	1h	double_producer	KO
157	3020.1689453125	1455.19067382812	D1	1h	double_producer	KO
158	2510.91162109375	4566.10986328125	D1	1h	double_producer	KO
159	2166.97290039062	3898.28173828125	D1	1h	double_producer	KO
160	2154.68139648438	6116.5458984375	D1	1h	double_producer	KO
161	3500.83740234375	6702.18603515625	D1	1h	double_producer	KO
162	2649.32836914062	3455.17163085938	D1	1h	double_producer	KO
163	2497.85498046875	9133.6904296875	D1	1h	double_producer	KO
164	3464.97265625	8066.46630859375	D1	1h	double_producer	KO
165	1704.82006835938	8678.208984375	D1	1h	double_producer	KO
166	3782.7783203125	17345.48046875	D1	1h	double_producer	KO
167	2671.67016601562	18538.0234375	D1	1h	double_producer	KO
168	1976.23950195312	11691.91796875	D1	1h	double_producer	KO
169	2958.732421875	2688.6318359375	D1	1h	double_producer	KO
170	4150.90576171875	12466.9619140625	D1	1h	double_producer	KO
171	2286.64916992188	17385.337890625	D1	1h	double_producer	KO
172	3054.75415039062	13429.1640625	D1	1h	double_producer	KO
173	1978.47387695312	10500.9072265625	D1	1h	double_producer	KO
174	2417.76342773438	10941.591796875	D1	1h	double_producer	KO
175	7500.56494140625	11671.1015625	D1	1h	double_producer	KO
176	2399.60327148438	4347.984375	D1	1h	double_producer	KO
177	2021.48608398438	30235.146484375	D1	1h	double_producer	KO
178	2381.8994140625	8296.9208984375	D1	1h	double_producer	KO
179	2546.57592773438	14500.0703125	D1	1h	double_producer	KO
180	2001.12866210938	15151.4970703125	D1	1h	double_producer	KO
181	2174.087890625	1683.20959472656	D1	1h	double_producer	KO
182	1604.49182128906	3371.6787109375	D1	1h	double_producer	KO
183	4061.806640625	12344.2021484375	D1	1h	double_producer	KO
184	2623.7705078125	11255.1220703125	D1	1h	double_producer	KO
185	2302.57934570312	39979.484375	D1	1h	double_producer	KO
186	3248.35620117188	4785.92236328125	D1	1h	double_producer	KO
187	3163.5830078125	3389.25634765625	D1	1h	double_producer	KO
188	3331.26098632812	28699.482421875	D1	1h	double_producer	KO
189	4487.2109375	29736.302734375	D1	1h	double_producer	KO
190	3854.771484375	14684.6103515625	D1	1h	double_producer	KO
191	1599.68054199219	3469.7861328125	D1	1h	double_producer	KO
192	2342.58154296875	1890.09594726562	D1	1h	double_producer	KO
193	4739.98779296875	38590.734375	D1	1h	double_producer	KO
194	1686.21960449219	5005.11328125	D1	1h	double_producer	KO
195	1606.59777832031	5854.9248046875	D1	1h	double_producer	KO
196	2339.67602539062	13345.078125	D1	1h	double_producer	KO
197	2796.85571289062	5491.03125	D1	1h	double_producer	KO
198	3720.12866210938	15436.73828125	D1	1h	double_producer	KO
199	2002.47875976562	6948.1298828125	D1	1h	double_producer	KO
200	2839.7880859375	7622.40478515625	D1	1h	double_producer	KO
201	1887.56079101562	982.903747558594	D1	1h	double_producer	KO
202	2882.18701171875	22390.46484375	D1	1h	double_producer	KO
203	4694.59814453125	8674.4091796875	D1	1h	double_producer	KO
204	2583.85571289062	2291.40698242188	D1	1h	double_producer	KO
205	1739.90014648438	29374.826171875	D1	1h	double_producer	KO
206	1910.1083984375	5018.83203125	D1	1h	double_producer	KO
207	6633.7314453125	25147.203125	D1	1h	double_producer	KO
208	1784.33337402344	17979.79296875	D1	1h	double_producer	KO
209	4872.337890625	2183.33618164062	D1	1h	double_producer	KO
210	2382.96044921875	10220.99609375	D1	1h	double_producer	KO
211	3591.92797851562	2082.35180664062	D1	1h	double_producer	KO
212	2832.72827148438	13871.076171875	D1	1h	double_producer	KO
213	6662.5634765625	24889.31640625	D1	1h	double_producer	KO
214	3187.06860351562	32513.9375	D1	1h	double_producer	KO
215	1716.74096679688	16843.853515625	D1	1h	double_producer	KO
216	3105.49926757812	2163.92041015625	D1	1h	double_producer	KO
217	3554.92529296875	6818.40625	D1	1h	double_producer	KO
218	2761.96337890625	5664.259765625	D1	1h	double_producer	KO
219	3771.43237304688	5584.0693359375	D1	1h	double_producer	KO
220	2614.77075195312	8746.498046875	D1	1h	double_producer	KO
221	3946.8349609375	6173.60498046875	D1	1h	double_producer	KO
222	3074.19897460938	7655.7890625	D1	1h	double_producer	KO
223	2969.35180664062	4045.17138671875	D1	1h	double_producer	KO
224	3580.896484375	5128.85107421875	D1	1h	double_producer	KO
225	3377.08374023438	1376.20703125	D1	1h	double_producer	KO
226	2463.685546875	2261.482421875	D1	1h	double_producer	KO
227	2337.10546875	26737.296875	D1	1h	double_producer	KO
228	2337.61059570312	2236.22998046875	D1	1h	double_producer	KO
229	3373.76025390625	1404.7451171875	D1	1h	double_producer	KO
230	2746.4453125	4603.23291015625	D1	1h	double_producer	KO
231	1861.06896972656	10061.90234375	D1	1h	double_producer	KO
232	1788.85705566406	3848.80737304688	D1	1h	double_producer	KO
233	1809.48461914062	12541.4326171875	D1	1h	double_producer	KO
234	5797.150390625	26475.423828125	D1	1h	double_producer	KO
235	3589.70141601562	1387.65832519531	D1	1h	double_producer	KO
236	5073.74853515625	13389.57421875	D1	1h	double_producer	KO
237	4680.59423828125	32094.58984375	D1	1h	double_producer	KO
238	4175.03759765625	10677.1884765625	D1	1h	double_producer	KO
239	1853.18334960938	1341.32373046875	D1	1h	double_producer	KO
240	4104.2861328125	12597.609375	D1	1h	double_producer	KO
241	1919.70495605469	7456.189453125	D1	1h	double_producer	KO
242	1605.3134765625	4047.45776367188	D1	1h	double_producer	KO
243	1870.69165039062	2256.4228515625	D1	1h	double_producer	KO
244	3161.837890625	19257.1015625	D1	1h	double_producer	KO
245	3269.56420898438	1036.34045410156	D1	1h	double_producer	KO
246	5446.70703125	1724.38952636719	D1	1h	double_producer	KO
247	3158.98266601562	11954.74609375	D1	1h	double_producer	KO
248	2433.12646484375	15670.5390625	D1	1h	double_producer	KO
249	1957.52197265625	12002.8544921875	D1	1h	double_producer	KO
250	4613.94140625	49517.7421875	D1	1h	double_producer	KO
251	1976.16259765625	5670.31005859375	D1	1h	double_producer	KO
252	3297.35229492188	10421.193359375	D1	1h	double_producer	KO
253	2496.94458007812	1334.40283203125	D1	1h	double_producer	KO
254	2521.6884765625	12204.296875	D1	1h	double_producer	KO
255	1713.57763671875	2125.94677734375	D1	1h	double_producer	KO
256	2650.98388671875	2103.85083007812	D1	1h	double_producer	KO
257	2985.48803710938	3878.41943359375	D1	1h	double_producer	KO
258	1776.81408691406	13038.6123046875	D1	1h	double_producer	KO
259	1888.87976074219	5171.865234375	D1	1h	double_producer	KO
260	1721.384765625	5761.36328125	D1	1h	double_producer	KO
261	1954.74560546875	10289.771484375	D1	1h	double_producer	KO
262	4473.93505859375	8099.63623046875	D1	1h	double_producer	KO
263	1752.35925292969	11184.3583984375	D1	1h	double_producer	KO
264	2406.94799804688	5423.4111328125	D1	1h	double_producer	KO
265	3770.33544921875	8251.91796875	D1	1h	double_producer	KO
266	2918.11694335938	15420.3662109375	D1	1h	double_producer	KO
267	4128.2451171875	13398.8642578125	D1	1h	double_producer	KO
268	1657.31372070312	5289.3291015625	D1	1h	double_producer	KO
269	2199.072265625	7956.14453125	D1	1h	double_producer	KO
270	2189.099609375	3841.76123046875	D1	1h	double_producer	KO
271	1786.26037597656	10621.234375	D1	1h	double_producer	KO
272	2365.03271484375	13362.4375	D1	1h	double_producer	KO
273	3993.75854492188	7158.39453125	D1	1h	double_producer	KO
274	2224.580078125	3694.66918945312	D1	1h	double_producer	KO
275	2852.19897460938	9628.927734375	D1	1h	double_producer	KO
276	2123.76831054688	2121.45556640625	D1	1h	double_producer	KO
277	4831.3271484375	39237.9140625	D1	1h	double_producer	KO
278	2914.95971679688	1853.58422851562	D1	1h	double_producer	KO
279	2529.95947265625	9326.10546875	D1	1h	double_producer	KO
280	1819.56909179688	6047.8076171875	D1	1h	double_producer	KO
281	3723.49145507812	9255.25	D1	1h	double_producer	KO
282	3852.40234375	27916.70703125	D1	1h	double_producer	KO
283	4309.201171875	12745.3671875	D1	1h	double_producer	KO
284	2616.19165039062	17307.626953125	D1	1h	double_producer	KO
285	3651.60302734375	12351.0849609375	D1	1h	double_producer	KO
286	3420.755859375	6491.859375	D1	1h	double_producer	KO
287	8242.453125	24852.107421875	D1	1h	double_producer	KO
288	4061.94555664062	32095.583984375	D1	1h	double_producer	KO
289	3904.33984375	8611.5634765625	D1	1h	double_producer	KO
290	2631.3974609375	6189.2919921875	D1	1h	double_producer	KO
291	3836.18725585938	6315.60595703125	D1	1h	double_producer	KO
292	2172.5048828125	13605.599609375	D1	1h	double_producer	KO
293	1902.75830078125	2168.08178710938	D1	1h	double_producer	KO
294	3456.8720703125	14775.2451171875	D1	1h	double_producer	KO
295	3378.49609375	7034.65576171875	D1	1h	double_producer	KO
296	2695.68115234375	8383.044921875	D1	1h	double_producer	KO
297	2939.46655273438	8078.07568359375	D1	1h	double_producer	KO
298	1852.99084472656	13621.8896484375	D1	1h	double_producer	KO
299	1955.55212402344	4775.533203125	D1	1h	double_producer	KO
300	1756.76025390625	2394.8955078125	D1	1h	double_producer	KO
301	6415.908203125	23848.19921875	D1	1h	double_producer	KO
302	5994.794921875	22976.88671875	D1	1h	double_producer	KO
303	3194.17626953125	15981.8017578125	D1	1h	double_producer	KO
304	2831.33959960938	13440.5712890625	D1	1h	double_producer	KO
305	2551.1181640625	2945.8212890625	D1	1h	double_producer	KO
306	4013.47021484375	17714.46875	D1	1h	double_producer	KO
307	3125.38842773438	2651.02563476562	D1	1h	double_producer	KO
308	1700.875	4006.30883789062	D1	1h	double_producer	KO
309	2229.06811523438	20548.166015625	D1	1h	double_producer	KO
310	4562.60107421875	20239.412109375	D1	1h	double_producer	KO
311	1923.95764160156	1372.77502441406	D1	1h	double_producer	KO
312	1944.59240722656	2454.7412109375	D1	1h	double_producer	KO
313	2811.09057617188	1611.78186035156	D1	1h	double_producer	KO
314	1867.53576660156	10616.87109375	D1	1h	double_producer	KO
315	2509.31762695312	4896.8154296875	D1	1h	double_producer	KO
316	4517.37646484375	12757.2900390625	D1	1h	double_producer	KO
317	2684.25854492188	6106.865234375	D1	1h	double_producer	KO
318	5151.0908203125	6022.45703125	D1	1h	double_producer	KO
319	2308.13842773438	3533.783203125	D1	1h	double_producer	KO
320	5261.73388671875	26345.07421875	D1	1h	double_producer	KO
321	3673.40380859375	22693.466796875	D1	1h	double_producer	KO
322	2014.99340820312	5465.4033203125	D1	1h	double_producer	KO
323	2437.10278320312	1168.94677734375	D1	1h	double_producer	KO
324	1655.03051757812	8062.4169921875	D1	1h	double_producer	KO
325	3365.89282226562	17752.62109375	D1	1h	double_producer	KO
326	3441.173828125	18707.0625	D1	1h	double_producer	KO
327	1798.01635742188	4777.4443359375	D1	1h	double_producer	KO
328	2198.27685546875	6386.8876953125	D1	1h	double_producer	KO
329	2851.4140625	15438.8779296875	D1	1h	double_producer	KO
330	2502.60693359375	1018.2783203125	D1	1h	double_producer	KO
331	3115.4189453125	24027.955078125	D1	1h	double_producer	KO
332	2927.04809570312	13010.080078125	D1	1h	double_producer	KO
333	1801.7490234375	5243.1005859375	D1	1h	double_producer	KO
334	2193.46459960938	6701.32421875	D1	1h	double_producer	KO
335	4547.50048828125	8557.0498046875	D1	1h	double_producer	KO
336	1649.54016113281	9340.48828125	D1	1h	double_producer	KO
337	1874.89379882812	17690.6953125	D1	1h	double_producer	KO
338	2200.16796875	2852.29516601562	D1	1h	double_producer	KO
339	1837.87072753906	3443.65551757812	D1	1h	double_producer	KO
340	5445.1796875	9483.404296875	D1	1h	double_producer	KO
341	2468.29809570312	10172.2392578125	D1	1h	double_producer	KO
342	2839.94702148438	1829.53698730469	D1	1h	double_producer	KO
343	2006.67016601562	7106.01123046875	D1	1h	double_producer	KO
344	2871.31640625	21684.111328125	D1	1h	double_producer	KO
345	3084.05981445312	7052.1025390625	D1	1h	double_producer	KO
346	2862.70361328125	6903.80029296875	D1	1h	double_producer	KO
347	2267.75463867188	3533.25366210938	D1	1h	double_producer	KO
348	1647.23803710938	11109.16015625	D1	1h	double_producer	KO
349	2420.40576171875	1999.79516601562	D1	1h	double_producer	KO
350	3073.97583007812	4807.97119140625	D1	1h	double_producer	KO
351	6188.64306640625	21089.333984375	D1	1h	double_producer	KO
352	2379.03588867188	6121.017578125	D1	1h	double_producer	KO
353	3542.2333984375	18670.427734375	D1	1h	double_producer	KO
354	4415.990234375	4265.8720703125	D1	1h	double_producer	KO
355	3036.4814453125	2837.36596679688	D1	1h	double_producer	KO
356	2068.64501953125	4288.708984375	D1	1h	double_producer	KO
357	1612.23803710938	1558.35461425781	D1	1h	double_producer	KO
358	2637.083984375	3863.64233398438	D1	1h	double_producer	KO
359	3858.7705078125	6083.41259765625	D1	1h	double_producer	KO
360	3245.05249023438	3538.26245117188	D1	1h	double_producer	KO
361	1852.18347167969	12703.13671875	D1	1h	double_producer	KO
362	1992.51965332031	24026.408203125	D1	1h	double_producer	KO
363	2959.61840820312	6543.96728515625	D1	1h	double_producer	KO
364	2220.958984375	3950.94555664062	D1	1h	double_producer	KO
365	4565.94921875	32279.8828125	D1	1h	double_producer	KO
366	2862.57153320312	14443.451171875	D1	1h	double_producer	KO
367	4542.5556640625	5825.1630859375	D1	1h	double_producer	KO
368	5684.20751953125	14534.158203125	D1	1h	double_producer	KO
369	3848.76782226562	10148.4853515625	D1	1h	double_producer	KO
370	2448.6611328125	1257.619140625	D1	1h	double_producer	KO
371	2234.02587890625	3917.95654296875	D1	1h	double_producer	KO
372	1655.37329101562	540.625183105469	D1	1h	double_producer	KO
373	1603.6943359375	722.678894042969	D1	1h	double_producer	KO
374	2116.14404296875	12323.83203125	D1	1h	double_producer	KO
375	1990.79479980469	12321.396484375	D1	1h	double_producer	KO
376	1787.26184082031	3459.76586914062	D1	1h	double_producer	KO
377	3996.5107421875	14841.3388671875	D1	1h	double_producer	KO
378	5846.31982421875	8107.8955078125	D1	1h	double_producer	KO
379	6659.10302734375	12643.5673828125	D1	1h	double_producer	KO
380	2272.42797851562	870.20751953125	D1	1h	double_producer	KO
381	5611.27197265625	10434.2255859375	D1	1h	double_producer	KO
382	2157.75952148438	5776.98046875	D1	1h	double_producer	KO
383	2664.92749023438	16358.1435546875	D1	1h	double_producer	KO
384	2366.35205078125	3341.0146484375	D1	1h	double_producer	KO
385	1756.14208984375	23726.021484375	D1	1h	double_producer	KO
386	2331.80737304688	6721.41259765625	D1	1h	double_producer	KO
387	2893.306640625	5103.88232421875	D1	1h	double_producer	KO
388	4294.0205078125	30591.912109375	D1	1h	double_producer	KO
389	2656.62158203125	3040.79541015625	D1	1h	double_producer	KO
390	3060.24731445312	5441.32470703125	D1	1h	double_producer	KO
391	1956.10241699219	15599.2861328125	D1	1h	double_producer	KO
392	4105.30517578125	31297.158203125	D1	1h	double_producer	KO
393	4479.5625	16551.79296875	D1	1h	double_producer	KO
394	3226.15551757812	9429.8486328125	D1	1h	double_producer	KO
395	2258.57543945312	29445.17578125	D1	1h	double_producer	KO
396	2209.16040039062	4846.35205078125	D1	1h	double_producer	KO
397	2702.41455078125	2547.47436523438	D1	1h	double_producer	KO
398	3420.15161132812	20438.8984375	D1	1h	double_producer	KO
399	1832.28247070312	7153.70263671875	D1	1h	double_producer	KO
400	1924.14367675781	4420.09814453125	D1	1h	double_producer	KO
401	2152.2177734375	1052.43469238281	D1	1h	double_producer	KO
402	2103.26953125	8129.57861328125	D1	1h	double_producer	KO
403	2688.64892578125	11421.630859375	D1	1h	double_producer	KO
404	2518.80712890625	3286.9453125	D1	1h	double_producer	KO
405	4136.1865234375	576.761657714844	D1	1h	double_producer	KO
406	3134.77856445312	16063.4345703125	D1	1h	double_producer	KO
407	3734.56616210938	16594.09765625	D1	1h	double_producer	KO
408	2309.82348632812	4553.0830078125	D1	1h	double_producer	KO
409	1872.32751464844	1989.18103027344	D1	1h	double_producer	KO
410	4336.64990234375	3859.05688476562	D1	1h	double_producer	KO
411	2049.32788085938	2907.18994140625	D1	1h	double_producer	KO
412	1777.40014648438	11529.150390625	D1	1h	double_producer	KO
413	5899.30908203125	1543.25158691406	D1	1h	double_producer	KO
414	2450.58715820312	10870.044921875	D1	1h	double_producer	KO
415	3518.92553710938	5797.18798828125	D1	1h	double_producer	KO
416	3353.79272460938	4306.0537109375	D1	1h	double_producer	KO
417	1920.15478515625	5385.8955078125	D1	1h	double_producer	KO
418	3210.13061523438	10594.7353515625	D1	1h	double_producer	KO
419	3207.27612304688	1599.87658691406	D1	1h	double_producer	KO
420	3117.44921875	10023.7080078125	D1	1h	double_producer	KO
421	1611.67749023438	554.296569824219	D1	1h	double_producer	KO
422	5579.44287109375	10583.1640625	D1	1h	double_producer	KO
423	1962.90185546875	6318.07421875	D1	1h	double_producer	KO
424	2149.49926757812	3924.39379882812	D1	1h	double_producer	KO
425	2467.94018554688	4590.93798828125	D1	1h	double_producer	KO
426	2194.22119140625	28573.544921875	D1	1h	double_producer	KO
427	1728.52368164062	1549.1669921875	D1	1h	double_producer	KO
428	4033.59423828125	25715.85546875	D1	1h	double_producer	KO
429	3605.603515625	14602.0146484375	D1	1h	double_producer	KO
430	4627.94970703125	26960.603515625	D1	1h	double_producer	KO
431	3300.65771484375	9687.9677734375	D1	1h	double_producer	KO
432	2472.85546875	7244.5107421875	D1	1h	double_producer	KO
433	5049.01806640625	9250.4296875	D1	1h	double_producer	KO
434	2581.07470703125	7900.423828125	D1	1h	double_producer	KO
435	1657.05053710938	9038.56640625	D1	1h	double_producer	KO
436	2851.87084960938	7474.02001953125	D1	1h	double_producer	KO
437	3186.82495117188	9998.9111328125	D1	1h	double_producer	KO
438	4229.58642578125	3152.16918945312	D1	1h	double_producer	KO
439	2717.53686523438	19746.5703125	D1	1h	double_producer	KO
440	5545.69384765625	20597.341796875	D1	1h	double_producer	KO
441	1616.66784667969	11630.203125	D1	1h	double_producer	KO
442	2001.57434082031	15950.5400390625	D1	1h	double_producer	KO
443	2517.10571289062	17897.822265625	D1	1h	double_producer	KO
444	4475.5615234375	37935.1484375	D1	1h	double_producer	KO
445	1930.66284179688	20879.271484375	D1	1h	double_producer	KO
446	1956.98803710938	10489.3857421875	D1	1h	double_producer	KO
447	3044.93823242188	6522.8125	D1	1h	double_producer	KO
448	5001.14990234375	7409.84423828125	D1	1h	double_producer	KO
449	4854.90185546875	21176.763671875	D1	1h	double_producer	KO
450	2670.65625	10051.376953125	D1	1h	double_producer	KO
451	3014.46044921875	26324.775390625	D1	1h	double_producer	KO
452	2785.40209960938	22028.146484375	D1	1h	double_producer	KO
453	2471.28637695312	10054.6962890625	D1	1h	double_producer	KO
454	1950.15844726562	1425.52404785156	D1	1h	double_producer	KO
455	2227.37622070312	5691.81689453125	D1	1h	double_producer	KO
456	2416.56909179688	7759.9921875	D1	1h	double_producer	KO
457	2177.84399414062	11133.646484375	D1	1h	double_producer	KO
458	5111.767578125	43951.95703125	D1	1h	double_producer	KO
459	1832.86120605469	3497.37426757812	D1	1h	double_producer	KO
460	2668.888671875	27291.646484375	D1	1h	double_producer	KO
461	4901.33642578125	6272.9951171875	D1	1h	double_producer	KO
462	2705.9404296875	2106.37866210938	D1	1h	double_producer	KO
463	1862.64343261719	3037.90844726562	D1	1h	double_producer	KO
464	2421.90673828125	2455.79907226562	D1	1h	double_producer	KO
465	1974.59521484375	5527.6884765625	D1	1h	double_producer	KO
466	6292.3369140625	16144.9140625	D1	1h	double_producer	KO
467	1852.28601074219	10030.208984375	D1	1h	double_producer	KO
468	2574.21411132812	10844.6591796875	D1	1h	double_producer	KO
469	2451.7861328125	13966.830078125	D1	1h	double_producer	KO
470	3501.51293945312	17308.837890625	D1	1h	double_producer	KO
471	1787.27282714844	9590.609375	D1	1h	double_producer	KO
472	2583.96069335938	15544.451171875	D1	1h	double_producer	KO
473	1826.59362792969	8999.61328125	D1	1h	double_producer	KO
474	3501.83032226562	6719.93017578125	D1	1h	double_producer	KO
475	2186.91821289062	4938.11474609375	D1	1h	double_producer	KO
476	2014.93212890625	6881.82861328125	D1	1h	double_producer	KO
477	2926.31713867188	5643.0498046875	D1	1h	double_producer	KO
478	2774.82666015625	10448.875	D1	1h	double_producer	KO
479	1703.13635253906	21617.072265625	D1	1h	double_producer	KO
480	2367.8154296875	8233.1064453125	D1	1h	double_producer	KO
481	3014.82470703125	14573.8662109375	D1	1h	double_producer	KO
482	2181.18188476562	1512.58288574219	D1	1h	double_producer	KO
483	1941.07897949219	1849.19384765625	D1	1h	double_producer	KO
484	4561.8837890625	20406.546875	D1	1h	double_producer	KO
485	1981.62353515625	11299.2353515625	D1	1h	double_producer	KO
486	2052.548828125	4783.451171875	D1	1h	double_producer	KO
487	2106.82104492188	9975.71875	D1	1h	double_producer	KO
488	7093.9345703125	19400.998046875	D1	1h	double_producer	KO
489	1713.53234863281	3971.28271484375	D1	1h	double_producer	KO
490	1888.66711425781	1505.74304199219	D1	1h	double_producer	KO
491	4633.92333984375	16680.5625	D1	1h	double_producer	KO
492	3455.1630859375	11492.4375	D1	1h	double_producer	KO
493	2372.583984375	1422.61877441406	D1	1h	double_producer	KO
494	4079.95141601562	29346.376953125	D1	1h	double_producer	KO
495	3068.69604492188	8852.638671875	D1	1h	double_producer	KO
496	2541.93579101562	6906.55859375	D1	1h	double_producer	KO
497	1741.30810546875	4105.06005859375	D1	1h	double_producer	KO
498	4984.3310546875	27300.517578125	D1	1h	double_producer	KO
499	2171.04931640625	6575.5732421875	D1	1h	double_producer	KO
500	2845.81079101562	5481.4873046875	D1	1h	double_producer	KO
501	2634.5498046875	5666.69970703125	D1	1h	double_producer	KO
502	2273.40576171875	12724.7119140625	D1	1h	double_producer	KO
503	3861.1357421875	19652.927734375	D1	1h	double_producer	KO
504	2173.01416015625	4574.4189453125	D1	1h	double_producer	KO
505	1809.04943847656	10324.060546875	D1	1h	double_producer	KO
506	5712.9921875	32865.32421875	D1	1h	double_producer	KO
507	2502.31665039062	17819.048828125	D1	1h	double_producer	KO
508	7900.712890625	20503.6640625	D1	1h	double_producer	KO
509	5299.06982421875	30315.478515625	D1	1h	double_producer	KO
510	1909.06213378906	10448.9755859375	D1	1h	double_producer	KO
511	2115.8115234375	3748.8125	D1	1h	double_producer	KO
512	3314.78466796875	12731.8046875	D1	1h	double_producer	KO
513	2105.26196289062	8319.1640625	D1	1h	double_producer	KO
514	5210.5751953125	21514.193359375	D1	1h	double_producer	KO
515	2781.25756835938	953.373962402344	D1	1h	double_producer	KO
516	2568.8134765625	27143.287109375	D1	1h	double_producer	KO
517	3370.36694335938	2023.21203613281	D1	1h	double_producer	KO
518	2692.24853515625	4004.75341796875	D1	1h	double_producer	KO
519	2454.87841796875	1082.23986816406	D1	1h	double_producer	KO
520	3597.830078125	13744.0576171875	D1	1h	double_producer	KO
521	3074.00830078125	3097.19677734375	D1	1h	double_producer	KO
522	2175.13208007812	12660.1162109375	D1	1h	double_producer	KO
523	3767.8486328125	18710.970703125	D1	1h	double_producer	KO
524	3373.61669921875	4661.7294921875	D1	1h	double_producer	KO
525	1772.83874511719	14313.708984375	D1	1h	double_producer	KO
526	2748.16259765625	4895.82373046875	D1	1h	double_producer	KO
527	2644.11059570312	27854.708984375	D1	1h	double_producer	KO
528	5974.966796875	52314.4921875	D1	1h	double_producer	KO
529	3657.11010742188	9353.3740234375	D1	1h	double_producer	KO
530	3724.1962890625	5849.94287109375	D1	1h	double_producer	KO
531	2201.4892578125	9057.0615234375	D1	1h	double_producer	KO
532	1942.08984375	10480.509765625	D1	1h	double_producer	KO
533	4669.63232421875	3477.7529296875	D1	1h	double_producer	KO
534	1643.60180664062	24702.587890625	D1	1h	double_producer	KO
535	2292.66577148438	1995.69873046875	D1	1h	double_producer	KO
536	3147.12939453125	19906.39453125	D1	1h	double_producer	KO
537	3224.41845703125	7497.10791015625	D1	1h	double_producer	KO
538	2973.12084960938	13625.2724609375	D1	1h	double_producer	KO
539	3900.07836914062	17216.9765625	D1	1h	double_producer	KO
540	2914.96850585938	8524.73828125	D1	1h	double_producer	KO
541	4302.08203125	24250.986328125	D1	1h	double_producer	KO
542	1850.517578125	10803.9052734375	D1	1h	double_producer	KO
543	2230.51489257812	659.532897949219	D1	1h	double_producer	KO
544	2127.60766601562	7654.6103515625	D1	1h	double_producer	KO
545	2104.53759765625	13120.8642578125	D1	1h	double_producer	KO
546	4640.05908203125	8420.203125	D1	1h	double_producer	KO
547	3443.68872070312	10102.6630859375	D1	1h	double_producer	KO
548	3342.66528320312	18617.544921875	D1	1h	double_producer	KO
549	1673.779296875	3748.56030273438	D1	1h	double_producer	KO
550	2472.05395507812	24987.79296875	D1	1h	double_producer	KO
551	3572.76538085938	23089.80078125	D1	1h	double_producer	KO
552	5905.84423828125	23016.134765625	D1	1h	double_producer	KO
553	4463.77294921875	8403.638671875	D1	1h	double_producer	KO
554	4805.06787109375	21998.359375	D1	1h	double_producer	KO
555	3241.50439453125	6264.27880859375	D1	1h	double_producer	KO
556	1686.19677734375	14959.287109375	D1	1h	double_producer	KO
557	2221.076171875	10120.4267578125	D1	1h	double_producer	KO
558	2320.43212890625	12297.0078125	D1	1h	double_producer	KO
559	2166.9208984375	1844.35388183594	D1	1h	double_producer	KO
560	2468.197265625	8176.12255859375	D1	1h	double_producer	KO
561	1667.01000976562	3170.04833984375	D1	1h	double_producer	KO
562	3402.2705078125	27832.037109375	D1	1h	double_producer	KO
563	4067.70556640625	13156.814453125	D1	1h	double_producer	KO
564	2693.60815429688	9769.677734375	D1	1h	double_producer	KO
565	3088.7861328125	38500.1953125	D1	1h	double_producer	KO
566	1671.82360839844	3527.5478515625	D1	1h	double_producer	KO
567	1959.4453125	4777.01025390625	D1	1h	double_producer	KO
568	4016.1318359375	4124.01953125	D1	1h	double_producer	KO
569	3074.30834960938	3133.32983398438	D1	1h	double_producer	KO
570	2782.57861328125	18824.173828125	D1	1h	double_producer	KO
571	1928.41357421875	949.687377929688	D1	1h	double_producer	KO
572	1995.02392578125	9447.306640625	D1	1h	double_producer	KO
573	2554.6318359375	9600.2666015625	D1	1h	double_producer	KO
574	2921.26928710938	10781.1953125	D1	1h	double_producer	KO
575	2430.30224609375	3321.05395507812	D1	1h	double_producer	KO
576	2457.08813476562	1204.46435546875	D1	1h	double_producer	KO
577	2902.18212890625	9725.765625	D1	1h	double_producer	KO
578	3051.84301757812	1625.42504882812	D1	1h	double_producer	KO
579	1868.87084960938	12594.1640625	D1	1h	double_producer	KO
580	1730.21459960938	12432.7724609375	D1	1h	double_producer	KO
581	3106.2451171875	5159.38134765625	D1	1h	double_producer	KO
582	2954.23461914062	2147.76147460938	D1	1h	double_producer	KO
583	1926.74377441406	8256.802734375	D1	1h	double_producer	KO
584	4128.88671875	5457.1552734375	D1	1h	double_producer	KO
585	2152.19921875	3564.529296875	D1	1h	double_producer	KO
586	5066.35693359375	4750.158203125	D1	1h	double_producer	KO
587	7099.99365234375	2574.70532226562	D1	1h	double_producer	KO
588	2997.26440429688	18362.029296875	D1	1h	double_producer	KO
589	5283.28271484375	13789.9111328125	D1	1h	double_producer	KO
590	1749.24572753906	2301.49877929688	D1	1h	double_producer	KO
591	2814.3798828125	3630.32641601562	D1	1h	double_producer	KO
592	3780.04711914062	6969.8232421875	D1	1h	double_producer	KO
593	1759.5498046875	2581.08227539062	D1	1h	double_producer	KO
594	1868.83203125	11041.7158203125	D1	1h	double_producer	KO
595	1781.99560546875	3636.83740234375	D1	1h	double_producer	KO
596	4192.61279296875	17712.1328125	D1	1h	double_producer	KO
597	2131.76782226562	4386.28759765625	D1	1h	double_producer	KO
598	1703.92614746094	9361.1376953125	D1	1h	double_producer	KO
599	2205.33325195312	11840.828125	D1	1h	double_producer	KO
600	2404.74584960938	3595.60864257812	D1	1h	double_producer	KO
601	2786.16235351562	1196.43859863281	D1	1h	double_producer	KO
602	2642.82177734375	5440.61572265625	D1	1h	double_producer	KO
603	3480.93188476562	4778.47216796875	D1	1h	double_producer	KO
604	2470.82104492188	10771.908203125	D1	1h	double_producer	KO
605	2740.28369140625	2079.03369140625	D1	1h	double_producer	KO
606	1658.65075683594	4661.8994140625	D1	1h	double_producer	KO
607	2750.75268554688	9838.7919921875	D1	1h	double_producer	KO
608	3316.046875	6286.10693359375	D1	1h	double_producer	KO
609	2007.36218261719	6535.56201171875	D1	1h	double_producer	KO
610	1852.05688476562	8083.720703125	D1	1h	double_producer	KO
611	2703.3115234375	10853.5126953125	D1	1h	double_producer	KO
612	2096.46923828125	9081.5791015625	D1	1h	double_producer	KO
613	6280.07177734375	5383.5478515625	D1	1h	double_producer	KO
614	3565.78833007812	3205.73608398438	D1	1h	double_producer	KO
615	2212.595703125	8419.8876953125	D1	1h	double_producer	KO
616	1762.67321777344	1848.41821289062	D1	1h	double_producer	KO
617	1811.05920410156	8962.025390625	D1	1h	double_producer	KO
618	2479.6767578125	1367.43933105469	D1	1h	double_producer	KO
619	3365.85205078125	14268.29296875	D1	1h	double_producer	KO
620	3637.42163085938	32446.310546875	D1	1h	double_producer	KO
621	4144.5205078125	18773.068359375	D1	1h	double_producer	KO
622	2705.67260742188	11329.5966796875	D1	1h	double_producer	KO
623	3378.90698242188	12581.4638671875	D1	1h	double_producer	KO
624	2380.91186523438	7306.1884765625	D1	1h	double_producer	KO
625	2737.14184570312	5791.70361328125	D1	1h	double_producer	KO
626	1816.86145019531	4909.05712890625	D1	1h	double_producer	KO
627	2598.3427734375	3114.5830078125	D1	1h	double_producer	KO
628	4276.3837890625	26162.224609375	D1	1h	double_producer	KO
629	1972.84155273438	3021.95434570312	D1	1h	double_producer	KO
630	4088.8564453125	13595.2109375	D1	1h	double_producer	KO
631	2299.3291015625	506.862976074219	D1	1h	double_producer	KO
632	6250.41162109375	5951.1494140625	D1	1h	double_producer	KO
633	3415.96704101562	20399.923828125	D1	1h	double_producer	KO
634	2644.93115234375	5102.80908203125	D1	1h	double_producer	KO
635	2480.93530273438	24051.498046875	D1	1h	double_producer	KO
636	2251.267578125	1813.90661621094	D1	1h	double_producer	KO
637	1774.68115234375	18602.001953125	D1	1h	double_producer	KO
638	1767.46215820312	2918.91235351562	D1	1h	double_producer	KO
639	3326.201171875	3079.07788085938	D1	1h	double_producer	KO
640	3195.06689453125	2409.45434570312	D1	1h	double_producer	KO
641	3418.556640625	11264.6279296875	D1	1h	double_producer	KO
642	2701.4833984375	8698.63671875	D1	1h	double_producer	KO
643	4987.78662109375	4657.5693359375	D1	1h	double_producer	KO
644	3113.11987304688	10397.4423828125	D1	1h	double_producer	KO
645	3243.33837890625	2500.75561523438	D1	1h	double_producer	KO
646	2309.59497070312	5018.875	D1	1h	double_producer	KO
647	5506.6787109375	1024.23083496094	D1	1h	double_producer	KO
648	1832.90051269531	16511.693359375	D1	1h	double_producer	KO
649	2767.70849609375	1610.8876953125	D1	1h	double_producer	KO
650	2266.60278320312	14433.462890625	D1	1h	double_producer	KO
651	1773.76135253906	4563.5439453125	D1	1h	double_producer	KO
652	6237.71728515625	748.527160644531	D1	1h	double_producer	KO
653	2305.787109375	29700.271484375	D1	1h	double_producer	KO
654	2996.11596679688	15639.1884765625	D1	1h	double_producer	KO
655	1837.39831542969	4162.25048828125	D1	1h	double_producer	KO
656	2107.7529296875	4196.34716796875	D1	1h	double_producer	KO
657	4036.04052734375	4666.99365234375	D1	1h	double_producer	KO
658	1936.08422851562	9137.23046875	D1	1h	double_producer	KO
659	2508.900390625	20402.990234375	D1	1h	double_producer	KO
660	1855.38305664062	2941.708984375	D1	1h	double_producer	KO
661	3689.25537109375	8613.3017578125	D1	1h	double_producer	KO
662	2054.818359375	8194.2421875	D1	1h	double_producer	KO
663	3224.93188476562	29597.8671875	D1	1h	double_producer	KO
664	1986.77111816406	1676.25305175781	D1	1h	double_producer	KO
665	5799.79443359375	14628.7646484375	D1	1h	double_producer	KO
666	3119.11206054688	7230.9423828125	D1	1h	double_producer	KO
667	1958.78540039062	12470.2568359375	D1	1h	double_producer	KO
668	1740.05065917969	4980.67138671875	D1	1h	double_producer	KO
669	1927.79663085938	16339.642578125	D1	1h	double_producer	KO
670	1845.82250976562	8022.3134765625	D1	1h	double_producer	KO
671	2307.0703125	674.902099609375	D1	1h	double_producer	KO
672	2145.95263671875	2881.5087890625	D1	1h	double_producer	KO
673	2296.357421875	1233.16186523438	D1	1h	double_producer	KO
674	2265.55737304688	4176.7802734375	D1	1h	double_producer	KO
675	2092.94384765625	4781.7138671875	D1	1h	double_producer	KO
676	3711.62915039062	10271.3701171875	D1	1h	double_producer	KO
677	1996.56958007812	2356.97485351562	D1	1h	double_producer	KO
678	1773.00720214844	3490.23266601562	D1	1h	double_producer	KO
679	3929.46020507812	1570.96618652344	D1	1h	double_producer	KO
680	2242.07104492188	1012.60418701172	D1	1h	double_producer	KO
681	4665.59423828125	15255.17578125	D1	1h	double_producer	KO
682	2041.57434082031	5226.0693359375	D1	1h	double_producer	KO
683	3129.57690429688	19792.05859375	D1	1h	double_producer	KO
684	5887.60546875	3427.4921875	D1	1h	double_producer	KO
685	3172.4267578125	2124.89111328125	D1	1h	double_producer	KO
686	1738.62915039062	3548.70068359375	D1	1h	double_producer	KO
687	2978.068359375	7258.7265625	D1	1h	double_producer	KO
688	4351.4482421875	17174.009765625	D1	1h	double_producer	KO
689	2433.29418945312	1570.52270507812	D1	1h	double_producer	KO
690	2654.8642578125	4964.5615234375	D1	1h	double_producer	KO
691	2298.28564453125	26615.806640625	D1	1h	double_producer	KO
692	4780.21533203125	13502.28125	D1	1h	double_producer	KO
693	4968.34228515625	16431.92578125	D1	1h	double_producer	KO
694	1911.50793457031	2626.49389648438	D1	1h	double_producer	KO
695	2045.63732910156	5337.5791015625	D1	1h	double_producer	KO
696	1991.12548828125	4021.88134765625	D1	1h	double_producer	KO
697	2010.50769042969	6938.615234375	D1	1h	double_producer	KO
698	2046.83618164062	10042.697265625	D1	1h	double_producer	KO
699	7167.2392578125	27567.296875	D1	1h	double_producer	KO
700	2119.01708984375	12217.2158203125	D1	1h	double_producer	KO
701	2425.6279296875	4352.01953125	D1	1h	double_producer	KO
702	3698.60913085938	633.421691894531	D1	1h	double_producer	KO
703	2019.84387207031	1218.73266601562	D1	1h	double_producer	KO
704	5392.9208984375	15349.8876953125	D1	1h	double_producer	KO
705	1624.28198242188	1633.9970703125	D1	1h	double_producer	KO
706	1825.01123046875	3039.07666015625	D1	1h	double_producer	KO
707	4460.95556640625	17380.431640625	D1	1h	double_producer	KO
708	1654.51977539062	7636.42626953125	D1	1h	double_producer	KO
709	2505.13647460938	1352.45373535156	D1	1h	double_producer	KO
710	2647.11767578125	8614.158203125	D1	1h	double_producer	KO
711	3657.9208984375	15132.20703125	D1	1h	double_producer	KO
712	4381.00390625	23253.091796875	D1	1h	double_producer	KO
713	2868.43408203125	4041.33618164062	D1	1h	double_producer	KO
714	2553.05517578125	8295.4736328125	D1	1h	double_producer	KO
715	4033.66528320312	14563.8505859375	D1	1h	double_producer	KO
716	1993.77868652344	8568.1396484375	D1	1h	double_producer	KO
717	1733.65087890625	8036.9541015625	D1	1h	double_producer	KO
718	2255.88745117188	8271.0078125	D1	1h	double_producer	KO
719	3236.47729492188	18875.40234375	D1	1h	double_producer	KO
720	3975.1708984375	11776.1328125	D1	1h	double_producer	KO
721	3760.37548828125	9823.6689453125	D1	1h	double_producer	KO
722	3471.77905273438	3320.38916015625	D1	1h	double_producer	KO
723	4182.451171875	9698.66015625	D1	1h	double_producer	KO
724	5562.34130859375	11495.2373046875	D1	1h	double_producer	KO
725	2038.65222167969	13539.7734375	D1	1h	double_producer	KO
726	2285.6142578125	3429.88427734375	D1	1h	double_producer	KO
727	3091.986328125	7723.15771484375	D1	1h	double_producer	KO
728	2157.72338867188	1343.48059082031	D1	1h	double_producer	KO
729	1663.97058105469	7810.62841796875	D1	1h	double_producer	KO
730	4350.01953125	5289.81787109375	D1	1h	double_producer	KO
731	1814.96081542969	13354.50390625	D1	1h	double_producer	KO
732	2001.30676269531	1613.59655761719	D1	1h	double_producer	KO
733	3974.80297851562	6605.1220703125	D1	1h	double_producer	KO
734	4276.0068359375	3937.5947265625	D1	1h	double_producer	KO
735	2216.74047851562	11179.6787109375	D1	1h	double_producer	KO
736	2364.56469726562	5522.78125	D1	1h	double_producer	KO
737	3347.9111328125	2697.88330078125	D1	1h	double_producer	KO
738	2753.509765625	11615.9189453125	D1	1h	double_producer	KO
739	1905.58813476562	12787.9736328125	D1	1h	double_producer	KO
740	5817.2314453125	7012.7734375	D1	1h	double_producer	KO
741	2467.00366210938	8414.8251953125	D1	1h	double_producer	KO
742	2367.57690429688	5760.49658203125	D1	1h	double_producer	KO
743	3529.07641601562	23894.28125	D1	1h	double_producer	KO
744	4217.2314453125	1410.35949707031	D1	1h	double_producer	KO
745	2800.0986328125	3330.13037109375	D1	1h	double_producer	KO
746	1943.71911621094	6710.02880859375	D1	1h	double_producer	KO
747	4043.28686523438	19468.47265625	D1	1h	double_producer	KO
748	2958.521484375	3030.87133789062	D1	1h	double_producer	KO
749	4550.025390625	1691.04760742188	D1	1h	double_producer	KO
750	2973.44995117188	5890.0947265625	D1	1h	double_producer	KO
751	3821.22680664062	6319.05419921875	D1	1h	double_producer	KO
752	4028.37890625	4687.15771484375	D1	1h	double_producer	KO
753	2635.48999023438	11827.6689453125	D1	1h	double_producer	KO
754	3491.00170898438	2644.53247070312	D1	1h	double_producer	KO
755	1735.98352050781	2145.48754882812	D1	1h	double_producer	KO
756	1775.5068359375	2630.2744140625	D1	1h	double_producer	KO
757	2713.86181640625	798.242858886719	D1	1h	double_producer	KO
758	7235.57763671875	17548.109375	D1	1h	double_producer	KO
759	1878.26916503906	7594.00927734375	D1	1h	double_producer	KO
760	1631.4189453125	13228.7939453125	D1	1h	double_producer	KO
761	5831.17626953125	14305.4267578125	D1	1h	double_producer	KO
762	2182.30834960938	12917.0791015625	D1	1h	double_producer	KO
763	2410.50903320312	15333.087890625	D1	1h	double_producer	KO
764	2267.01440429688	6609.67919921875	D1	1h	double_producer	KO
765	1929.18994140625	8391.7294921875	D1	1h	double_producer	KO
766	1801.83752441406	19843.83203125	D1	1h	double_producer	KO
767	3325.55346679688	3496.65698242188	D1	1h	double_producer	KO
768	1976.86181640625	1869.84716796875	D1	1h	double_producer	KO
769	2714.50219726562	15528.580078125	D1	1h	double_producer	KO
770	3242.89868164062	12886.6005859375	D1	1h	double_producer	KO
771	2352.96411132812	16628.298828125	D1	1h	double_producer	KO
772	2196.21069335938	16737.763671875	D1	1h	double_producer	KO
773	3752.5107421875	11048.6162109375	D1	1h	double_producer	KO
774	2033.61096191406	7562.79150390625	D1	1h	double_producer	KO
775	1722.41357421875	778.868408203125	D1	1h	double_producer	KO
776	1936.92175292969	1396.38537597656	D1	1h	double_producer	KO
777	2166.29931640625	8005.685546875	D1	1h	double_producer	KO
778	4185.48876953125	5334.5302734375	D1	1h	double_producer	KO
779	2697.32543945312	4729.689453125	D1	1h	double_producer	KO
780	6075.48876953125	7450.28076171875	D1	1h	double_producer	KO
781	2202.35571289062	27690.853515625	D1	1h	double_producer	KO
782	3005.81103515625	13688.2001953125	D1	1h	double_producer	KO
783	1933.53564453125	4053.93872070312	D1	1h	double_producer	KO
784	1936.29675292969	4413.92041015625	D1	1h	double_producer	KO
785	2570.14086914062	22845.3671875	D1	1h	double_producer	KO
786	2146.48852539062	23525.65234375	D1	1h	double_producer	KO
787	1653.72937011719	8478.623046875	D1	1h	double_producer	KO
788	4071.52661132812	33456.015625	D1	1h	double_producer	KO
789	1620.21520996094	911.132385253906	D1	1h	double_producer	KO
790	2128.66870117188	8882.6767578125	D1	1h	double_producer	KO
791	1851.38171386719	3850.033203125	D1	1h	double_producer	KO
792	1673.13647460938	4441.18896484375	D1	1h	double_producer	KO
793	2918.65966796875	26053.65625	D1	1h	double_producer	KO
794	3016.19213867188	5754.92041015625	D1	1h	double_producer	KO
795	3749.56909179688	27467.55078125	D1	1h	double_producer	KO
796	3739.18530273438	631.587585449219	D1	1h	double_producer	KO
797	1907.46301269531	5835.9736328125	D1	1h	double_producer	KO
798	1996.86767578125	629.091979980469	D1	1h	double_producer	KO
799	3038.75903320312	5982.3583984375	D1	1h	double_producer	KO
800	1901.365234375	10752.0537109375	D1	1h	double_producer	KO
801	4134.55517578125	24834.7578125	D1	1h	double_producer	KO
802	1674.40502929688	1787.09985351562	D1	1h	double_producer	KO
803	2199.7392578125	20676.833984375	D1	1h	double_producer	KO
804	2695.73022460938	3296.42431640625	D1	1h	double_producer	KO
805	1948.39599609375	3434.30786132812	D1	1h	double_producer	KO
806	4900.98828125	17816.666015625	D1	1h	double_producer	KO
807	4136.8017578125	9239.0302734375	D1	1h	double_producer	KO
808	1620.42712402344	9102.0693359375	D1	1h	double_producer	KO
809	3148.79711914062	19212.814453125	D1	1h	double_producer	KO
810	1992.81518554688	12553.44140625	D1	1h	double_producer	KO
811	4417.02197265625	27847.619140625	D1	1h	double_producer	KO
812	2199.947265625	6712.89404296875	D1	1h	double_producer	KO
813	5749.1328125	18964.11328125	D1	1h	double_producer	KO
814	3422.25659179688	6143.68212890625	D1	1h	double_producer	KO
815	1938.21496582031	12695.703125	D1	1h	double_producer	KO
816	2595.96264648438	1682.28918457031	D1	1h	double_producer	KO
817	2288.68725585938	26183.23046875	D1	1h	double_producer	KO
818	2243.39672851562	3484.03247070312	D1	1h	double_producer	KO
819	2959.67724609375	14105.3720703125	D1	1h	double_producer	KO
820	7123.40380859375	5897.94775390625	D1	1h	double_producer	KO
821	2391.79516601562	604.710998535156	D1	1h	double_producer	KO
822	1897.0693359375	677.446350097656	D1	1h	double_producer	KO
823	1645.291015625	1704.90222167969	D1	1h	double_producer	KO
824	2192.67553710938	1746.2265625	D1	1h	double_producer	KO
825	1705.75036621094	2515.18701171875	D1	1h	double_producer	KO
826	2769.7802734375	25404.6328125	D1	1h	double_producer	KO
827	4914.4580078125	6037.271484375	D1	1h	double_producer	KO
828	4781.35009765625	9662.8818359375	D1	1h	double_producer	KO
829	1668.37414550781	4877.59619140625	D1	1h	double_producer	KO
830	1776.33996582031	14045.494140625	D1	1h	double_producer	KO
831	3704.95971679688	7272.64013671875	D1	1h	double_producer	KO
832	3334.72802734375	12619.5380859375	D1	1h	double_producer	KO
833	3921.54125976562	13020.55859375	D1	1h	double_producer	KO
834	2684.4208984375	6170.43798828125	D1	1h	double_producer	KO
835	1779.66784667969	3706.36401367188	D1	1h	double_producer	KO
836	3884.05639648438	5551.017578125	D1	1h	double_producer	KO
837	1902.79467773438	17007.310546875	D1	1h	double_producer	KO
838	2113.28540039062	8622.826171875	D1	1h	double_producer	KO
839	2272.97436523438	3365.35424804688	D1	1h	double_producer	KO
840	2128.73999023438	3419.45385742188	D1	1h	double_producer	KO
841	1725.33740234375	17236.869140625	D1	1h	double_producer	KO
842	4907.05322265625	15283.2021484375	D1	1h	double_producer	KO
843	2300.17114257812	3855.119140625	D1	1h	double_producer	KO
844	2167.09643554688	6238.03955078125	D1	1h	double_producer	KO
845	1900.6357421875	10381.869140625	D1	1h	double_producer	KO
846	2916.830078125	5524.142578125	D1	1h	double_producer	KO
847	3249.7880859375	6407.92041015625	D1	1h	double_producer	KO
848	2607.65185546875	2236.97192382812	D1	1h	double_producer	KO
849	2581.45751953125	6971.58837890625	D1	1h	double_producer	KO
850	1697.39978027344	1724.85632324219	D1	1h	double_producer	KO
851	2926.17309570312	6619.84912109375	D1	1h	double_producer	KO
852	3017.01318359375	15456.390625	D1	1h	double_producer	KO
853	1903.95861816406	6356.81640625	D1	1h	double_producer	KO
854	2790.73876953125	6786.28564453125	D1	1h	double_producer	KO
855	3737.22583007812	3123.97119140625	D1	1h	double_producer	KO
856	2755.89184570312	8378.8466796875	D1	1h	double_producer	KO
857	4147.96728515625	5637.771484375	D1	1h	double_producer	KO
858	1866.36376953125	3974.07104492188	D1	1h	double_producer	KO
859	3508.23583984375	1778.16833496094	D1	1h	double_producer	KO
860	3230.60913085938	42685.0546875	D1	1h	double_producer	KO
861	4078.84008789062	9201.5146484375	D1	1h	double_producer	KO
862	3527.32495117188	972.84423828125	D1	1h	double_producer	KO
863	3497.70727539062	4651.748046875	D1	1h	double_producer	KO
864	2311.45288085938	3591.083984375	D1	1h	double_producer	KO
865	1652.76794433594	2069.8212890625	D1	1h	double_producer	KO
866	3870.01733398438	2321.97119140625	D1	1h	double_producer	KO
867	1664.50646972656	3982.81396484375	D1	1h	double_producer	KO
868	4103.37841796875	9058.6064453125	D1	1h	double_producer	KO
869	3034.4755859375	5686.99365234375	D1	1h	double_producer	KO
870	4008.31518554688	5975.3486328125	D1	1h	double_producer	KO
871	3110.00561523438	5955.64599609375	D1	1h	double_producer	KO
872	2919.39282226562	11540.7470703125	D1	1h	double_producer	KO
873	1836.47692871094	481.896820068359	D1	1h	double_producer	KO
874	3364.23779296875	18623.69921875	D1	1h	double_producer	KO
875	3780.19677734375	13960.876953125	D1	1h	double_producer	KO
876	2114.81616210938	5796.15576171875	D1	1h	double_producer	KO
877	2833.92553710938	15143.9228515625	D1	1h	double_producer	KO
878	1817.2392578125	1712.99304199219	D1	1h	double_producer	KO
879	2097.69506835938	21630.46875	D1	1h	double_producer	KO
880	2309.49682617188	9575.123046875	D1	1h	double_producer	KO
881	5873.1025390625	27524.021484375	D1	1h	double_producer	KO
882	3519.2392578125	11471.4287109375	D1	1h	double_producer	KO
883	4627.583984375	3113.76782226562	D1	1h	double_producer	KO
884	3182.90502929688	6270.08251953125	D1	1h	double_producer	KO
885	4603.361328125	2269.70288085938	D1	1h	double_producer	KO
886	3660.47631835938	9052.021484375	D1	1h	double_producer	KO
887	2114.83740234375	5803.861328125	D1	1h	double_producer	KO
888	1851.47802734375	2066.455078125	D1	1h	double_producer	KO
889	3162.2734375	13421.0029296875	D1	1h	double_producer	KO
890	2175.15087890625	6931.412109375	D1	1h	double_producer	KO
891	2961.59497070312	19086.923828125	D1	1h	double_producer	KO
892	1777.03894042969	4256.17236328125	D1	1h	double_producer	KO
893	2242.27270507812	2508.64111328125	D1	1h	double_producer	KO
894	3979.11694335938	7638.48486328125	D1	1h	double_producer	KO
895	6296.66552734375	31518.33984375	D1	1h	double_producer	KO
896	3117.31323242188	23409.12109375	D1	1h	double_producer	KO
897	2666.30297851562	12062.349609375	D1	1h	double_producer	KO
898	3992.0556640625	4246.650390625	D1	1h	double_producer	KO
899	2344.96923828125	6561.326171875	D1	1h	double_producer	KO
900	4703.80615234375	21811.068359375	D1	1h	double_producer	KO
901	2552.77075195312	8136.181640625	D1	1h	double_producer	KO
902	2192.05102539062	5867.91357421875	D1	1h	double_producer	KO
903	6255.572265625	20485.708984375	D1	1h	double_producer	KO
904	1821.28857421875	3351.46728515625	D1	1h	double_producer	KO
905	2980.1494140625	17632.2578125	D1	1h	double_producer	KO
906	5874.8642578125	22394.634765625	D1	1h	double_producer	KO
907	3271.77954101562	941.2294921875	D1	1h	double_producer	KO
908	3882.23779296875	14100.251953125	D1	1h	double_producer	KO
909	1982.31726074219	19873.927734375	D1	1h	double_producer	KO
910	2502.89379882812	8258.072265625	D1	1h	double_producer	KO
911	1880.01086425781	3765.13891601562	D1	1h	double_producer	KO
912	1970.22607421875	13614.6630859375	D1	1h	double_producer	KO
913	1756.41223144531	1708.37524414062	D1	1h	double_producer	KO
914	2502.3544921875	3781.23657226562	D1	1h	double_producer	KO
915	3695.6806640625	14205.216796875	D1	1h	double_producer	KO
916	1886.11901855469	18290.078125	D1	1h	double_producer	KO
917	4441.79638671875	35350.5	D1	1h	double_producer	KO
918	2441.63916015625	2517.86840820312	D1	1h	double_producer	KO
919	1917.30419921875	1131.25170898438	D1	1h	double_producer	KO
920	2601.419921875	15761.34375	D1	1h	double_producer	KO
921	3482.48168945312	1047.75512695312	D1	1h	double_producer	KO
922	2744.79272460938	23932.8203125	D1	1h	double_producer	KO
923	2373.8828125	5795.470703125	D1	1h	double_producer	KO
924	1814.09045410156	1262.607421875	D1	1h	double_producer	KO
925	2458.07666015625	19189.806640625	D1	1h	double_producer	KO
926	2404.92309570312	12177.462890625	D1	1h	double_producer	KO
927	1877.9462890625	14499.7353515625	D1	1h	double_producer	KO
928	3783.60302734375	22677.193359375	D1	1h	double_producer	KO
929	1960.59350585938	4127.3251953125	D1	1h	double_producer	KO
930	3335.52954101562	6614.30126953125	D1	1h	double_producer	KO
931	2894.67236328125	9391.6337890625	D1	1h	double_producer	KO
932	1613.82458496094	2813.38696289062	D1	1h	double_producer	KO
933	1763.24060058594	6451.66943359375	D1	1h	double_producer	KO
934	1912.76721191406	9731.9169921875	D1	1h	double_producer	KO
935	3862.98706054688	8348.5263671875	D1	1h	double_producer	KO
936	2505.99389648438	4157.5146484375	D1	1h	double_producer	KO
937	1761.36853027344	6394.08056640625	D1	1h	double_producer	KO
938	1635.32287597656	9219.4775390625	D1	1h	double_producer	KO
939	1784.93298339844	900.997131347656	D1	1h	double_producer	KO
940	3457.08129882812	3067.58422851562	D1	1h	double_producer	KO
941	2222.27709960938	19277.9453125	D1	1h	double_producer	KO
942	1643.78393554688	3038.5068359375	D1	1h	double_producer	KO
943	4253.1171875	5527.17529296875	D1	1h	double_producer	KO
944	2088.41015625	5988.58935546875	D1	1h	double_producer	KO
945	2711.27099609375	13654.396484375	D1	1h	double_producer	KO
946	2107.17822265625	11320.5029296875	D1	1h	double_producer	KO
947	7329.07373046875	25410.1953125	D1	1h	double_producer	KO
948	2001.07165527344	4109.0166015625	D1	1h	double_producer	KO
949	2877.45776367188	21692.037109375	D1	1h	double_producer	KO
950	3862.9892578125	19114.056640625	D1	1h	double_producer	KO
951	5149.380859375	23263.232421875	D1	1h	double_producer	KO
952	1933.77624511719	10294.9013671875	D1	1h	double_producer	KO
953	2462.39721679688	3791.24487304688	D1	1h	double_producer	KO
954	4842.94580078125	2228.50146484375	D1	1h	double_producer	KO
955	3753.47827148438	16640.302734375	D1	1h	double_producer	KO
956	3061.61645507812	4015.26440429688	D1	1h	double_producer	KO
957	5602.53369140625	12470.185546875	D1	1h	double_producer	KO
958	5036.46044921875	13033.802734375	D1	1h	double_producer	KO
959	1935.17712402344	4253.802734375	D1	1h	double_producer	KO
960	2269.36206054688	11037.1123046875	D1	1h	double_producer	KO
961	1701.64184570312	1008.466796875	D1	1h	double_producer	KO
962	2697.09985351562	4474.69775390625	D1	1h	double_producer	KO
963	1651.27062988281	4457.65576171875	D1	1h	double_producer	KO
964	1838.85144042969	7964.3427734375	D1	1h	double_producer	KO
965	2366.77587890625	6592.74267578125	D1	1h	double_producer	KO
966	1670.79138183594	4178.05224609375	D1	1h	double_producer	KO
967	2586.79956054688	3682.90844726562	D1	1h	double_producer	KO
968	4552.08056640625	13077.6552734375	D1	1h	double_producer	KO
969	2511.61694335938	9477.9541015625	D1	1h	double_producer	KO
970	2916.04272460938	1216.91149902344	D1	1h	double_producer	KO
971	3824.01904296875	9457.166015625	D1	1h	double_producer	KO
972	2388.572265625	7862.56982421875	D1	1h	double_producer	KO
973	2114.380859375	4131.0458984375	D1	1h	double_producer	KO
974	2682.82104492188	16307.8076171875	D1	1h	double_producer	KO
975	1855.48974609375	8873.33984375	D1	1h	double_producer	KO
976	1625.25109863281	8569.3515625	D1	1h	double_producer	KO
977	1843.66821289062	26672.228515625	D1	1h	double_producer	KO
978	3492.4091796875	742.708068847656	D1	1h	double_producer	KO
979	1675.10034179688	18666.845703125	D1	1h	double_producer	KO
980	2895.4677734375	11260.6826171875	D1	1h	double_producer	KO
981	3446.396484375	6404.60400390625	D1	1h	double_producer	KO
982	2379.2158203125	14846.5537109375	D1	1h	double_producer	KO
983	3751.20825195312	5980.51611328125	D1	1h	double_producer	KO
984	2441.82543945312	7893.470703125	D1	1h	double_producer	KO
985	2818.88745117188	5057.2822265625	D1	1h	double_producer	KO
986	1776.9091796875	13907.67578125	D1	1h	double_producer	KO
987	3431.31787109375	754.788269042969	D1	1h	double_producer	KO
988	2282.01586914062	1173.0400390625	D1	1h	double_producer	KO
989	2202.58935546875	6880.60888671875	D1	1h	double_producer	KO
990	4392.26611328125	32138.416015625	D1	1h	double_producer	KO
991	2544.65063476562	9472.267578125	D1	1h	double_producer	KO
992	2358.19873046875	27679.37109375	D1	1h	double_producer	KO
993	1871.47521972656	1547.58618164062	D1	1h	double_producer	KO
994	2914.55249023438	15101.09375	D1	1h	double_producer	KO
995	1994.07214355469	2040.38415527344	D1	1h	double_producer	KO
996	1850.66748046875	7941.48193359375	D1	1h	double_producer	KO
997	2014.3251953125	2418.44555664062	D1	1h	double_producer	KO
998	2680.10546875	2820.5654296875	D1	1h	double_producer	KO
999	3104.27124023438	14063.5888671875	D1	1h	double_producer	KO
1000	1797.20043945312	2708.30126953125	D1	1h	double_producer	KO
1001	1779.89636230469	14054.3720703125	D1	1h	double_producer	KO
1002	4614.6845703125	3977.52416992188	D1	1h	double_producer	KO
1003	3321.60498046875	18652.7421875	D1	1h	double_producer	KO
1004	3233.49365234375	34786.796875	D1	1h	double_producer	KO
1005	1848.91552734375	7655.7802734375	D1	1h	double_producer	KO
1006	3371.09790039062	33466.375	D1	1h	double_producer	KO
1007	6152.3583984375	21996.728515625	D1	1h	double_producer	KO
1008	2528.80737304688	518.915832519531	D1	1h	double_producer	KO
1009	1635.14477539062	4442.248046875	D1	1h	double_producer	KO
1010	3337.22094726562	10260.744140625	D1	1h	double_producer	KO
1011	3473.50268554688	5616.14501953125	D1	1h	double_producer	KO
1012	1713.98559570312	4732.79736328125	D1	1h	double_producer	KO
1013	2177.64575195312	4476.0361328125	D1	1h	double_producer	KO
1014	4911.23583984375	2133.109375	D1	1h	double_producer	KO
1015	1862.11486816406	20546.513671875	D1	1h	double_producer	KO
1016	1960.36926269531	1831.83056640625	D1	1h	double_producer	KO
1017	1791.53698730469	1212.47473144531	D1	1h	double_producer	KO
1018	3176.76635742188	10186.3056640625	D1	1h	double_producer	KO
1019	6645.4970703125	12315.7861328125	D1	1h	double_producer	KO
1020	1760.00671386719	4290.00537109375	D1	1h	double_producer	KO
1021	1647.24768066406	6666.44580078125	D1	1h	double_producer	KO
1022	3028.82568359375	5772.76611328125	D1	1h	double_producer	KO
1023	2036.87426757812	4077.76733398438	D1	1h	double_producer	KO
1024	4723.16943359375	5840.2958984375	D1	1h	double_producer	KO
1025	5476.24951171875	23168.33203125	D1	1h	double_producer	KO
1026	1788.12963867188	9971.30078125	D1	1h	double_producer	KO
1027	1817.72094726562	2876.91357421875	D1	1h	double_producer	KO
1028	2038.61926269531	7581.3017578125	D1	1h	double_producer	KO
1029	3869.1953125	4898.806640625	D1	1h	double_producer	KO
1030	1607.91723632812	7787.4892578125	D1	1h	double_producer	KO
1031	2781.51171875	4923.29052734375	D1	1h	double_producer	KO
1032	1862.47705078125	14761.078125	D1	1h	double_producer	KO
1033	5427.77587890625	11655.9921875	D1	1h	double_producer	KO
1034	2268.77172851562	1397.40893554688	D1	1h	double_producer	KO
1035	2795.60717773438	3208.21752929688	D1	1h	double_producer	KO
1036	2780.78198242188	7829.4931640625	D1	1h	double_producer	KO
1037	2373.87573242188	2292.24243164062	D1	1h	double_producer	KO
1038	3601.0224609375	10681.3232421875	D1	1h	double_producer	KO
1039	1614.49011230469	4480.5380859375	D1	1h	double_producer	KO
1040	2591.82397460938	12135.5341796875	D1	1h	double_producer	KO
1041	3562.77099609375	4289.21484375	D1	1h	double_producer	KO
1042	7471.56298828125	9045.6689453125	D1	1h	double_producer	KO
1043	2235.39892578125	9728.34375	D1	1h	double_producer	KO
1044	2258.70483398438	2054.64208984375	D1	1h	double_producer	KO
1045	2915.00048828125	22128.75	D1	1h	double_producer	KO
1046	2057.26733398438	3551.63745117188	D1	1h	double_producer	KO
1047	2494.08544921875	6935.1533203125	D1	1h	double_producer	KO
1048	2142.5703125	14599.6845703125	D1	1h	double_producer	KO
1049	4485.39794921875	2470.39892578125	D1	1h	double_producer	KO
1050	3312.56323242188	26186.271484375	D1	1h	double_producer	KO
1051	2588.54150390625	8543.287109375	D1	1h	double_producer	KO
1052	4506.81591796875	10873.1103515625	D1	1h	double_producer	KO
1053	1913.09484863281	7013.9951171875	D1	1h	double_producer	KO
1054	2168.04541015625	7968.4677734375	D1	1h	double_producer	KO
1055	2585.07397460938	3175.86254882812	D1	1h	double_producer	KO
1056	2041.55432128906	17244.025390625	D1	1h	double_producer	KO
1057	4218.2294921875	1234.7685546875	D1	1h	double_producer	KO
1058	5295.13671875	12343.3251953125	D1	1h	double_producer	KO
1059	3780.6708984375	6737.02099609375	D1	1h	double_producer	KO
1060	2105.3662109375	569.046203613281	D1	1h	double_producer	KO
1061	1602.85266113281	2739.29858398438	D1	1h	double_producer	KO
1062	3349.14184570312	2595.8076171875	D1	1h	double_producer	KO
1063	2797.92651367188	17026.671875	D1	1h	double_producer	KO
1064	4645.65087890625	10362.140625	D1	1h	double_producer	KO
1065	3599.46826171875	7367.583984375	D1	1h	double_producer	KO
1066	3179.98046875	1166.07495117188	D1	1h	double_producer	KO
1067	1980.8154296875	1451.17944335938	D1	1h	double_producer	KO
1068	1983.52453613281	1401.48229980469	D1	1h	double_producer	KO
1069	1740.591796875	1908.00109863281	D1	1h	double_producer	KO
1070	2500.7421875	4859.68359375	D1	1h	double_producer	KO
1071	6433.572265625	8409.3896484375	D1	1h	double_producer	KO
1072	1868.23913574219	10104.1318359375	D1	1h	double_producer	KO
1073	4404.3466796875	13399.8671875	D1	1h	double_producer	KO
1074	2400.23510742188	25729.28515625	D1	1h	double_producer	KO
1075	2209.15209960938	7884.51953125	D1	1h	double_producer	KO
1076	2392.09204101562	8394.6748046875	D1	1h	double_producer	KO
1077	3156.51416015625	854.382202148438	D1	1h	double_producer	KO
1078	3767.02197265625	2601.75146484375	D1	1h	double_producer	KO
1079	5748.89453125	7538.27880859375	D1	1h	double_producer	KO
1080	2492.9189453125	2775.77270507812	D1	1h	double_producer	KO
1081	2596.02490234375	5474.48095703125	D1	1h	double_producer	KO
1082	2392.78784179688	46721.890625	D1	1h	double_producer	KO
1083	1765.93200683594	3008.9833984375	D1	1h	double_producer	KO
1084	1724.458984375	3790.26635742188	D1	1h	double_producer	KO
1085	4634.296875	12909.0244140625	D1	1h	double_producer	KO
1086	1947.55395507812	18773.287109375	D1	1h	double_producer	KO
1087	2041.40478515625	18702.18359375	D1	1h	double_producer	KO
1088	3087.50830078125	10599.130859375	D1	1h	double_producer	KO
1089	2868.5908203125	9026.9765625	D1	1h	double_producer	KO
1090	1659.20190429688	3267.40991210938	D1	1h	double_producer	KO
1091	3725.7197265625	8209.51953125	D1	1h	double_producer	KO
1092	1645.49291992188	7449.5029296875	D1	1h	double_producer	KO
1093	2014.7626953125	10540.37109375	D1	1h	double_producer	KO
1094	2244.96948242188	4465.56689453125	D1	1h	double_producer	KO
1095	2483.4619140625	21049.861328125	D1	1h	double_producer	KO
1096	1905.32983398438	5758.474609375	D1	1h	double_producer	KO
1097	3832.234375	6457.7802734375	D1	1h	double_producer	KO
1098	1996.23022460938	7321.65087890625	D1	1h	double_producer	KO
1099	2769.89916992188	17219.275390625	D1	1h	double_producer	KO
1100	1773.61767578125	6092.57373046875	D1	1h	double_producer	KO
1101	3149.15307617188	13188.6298828125	D1	1h	double_producer	KO
1102	4248.7900390625	57137.328125	D1	1h	double_producer	KO
1103	4469.04638671875	4960.349609375	D1	1h	double_producer	KO
1104	2683.04663085938	8149.4462890625	D1	1h	double_producer	KO
1105	1662.64868164062	2854.13696289062	D1	1h	double_producer	KO
1106	1795.42456054688	2643.36938476562	D1	1h	double_producer	KO
1107	3658.2880859375	7641.517578125	D1	1h	double_producer	KO
1108	3818.59594726562	5693.0556640625	D1	1h	double_producer	KO
1109	1652.52075195312	18754.064453125	D1	1h	double_producer	KO
1110	2253.92431640625	12120.28515625	D1	1h	double_producer	KO
1111	3371.17993164062	912.511108398438	D1	1h	double_producer	KO
1112	2584.64135742188	6406.85205078125	D1	1h	double_producer	KO
1113	1828.53161621094	9836.1875	D1	1h	double_producer	KO
1114	3487.7822265625	10849.486328125	D1	1h	double_producer	KO
1115	2792.54125976562	6653.79150390625	D1	1h	double_producer	KO
1116	2495.60400390625	21873.90234375	D1	1h	double_producer	KO
1117	3959.88305664062	3899.86108398438	D1	1h	double_producer	KO
1118	3543.36596679688	6321.8056640625	D1	1h	double_producer	KO
1119	5749.12353515625	49439.17578125	D1	1h	double_producer	KO
1120	1681.72119140625	7585.07763671875	D1	1h	double_producer	KO
1121	6705.04345703125	42197.7578125	D1	1h	double_producer	KO
1122	4587.64453125	13754.416015625	D1	1h	double_producer	KO
1123	2728.6015625	15769.3330078125	D1	1h	double_producer	KO
1124	2610.43432617188	19059.375	D1	1h	double_producer	KO
1125	2206.65478515625	7975.93505859375	D1	1h	double_producer	KO
1126	2064.31005859375	3727.42358398438	D1	1h	double_producer	KO
1127	2464.52709960938	1396.81994628906	D1	1h	double_producer	KO
1128	4426.876953125	22071.966796875	D1	1h	double_producer	KO
1129	3282.61108398438	24099.181640625	D1	1h	double_producer	KO
1130	2929.6953125	8400.0625	D1	1h	double_producer	KO
1131	3846.66845703125	8732.0751953125	D1	1h	double_producer	KO
1132	4520.16748046875	11659.2666015625	D1	1h	double_producer	KO
1133	2616.81127929688	12202.8779296875	D1	1h	double_producer	KO
1134	2578.00708007812	6497.5791015625	D1	1h	double_producer	KO
1135	3745.96044921875	4461.35546875	D1	1h	double_producer	KO
1136	1932.45654296875	4617.9052734375	D1	1h	double_producer	KO
1137	2516.41430664062	14591.3876953125	D1	1h	double_producer	KO
1138	4753.84033203125	23746.16015625	D1	1h	double_producer	KO
1139	5314.005859375	13838.4794921875	D1	1h	double_producer	KO
1140	5996.216796875	27553.234375	D1	1h	double_producer	KO
1141	3017.45947265625	2621.01440429688	D1	1h	double_producer	KO
1142	2154.65966796875	815.959777832031	D1	1h	double_producer	KO
1143	1755.2080078125	4301.62353515625	D1	1h	double_producer	KO
1144	2045.16369628906	14925.9208984375	D1	1h	double_producer	KO
1145	3818.91430664062	14762.6494140625	D1	1h	double_producer	KO
1146	2506.24462890625	9220.0732421875	D1	1h	double_producer	KO
1147	4668.9208984375	14925.7998046875	D1	1h	double_producer	KO
1148	2544.53125	13336.7861328125	D1	1h	double_producer	KO
1149	2211.40502929688	700.858154296875	D1	1h	double_producer	KO
1150	2384.03564453125	21503.830078125	D1	1h	double_producer	KO
1151	2261.47265625	14715.205078125	D1	1h	double_producer	KO
1152	3436.35620117188	16202.06640625	D1	1h	double_producer	KO
1153	2269.02758789062	8571.5927734375	D1	1h	double_producer	KO
1154	2088.17260742188	2471.46337890625	D1	1h	double_producer	KO
1155	1662.5224609375	6432.01171875	D1	1h	double_producer	KO
1156	2440.64990234375	10961.140625	D1	1h	double_producer	KO
1157	1823.95666503906	9815.1328125	D1	1h	double_producer	KO
1158	4156.4765625	28996.029296875	D1	1h	double_producer	KO
1159	2806.73046875	7920.626953125	D1	1h	double_producer	KO
1160	4787.75732421875	11658.248046875	D1	1h	double_producer	KO
1161	3417.39599609375	5351.67822265625	D1	1h	double_producer	KO
1162	1634.65246582031	7793.24755859375	D1	1h	double_producer	KO
1163	2686.3232421875	18019.921875	D1	1h	double_producer	KO
1164	2256.81591796875	848.105285644531	D1	1h	double_producer	KO
1165	1974.79174804688	4564.22802734375	D1	1h	double_producer	KO
1166	4132.9140625	3223.44409179688	D1	1h	double_producer	KO
1167	1998.61450195312	6616.80322265625	D1	1h	double_producer	KO
1168	1725.38110351562	8778.7529296875	D1	1h	double_producer	KO
1169	3492.22802734375	14593.025390625	D1	1h	double_producer	KO
1170	2741.298828125	9041.056640625	D1	1h	double_producer	KO
1171	2867.47802734375	26100.251953125	D1	1h	double_producer	KO
1172	1712.451171875	2327.18017578125	D1	1h	double_producer	KO
1173	4478.5966796875	11884.0419921875	D1	1h	double_producer	KO
1174	1600.82104492188	1069.3251953125	D1	1h	double_producer	KO
1175	2762.89086914062	3798.53271484375	D1	1h	double_producer	KO
1176	2697.47827148438	13148.3974609375	D1	1h	double_producer	KO
1177	2385.77124023438	3705.828125	D1	1h	double_producer	KO
1178	1745.75769042969	7463.85107421875	D1	1h	double_producer	KO
1179	3052.74682617188	4661.01953125	D1	1h	double_producer	KO
1180	5454.1298828125	23103.34375	D1	1h	double_producer	KO
1181	1712.32775878906	1343.70642089844	D1	1h	double_producer	KO
1182	5746.4619140625	10736.8291015625	D1	1h	double_producer	KO
1183	2812.7451171875	536.834655761719	D1	1h	double_producer	KO
1184	2423.36767578125	13277.40234375	D1	1h	double_producer	KO
1185	2022.17468261719	7701.7705078125	D1	1h	double_producer	KO
1186	2421.32006835938	5309.611328125	D1	1h	double_producer	KO
1187	2546.5361328125	12767.7734375	D1	1h	double_producer	KO
1188	1625.54223632812	2222.07202148438	D1	1h	double_producer	KO
1189	5524.71240234375	45581.22265625	D1	1h	double_producer	KO
1190	2075.73583984375	4970.8115234375	D1	1h	double_producer	KO
1191	2332.3955078125	14764.9560546875	D1	1h	double_producer	KO
1192	4307.92529296875	6039.47021484375	D1	1h	double_producer	KO
1193	3036.92163085938	6830.12548828125	D1	1h	double_producer	KO
1194	3928.82495117188	5466.833984375	D1	1h	double_producer	KO
1195	4080.78369140625	15977.84765625	D1	1h	double_producer	KO
1196	4876.63232421875	26732.54296875	D1	1h	double_producer	KO
1197	1699.40295410156	23780.029296875	D1	1h	double_producer	KO
1198	3072.0634765625	10327.376953125	D1	1h	double_producer	KO
1199	1957.78820800781	7448.79931640625	D1	1h	double_producer	KO
1200	3277.60791015625	3964.12377929688	D1	1h	double_producer	KO
1201	4276.232421875	14634.4931640625	D1	1h	double_producer	KO
1202	2024.33569335938	8829.7490234375	D1	1h	double_producer	KO
1203	1769.31628417969	13830.0166015625	D1	1h	double_producer	KO
1204	4823.54541015625	11917.78515625	D1	1h	double_producer	KO
1205	4477.7060546875	2580.26391601562	D1	1h	double_producer	KO
1206	2732.126953125	1429.79357910156	D1	1h	double_producer	KO
1207	2367.822265625	5363.24853515625	D1	1h	double_producer	KO
1208	6755.4765625	29879.06640625	D1	1h	double_producer	KO
1209	4915.12255859375	7752.3134765625	D1	1h	double_producer	KO
1210	2876.91943359375	8681.3798828125	D1	1h	double_producer	KO
1211	7152.70654296875	37255.50390625	D1	1h	double_producer	KO
1212	3053.46923828125	8417.2666015625	D1	1h	double_producer	KO
1213	2020.8505859375	19068.4375	D1	1h	double_producer	KO
1214	1782.57092285156	6210.25	D1	1h	double_producer	KO
1215	3615.685546875	14794.0224609375	D1	1h	double_producer	KO
1216	2347.11352539062	5952.43115234375	D1	1h	double_producer	KO
1217	2084.623046875	3889.48388671875	D1	1h	double_producer	KO
1218	5046.27978515625	20875.71484375	D1	1h	double_producer	KO
1219	3690.76635742188	27082.337890625	D1	1h	double_producer	KO
1220	3257.1328125	8935.3701171875	D1	1h	double_producer	KO
1221	1898.53784179688	4500.42431640625	D1	1h	double_producer	KO
1222	3237.59497070312	5629.86572265625	D1	1h	double_producer	KO
1223	1894.61645507812	10361.5771484375	D1	1h	double_producer	KO
1224	1999.82983398438	2377.06958007812	D1	1h	double_producer	KO
1225	1946.67639160156	5566.49169921875	D1	1h	double_producer	KO
1226	1886.0419921875	1430.66711425781	D1	1h	double_producer	KO
1227	3104.32885742188	3622.1259765625	D1	1h	double_producer	KO
1228	2475.6728515625	1460.25805664062	D1	1h	double_producer	KO
1229	1674.96850585938	37104.33203125	D1	1h	double_producer	KO
1230	2297.38671875	15141.6513671875	D1	1h	double_producer	KO
1231	2567.51098632812	7732.79736328125	D1	1h	double_producer	KO
1232	1700.28515625	2636.052734375	D1	1h	double_producer	KO
1233	3227.69995117188	14437.9765625	D1	1h	double_producer	KO
1234	1742.42810058594	508.542053222656	D1	1h	double_producer	KO
1235	2781.50634765625	22182.994140625	D1	1h	double_producer	KO
1236	2795.32373046875	9097.880859375	D1	1h	double_producer	KO
1237	1614.14086914062	5198.4951171875	D1	1h	double_producer	KO
1238	2893.21606445312	9550.861328125	D1	1h	double_producer	KO
1239	3038.47509765625	2822.61328125	D1	1h	double_producer	KO
1240	1682.09497070312	573.14013671875	D1	1h	double_producer	KO
1241	1736.71044921875	3908.390625	D1	1h	double_producer	KO
1242	1755.54626464844	1473.44506835938	D1	1h	double_producer	KO
1243	2298.73583984375	745.477966308594	D1	1h	double_producer	KO
1244	2267.525390625	5811.3935546875	D1	1h	double_producer	KO
1245	2580.3232421875	9707.0439453125	D1	1h	double_producer	KO
1246	4193.15234375	7846.50048828125	D1	1h	double_producer	KO
1247	1925.44714355469	582.813598632812	D1	1h	double_producer	KO
1248	1769.79956054688	15809.6826171875	D1	1h	double_producer	KO
1249	5315.86181640625	20236.228515625	D1	1h	double_producer	KO
1250	4404.0146484375	6997.0048828125	D1	1h	double_producer	KO
1251	1912.35681152344	8349.6904296875	D1	1h	double_producer	KO
1252	4190.22998046875	4770.23828125	D1	1h	double_producer	KO
1253	2181.42358398438	6949.07958984375	D1	1h	double_producer	KO
1254	1829.46166992188	1956.93884277344	D1	1h	double_producer	KO
1255	3031.13793945312	2201.90771484375	D1	1h	double_producer	KO
1256	3038.50073242188	12911.2705078125	D1	1h	double_producer	KO
1257	4840.22412109375	20080.01171875	D1	1h	double_producer	KO
1258	3806.87451171875	4664.8564453125	D1	1h	double_producer	KO
1259	4085.4453125	1339.44519042969	D1	1h	double_producer	KO
1260	2519.783203125	8228.6953125	D1	1h	double_producer	KO
1261	2585.12963867188	13978.4462890625	D1	1h	double_producer	KO
1262	3601.61328125	21533.0234375	D1	1h	double_producer	KO
1263	3799.68383789062	16688.478515625	D1	1h	double_producer	KO
1264	3337.8037109375	23226.328125	D1	1h	double_producer	KO
1265	2031.89929199219	10509.611328125	D1	1h	double_producer	KO
1266	1690.19543457031	2205.60546875	D1	1h	double_producer	KO
1267	1855.45031738281	1896.10339355469	D1	1h	double_producer	KO
1268	3011.9296875	3847.2353515625	D1	1h	double_producer	KO
1269	2611.27124023438	6205.70361328125	D1	1h	double_producer	KO
1270	3810.34106445312	2999.43994140625	D1	1h	double_producer	KO
1271	2542.19287109375	1166.22729492188	D1	1h	double_producer	KO
1272	2360.98852539062	5794.03857421875	D1	1h	double_producer	KO
1273	2978.05639648438	1008.05047607422	D1	1h	double_producer	KO
1274	2515.10375976562	10988.8974609375	D1	1h	double_producer	KO
1275	2237.15478515625	771.76708984375	D1	1h	double_producer	KO
1276	3435.7314453125	18403.31640625	D1	1h	double_producer	KO
1277	3077.9248046875	789.62890625	D1	1h	double_producer	KO
1278	2572.54223632812	9474.763671875	D1	1h	double_producer	KO
1279	2757.67846679688	17971.1328125	D1	1h	double_producer	KO
1280	2522.705078125	18025.984375	D1	1h	double_producer	KO
1281	1863.01049804688	5928.958984375	D1	1h	double_producer	KO
1282	1865.61865234375	546.571350097656	D1	1h	double_producer	KO
1283	3120.91186523438	8467.1044921875	D1	1h	double_producer	KO
1284	2197.994140625	4343.08837890625	D1	1h	double_producer	KO
1285	1727.84252929688	15835.6806640625	D1	1h	double_producer	KO
1286	2946.59155273438	8693.3291015625	D1	1h	double_producer	KO
1287	2198.35278320312	6899.91064453125	D1	1h	double_producer	KO
1288	3504.69677734375	6986.802734375	D1	1h	double_producer	KO
1289	1629.013671875	4804.3232421875	D1	1h	double_producer	KO
1290	3529.88208007812	17131.8828125	D1	1h	double_producer	KO
1291	2008.84191894531	8399.9404296875	D1	1h	double_producer	KO
1292	1782.93383789062	10170.3173828125	D1	1h	double_producer	KO
1293	3513.74682617188	15354.275390625	D1	1h	double_producer	KO
1294	2941.47485351562	18466.0546875	D1	1h	double_producer	KO
1295	2145.67724609375	716.176940917969	D1	1h	double_producer	KO
1296	4123.357421875	12095.9306640625	D1	1h	double_producer	KO
1297	2908.11938476562	3077.59204101562	D1	1h	double_producer	KO
1298	1606.14672851562	652.247253417969	D1	1h	double_producer	KO
1299	3817.71557617188	3348.67724609375	D1	1h	double_producer	KO
1300	2930.603515625	1569.11511230469	D1	1h	double_producer	KO
1301	2873.046875	610.612243652344	D1	1h	double_producer	KO
1302	3305.072265625	11349.5078125	D1	1h	double_producer	KO
1303	2585.81176757812	11933.7802734375	D1	1h	double_producer	KO
1304	4182.07421875	24704.45703125	D1	1h	double_producer	KO
1305	4853.21533203125	35532.40234375	D1	1h	double_producer	KO
1306	3860.5009765625	4597.31298828125	D1	1h	double_producer	KO
1307	3001.50659179688	710.716247558594	D1	1h	double_producer	KO
1308	2643.62133789062	6588.91455078125	D1	1h	double_producer	KO
1309	4194.17822265625	7197.380859375	D1	1h	double_producer	KO
1310	6022.08544921875	17002.119140625	D1	1h	double_producer	KO
1311	2410.23168945312	11619.9375	D1	1h	double_producer	KO
1312	5459.77197265625	6480.85009765625	D1	1h	double_producer	KO
1313	2306.85766601562	25717.712890625	D1	1h	double_producer	KO
1314	2789.46826171875	4976.02685546875	D1	1h	double_producer	KO
1315	1634.84155273438	6807.271484375	D1	1h	double_producer	KO
1316	1916.28588867188	6855.86376953125	D1	1h	double_producer	KO
1317	2518.2626953125	9684.9140625	D1	1h	double_producer	KO
1318	3973.94360351562	11769.642578125	D1	1h	double_producer	KO
1319	3973.77514648438	1505.84020996094	D1	1h	double_producer	KO
1320	2215.61645507812	9328.009765625	D1	1h	double_producer	KO
1321	1869.00476074219	9038.83984375	D1	1h	double_producer	KO
1322	2898.91064453125	22214.11328125	D1	1h	double_producer	KO
1323	2248.39794921875	14641.849609375	D1	1h	double_producer	KO
1324	1646.60815429688	6326.2939453125	D1	1h	double_producer	KO
1325	1843.83972167969	2957.96899414062	D1	1h	double_producer	KO
1326	2225.14038085938	498.252655029297	D1	1h	double_producer	KO
1327	3493.90991210938	28347.21484375	D1	1h	double_producer	KO
1328	5002.95703125	17382.001953125	D1	1h	double_producer	KO
1329	2928.87622070312	7807.7353515625	D1	1h	double_producer	KO
1330	2494.62744140625	20220.9609375	D1	1h	double_producer	KO
1331	2139.56005859375	679.349365234375	D1	1h	double_producer	KO
1332	5332.09912109375	15608.701171875	D1	1h	double_producer	KO
1333	2036.25183105469	6002.47998046875	D1	1h	double_producer	KO
1334	6362.080078125	6108.806640625	D1	1h	double_producer	KO
1335	6655.876953125	15257.0849609375	D1	1h	double_producer	KO
1336	2040.93664550781	9854.330078125	D1	1h	double_producer	KO
1337	1968.63208007812	10945.001953125	D1	1h	double_producer	KO
1338	7452.7216796875	9501.845703125	D1	1h	double_producer	KO
1339	2782.00952148438	15205.2119140625	D1	1h	double_producer	KO
1340	2936.7275390625	18119.375	D1	1h	double_producer	KO
1341	1839.65808105469	11259.546875	D1	1h	double_producer	KO
1342	3191.93994140625	9671.9091796875	D1	1h	double_producer	KO
1343	2525.01586914062	2549.5166015625	D1	1h	double_producer	KO
1344	1997.62512207031	1881.82568359375	D1	1h	double_producer	KO
1345	2350.0283203125	5357.46728515625	D1	1h	double_producer	KO
1346	3154.90966796875	15025.6455078125	D1	1h	double_producer	KO
1347	1757.30041503906	5347.404296875	D1	1h	double_producer	KO
1348	2107.50024414062	8903.5625	D1	1h	double_producer	KO
1349	2601.849609375	2329.27709960938	D1	1h	double_producer	KO
1350	2432.89477539062	10171.7841796875	D1	1h	double_producer	KO
1351	3108.59155273438	9790.931640625	D1	1h	double_producer	KO
1352	2029.30993652344	2266.01782226562	D1	1h	double_producer	KO
1353	2267.60620117188	3911.04272460938	D1	1h	double_producer	KO
1354	1998.56652832031	4273.99462890625	D1	1h	double_producer	KO
1355	4071.15502929688	6597.5712890625	D1	1h	double_producer	KO
1356	1783.74230957031	13141.1416015625	D1	1h	double_producer	KO
1357	2007.3955078125	6540.86669921875	D1	1h	double_producer	KO
1358	2413.9609375	3420.95385742188	D1	1h	double_producer	KO
1359	4906.87890625	34881.5703125	D1	1h	double_producer	KO
1360	2299.11499023438	1809.88623046875	D1	1h	double_producer	KO
1361	3728.248046875	18121.734375	D1	1h	double_producer	KO
1362	1762.2978515625	22830.9453125	D1	1h	double_producer	KO
1363	4947.37744140625	10375.1416015625	D1	1h	double_producer	KO
1364	2362.21826171875	12257.0078125	D1	1h	double_producer	KO
1365	2181.57299804688	8623.5302734375	D1	1h	double_producer	KO
1366	3580.51806640625	7700.9560546875	D1	1h	double_producer	KO
1367	2301.70629882812	2071.79565429688	D1	1h	double_producer	KO
1368	5600.9853515625	17880.763671875	D1	1h	double_producer	KO
1369	2347.95483398438	587.389526367188	D1	1h	double_producer	KO
1370	2603.50732421875	1577.46081542969	D1	1h	double_producer	KO
1371	2380.57153320312	8190.2783203125	D1	1h	double_producer	KO
1372	2812.44580078125	10762.30078125	D1	1h	double_producer	KO
1373	1664.62854003906	1185.92529296875	D1	1h	double_producer	KO
1374	2442.89038085938	1739.63842773438	D1	1h	double_producer	KO
1375	3962.76904296875	12792.5263671875	D1	1h	double_producer	KO
1376	3009.88208007812	3044.34155273438	D1	1h	double_producer	KO
1377	2087.3779296875	1190.14428710938	D1	1h	double_producer	KO
1378	2057.57202148438	2086.51196289062	D1	1h	double_producer	KO
1379	3649.78491210938	5873.7119140625	D1	1h	double_producer	KO
1380	2395.97314453125	6682.40869140625	D1	1h	double_producer	KO
1381	2277.52026367188	3248.36279296875	D1	1h	double_producer	KO
1382	2497.6640625	7263.67333984375	D1	1h	double_producer	KO
1383	3902.74633789062	15843.240234375	D1	1h	double_producer	KO
1384	2664.32763671875	14317.6708984375	D1	1h	double_producer	KO
1385	1690.49096679688	1870.39343261719	D1	1h	double_producer	KO
1386	1767.2763671875	10457.37890625	D1	1h	double_producer	KO
1387	1609.93371582031	12977.05078125	D1	1h	double_producer	KO
1388	1639.078125	15513.6171875	D1	1h	double_producer	KO
1389	2276.2783203125	5093.1171875	D1	1h	double_producer	KO
1390	2733.65234375	728.890075683594	D1	1h	double_producer	KO
1391	2629.64990234375	20772.994140625	D1	1h	double_producer	KO
1392	2327.27807617188	882.07568359375	D1	1h	double_producer	KO
1393	3085.736328125	3884.13647460938	D1	1h	double_producer	KO
1394	3115.95166015625	12927.634765625	D1	1h	double_producer	KO
1395	2531.70043945312	3613.015625	D1	1h	double_producer	KO
1396	2631.32641601562	12492.6025390625	D1	1h	double_producer	KO
1397	5153.4169921875	732.484985351562	D1	1h	double_producer	KO
1398	2700.33325195312	32248.67578125	D1	1h	double_producer	KO
1399	4424.5927734375	5665.98876953125	D1	1h	double_producer	KO
1400	2849.30029296875	4063.65454101562	D1	1h	double_producer	KO
1401	1595.77600097656	2546.37426757812	D1	1h	double_producer	KO
1402	3069.21069335938	5316.99072265625	D1	1h	double_producer	KO
1403	1743.17749023438	15613.185546875	D1	1h	double_producer	KO
1404	2538.05883789062	10214.5302734375	D1	1h	double_producer	KO
1405	1699.9638671875	6348.90185546875	D1	1h	double_producer	KO
1406	2490.54296875	2290.72973632812	D1	1h	double_producer	KO
1407	2154.95483398438	12374.87109375	D1	1h	double_producer	KO
1408	2574.90063476562	11235.552734375	D1	1h	double_producer	KO
1409	5505.32177734375	29500.330078125	D1	1h	double_producer	KO
1410	3765.05200195312	2515.41284179688	D1	1h	double_producer	KO
1411	2984.7021484375	1023.32092285156	D1	1h	double_producer	KO
1412	1768.87219238281	19703.826171875	D1	1h	double_producer	KO
1413	3343.0341796875	12062.6953125	D1	1h	double_producer	KO
1414	2801.83471679688	1170.61840820312	D1	1h	double_producer	KO
1415	2621.82177734375	25267.146484375	D1	1h	double_producer	KO
1416	2344.78442382812	4641.96875	D1	1h	double_producer	KO
1417	2806.22778320312	11957.890625	D1	1h	double_producer	KO
1418	5049.611328125	2578.42333984375	D1	1h	double_producer	KO
1419	3099.13134765625	6390.03369140625	D1	1h	double_producer	KO
1420	2200.259765625	8114.7958984375	D1	1h	double_producer	KO
1421	3137.201171875	4309.037109375	D1	1h	double_producer	KO
1422	1826.44152832031	2500.97998046875	D1	1h	double_producer	KO
1423	2215.53344726562	13905.501953125	D1	1h	double_producer	KO
1424	3537.45263671875	22015.009765625	D1	1h	double_producer	KO
1425	7125.63818359375	55306.80078125	D1	1h	double_producer	KO
1426	2077.2197265625	3389.83715820312	D1	1h	double_producer	KO
1427	1800.36889648438	7667.48974609375	D1	1h	double_producer	KO
1428	2008.29284667969	7093.52099609375	D1	1h	double_producer	KO
1429	2781.58056640625	1188.84155273438	D1	1h	double_producer	KO
1430	3343.50463867188	7996.01904296875	D1	1h	double_producer	KO
1431	2479.2373046875	29791.984375	D1	1h	double_producer	KO
1432	1892.40698242188	11331.6044921875	D1	1h	double_producer	KO
1433	2228.140625	10699.8115234375	D1	1h	double_producer	KO
1434	4308.935546875	15714.91015625	D1	1h	double_producer	KO
1435	1641.84814453125	1685.35620117188	D1	1h	double_producer	KO
1436	4027.01416015625	483.531311035156	D1	1h	double_producer	KO
1437	3683.51049804688	13674.8994140625	D1	1h	double_producer	KO
1438	3961.7978515625	2820.75952148438	D1	1h	double_producer	KO
1439	1985.76989746094	1576.4560546875	D1	1h	double_producer	KO
1440	1992.34716796875	921.098205566406	D1	1h	double_producer	KO
1441	2764.90112304688	12601.931640625	D1	1h	double_producer	KO
1442	3316.47607421875	2875.87719726562	D1	1h	double_producer	KO
1443	5484.89404296875	9401.6591796875	D1	1h	double_producer	KO
1444	2227.13745117188	698.710327148438	D1	1h	double_producer	KO
1445	5464.98388671875	4189.87255859375	D1	1h	double_producer	KO
1446	4658.04052734375	15877.5732421875	D1	1h	double_producer	KO
1447	2951.52270507812	8595.0732421875	D1	1h	double_producer	KO
1448	2246.65283203125	20907.6953125	D1	1h	double_producer	KO
1449	1678.85656738281	488.744964599609	D1	1h	double_producer	KO
1450	1599.673828125	5691.4365234375	D1	1h	double_producer	KO
1451	6472.62158203125	5411.984375	D1	1h	double_producer	KO
1452	2300.86596679688	11421.357421875	D1	1h	double_producer	KO
1453	4273.53515625	16445.93359375	D1	1h	double_producer	KO
1454	3837.60009765625	7197.0439453125	D1	1h	double_producer	KO
1455	1803.15905761719	4625.033203125	D1	1h	double_producer	KO
1456	2057.02001953125	5077.43798828125	D1	1h	double_producer	KO
1457	3393.80493164062	9925.75	D1	1h	double_producer	KO
1458	2536.52734375	11229.052734375	D1	1h	double_producer	KO
1459	3280.39086914062	15397.6806640625	D1	1h	double_producer	KO
1460	2765.13598632812	4645.67333984375	D1	1h	double_producer	KO
1461	2444.029296875	5076.45458984375	D1	1h	double_producer	KO
1462	2029.92810058594	1266.18432617188	D1	1h	double_producer	KO
1463	2096.38061523438	11199.6220703125	D1	1h	double_producer	KO
1464	1948.88366699219	5593.18798828125	D1	1h	double_producer	KO
1465	4543.19091796875	4294.0361328125	D1	1h	double_producer	KO
1466	1813.05895996094	7685.90771484375	D1	1h	double_producer	KO
1467	1923.50415039062	2399.6298828125	D1	1h	double_producer	KO
1468	5676.51708984375	12292.0361328125	D1	1h	double_producer	KO
1469	2113.041015625	27358.6640625	D1	1h	double_producer	KO
1470	2346.64721679688	1737.04089355469	D1	1h	double_producer	KO
1471	5371.58984375	5681.734375	D1	1h	double_producer	KO
1472	4785.25927734375	28444.357421875	D1	1h	double_producer	KO
1473	5003.7412109375	13456.6064453125	D1	1h	double_producer	KO
1474	3991.88623046875	9561.38671875	D1	1h	double_producer	KO
1475	2146.00390625	11896.765625	D1	1h	double_producer	KO
1476	2064.66796875	21646.806640625	D1	1h	double_producer	KO
1477	2618.84838867188	8591.0537109375	D1	1h	double_producer	KO
1478	3057.00903320312	21019.45703125	D1	1h	double_producer	KO
1479	1897.86010742188	5536.19091796875	D1	1h	double_producer	KO
1480	4949.62548828125	17234.689453125	D1	1h	double_producer	KO
1481	2079.17651367188	7151.19873046875	D1	1h	double_producer	KO
1482	2017.64538574219	7815.43896484375	D1	1h	double_producer	KO
1483	2643.5341796875	4625.95654296875	D1	1h	double_producer	KO
1484	1843.44506835938	1956.75390625	D1	1h	double_producer	KO
1485	8242.333984375	29676.72265625	D1	1h	double_producer	KO
1486	2712.68286132812	10023.5546875	D1	1h	double_producer	KO
1487	4837.076171875	53319.0234375	D1	1h	double_producer	KO
1488	4024.88061523438	7103.111328125	D1	1h	double_producer	KO
1489	2982.31396484375	11450.6435546875	D1	1h	double_producer	KO
1490	3422.7900390625	1512.26770019531	D1	1h	double_producer	KO
1491	3537.96484375	16451.568359375	D1	1h	double_producer	KO
1492	3062.53735351562	11248.3916015625	D1	1h	double_producer	KO
1493	2605.671875	676.544189453125	D1	1h	double_producer	KO
1494	3139.69360351562	15584.513671875	D1	1h	double_producer	KO
1495	3490.54345703125	3336.25366210938	D1	1h	double_producer	KO
1496	1820.27661132812	2353.6962890625	D1	1h	double_producer	KO
1497	2673.734375	9447.7001953125	D1	1h	double_producer	KO
1498	2267.12915039062	17196.6875	D1	1h	double_producer	KO
1499	2559.43188476562	13272.98828125	D1	1h	double_producer	KO
1500	2084.03955078125	26797.98828125	D1	1h	double_producer	KO
1501	1996.82824707031	12242.9296875	D1	1h	double_producer	KO
1502	2422.63720703125	17792.375	D1	1h	double_producer	KO
1503	3163.27294921875	1999.22839355469	D1	1h	double_producer	KO
1504	4342.779296875	19088.27734375	D1	1h	double_producer	KO
1505	4137.0771484375	506.374145507812	D1	1h	double_producer	KO
1506	2582.34594726562	22048.572265625	D1	1h	double_producer	KO
1507	1898.26208496094	666.970825195312	D1	1h	double_producer	KO
1508	3801.77197265625	3452.75439453125	D1	1h	double_producer	KO
1509	1596.77734375	3690.33129882812	D1	1h	double_producer	KO
1510	2249.6455078125	2930.46069335938	D1	1h	double_producer	KO
1511	5420.26708984375	33452.72265625	D1	1h	double_producer	KO
1512	1914.30590820312	6183.580078125	D1	1h	double_producer	KO
1513	2094.26733398438	4384.99755859375	D1	1h	double_producer	KO
1514	1741.49169921875	539.788513183594	D1	1h	double_producer	KO
1515	6984.23193359375	16472.72265625	D1	1h	double_producer	KO
1516	2778.88916015625	5063.66259765625	D1	1h	double_producer	KO
1517	2071.61791992188	8542.9248046875	D1	1h	double_producer	KO
1518	2695.10791015625	3372.66455078125	D1	1h	double_producer	KO
1519	3948.3896484375	11383.697265625	D1	1h	double_producer	KO
1520	2736.4697265625	10295.09375	D1	1h	double_producer	KO
1521	2228.30346679688	5506.44482421875	D1	1h	double_producer	KO
1522	2919.06176757812	2245.40600585938	D1	1h	double_producer	KO
1523	3527.63427734375	12528.689453125	D1	1h	double_producer	KO
1524	1728.74548339844	2380.91186523438	D1	1h	double_producer	KO
1525	2346.98657226562	9122.5224609375	D1	1h	double_producer	KO
1526	4052.47827148438	12781.5078125	D1	1h	double_producer	KO
1527	1826.962890625	7617.58837890625	D1	1h	double_producer	KO
1528	3033.28979492188	13017.1845703125	D1	1h	double_producer	KO
1529	1825.38171386719	8653.8837890625	D1	1h	double_producer	KO
1530	2377.5107421875	24909.341796875	D1	1h	double_producer	KO
1531	3337.58081054688	5255.86279296875	D1	1h	double_producer	KO
1532	2691.5478515625	3316.69580078125	D1	1h	double_producer	KO
1533	3625.29467773438	6054.82568359375	D1	1h	double_producer	KO
1534	5771.51123046875	10491.658203125	D1	1h	double_producer	KO
1535	1917.64501953125	2227.26806640625	D1	1h	double_producer	KO
1536	3716.90478515625	7704.228515625	D1	1h	double_producer	KO
1537	4316.69677734375	13082.73046875	D1	1h	double_producer	KO
1538	3047.7763671875	614.426818847656	D1	1h	double_producer	KO
1539	1625.91333007812	2195.83984375	D1	1h	double_producer	KO
1540	2121.10083007812	6411.5703125	D1	1h	double_producer	KO
1541	5698.12060546875	2174.20458984375	D1	1h	double_producer	KO
1542	3492.83935546875	13138.611328125	D1	1h	double_producer	KO
1543	2611.12670898438	12307.740234375	D1	1h	double_producer	KO
1544	2056.96459960938	479.684204101562	D1	1h	double_producer	KO
1545	3783.09936523438	14628.5869140625	D1	1h	double_producer	KO
1546	2812.02001953125	14952.1005859375	D1	1h	double_producer	KO
1547	2192.36010742188	5217.89404296875	D1	1h	double_producer	KO
1548	4498.1240234375	9334.81640625	D1	1h	double_producer	KO
1549	9245.232421875	14144.248046875	D1	1h	double_producer	KO
1550	3239.43798828125	5813.2353515625	D1	1h	double_producer	KO
1551	2046.34912109375	9660.01171875	D1	1h	double_producer	KO
1552	4706.54931640625	10172.5732421875	D1	1h	double_producer	KO
1553	1717.57897949219	13939.7607421875	D1	1h	double_producer	KO
1554	1815.30493164062	6000.48779296875	D1	1h	double_producer	KO
1555	2549.3583984375	13571.5966796875	D1	1h	double_producer	KO
1556	2012.11291503906	6401.52978515625	D1	1h	double_producer	KO
1557	2128.24340820312	5967.32080078125	D1	1h	double_producer	KO
1558	1710.30383300781	11926.2431640625	D1	1h	double_producer	KO
1559	2568.25439453125	3131.16040039062	D1	1h	double_producer	KO
1560	3176.9580078125	18705.388671875	D1	1h	double_producer	KO
1561	2126.09716796875	5808.3486328125	D1	1h	double_producer	KO
1562	2281.072265625	8550.9892578125	D1	1h	double_producer	KO
1563	4738.69384765625	26919.587890625	D1	1h	double_producer	KO
1564	4842.82275390625	1521.10852050781	D1	1h	double_producer	KO
1565	3889.85717773438	5027.1083984375	D1	1h	double_producer	KO
1566	4307.25048828125	7494.8251953125	D1	1h	double_producer	KO
1567	1923.6533203125	6138.4296875	D1	1h	double_producer	KO
1568	2320.80419921875	5141.30810546875	D1	1h	double_producer	KO
1569	1638.29284667969	9417.5810546875	D1	1h	double_producer	KO
1570	2250.06323242188	19373.6796875	D1	1h	double_producer	KO
1571	5945.5625	16295.94140625	D1	1h	double_producer	KO
1572	6176.93798828125	16144.7353515625	D1	1h	double_producer	KO
1573	2920.16528320312	8193.580078125	D1	1h	double_producer	KO
1574	1889.35998535156	19898.2578125	D1	1h	double_producer	KO
1575	2268.9443359375	1074.81677246094	D1	1h	double_producer	KO
1576	1870.23645019531	6824.1455078125	D1	1h	double_producer	KO
1577	2235.9384765625	8036.18115234375	D1	1h	double_producer	KO
1578	3011.03344726562	4986.5126953125	D1	1h	double_producer	KO
1579	3655.07568359375	13709.1044921875	D1	1h	double_producer	KO
1580	2589.71923828125	6747.564453125	D1	1h	double_producer	KO
1581	2008.95495605469	6781.09375	D1	1h	double_producer	KO
1582	2364.05078125	5181.40869140625	D1	1h	double_producer	KO
1583	3349.75390625	13707.0107421875	D1	1h	double_producer	KO
1584	2808.50439453125	3785.2587890625	D1	1h	double_producer	KO
1585	2313.29248046875	1962.83117675781	D1	1h	double_producer	KO
1586	3897.26782226562	10410.0361328125	D1	1h	double_producer	KO
1587	3994.26489257812	9277.7783203125	D1	1h	double_producer	KO
1588	1906.46472167969	4931.37646484375	D1	1h	double_producer	KO
1589	2688.7138671875	27119.412109375	D1	1h	double_producer	KO
1590	1783.11218261719	1577.24926757812	D1	1h	double_producer	KO
1591	2254.39306640625	888.65185546875	D1	1h	double_producer	KO
1592	3387.87841796875	8002.447265625	D1	1h	double_producer	KO
1593	2235.65161132812	3232.83056640625	D1	1h	double_producer	KO
1594	3608.66552734375	11661.083984375	D1	1h	double_producer	KO
1595	1716.08813476562	831.717407226562	D1	1h	double_producer	KO
1596	3010.5478515625	1531.15551757812	D1	1h	double_producer	KO
1597	2660.95971679688	8570.1171875	D1	1h	double_producer	KO
1598	1934.96423339844	3684.27124023438	D1	1h	double_producer	KO
1599	2145.35498046875	6133.55126953125	D1	1h	double_producer	KO
1600	2635.37084960938	16340.431640625	D1	1h	double_producer	KO
1601	1615.13330078125	2227.55297851562	D1	1h	double_producer	KO
1602	4469.423828125	8281.3203125	D1	1h	double_producer	KO
1603	1644.49682617188	13985.74609375	D1	1h	double_producer	KO
1604	3558.27661132812	9629.052734375	D1	1h	double_producer	KO
1605	2687.81567382812	4819.17041015625	D1	1h	double_producer	KO
1606	2084.37646484375	2438.54907226562	D1	1h	double_producer	KO
1607	4137.68115234375	24545.68359375	D1	1h	double_producer	KO
1608	1770.4658203125	757.954223632812	D1	1h	double_producer	KO
1609	4298.0224609375	15329.29296875	D1	1h	double_producer	KO
1610	3318.255859375	27736.109375	D1	1h	double_producer	KO
1611	1944.66748046875	567.392211914062	D1	1h	double_producer	KO
1612	2016.548828125	5058.275390625	D1	1h	double_producer	KO
1613	3018.16772460938	4951.77197265625	D1	1h	double_producer	KO
1614	1590.90856933594	7216.45166015625	D1	1h	double_producer	KO
1615	7556.1220703125	29580.501953125	D1	1h	double_producer	KO
1616	2702.51171875	5288.63623046875	D1	1h	double_producer	KO
1617	2665.109375	6792.013671875	D1	1h	double_producer	KO
1618	2753.66870117188	8643.306640625	D1	1h	double_producer	KO
1619	1652.64221191406	1986.95825195312	D1	1h	double_producer	KO
1620	2975.70849609375	3481.92895507812	D1	1h	double_producer	KO
1621	3226.99926757812	6752.70263671875	D1	1h	double_producer	KO
1622	3609.8037109375	9453.041015625	D1	1h	double_producer	KO
1623	4210.6484375	51683.390625	D1	1h	double_producer	KO
1624	4226.74609375	7752.79052734375	D1	1h	double_producer	KO
1625	5315.0771484375	5978.8525390625	D1	1h	double_producer	KO
1626	2013.71765136719	1387.79638671875	D1	1h	double_producer	KO
1627	1835.03198242188	3903.43725585938	D1	1h	double_producer	KO
1628	1887.98803710938	13223.513671875	D1	1h	double_producer	KO
1629	2473.40942382812	4361.3408203125	D1	1h	double_producer	KO
1630	6168.80322265625	17447.71484375	D1	1h	double_producer	KO
1631	1995.97302246094	952.1005859375	D1	1h	double_producer	KO
1632	2161.82177734375	2984.23022460938	D1	1h	double_producer	KO
1633	5682.36474609375	9597.7998046875	D1	1h	double_producer	KO
1634	2742.51611328125	1452.36352539062	D1	1h	double_producer	KO
1635	4118.3154296875	4834.76220703125	D1	1h	double_producer	KO
1636	2253.8515625	9722.4794921875	D1	1h	double_producer	KO
1637	4250.4541015625	23594.82421875	D1	1h	double_producer	KO
1638	4431.65576171875	15222.923828125	D1	1h	double_producer	KO
1639	2431.06372070312	7201.46923828125	D1	1h	double_producer	KO
1640	2773.69311523438	9259.33984375	D1	1h	double_producer	KO
1641	2658.05249023438	6427.14697265625	D1	1h	double_producer	KO
1642	2227.97680664062	13373.177734375	D1	1h	double_producer	KO
1643	2542.3642578125	11561.798828125	D1	1h	double_producer	KO
1644	2263.17065429688	2541.70874023438	D1	1h	double_producer	KO
1645	3572.82373046875	2626.83911132812	D1	1h	double_producer	KO
1646	8742.6513671875	36155.18359375	D1	1h	double_producer	KO
1647	1733.771484375	2227.85791015625	D1	1h	double_producer	KO
1648	3050.69677734375	21057.720703125	D1	1h	double_producer	KO
1649	1906.34448242188	1138.81591796875	D1	1h	double_producer	KO
1650	4583.27783203125	11723.20703125	D1	1h	double_producer	KO
1651	1667.86022949219	7800.814453125	D1	1h	double_producer	KO
1652	5167.025390625	20658.63671875	D1	1h	double_producer	KO
1653	2401.97729492188	8937.9951171875	D1	1h	double_producer	KO
1654	2716.05908203125	10020.2802734375	D1	1h	double_producer	KO
1655	3114.10205078125	15205.92578125	D1	1h	double_producer	KO
1656	6123.33935546875	10194.166015625	D1	1h	double_producer	KO
1657	2514.48291015625	11304.9990234375	D1	1h	double_producer	KO
1658	3566.84399414062	714.211059570312	D1	1h	double_producer	KO
1659	2218.52124023438	5758.5400390625	D1	1h	double_producer	KO
1660	2907.91845703125	28466.10546875	D1	1h	double_producer	KO
1661	2282.56127929688	7064.83935546875	D1	1h	double_producer	KO
1662	2744.01953125	9685.1494140625	D1	1h	double_producer	KO
1663	2425.75048828125	6127.759765625	D1	1h	double_producer	KO
1664	3626.28662109375	12133.6513671875	D1	1h	double_producer	KO
1665	1645.54553222656	2278.09423828125	D1	1h	double_producer	KO
1666	2000.09948730469	2803.23754882812	D1	1h	double_producer	KO
1667	3493.60034179688	16815.12109375	D1	1h	double_producer	KO
1668	2050.94921875	19625.74609375	D1	1h	double_producer	KO
1669	1726.40673828125	3256.740234375	D1	1h	double_producer	KO
1670	3721.67504882812	4673.86376953125	D1	1h	double_producer	KO
1671	1811.81640625	1849.42199707031	D1	1h	double_producer	KO
1672	1926.53063964844	2166.4091796875	D1	1h	double_producer	KO
1673	5354.25390625	21835.076171875	D1	1h	double_producer	KO
1674	1603.19067382812	26471.658203125	D1	1h	double_producer	KO
1675	2977.50561523438	10443.9306640625	D1	1h	double_producer	KO
1676	3180.92895507812	6341.2158203125	D1	1h	double_producer	KO
1677	2116.2431640625	18712.962890625	D1	1h	double_producer	KO
1678	3621.859375	15275.498046875	D1	1h	double_producer	KO
1679	3222.81567382812	22664.03125	D1	1h	double_producer	KO
1680	2308.2119140625	12892.5673828125	D1	1h	double_producer	KO
1681	2402.06469726562	2871.58276367188	D1	1h	double_producer	KO
1682	2998.88159179688	13141.806640625	D1	1h	double_producer	KO
1683	2821.24975585938	21123.654296875	D1	1h	double_producer	KO
1684	2120.26782226562	13731.3408203125	D1	1h	double_producer	KO
1685	3074.37915039062	9444.0419921875	D1	1h	double_producer	KO
1686	2836.85864257812	7020.060546875	D1	1h	double_producer	KO
1687	3163.13623046875	14592.6533203125	D1	1h	double_producer	KO
1688	2091.71142578125	2303.82397460938	D1	1h	double_producer	KO
1689	1764.41723632812	4079.98315429688	D1	1h	double_producer	KO
1690	3164.04248046875	2829.5478515625	D1	1h	double_producer	KO
1691	2167.15966796875	11362.0712890625	D1	1h	double_producer	KO
1692	2527.49682617188	2617.24877929688	D1	1h	double_producer	KO
1693	3008.92041015625	11445.962890625	D1	1h	double_producer	KO
1694	2821.8251953125	11046.7236328125	D1	1h	double_producer	KO
1695	2272.263671875	7288.12548828125	D1	1h	double_producer	KO
1696	3956.35107421875	18096.408203125	D1	1h	double_producer	KO
1697	4213.75732421875	1457.23205566406	D1	1h	double_producer	KO
1698	4140.3232421875	3818.13403320312	D1	1h	double_producer	KO
1699	3456.900390625	8132.38818359375	D1	1h	double_producer	KO
1700	2273.81982421875	3184.38793945312	D1	1h	double_producer	KO
1701	1616.67883300781	13524.3583984375	D1	1h	double_producer	KO
1702	2167.34643554688	1219.20336914062	D1	1h	double_producer	KO
1703	2233.46875	3057.30737304688	D1	1h	double_producer	KO
1704	4578.2080078125	14141.349609375	D1	1h	double_producer	KO
1705	2290.38525390625	2727.69116210938	D1	1h	double_producer	KO
1706	5009.5380859375	37081.75	D1	1h	double_producer	KO
1707	5731.5439453125	32755.57421875	D1	1h	double_producer	KO
1708	6007.37060546875	15144.818359375	D1	1h	double_producer	KO
1709	6464.986328125	30739.267578125	D1	1h	double_producer	KO
1710	2483.23095703125	2276.96166992188	D1	1h	double_producer	KO
1711	1887.64892578125	809.268310546875	D1	1h	double_producer	KO
1712	3513.83642578125	8387.12890625	D1	1h	double_producer	KO
1713	6435.04541015625	9686.75	D1	1h	double_producer	KO
1714	3244.60766601562	1058.62805175781	D1	1h	double_producer	KO
1715	3208.60205078125	11392.390625	D1	1h	double_producer	KO
1716	1924.31335449219	6330.54443359375	D1	1h	double_producer	KO
1717	4539.505859375	13276.2109375	D1	1h	double_producer	KO
1718	3147.10083007812	1308.77966308594	D1	1h	double_producer	KO
1719	1774.36828613281	1777.76184082031	D1	1h	double_producer	KO
1720	2127.76635742188	3626.2626953125	D1	1h	double_producer	KO
1721	1843.07263183594	7000.00390625	D1	1h	double_producer	KO
1722	2091.12622070312	1988.78845214844	D1	1h	double_producer	KO
1723	4164.27783203125	26043.458984375	D1	1h	double_producer	KO
1724	2116.59887695312	3099.28369140625	D1	1h	double_producer	KO
1725	6077.98583984375	6566.6572265625	D1	1h	double_producer	KO
1726	4383.017578125	17521.41015625	D1	1h	double_producer	KO
1727	5139.96875	16072.033203125	D1	1h	double_producer	KO
1728	2166.4892578125	7067.62548828125	D1	1h	double_producer	KO
1729	2510.71069335938	8807.0166015625	D1	1h	double_producer	KO
1730	3649.1181640625	14432.537109375	D1	1h	double_producer	KO
1731	3300.58081054688	4554.5888671875	D1	1h	double_producer	KO
1732	1981.53466796875	539.164428710938	D1	1h	double_producer	KO
1733	3189.15356445312	9425.275390625	D1	1h	double_producer	KO
1734	7037.560546875	30627.306640625	D1	1h	double_producer	KO
1735	2197.60522460938	21235.7421875	D1	1h	double_producer	KO
1736	1927.19213867188	11887.7314453125	D1	1h	double_producer	KO
1737	1755.28125	17597.126953125	D1	1h	double_producer	KO
1738	3539.07080078125	1756.2998046875	D1	1h	double_producer	KO
1739	2284.4248046875	25247.31640625	D1	1h	double_producer	KO
1740	5397.015625	18659.869140625	D1	1h	double_producer	KO
1741	3122.466796875	4987.5322265625	D1	1h	double_producer	KO
1742	2306.97119140625	2867.12939453125	D1	1h	double_producer	KO
1743	1867.97973632812	4347.00244140625	D1	1h	double_producer	KO
1744	1793.08837890625	6627.17041015625	D1	1h	double_producer	KO
1745	1851.45629882812	1398.64770507812	D1	1h	double_producer	KO
1746	2966.080078125	6559.83544921875	D1	1h	double_producer	KO
1747	2592.8408203125	2714.67993164062	D1	1h	double_producer	KO
1748	2481.59765625	4271.9658203125	D1	1h	double_producer	KO
1749	1594.44470214844	6149.14990234375	D1	1h	double_producer	KO
1750	1882.19250488281	22315.94140625	D1	1h	double_producer	KO
1751	1756.6787109375	514.902587890625	D1	1h	double_producer	KO
1752	2119.27026367188	31549.875	D1	1h	double_producer	KO
1753	3350.27465820312	18103.755859375	D1	1h	double_producer	KO
1754	2895.458984375	5189.52587890625	D1	1h	double_producer	KO
1755	2221.97924804688	5427.20263671875	D1	1h	double_producer	KO
1756	6566.796875	9441.1181640625	D1	1h	double_producer	KO
1757	7323.58154296875	2984.30615234375	D1	1h	double_producer	KO
1758	3846.640625	7165.28662109375	D1	1h	double_producer	KO
1759	1601.4931640625	4787.49365234375	D1	1h	double_producer	KO
1760	2420.01684570312	7382.45751953125	D1	1h	double_producer	KO
1761	3221.02563476562	7851.5	D1	1h	double_producer	KO
1762	3008.81518554688	21836.9140625	D1	1h	double_producer	KO
1763	3955.10375976562	10689.02734375	D1	1h	double_producer	KO
1764	6369.80810546875	16145.1201171875	D1	1h	double_producer	KO
1765	9037.4658203125	30841.53125	D1	1h	double_producer	KO
1766	5548.9658203125	1999.767578125	D1	1h	double_producer	KO
1767	2944.67602539062	27379.412109375	D1	1h	double_producer	KO
1768	2613.27783203125	5000.39794921875	D1	1h	double_producer	KO
1769	2831.34643554688	8062.30029296875	D1	1h	double_producer	KO
1770	1783.80346679688	10428.49609375	D1	1h	double_producer	KO
1771	1928.68395996094	7316.71337890625	D1	1h	double_producer	KO
1772	3865.02075195312	5253.6904296875	D1	1h	double_producer	KO
1773	2800.18725585938	5208.6708984375	D1	1h	double_producer	KO
1774	4211.736328125	7034.36572265625	D1	1h	double_producer	KO
1775	2301.64428710938	7809.04736328125	D1	1h	double_producer	KO
1776	3083.193359375	2568.52075195312	D1	1h	double_producer	KO
1777	3809.2255859375	12979.8095703125	D1	1h	double_producer	KO
1778	2076.45947265625	7142.4931640625	D1	1h	double_producer	KO
1779	2372.6494140625	2093.39282226562	D1	1h	double_producer	KO
1780	2111.82641601562	9334.6591796875	D1	1h	double_producer	KO
1781	5739.51416015625	5045.26025390625	D1	1h	double_producer	KO
1782	4474.9091796875	12345.517578125	D1	1h	double_producer	KO
1783	3704.23217773438	17511.693359375	D1	1h	double_producer	KO
1784	2098.51171875	571.667114257812	D1	1h	double_producer	KO
1785	1900.52941894531	5638.3994140625	D1	1h	double_producer	KO
1786	2195.69555664062	10179.7138671875	D1	1h	double_producer	KO
1787	2524.55004882812	9555.6513671875	D1	1h	double_producer	KO
1788	1634.82592773438	1505.57373046875	D1	1h	double_producer	KO
1789	3551.99438476562	6240.5419921875	D1	1h	double_producer	KO
1790	2879.35961914062	19415.201171875	D1	1h	double_producer	KO
1791	3212.82446289062	9635.861328125	D1	1h	double_producer	KO
1792	5547.50537109375	12217.740234375	D1	1h	double_producer	KO
1793	3804.43481445312	795.742309570312	D1	1h	double_producer	KO
1794	4157.13623046875	16886.064453125	D1	1h	double_producer	KO
1795	2367.76049804688	5675.841796875	D1	1h	double_producer	KO
1796	1692.48657226562	835.167907714844	D1	1h	double_producer	KO
1797	2128.6279296875	2073.658203125	D1	1h	double_producer	KO
1798	1793.94519042969	706.840209960938	D1	1h	double_producer	KO
1799	4244.0498046875	10845.3740234375	D1	1h	double_producer	KO
1800	2161.48754882812	6303.57568359375	D1	1h	double_producer	KO
1801	4964.96484375	37618.66015625	D1	1h	double_producer	KO
1802	2384.84545898438	12316.400390625	D1	1h	double_producer	KO
1803	6229.41015625	3586.52368164062	D1	1h	double_producer	KO
1804	3736.4873046875	14769.7236328125	D1	1h	double_producer	KO
1805	4976.53173828125	25607.833984375	D1	1h	double_producer	KO
1806	2838.85107421875	4341.10400390625	D1	1h	double_producer	KO
1807	4245.8115234375	62689.671875	D1	1h	double_producer	KO
1808	2540.38549804688	29732.396484375	D1	1h	double_producer	KO
1809	1765.94641113281	4098.2724609375	D1	1h	double_producer	KO
1810	3830.9931640625	2721.41479492188	D1	1h	double_producer	KO
1811	1806.26635742188	3463.501953125	D1	1h	double_producer	KO
1812	3031.7392578125	7266.37646484375	D1	1h	double_producer	KO
1813	3287.31225585938	9308.6533203125	D1	1h	double_producer	KO
1814	4734.591796875	48167.19140625	D1	1h	double_producer	KO
1815	2865.19262695312	9478.423828125	D1	1h	double_producer	KO
1816	4927.859375	6273.2275390625	D1	1h	double_producer	KO
1817	1890.90576171875	2714.26416015625	D1	1h	double_producer	KO
1818	1735.93957519531	1242.11682128906	D1	1h	double_producer	KO
1819	2145.060546875	3659.92895507812	D1	1h	double_producer	KO
1820	4646.83837890625	5431.783203125	D1	1h	double_producer	KO
1821	2748.49633789062	10517.970703125	D1	1h	double_producer	KO
1822	2722.07080078125	5625.60302734375	D1	1h	double_producer	KO
1823	2392.69970703125	4648.494140625	D1	1h	double_producer	KO
1824	4491.9140625	40965.67578125	D1	1h	double_producer	KO
1825	2862.46801757812	5786.85595703125	D1	1h	double_producer	KO
1826	3655.107421875	3068.81591796875	D1	1h	double_producer	KO
1827	3024.48559570312	6400.5673828125	D1	1h	double_producer	KO
1828	2158.08203125	6000.4716796875	D1	1h	double_producer	KO
1829	2556.41674804688	10299.525390625	D1	1h	double_producer	KO
1830	2138.78979492188	3257.87548828125	D1	1h	double_producer	KO
1831	2614.9501953125	8422.5244140625	D1	1h	double_producer	KO
1832	2226.02685546875	8062.11181640625	D1	1h	double_producer	KO
1833	3202.50415039062	5602.8349609375	D1	1h	double_producer	KO
1834	6805.0078125	28445.79296875	D1	1h	double_producer	KO
1835	2118.91088867188	6285.56689453125	D1	1h	double_producer	KO
1836	1760.65563964844	9489.146484375	D1	1h	double_producer	KO
1837	1842.720703125	3301.77197265625	D1	1h	double_producer	KO
1838	6646.81298828125	9988.5693359375	D1	1h	double_producer	KO
1839	1727.11596679688	7759.61767578125	D1	1h	double_producer	KO
1840	3463.7080078125	14128.310546875	D1	1h	double_producer	KO
1841	3532.75830078125	594.191162109375	D1	1h	double_producer	KO
1842	1864.35461425781	7388.42626953125	D1	1h	double_producer	KO
1843	4191.48681640625	15837.169921875	D1	1h	double_producer	KO
1844	2409.17260742188	10859.529296875	D1	1h	double_producer	KO
1845	3909.93432617188	30932.4140625	D1	1h	double_producer	KO
1846	2345.0068359375	3997.55151367188	D1	1h	double_producer	KO
1847	2912.5390625	7090.294921875	D1	1h	double_producer	KO
1848	2708.5361328125	12761.171875	D1	1h	double_producer	KO
1849	6143.50537109375	5284.3359375	D1	1h	double_producer	KO
1850	2156.61328125	917.450073242188	D1	1h	double_producer	KO
1851	1665.73229980469	3593.6455078125	D1	1h	double_producer	KO
1852	2231.66235351562	4222.55029296875	D1	1h	double_producer	KO
1853	2334.39599609375	8976.0478515625	D1	1h	double_producer	KO
1854	2585.94482421875	7934.5693359375	D1	1h	double_producer	KO
1855	1713.94067382812	11246.8740234375	D1	1h	double_producer	KO
1856	1596.72485351562	12402.2578125	D1	1h	double_producer	KO
1857	5302.408203125	23803.01171875	D1	1h	double_producer	KO
1858	6757.755859375	8623.1640625	D1	1h	double_producer	KO
1859	5905.26318359375	18571.466796875	D1	1h	double_producer	KO
1860	3548.15234375	19863.1484375	D1	1h	double_producer	KO
1861	3173.57690429688	1270.41687011719	D1	1h	double_producer	KO
1862	2546.41674804688	44020.90234375	D1	1h	double_producer	KO
1863	5430.29296875	21041.708984375	D1	1h	double_producer	KO
1864	1601.10778808594	1996.09948730469	D1	1h	double_producer	KO
1865	1889.54284667969	2482.78100585938	D1	1h	double_producer	KO
1866	2103.79125976562	1712.13781738281	D1	1h	double_producer	KO
1867	7041.82861328125	16691.576171875	D1	1h	double_producer	KO
1868	2061.20458984375	11477.666015625	D1	1h	double_producer	KO
1869	3610.587890625	8792.1416015625	D1	1h	double_producer	KO
1870	2438.86547851562	4416.9453125	D1	1h	double_producer	KO
1871	1721.07531738281	16276.984375	D1	1h	double_producer	KO
1872	2612.720703125	15709.6025390625	D1	1h	double_producer	KO
1873	2438.72436523438	24188.46875	D1	1h	double_producer	KO
1874	2085.17309570312	14185.2509765625	D1	1h	double_producer	KO
1875	2556.34936523438	10096.84765625	D1	1h	double_producer	KO
1876	3468.7841796875	21250.431640625	D1	1h	double_producer	KO
1877	2185.47583007812	11683.6357421875	D1	1h	double_producer	KO
1878	2211.04077148438	2225.89526367188	D1	1h	double_producer	KO
1879	2735.22314453125	11840.4765625	D1	1h	double_producer	KO
1880	1787.61572265625	16255.0830078125	D1	1h	double_producer	KO
1881	2981.24340820312	22922.482421875	D1	1h	double_producer	KO
1882	1980.01611328125	34712.53125	D1	1h	double_producer	KO
1883	2639.11669921875	5497.42626953125	D1	1h	double_producer	KO
1884	1876.47314453125	1568.16882324219	D1	1h	double_producer	KO
1885	2003.35998535156	710.881225585938	D1	1h	double_producer	KO
1886	4758.31787109375	24219.126953125	D1	1h	double_producer	KO
1887	4244.19580078125	17849.251953125	D1	1h	double_producer	KO
1888	2048.76953125	12572.4912109375	D1	1h	double_producer	KO
1889	2036.27941894531	13978.236328125	D1	1h	double_producer	KO
1890	2757.18701171875	606.5927734375	D1	1h	double_producer	KO
1891	3703.03198242188	6589.9873046875	D1	1h	double_producer	KO
1892	1759.89282226562	23936.0859375	D1	1h	double_producer	KO
1893	8738.3369140625	14514.07421875	D1	1h	double_producer	KO
1894	3168.53955078125	3850.38623046875	D1	1h	double_producer	KO
1895	2977.08251953125	23802.673828125	D1	1h	double_producer	KO
1896	3014.0751953125	15288.1630859375	D1	1h	double_producer	KO
1897	1926.86950683594	4583.08251953125	D1	1h	double_producer	KO
1898	3011.28442382812	7804.71337890625	D1	1h	double_producer	KO
1899	3137.8154296875	7414.85400390625	D1	1h	double_producer	KO
1900	2945.318359375	21694.20703125	D1	1h	double_producer	KO
1901	2476.96044921875	2030.810546875	D1	1h	double_producer	KO
1902	5017.49853515625	9685.21484375	D1	1h	double_producer	KO
1903	3852.07690429688	31498.203125	D1	1h	double_producer	KO
1904	3209.12548828125	16952.69140625	D1	1h	double_producer	KO
1905	6414.49951171875	19424.9765625	D1	1h	double_producer	KO
1906	2947.52319335938	4018.14990234375	D1	1h	double_producer	KO
1907	1902.12561035156	2366.58569335938	D1	1h	double_producer	KO
1908	1776.37829589844	9081.0498046875	D1	1h	double_producer	KO
1909	2260.13061523438	7938.36865234375	D1	1h	double_producer	KO
1910	1663.45263671875	14311.25390625	D1	1h	double_producer	KO
1911	2498.30200195312	11984.8212890625	D1	1h	double_producer	KO
1912	2192.27490234375	674.19482421875	D1	1h	double_producer	KO
1913	2235.13452148438	2724.0595703125	D1	1h	double_producer	KO
1914	1884.306640625	9915.09765625	D1	1h	double_producer	KO
1915	2090.50439453125	1128.9423828125	D1	1h	double_producer	KO
1916	1864.03393554688	6408.44775390625	D1	1h	double_producer	KO
1917	3056.2841796875	5238.052734375	D1	1h	double_producer	KO
1918	1688.22912597656	4891.25390625	D1	1h	double_producer	KO
1919	2137.2783203125	22919.318359375	D1	1h	double_producer	KO
1920	2065.34887695312	12185.083984375	D1	1h	double_producer	KO
1921	3065.06884765625	20919.6796875	D1	1h	double_producer	KO
1922	4057.3349609375	24099.978515625	D1	1h	double_producer	KO
1923	2696.06713867188	588.564025878906	D1	1h	double_producer	KO
1924	2423.38061523438	528.657043457031	D1	1h	double_producer	KO
1925	1861.97619628906	4731.55029296875	D1	1h	double_producer	KO
1926	1658.03588867188	12238.1494140625	D1	1h	double_producer	KO
1927	2983.35668945312	12357.9794921875	D1	1h	double_producer	KO
1928	2303.38500976562	1556.05676269531	D1	1h	double_producer	KO
1929	2782.21704101562	32830.890625	D1	1h	double_producer	KO
1930	2862.77172851562	17224.013671875	D1	1h	double_producer	KO
1931	2609.23315429688	4777.20703125	D1	1h	double_producer	KO
1932	4389.64111328125	15656.61328125	D1	1h	double_producer	KO
1933	2238.65698242188	30368.173828125	D1	1h	double_producer	KO
1934	1820.978515625	7722.27197265625	D1	1h	double_producer	KO
1935	3332.57568359375	1287.9140625	D1	1h	double_producer	KO
1936	2063.36669921875	30920.595703125	D1	1h	double_producer	KO
1937	2987.98486328125	1590.76220703125	D1	1h	double_producer	KO
1938	2493.07202148438	4377.3076171875	D1	1h	double_producer	KO
1939	2623.802734375	7468.00537109375	D1	1h	double_producer	KO
1940	3391.16430664062	14954.5673828125	D1	1h	double_producer	KO
1941	1810.67175292969	12472.0654296875	D1	1h	double_producer	KO
1942	4126.29345703125	10560.408203125	D1	1h	double_producer	KO
1943	1670.25402832031	889.008605957031	D1	1h	double_producer	KO
1944	7543.11181640625	11514.6767578125	D1	1h	double_producer	KO
1945	2507.13305664062	7410.224609375	D1	1h	double_producer	KO
1946	2039.68395996094	3203.73901367188	D1	1h	double_producer	KO
1947	2326.35864257812	11567.796875	D1	1h	double_producer	KO
1948	3427.54956054688	4112.79541015625	D1	1h	double_producer	KO
1949	2482.5126953125	4160.90625	D1	1h	double_producer	KO
1950	7307.64306640625	34388.3046875	D1	1h	double_producer	KO
1951	2196.62060546875	4233.80322265625	D1	1h	double_producer	KO
1952	2529.66430664062	7536.6826171875	D1	1h	double_producer	KO
1953	3737.26049804688	2408.84985351562	D1	1h	double_producer	KO
1954	4586.76123046875	11746.6181640625	D1	1h	double_producer	KO
1955	3883.515625	2766.70825195312	D1	1h	double_producer	KO
1956	3160.00024414062	11463.2802734375	D1	1h	double_producer	KO
1957	3420.60302734375	15752.1328125	D1	1h	double_producer	KO
1958	4368.56494140625	14411.119140625	D1	1h	double_producer	KO
1959	2071.25268554688	3407.06030273438	D1	1h	double_producer	KO
1960	2315.74853515625	5024.16748046875	D1	1h	double_producer	KO
1961	5242.60791015625	9526.8212890625	D1	1h	double_producer	KO
1962	3559.89624023438	15329.7548828125	D1	1h	double_producer	KO
1963	1732.94360351562	5705.9169921875	D1	1h	double_producer	KO
1964	1746.90771484375	4665.392578125	D1	1h	double_producer	KO
1965	1628.45458984375	5552.27294921875	D1	1h	double_producer	KO
1966	2297.43872070312	11914.6923828125	D1	1h	double_producer	KO
1967	2128.50805664062	2733.80590820312	D1	1h	double_producer	KO
1968	2381.123046875	6543.76708984375	D1	1h	double_producer	KO
1969	3788.4794921875	17993.396484375	D1	1h	double_producer	KO
1970	4176.7998046875	8284.412109375	D1	1h	double_producer	KO
1971	1752.19165039062	4304.75634765625	D1	1h	double_producer	KO
1972	2192.45678710938	2006.01403808594	D1	1h	double_producer	KO
1973	2264.44067382812	5828.365234375	D1	1h	double_producer	KO
1974	1975.87121582031	4972.4111328125	D1	1h	double_producer	KO
1975	1786.65258789062	2321.4072265625	D1	1h	double_producer	KO
1976	2032.14282226562	13749.4453125	D1	1h	double_producer	KO
1977	2194.95825195312	2645.99096679688	D1	1h	double_producer	KO
1978	1896.29052734375	629.155395507812	D1	1h	double_producer	KO
1979	2161.26586914062	19586.09765625	D1	1h	double_producer	KO
1980	2800.62353515625	3705.25610351562	D1	1h	double_producer	KO
1981	3743.89526367188	4502.2890625	D1	1h	double_producer	KO
1982	2025.671875	4301.82373046875	D1	1h	double_producer	KO
1983	5740.23828125	22387.5625	D1	1h	double_producer	KO
1984	3257.35473632812	28418.3046875	D1	1h	double_producer	KO
1985	3045.28247070312	10918.796875	D1	1h	double_producer	KO
1986	3976.96655273438	11465.326171875	D1	1h	double_producer	KO
1987	4107.25390625	15268.6376953125	D1	1h	double_producer	KO
1988	1798.45874023438	4076.88940429688	D1	1h	double_producer	KO
1989	2166.2099609375	7663.50390625	D1	1h	double_producer	KO
1990	2749.66821289062	13596.3154296875	D1	1h	double_producer	KO
1991	3313.34033203125	10127.923828125	D1	1h	double_producer	KO
1992	3447.1005859375	4547.380859375	D1	1h	double_producer	KO
1993	3000.50903320312	7403.40283203125	D1	1h	double_producer	KO
1994	3639.90307617188	33510.2890625	D1	1h	double_producer	KO
1995	6706.06005859375	43734.58984375	D1	1h	double_producer	KO
1996	3065.64721679688	2489.21704101562	D1	1h	double_producer	KO
1997	3192.7607421875	11140.2470703125	D1	1h	double_producer	KO
1998	2166.88989257812	2210.55346679688	D1	1h	double_producer	KO
1999	3236.99291992188	9518.91015625	D1	1h	double_producer	KO
[truncated: 46,477 more rows]
