# Supplementary material for: Single-molecule imaging of transcription dynamics, RNA localization and fate in human T cells
Source: EMBO J. 2025 Oct 14;44(22):6732–49. doi: 10.1038/s44318-025-00592-0 (PMC12624010; doi:10.1038/s44318-025-00592-0)
Supplement: Supplementary file 9 — Source data Fig. 4 [file 44318_2025_592_MOESM9_ESM.zip › Figure_4/4A-B/HuRKO_FACS_TNF_Control.csv]

	IFNG	TNF	Donor	timepoint	quadrant	condition
1	879.811462402344	911.161315917969	D1	0h	TNF_single_producer	Control
2	998.9833984375	492.678863525391	D1	0h	TNF_single_producer	Control
3	1353.42932128906	475.311889648438	D1	0h	TNF_single_producer	Control
4	749.507873535156	507.48681640625	D1	0h	TNF_single_producer	Control
5	686.703308105469	1678.49377441406	D1	0h	TNF_single_producer	Control
6	747.724792480469	2268.32275390625	D1	0h	TNF_single_producer	Control
7	1345.37744140625	561.444396972656	D1	0h	TNF_single_producer	Control
8	1538.41491699219	504.352355957031	D1	0h	TNF_single_producer	Control
9	994.65234375	1298.86853027344	D1	0h	TNF_single_producer	Control
10	561.007690429688	576.371337890625	D1	0h	TNF_single_producer	Control
11	992.446594238281	1524.00817871094	D1	0h	TNF_single_producer	Control
12	833.846130371094	1522.78576660156	D1	0h	TNF_single_producer	Control
13	916.362182617188	5399.01904296875	D1	0h	TNF_single_producer	Control
14	896.835693359375	602.857849121094	D1	0h	TNF_single_producer	Control
15	880.331481933594	2619.46850585938	D1	1h	TNF_single_producer	Control
16	701.996948242188	1092.19006347656	D1	1h	TNF_single_producer	Control
17	857.970336914062	502.615875244141	D1	1h	TNF_single_producer	Control
18	581.920227050781	1031.79638671875	D1	1h	TNF_single_producer	Control
19	428.392333984375	479.933258056641	D1	1h	TNF_single_producer	Control
20	1498.66162109375	9019.1298828125	D1	1h	TNF_single_producer	Control
21	734.083312988281	4708.583984375	D1	1h	TNF_single_producer	Control
22	1291.80419921875	3498.8115234375	D1	1h	TNF_single_producer	Control
23	841.228820800781	7067.4580078125	D1	1h	TNF_single_producer	Control
24	838.441162109375	5128.55859375	D1	1h	TNF_single_producer	Control
25	1295.12707519531	2918.25048828125	D1	1h	TNF_single_producer	Control
26	757.7431640625	10730.3857421875	D1	1h	TNF_single_producer	Control
27	1244.76257324219	5333.84521484375	D1	1h	TNF_single_producer	Control
28	669.071105957031	1544.32751464844	D1	1h	TNF_single_producer	Control
29	804.06689453125	541.515258789062	D1	1h	TNF_single_producer	Control
30	1092.08264160156	4172.52685546875	D1	1h	TNF_single_producer	Control
31	475.915374755859	1189.97717285156	D1	1h	TNF_single_producer	Control
32	728.492553710938	11011.6044921875	D1	1h	TNF_single_producer	Control
33	737.55322265625	3354.48901367188	D1	1h	TNF_single_producer	Control
34	984.375610351562	2778.1162109375	D1	1h	TNF_single_producer	Control
35	900.537414550781	7639.80859375	D1	1h	TNF_single_producer	Control
36	1299.01318359375	2681.111328125	D1	1h	TNF_single_producer	Control
37	1025.01721191406	4359.41796875	D1	1h	TNF_single_producer	Control
38	865.118469238281	4965.9794921875	D1	1h	TNF_single_producer	Control
39	1518.42724609375	13599.3857421875	D1	1h	TNF_single_producer	Control
40	1022.93463134766	1271.36926269531	D1	1h	TNF_single_producer	Control
41	954.485473632812	2131.0859375	D1	1h	TNF_single_producer	Control
42	874.611999511719	570.829345703125	D1	1h	TNF_single_producer	Control
43	1308.81213378906	11631.0927734375	D1	1h	TNF_single_producer	Control
44	681.690185546875	784.817260742188	D1	1h	TNF_single_producer	Control
45	862.068786621094	871.107482910156	D1	1h	TNF_single_producer	Control
46	1144.09436035156	2195.61010742188	D1	1h	TNF_single_producer	Control
47	1200.4697265625	24034.05859375	D1	1h	TNF_single_producer	Control
48	1013.62133789062	2041.83898925781	D1	1h	TNF_single_producer	Control
49	1276.2236328125	1562.09704589844	D1	1h	TNF_single_producer	Control
50	355.431915283203	1159.63305664062	D1	1h	TNF_single_producer	Control
51	721.800048828125	1272.23486328125	D1	1h	TNF_single_producer	Control
52	1115.65832519531	1713.77416992188	D1	1h	TNF_single_producer	Control
53	1306.673828125	620.845336914062	D1	1h	TNF_single_producer	Control
54	1404.630859375	2128.98022460938	D1	1h	TNF_single_producer	Control
55	987.841552734375	1520.87524414062	D1	1h	TNF_single_producer	Control
56	963.042419433594	3972.27905273438	D1	1h	TNF_single_producer	Control
57	1220.16345214844	3856.63916015625	D1	1h	TNF_single_producer	Control
58	1004.99859619141	11687.712890625	D1	1h	TNF_single_producer	Control
59	1080.87915039062	2428.58642578125	D1	1h	TNF_single_producer	Control
60	1041.53527832031	19178.828125	D1	1h	TNF_single_producer	Control
61	841.947631835938	1390.74206542969	D1	1h	TNF_single_producer	Control
62	1151.09631347656	25939.392578125	D1	1h	TNF_single_producer	Control
63	1129.59375	2659.32080078125	D1	1h	TNF_single_producer	Control
64	1302.70031738281	3143.89453125	D1	1h	TNF_single_producer	Control
65	1370.9052734375	31665.92578125	D1	1h	TNF_single_producer	Control
66	1367.99267578125	1715.32067871094	D1	1h	TNF_single_producer	Control
67	974.969970703125	10768.298828125	D1	1h	TNF_single_producer	Control
68	1510.5576171875	2631.27734375	D1	1h	TNF_single_producer	Control
69	1498.39562988281	6767.94580078125	D1	1h	TNF_single_producer	Control
70	758.414001464844	2350.8525390625	D1	1h	TNF_single_producer	Control
71	614.381225585938	3080.39819335938	D1	1h	TNF_single_producer	Control
72	1078.58703613281	7567.8212890625	D1	1h	TNF_single_producer	Control
73	1078.20166015625	11101.44921875	D1	1h	TNF_single_producer	Control
74	1400.97888183594	5823.892578125	D1	1h	TNF_single_producer	Control
75	706.347961425781	1734.220703125	D1	1h	TNF_single_producer	Control
76	671.010559082031	1720.52258300781	D1	1h	TNF_single_producer	Control
77	1095.52856445312	1743.0986328125	D1	1h	TNF_single_producer	Control
78	547.27783203125	764.447265625	D1	1h	TNF_single_producer	Control
79	984.672790527344	5863.21728515625	D1	1h	TNF_single_producer	Control
80	797.470886230469	5473.2978515625	D1	1h	TNF_single_producer	Control
81	1087.73071289062	42609.19140625	D1	1h	TNF_single_producer	Control
82	1046.69396972656	1668.36596679688	D1	1h	TNF_single_producer	Control
83	722.671691894531	7819.0595703125	D1	1h	TNF_single_producer	Control
84	927.619873046875	4167.63916015625	D1	1h	TNF_single_producer	Control
85	845.068542480469	910.624206542969	D1	1h	TNF_single_producer	Control
86	1291.28515625	3806.60424804688	D1	1h	TNF_single_producer	Control
87	1578.35595703125	4122.072265625	D1	1h	TNF_single_producer	Control
88	935.544494628906	14908.7529296875	D1	1h	TNF_single_producer	Control
89	1056.03662109375	1360.12414550781	D1	1h	TNF_single_producer	Control
90	827.228576660156	8043.203125	D1	1h	TNF_single_producer	Control
91	1389.21655273438	3063.48461914062	D1	1h	TNF_single_producer	Control
92	1356.65600585938	2782.46997070312	D1	1h	TNF_single_producer	Control
93	793.679382324219	1190.75317382812	D1	1h	TNF_single_producer	Control
94	1475.02648925781	7049.00537109375	D1	1h	TNF_single_producer	Control
95	664.357604980469	10372.33203125	D1	1h	TNF_single_producer	Control
96	657.010009765625	823.5908203125	D1	1h	TNF_single_producer	Control
97	901.434875488281	5612.00830078125	D1	1h	TNF_single_producer	Control
98	1443.23022460938	4646.84326171875	D1	1h	TNF_single_producer	Control
99	770.645874023438	2100.86572265625	D1	1h	TNF_single_producer	Control
100	1106.48693847656	4196.1767578125	D1	1h	TNF_single_producer	Control
101	611.104125976562	608.749694824219	D1	1h	TNF_single_producer	Control
102	1179.4609375	2323.51489257812	D1	1h	TNF_single_producer	Control
103	944.662170410156	603.13037109375	D1	1h	TNF_single_producer	Control
104	576.771911621094	2450.78491210938	D1	1h	TNF_single_producer	Control
105	1412.72131347656	12872.9453125	D1	1h	TNF_single_producer	Control
106	1375.26318359375	1761.5400390625	D1	1h	TNF_single_producer	Control
107	1168.85363769531	8969.732421875	D1	1h	TNF_single_producer	Control
108	663.472534179688	725.866271972656	D1	1h	TNF_single_producer	Control
109	612.69091796875	746.864013671875	D1	1h	TNF_single_producer	Control
110	1277.63757324219	1927.333984375	D1	1h	TNF_single_producer	Control
111	1067.61047363281	1961.78991699219	D1	1h	TNF_single_producer	Control
112	997.744689941406	3164.84399414062	D1	1h	TNF_single_producer	Control
113	557.1982421875	3223.61791992188	D1	1h	TNF_single_producer	Control
114	1459.38842773438	4223.62158203125	D1	1h	TNF_single_producer	Control
115	872.669982910156	10200.7861328125	D1	1h	TNF_single_producer	Control
116	437.187225341797	609.24951171875	D1	1h	TNF_single_producer	Control
117	1411.53588867188	4360.5537109375	D1	1h	TNF_single_producer	Control
118	1063.94262695312	583.005004882812	D1	1h	TNF_single_producer	Control
119	964.803771972656	2431.82080078125	D1	1h	TNF_single_producer	Control
120	710.593811035156	2469.33032226562	D1	1h	TNF_single_producer	Control
121	695.171264648438	849.045166015625	D1	1h	TNF_single_producer	Control
122	1506.05822753906	1922.86254882812	D1	1h	TNF_single_producer	Control
123	818.350158691406	19180.435546875	D1	1h	TNF_single_producer	Control
124	1451.25378417969	7638.89111328125	D1	1h	TNF_single_producer	Control
125	831.17431640625	616.918701171875	D1	1h	TNF_single_producer	Control
126	1125.39855957031	1842.08386230469	D1	1h	TNF_single_producer	Control
127	1324.44799804688	3559.16430664062	D1	1h	TNF_single_producer	Control
128	686.29931640625	2719.47241210938	D1	1h	TNF_single_producer	Control
129	1300.51782226562	12653.87890625	D1	1h	TNF_single_producer	Control
130	819.131408691406	793.155822753906	D1	1h	TNF_single_producer	Control
131	661.632507324219	9957.2138671875	D1	1h	TNF_single_producer	Control
132	1370.65234375	2035.53039550781	D1	1h	TNF_single_producer	Control
133	1188.66247558594	1227.32922363281	D1	1h	TNF_single_producer	Control
134	1498.39184570312	15398.126953125	D1	1h	TNF_single_producer	Control
135	639.838745117188	856.895751953125	D1	1h	TNF_single_producer	Control
136	1253.53002929688	831.876342773438	D1	1h	TNF_single_producer	Control
137	1044.86877441406	713.166076660156	D1	1h	TNF_single_producer	Control
138	548.340759277344	18613.015625	D1	1h	TNF_single_producer	Control
139	1503.04663085938	8994.2080078125	D1	1h	TNF_single_producer	Control
140	908.138977050781	1834.78540039062	D1	1h	TNF_single_producer	Control
141	1410.046875	8775.0771484375	D1	1h	TNF_single_producer	Control
142	850.394104003906	4310.2255859375	D1	1h	TNF_single_producer	Control
143	877.853210449219	3043.12231445312	D1	1h	TNF_single_producer	Control
144	1517.42626953125	3345.86108398438	D1	1h	TNF_single_producer	Control
145	1404.88330078125	1514.41784667969	D1	1h	TNF_single_producer	Control
146	1480.75512695312	1606.57641601562	D1	1h	TNF_single_producer	Control
147	891.787353515625	2272.607421875	D1	1h	TNF_single_producer	Control
148	1004.16326904297	596.903442382812	D1	1h	TNF_single_producer	Control
149	1046.69299316406	948.461853027344	D1	1h	TNF_single_producer	Control
150	1573.9052734375	29160.271484375	D1	1h	TNF_single_producer	Control
151	1339.95190429688	578.362976074219	D1	1h	TNF_single_producer	Control
152	1559.62329101562	1771.57861328125	D1	1h	TNF_single_producer	Control
153	1425.03015136719	641.576904296875	D1	1h	TNF_single_producer	Control
154	1060.07592773438	6565.22607421875	D1	1h	TNF_single_producer	Control
155	935.22900390625	881.51611328125	D1	1h	TNF_single_producer	Control
156	684.149230957031	5765.90478515625	D1	1h	TNF_single_producer	Control
157	615.744445800781	705.226196289062	D1	1h	TNF_single_producer	Control
158	650.980041503906	3010.32983398438	D1	1h	TNF_single_producer	Control
159	1298.125	5019.0908203125	D1	1h	TNF_single_producer	Control
160	893.473510742188	17634.015625	D1	1h	TNF_single_producer	Control
161	1319.06176757812	7264.8544921875	D1	1h	TNF_single_producer	Control
162	1367.05224609375	29952.119140625	D1	1h	TNF_single_producer	Control
163	702.295166015625	8317.736328125	D1	1h	TNF_single_producer	Control
164	993.2939453125	2974.78125	D1	1h	TNF_single_producer	Control
165	1303.72705078125	6791.19873046875	D1	1h	TNF_single_producer	Control
166	1254.07434082031	14009.2392578125	D1	1h	TNF_single_producer	Control
167	231.593536376953	668.370300292969	D1	1h	TNF_single_producer	Control
168	1166.47375488281	7201.298828125	D1	1h	TNF_single_producer	Control
169	771.723266601562	505.127044677734	D1	1h	TNF_single_producer	Control
170	906.570434570312	1620.375	D1	1h	TNF_single_producer	Control
171	1570.17041015625	718.392639160156	D1	1h	TNF_single_producer	Control
172	1507.50207519531	9435.40234375	D1	1h	TNF_single_producer	Control
173	1474.25805664062	1165.74365234375	D1	1h	TNF_single_producer	Control
174	1390.11682128906	5199.818359375	D1	1h	TNF_single_producer	Control
175	1498.4228515625	2501.76171875	D1	1h	TNF_single_producer	Control
176	1312.06335449219	4331.765625	D1	1h	TNF_single_producer	Control
177	1063.50720214844	12816.138671875	D1	1h	TNF_single_producer	Control
178	588.349243164062	936.414489746094	D1	1h	TNF_single_producer	Control
179	938.627624511719	645.846008300781	D1	1h	TNF_single_producer	Control
180	773.364196777344	3669.55810546875	D1	1h	TNF_single_producer	Control
181	944.821594238281	4267.88671875	D1	1h	TNF_single_producer	Control
182	891.406555175781	1844.69653320312	D1	1h	TNF_single_producer	Control
183	815.961181640625	599.044372558594	D1	1h	TNF_single_producer	Control
184	1346.01062011719	27235.26171875	D1	1h	TNF_single_producer	Control
185	1068.91809082031	6885.1474609375	D1	1h	TNF_single_producer	Control
186	1412.00573730469	9199.4267578125	D1	1h	TNF_single_producer	Control
187	949.344665527344	5643.62646484375	D1	1h	TNF_single_producer	Control
188	1293.5693359375	4261.91748046875	D1	1h	TNF_single_producer	Control
189	949.465698242188	746.612915039062	D1	1h	TNF_single_producer	Control
190	1230.80151367188	1320.97241210938	D1	1h	TNF_single_producer	Control
191	1465.77966308594	6197.9580078125	D1	1h	TNF_single_producer	Control
192	601.873352050781	1281.07360839844	D1	1h	TNF_single_producer	Control
193	1126.78369140625	1241.0341796875	D1	1h	TNF_single_producer	Control
194	538.545715332031	790.418212890625	D1	1h	TNF_single_producer	Control
195	1187.28002929688	1791.85888671875	D1	1h	TNF_single_producer	Control
196	871.658996582031	885.372009277344	D1	1h	TNF_single_producer	Control
197	679.070068359375	8461.9921875	D1	1h	TNF_single_producer	Control
198	1467.78308105469	6529.37451171875	D1	1h	TNF_single_producer	Control
199	1096.0498046875	14168.9130859375	D1	1h	TNF_single_producer	Control
200	1470.76208496094	3929.28979492188	D1	1h	TNF_single_producer	Control
201	803.260070800781	858.90283203125	D1	1h	TNF_single_producer	Control
202	932.7939453125	3480.87524414062	D1	1h	TNF_single_producer	Control
203	1455.71081542969	5463.24609375	D1	1h	TNF_single_producer	Control
204	1314.05603027344	5493.46240234375	D1	1h	TNF_single_producer	Control
205	888.246032714844	1036.56896972656	D1	1h	TNF_single_producer	Control
206	1073.00866699219	978.201599121094	D1	1h	TNF_single_producer	Control
207	1347.99389648438	1322.38269042969	D1	1h	TNF_single_producer	Control
208	786.949035644531	592.492370605469	D1	1h	TNF_single_producer	Control
209	1324.09777832031	2729.021484375	D1	1h	TNF_single_producer	Control
210	1218.0673828125	3075.58154296875	D1	1h	TNF_single_producer	Control
211	856.665161132812	727.6220703125	D1	1h	TNF_single_producer	Control
212	1275.90576171875	1097.55932617188	D1	1h	TNF_single_producer	Control
213	1275.89221191406	10869.896484375	D1	1h	TNF_single_producer	Control
214	1196.04895019531	12400.1328125	D1	1h	TNF_single_producer	Control
215	818.81005859375	1109.4365234375	D1	1h	TNF_single_producer	Control
216	540.147521972656	1232.51293945312	D1	1h	TNF_single_producer	Control
217	590.96435546875	1053.78979492188	D1	1h	TNF_single_producer	Control
218	1203.03869628906	7245.56884765625	D1	1h	TNF_single_producer	Control
219	1479.68054199219	13439.45703125	D1	1h	TNF_single_producer	Control
220	629.445861816406	6821.27294921875	D1	1h	TNF_single_producer	Control
221	1097.34765625	31636.306640625	D1	1h	TNF_single_producer	Control
222	432.265777587891	1286.9326171875	D1	1h	TNF_single_producer	Control
223	955.822387695312	1635.66320800781	D1	1h	TNF_single_producer	Control
224	746.983825683594	2452.53955078125	D1	1h	TNF_single_producer	Control
225	1221.87390136719	6635.05517578125	D1	1h	TNF_single_producer	Control
226	1549.2236328125	4031.54663085938	D1	1h	TNF_single_producer	Control
227	925.038879394531	1911.36608886719	D1	1h	TNF_single_producer	Control
228	1021.13153076172	3228.27587890625	D1	1h	TNF_single_producer	Control
229	607.075622558594	7024.60302734375	D1	1h	TNF_single_producer	Control
230	724.359375	736.377258300781	D1	1h	TNF_single_producer	Control
231	1074.1572265625	10230.048828125	D1	1h	TNF_single_producer	Control
232	1214.77099609375	770.37744140625	D1	1h	TNF_single_producer	Control
233	1560.24133300781	9233.248046875	D1	1h	TNF_single_producer	Control
234	915.605895996094	1877.62817382812	D1	1h	TNF_single_producer	Control
235	1206.07434082031	5306.18896484375	D1	1h	TNF_single_producer	Control
236	1390.90649414062	529.107543945312	D1	1h	TNF_single_producer	Control
237	565.287658691406	663.51953125	D1	1h	TNF_single_producer	Control
238	1356.65515136719	4222.91748046875	D1	1h	TNF_single_producer	Control
239	1008.00213623047	1017.31225585938	D1	1h	TNF_single_producer	Control
240	749.613220214844	1398.55224609375	D1	1h	TNF_single_producer	Control
241	1005.35369873047	4979.5712890625	D1	1h	TNF_single_producer	Control
242	1431.43627929688	7809.79248046875	D1	1h	TNF_single_producer	Control
243	707.346740722656	2326.6025390625	D1	1h	TNF_single_producer	Control
244	1045.2939453125	10733.8359375	D1	1h	TNF_single_producer	Control
245	854.478820800781	8462.10546875	D1	1h	TNF_single_producer	Control
246	775.453491210938	983.296691894531	D1	1h	TNF_single_producer	Control
247	820.004821777344	1302.58947753906	D1	1h	TNF_single_producer	Control
248	666.638671875	903.345764160156	D1	1h	TNF_single_producer	Control
249	693.341125488281	7780.15625	D1	1h	TNF_single_producer	Control
250	972.225830078125	36893.3984375	D1	1h	TNF_single_producer	Control
251	1254.41052246094	15838.337890625	D1	1h	TNF_single_producer	Control
252	856.521484375	792.396911621094	D1	1h	TNF_single_producer	Control
253	1178.76293945312	2019.03039550781	D1	1h	TNF_single_producer	Control
254	1020.58441162109	1729.41369628906	D1	1h	TNF_single_producer	Control
255	801.791748046875	1812.66381835938	D1	1h	TNF_single_producer	Control
256	1059.59887695312	6108.54150390625	D1	1h	TNF_single_producer	Control
257	649.091857910156	1741.54968261719	D1	1h	TNF_single_producer	Control
258	735.828979492188	2487.13842773438	D1	1h	TNF_single_producer	Control
259	1126.42175292969	25425.40234375	D1	1h	TNF_single_producer	Control
260	932.174377441406	844.342468261719	D1	1h	TNF_single_producer	Control
261	753.862609863281	2493.0234375	D1	1h	TNF_single_producer	Control
262	960.083251953125	5848.3125	D1	1h	TNF_single_producer	Control
263	1064.98828125	1021.99365234375	D1	1h	TNF_single_producer	Control
264	1148.86608886719	4277.74755859375	D1	1h	TNF_single_producer	Control
265	901.588256835938	11870.3701171875	D1	1h	TNF_single_producer	Control
266	643.982543945312	8890.439453125	D1	1h	TNF_single_producer	Control
267	906.464416503906	2241.68408203125	D1	1h	TNF_single_producer	Control
268	896.278381347656	3426.76831054688	D1	1h	TNF_single_producer	Control
269	663.440673828125	1599.2333984375	D1	1h	TNF_single_producer	Control
270	626.031494140625	988.7568359375	D1	1h	TNF_single_producer	Control
271	884.947448730469	9377.556640625	D1	1h	TNF_single_producer	Control
272	1247.25366210938	8856.2939453125	D1	1h	TNF_single_producer	Control
273	944.428039550781	1322.07055664062	D1	1h	TNF_single_producer	Control
274	801.5458984375	1981.849609375	D1	1h	TNF_single_producer	Control
275	1420.21142578125	45652.640625	D1	1h	TNF_single_producer	Control
276	529.196411132812	635.759216308594	D1	1h	TNF_single_producer	Control
277	1093.35595703125	6582.34814453125	D1	1h	TNF_single_producer	Control
278	1148.91735839844	1171.00256347656	D1	1h	TNF_single_producer	Control
279	1208.19445800781	11243.248046875	D1	1h	TNF_single_producer	Control
280	1529.0986328125	4107.947265625	D1	1h	TNF_single_producer	Control
281	712.367553710938	1790.52612304688	D1	1h	TNF_single_producer	Control
282	1527.94604492188	1313.87683105469	D1	1h	TNF_single_producer	Control
283	643.390075683594	4618.4521484375	D1	1h	TNF_single_producer	Control
284	1073.45678710938	7681.67333984375	D1	1h	TNF_single_producer	Control
285	711.742919921875	1723.4296875	D1	1h	TNF_single_producer	Control
286	1076.30871582031	5467.0302734375	D1	1h	TNF_single_producer	Control
287	656.704284667969	1595.05090332031	D1	1h	TNF_single_producer	Control
288	1093.10339355469	2720.2041015625	D1	1h	TNF_single_producer	Control
289	1095.39978027344	6653.64990234375	D1	1h	TNF_single_producer	Control
290	751.719421386719	7602.439453125	D1	1h	TNF_single_producer	Control
291	820.613952636719	1312.80029296875	D1	1h	TNF_single_producer	Control
292	1031.849609375	2776.9072265625	D1	1h	TNF_single_producer	Control
293	1128.361328125	2569.75244140625	D1	1h	TNF_single_producer	Control
294	706.889770507812	1589.8525390625	D1	1h	TNF_single_producer	Control
295	426.925811767578	4205.05126953125	D1	1h	TNF_single_producer	Control
296	1129.35791015625	618.178039550781	D1	1h	TNF_single_producer	Control
297	1134.76232910156	1109.49157714844	D1	1h	TNF_single_producer	Control
298	932.675231933594	2076.37963867188	D1	1h	TNF_single_producer	Control
299	1143.28820800781	820.609802246094	D1	1h	TNF_single_producer	Control
300	723.942687988281	1191.79650878906	D1	1h	TNF_single_producer	Control
301	1151.38537597656	2501.71533203125	D1	1h	TNF_single_producer	Control
302	552.340942382812	7565.94189453125	D1	1h	TNF_single_producer	Control
303	520.398010253906	7616.02001953125	D1	1h	TNF_single_producer	Control
304	1009.59356689453	999.108337402344	D1	1h	TNF_single_producer	Control
305	1275.15087890625	9937.947265625	D1	1h	TNF_single_producer	Control
306	1453.62170410156	2796.54467773438	D1	1h	TNF_single_producer	Control
307	879.803955078125	13250.7109375	D1	1h	TNF_single_producer	Control
308	1379.82006835938	2662.43237304688	D1	1h	TNF_single_producer	Control
309	932.124084472656	10023.90625	D1	1h	TNF_single_producer	Control
310	869.257507324219	1089.65856933594	D1	1h	TNF_single_producer	Control
311	803.596069335938	2856.04248046875	D1	1h	TNF_single_producer	Control
312	1353.47106933594	1475.14636230469	D1	1h	TNF_single_producer	Control
313	1519.11584472656	15345.9638671875	D1	1h	TNF_single_producer	Control
314	628.320678710938	6358.41943359375	D1	1h	TNF_single_producer	Control
315	499.586639404297	6708.2587890625	D1	1h	TNF_single_producer	Control
316	1251.63842773438	5278.90234375	D1	1h	TNF_single_producer	Control
317	1468.27819824219	1881.58374023438	D1	1h	TNF_single_producer	Control
318	561.599792480469	2148.05346679688	D1	1h	TNF_single_producer	Control
319	741.145935058594	3188.02905273438	D1	1h	TNF_single_producer	Control
320	1359.54113769531	4389.77197265625	D1	1h	TNF_single_producer	Control
321	989.799133300781	817.263000488281	D1	1h	TNF_single_producer	Control
322	1553.91320800781	6778.2451171875	D1	1h	TNF_single_producer	Control
323	700.734619140625	2088.78735351562	D1	1h	TNF_single_producer	Control
324	1477.78137207031	6029.96875	D1	1h	TNF_single_producer	Control
325	667.430053710938	655.026428222656	D1	1h	TNF_single_producer	Control
326	769.427062988281	1288.4619140625	D1	1h	TNF_single_producer	Control
327	744.448974609375	535.085876464844	D1	1h	TNF_single_producer	Control
328	1474.98950195312	15565.845703125	D1	1h	TNF_single_producer	Control
329	1304.2333984375	17107.640625	D1	1h	TNF_single_producer	Control
330	849.968139648438	722.816528320312	D1	1h	TNF_single_producer	Control
331	1176.20568847656	574.148254394531	D1	1h	TNF_single_producer	Control
332	712.576171875	2204.85180664062	D1	1h	TNF_single_producer	Control
333	772.954650878906	8636.2822265625	D1	1h	TNF_single_producer	Control
334	975.982543945312	9029.5498046875	D1	1h	TNF_single_producer	Control
335	820.709106445312	41704.4609375	D1	1h	TNF_single_producer	Control
336	674.264892578125	5678.443359375	D1	1h	TNF_single_producer	Control
337	1065.34484863281	3291.1015625	D1	1h	TNF_single_producer	Control
338	1192.78662109375	3306.95361328125	D1	1h	TNF_single_producer	Control
339	665.365905761719	7386.2158203125	D1	1h	TNF_single_producer	Control
340	1054.89611816406	2764.38940429688	D1	1h	TNF_single_producer	Control
341	1252.19030761719	2432.04052734375	D1	1h	TNF_single_producer	Control
342	1360.14685058594	2888.49096679688	D1	1h	TNF_single_producer	Control
343	891.447814941406	2388.55590820312	D1	1h	TNF_single_producer	Control
344	1027.37915039062	1054.58996582031	D1	1h	TNF_single_producer	Control
345	875.591186523438	915.088256835938	D1	1h	TNF_single_producer	Control
346	1150.36328125	27766.279296875	D1	1h	TNF_single_producer	Control
347	1356.35498046875	6383.27392578125	D1	1h	TNF_single_producer	Control
348	900.054016113281	1915.52880859375	D1	1h	TNF_single_producer	Control
349	435.210021972656	4065.89770507812	D1	1h	TNF_single_producer	Control
350	1533.83129882812	13987.22265625	D1	1h	TNF_single_producer	Control
351	1549.28662109375	6791.39599609375	D1	1h	TNF_single_producer	Control
352	1345.79028320312	2255.19384765625	D1	1h	TNF_single_producer	Control
353	550.646728515625	667.328002929688	D1	1h	TNF_single_producer	Control
354	878.41796875	721.798889160156	D1	1h	TNF_single_producer	Control
355	1225.53088378906	970.842712402344	D1	1h	TNF_single_producer	Control
356	1179.61462402344	3697.00537109375	D1	1h	TNF_single_producer	Control
357	739.153259277344	1246.18200683594	D1	1h	TNF_single_producer	Control
358	1004.35797119141	5958.833984375	D1	1h	TNF_single_producer	Control
359	1241.71081542969	4731.9853515625	D1	1h	TNF_single_producer	Control
360	645.858947753906	704.949584960938	D1	1h	TNF_single_producer	Control
361	987.681274414062	2020.98168945312	D1	1h	TNF_single_producer	Control
362	948.610107421875	11227.447265625	D1	1h	TNF_single_producer	Control
363	841.910949707031	545.929382324219	D1	1h	TNF_single_producer	Control
364	1011.05200195312	5616.24169921875	D1	1h	TNF_single_producer	Control
365	439.063385009766	2012.97961425781	D1	1h	TNF_single_producer	Control
366	1467.19665527344	2241.95581054688	D1	1h	TNF_single_producer	Control
367	552.784057617188	839.269104003906	D1	1h	TNF_single_producer	Control
368	1463.50927734375	18257.94140625	D1	1h	TNF_single_producer	Control
369	1369.25244140625	3263.67456054688	D1	1h	TNF_single_producer	Control
370	1382.64196777344	849.871826171875	D1	1h	TNF_single_producer	Control
371	1521.38745117188	9646.7919921875	D1	1h	TNF_single_producer	Control
372	1315.08972167969	8707.357421875	D1	1h	TNF_single_producer	Control
373	794.519470214844	9796.1943359375	D1	1h	TNF_single_producer	Control
374	1110.1162109375	7995.0458984375	D1	1h	TNF_single_producer	Control
375	600.186340332031	580.210754394531	D1	1h	TNF_single_producer	Control
376	1170.58020019531	2923.40747070312	D1	1h	TNF_single_producer	Control
377	875.248291015625	6264.5615234375	D1	1h	TNF_single_producer	Control
378	957.950134277344	2038.24243164062	D1	1h	TNF_single_producer	Control
379	1365.34509277344	8065.7802734375	D1	1h	TNF_single_producer	Control
380	523.1650390625	2559.76977539062	D1	1h	TNF_single_producer	Control
381	1092.13500976562	741.492004394531	D1	1h	TNF_single_producer	Control
382	773.072875976562	5612.11083984375	D1	1h	TNF_single_producer	Control
383	1289.8720703125	4845.384765625	D1	1h	TNF_single_producer	Control
384	1002.36834716797	17506.66796875	D1	1h	TNF_single_producer	Control
385	1071.17138671875	2617.84301757812	D1	1h	TNF_single_producer	Control
386	1182.84118652344	4611.92333984375	D1	1h	TNF_single_producer	Control
387	923.807067871094	1653.67456054688	D1	1h	TNF_single_producer	Control
388	1365.9384765625	601.945129394531	D1	1h	TNF_single_producer	Control
389	1020.71740722656	10608.306640625	D1	1h	TNF_single_producer	Control
390	812.768615722656	4034.03125	D1	1h	TNF_single_producer	Control
391	592.114379882812	2856.46899414062	D1	1h	TNF_single_producer	Control
392	1382.69995117188	1186.28894042969	D1	1h	TNF_single_producer	Control
393	1301.75451660156	848.657775878906	D1	1h	TNF_single_producer	Control
394	857.452392578125	6619.205078125	D1	1h	TNF_single_producer	Control
395	669.305480957031	1761.51147460938	D1	1h	TNF_single_producer	Control
396	1402.357421875	7660.525390625	D1	1h	TNF_single_producer	Control
397	684.097229003906	531.4541015625	D1	1h	TNF_single_producer	Control
398	1034.65490722656	1435.70910644531	D1	1h	TNF_single_producer	Control
399	1047.41687011719	3900.17114257812	D1	1h	TNF_single_producer	Control
400	629.783264160156	1508.78186035156	D1	1h	TNF_single_producer	Control
401	1015.38317871094	5062.06005859375	D1	1h	TNF_single_producer	Control
402	508.62548828125	1513.888671875	D1	1h	TNF_single_producer	Control
403	896.414672851562	5451.83740234375	D1	1h	TNF_single_producer	Control
404	1582.56262207031	6833.33154296875	D1	1h	TNF_single_producer	Control
405	676.786193847656	6206.33740234375	D1	1h	TNF_single_producer	Control
406	1188.89282226562	1769.36486816406	D1	1h	TNF_single_producer	Control
407	1015.60546875	960.890197753906	D1	1h	TNF_single_producer	Control
408	1033.50170898438	4546.8671875	D1	1h	TNF_single_producer	Control
409	792.124206542969	577.638793945312	D1	1h	TNF_single_producer	Control
410	1450.39978027344	20567.798828125	D1	1h	TNF_single_producer	Control
411	1125.87976074219	4122.26708984375	D1	1h	TNF_single_producer	Control
412	977.894592285156	3942.31762695312	D1	1h	TNF_single_producer	Control
413	771.597839355469	566.233276367188	D1	1h	TNF_single_producer	Control
414	448.565765380859	1700.36743164062	D1	1h	TNF_single_producer	Control
415	625.694274902344	613.439208984375	D1	1h	TNF_single_producer	Control
416	1292.68603515625	7559.1318359375	D1	1h	TNF_single_producer	Control
417	1535.59558105469	2424.443359375	D1	1h	TNF_single_producer	Control
418	602.962463378906	549.953735351562	D1	1h	TNF_single_producer	Control
419	1163.09643554688	2079.83129882812	D1	1h	TNF_single_producer	Control
420	1131.75109863281	2755.939453125	D1	1h	TNF_single_producer	Control
421	1290.30822753906	569.461242675781	D1	1h	TNF_single_producer	Control
422	787.44775390625	972.837036132812	D1	1h	TNF_single_producer	Control
423	1421.43798828125	12281.7978515625	D1	1h	TNF_single_producer	Control
424	1137.96923828125	8221.4482421875	D1	1h	TNF_single_producer	Control
425	1410.55639648438	775.862548828125	D1	1h	TNF_single_producer	Control
426	1338.82385253906	2676.30322265625	D1	1h	TNF_single_producer	Control
427	1361.44921875	3084.01025390625	D1	1h	TNF_single_producer	Control
428	1052.70727539062	2181.98413085938	D1	1h	TNF_single_producer	Control
429	1432.17895507812	604.050598144531	D1	1h	TNF_single_producer	Control
430	1319.77746582031	1756.765625	D1	1h	TNF_single_producer	Control
431	960.030334472656	602.043518066406	D1	1h	TNF_single_producer	Control
432	804.931213378906	4221.27197265625	D1	1h	TNF_single_producer	Control
433	916.120239257812	1366.72448730469	D1	1h	TNF_single_producer	Control
434	1220.68078613281	4317.21337890625	D1	1h	TNF_single_producer	Control
435	1562.74194335938	5552.58935546875	D1	1h	TNF_single_producer	Control
436	1268.43005371094	1392.46801757812	D1	1h	TNF_single_producer	Control
437	641.96826171875	6940.89697265625	D1	1h	TNF_single_producer	Control
438	1203.595703125	1049.1162109375	D1	1h	TNF_single_producer	Control
439	1233.25329589844	1166.6416015625	D1	1h	TNF_single_producer	Control
440	930.44384765625	7659.51171875	D1	1h	TNF_single_producer	Control
441	516.502197265625	5903.81689453125	D1	1h	TNF_single_producer	Control
442	1040.03881835938	3143.41918945312	D1	1h	TNF_single_producer	Control
443	576.002380371094	2856.52270507812	D1	1h	TNF_single_producer	Control
444	1477.54333496094	26264.92578125	D1	1h	TNF_single_producer	Control
445	1407.24890136719	6190.18603515625	D1	1h	TNF_single_producer	Control
446	1418.84020996094	1099.44104003906	D1	1h	TNF_single_producer	Control
447	448.928924560547	1228.04614257812	D1	1h	TNF_single_producer	Control
448	1522.11987304688	8960.2568359375	D1	1h	TNF_single_producer	Control
449	900.055969238281	2215.15454101562	D1	1h	TNF_single_producer	Control
450	771.065307617188	1020.81176757812	D1	1h	TNF_single_producer	Control
451	1295.00085449219	6496.08642578125	D1	1h	TNF_single_producer	Control
452	1548.73474121094	4993.45947265625	D1	1h	TNF_single_producer	Control
453	1319.28051757812	7257.09033203125	D1	1h	TNF_single_producer	Control
454	1558.09753417969	9638.0458984375	D1	1h	TNF_single_producer	Control
455	1086.18408203125	5916.38134765625	D1	1h	TNF_single_producer	Control
456	931.709716796875	481.203369140625	D1	1h	TNF_single_producer	Control
457	823.955810546875	920.457092285156	D1	1h	TNF_single_producer	Control
458	1144.66809082031	1744.82006835938	D1	1h	TNF_single_producer	Control
459	1107.31579589844	885.873291015625	D1	1h	TNF_single_producer	Control
460	475.204376220703	2267.44580078125	D1	1h	TNF_single_producer	Control
461	1075.67211914062	961.574462890625	D1	1h	TNF_single_producer	Control
462	874.574340820312	1358.47985839844	D1	1h	TNF_single_producer	Control
463	1172.01977539062	2227.49194335938	D1	1h	TNF_single_producer	Control
464	1205.13977050781	620.277709960938	D1	1h	TNF_single_producer	Control
465	1502.25048828125	2216.349609375	D1	1h	TNF_single_producer	Control
466	708.83544921875	6565.634765625	D1	1h	TNF_single_producer	Control
467	1105.55590820312	6158.67724609375	D1	1h	TNF_single_producer	Control
468	936.738830566406	3712.05932617188	D1	1h	TNF_single_producer	Control
469	1230.8935546875	1218.48156738281	D1	1h	TNF_single_producer	Control
470	1156.73388671875	591.863586425781	D1	1h	TNF_single_producer	Control
471	929.066589355469	649.773803710938	D1	1h	TNF_single_producer	Control
472	853.137634277344	5537.81787109375	D1	1h	TNF_single_producer	Control
473	1405.29968261719	3135.40795898438	D1	1h	TNF_single_producer	Control
474	1460.79663085938	1145.53552246094	D1	1h	TNF_single_producer	Control
475	1558.20886230469	2582.60131835938	D1	1h	TNF_single_producer	Control
476	930.56103515625	10588.5751953125	D1	1h	TNF_single_producer	Control
477	1287.71740722656	10617.177734375	D1	1h	TNF_single_producer	Control
478	988.560852050781	1040.94079589844	D1	1h	TNF_single_producer	Control
479	908.701904296875	1446.14929199219	D1	1h	TNF_single_producer	Control
480	1175.19885253906	1831.67883300781	D1	1h	TNF_single_producer	Control
481	1584.30395507812	3880.63842773438	D1	1h	TNF_single_producer	Control
482	950.702331542969	2083.5556640625	D1	1h	TNF_single_producer	Control
483	794.595581054688	7920.65380859375	D1	1h	TNF_single_producer	Control
484	966.465942382812	959.180786132812	D1	1h	TNF_single_producer	Control
485	829.986877441406	2786.74633789062	D1	1h	TNF_single_producer	Control
486	663.712524414062	6276.66748046875	D1	1h	TNF_single_producer	Control
487	1214.14270019531	3284.43823242188	D1	1h	TNF_single_producer	Control
488	273.151794433594	873.453063964844	D1	1h	TNF_single_producer	Control
489	664.281188964844	3522.49853515625	D1	1h	TNF_single_producer	Control
490	446.505065917969	1853.89697265625	D1	1h	TNF_single_producer	Control
491	1113.89282226562	914.690612792969	D1	1h	TNF_single_producer	Control
492	955.153930664062	1301.26049804688	D1	1h	TNF_single_producer	Control
493	1153.505859375	1369.52905273438	D1	1h	TNF_single_producer	Control
494	1337.78637695312	4912.12158203125	D1	1h	TNF_single_producer	Control
495	1247.26843261719	4532.63427734375	D1	1h	TNF_single_producer	Control
496	802.259033203125	615.043273925781	D1	1h	TNF_single_producer	Control
497	1257.32006835938	7059.0732421875	D1	1h	TNF_single_producer	Control
498	1175.80908203125	3846.00268554688	D1	1h	TNF_single_producer	Control
499	665.436401367188	659.712219238281	D1	1h	TNF_single_producer	Control
500	634.952575683594	4129.1376953125	D1	1h	TNF_single_producer	Control
501	1474.56262207031	4897.3994140625	D1	1h	TNF_single_producer	Control
502	1063.46264648438	583.006713867188	D1	1h	TNF_single_producer	Control
503	1127.40466308594	636.775146484375	D1	1h	TNF_single_producer	Control
504	1587.65563964844	19941.06640625	D1	1h	TNF_single_producer	Control
505	1193.79638671875	2756.94213867188	D1	1h	TNF_single_producer	Control
506	1391.8017578125	8379.4169921875	D1	1h	TNF_single_producer	Control
507	790.483093261719	12967.890625	D1	1h	TNF_single_producer	Control
508	801.64306640625	2898.60229492188	D1	1h	TNF_single_producer	Control
509	877.314514160156	1662.61291503906	D1	1h	TNF_single_producer	Control
510	1147.36450195312	5646.25439453125	D1	1h	TNF_single_producer	Control
511	901.023376464844	893.49267578125	D1	1h	TNF_single_producer	Control
512	439.898803710938	1704.61584472656	D1	1h	TNF_single_producer	Control
513	756.511596679688	1447.11633300781	D1	1h	TNF_single_producer	Control
514	992.134033203125	1514.4931640625	D1	1h	TNF_single_producer	Control
515	909.01904296875	1286.6943359375	D1	1h	TNF_single_producer	Control
516	900.930541992188	1368.12268066406	D1	1h	TNF_single_producer	Control
517	588.097290039062	906.743103027344	D1	1h	TNF_single_producer	Control
518	936.385375976562	3482.68017578125	D1	1h	TNF_single_producer	Control
519	816.994750976562	1136.44262695312	D1	1h	TNF_single_producer	Control
520	1524.95104980469	11034.41796875	D1	1h	TNF_single_producer	Control
521	973.555847167969	2721.720703125	D1	1h	TNF_single_producer	Control
522	837.9033203125	2403.642578125	D1	1h	TNF_single_producer	Control
523	1316.59973144531	2668.36791992188	D1	1h	TNF_single_producer	Control
524	483.723846435547	984.149658203125	D1	1h	TNF_single_producer	Control
525	1134.42443847656	11486.828125	D1	1h	TNF_single_producer	Control
526	1148.76257324219	2222.13061523438	D1	1h	TNF_single_producer	Control
527	1236.01257324219	36620.73046875	D1	1h	TNF_single_producer	Control
528	811.347351074219	1461.80322265625	D1	1h	TNF_single_producer	Control
529	966.621765136719	1504.11743164062	D1	1h	TNF_single_producer	Control
530	583.548034667969	545.892639160156	D1	1h	TNF_single_producer	Control
531	620.596984863281	542.164855957031	D1	1h	TNF_single_producer	Control
532	1258.48327636719	2109.63598632812	D1	1h	TNF_single_producer	Control
533	1410.5263671875	8355.1123046875	D1	1h	TNF_single_producer	Control
534	694.742736816406	754.740966796875	D1	1h	TNF_single_producer	Control
535	1025.97241210938	3292.22729492188	D1	1h	TNF_single_producer	Control
536	828.329345703125	6226.7763671875	D1	1h	TNF_single_producer	Control
537	386.152008056641	495.361907958984	D1	1h	TNF_single_producer	Control
538	1433.94506835938	5579.724609375	D1	1h	TNF_single_producer	Control
539	911.170593261719	5849.22265625	D1	1h	TNF_single_producer	Control
540	697.266357421875	838.103576660156	D1	1h	TNF_single_producer	Control
541	985.056457519531	1417.7705078125	D1	1h	TNF_single_producer	Control
542	939.553894042969	1648.78308105469	D1	1h	TNF_single_producer	Control
543	1503.19958496094	1558.408203125	D1	1h	TNF_single_producer	Control
544	1438.7431640625	2279.72509765625	D1	1h	TNF_single_producer	Control
545	1391.07263183594	2152.20043945312	D1	1h	TNF_single_producer	Control
546	1008.80682373047	6113.25537109375	D1	1h	TNF_single_producer	Control
547	633.839599609375	3255.7841796875	D1	1h	TNF_single_producer	Control
548	1334.65783691406	7650.1572265625	D1	1h	TNF_single_producer	Control
549	1208.46691894531	530.985900878906	D1	1h	TNF_single_producer	Control
550	992.295166015625	1830.36083984375	D1	1h	TNF_single_producer	Control
551	1192.27319335938	709.2119140625	D1	1h	TNF_single_producer	Control
552	671.685424804688	565.397216796875	D1	1h	TNF_single_producer	Control
553	1159.57165527344	12338.369140625	D1	1h	TNF_single_producer	Control
554	699.788757324219	3274.10375976562	D1	1h	TNF_single_producer	Control
555	1143.06921386719	1992.55749511719	D1	1h	TNF_single_producer	Control
556	1584.42236328125	17779.283203125	D1	1h	TNF_single_producer	Control
557	803.614074707031	3548.55932617188	D1	1h	TNF_single_producer	Control
558	1034.60717773438	2045.34814453125	D1	1h	TNF_single_producer	Control
559	997.902282714844	3061.31005859375	D1	1h	TNF_single_producer	Control
560	1522.24536132812	7518.884765625	D1	1h	TNF_single_producer	Control
561	1300.73059082031	5014.08154296875	D1	1h	TNF_single_producer	Control
562	876.987426757812	551.815490722656	D1	1h	TNF_single_producer	Control
563	1061.02917480469	685.624267578125	D1	1h	TNF_single_producer	Control
564	659.148498535156	610.1552734375	D1	1h	TNF_single_producer	Control
565	942.108825683594	921.790649414062	D1	1h	TNF_single_producer	Control
566	865.003295898438	6105.189453125	D1	1h	TNF_single_producer	Control
567	1518.91821289062	6492.10009765625	D1	1h	TNF_single_producer	Control
568	1154.92443847656	785.695739746094	D1	1h	TNF_single_producer	Control
569	1245.66540527344	484.510833740234	D1	1h	TNF_single_producer	Control
570	508.340972900391	5339.42431640625	D1	1h	TNF_single_producer	Control
571	770.183471679688	2085.33569335938	D1	1h	TNF_single_producer	Control
572	611.584411621094	990.963684082031	D1	1h	TNF_single_producer	Control
573	747.9423828125	676.539489746094	D1	1h	TNF_single_producer	Control
574	719.563354492188	4432.015625	D1	1h	TNF_single_producer	Control
575	1150.53149414062	1136.20141601562	D1	1h	TNF_single_producer	Control
576	736.194152832031	2054.04736328125	D1	1h	TNF_single_producer	Control
577	1477.98864746094	10945.3505859375	D1	1h	TNF_single_producer	Control
578	1214.44213867188	4136.7177734375	D1	1h	TNF_single_producer	Control
579	486.935607910156	633.76171875	D1	1h	TNF_single_producer	Control
580	1318.29931640625	4320.798828125	D1	1h	TNF_single_producer	Control
581	307.497650146484	512.210632324219	D1	1h	TNF_single_producer	Control
582	1390.70080566406	5083.04541015625	D1	1h	TNF_single_producer	Control
583	975.818420410156	3361.40161132812	D1	1h	TNF_single_producer	Control
584	739.749145507812	694.949523925781	D1	1h	TNF_single_producer	Control
585	1204.90588378906	6031.9716796875	D1	1h	TNF_single_producer	Control
586	849.958312988281	592.758666992188	D1	1h	TNF_single_producer	Control
587	1265.84130859375	722.039855957031	D1	1h	TNF_single_producer	Control
588	748.192077636719	482.588531494141	D1	1h	TNF_single_producer	Control
589	490.223297119141	956.689086914062	D1	1h	TNF_single_producer	Control
590	850.818969726562	21508.14453125	D1	1h	TNF_single_producer	Control
591	845.439086914062	1868.67297363281	D1	1h	TNF_single_producer	Control
592	647.846984863281	714.26416015625	D1	1h	TNF_single_producer	Control
593	1403.01745605469	28892.052734375	D1	1h	TNF_single_producer	Control
594	931.183715820312	3622.90209960938	D1	1h	TNF_single_producer	Control
595	613.622253417969	674.436340332031	D1	1h	TNF_single_producer	Control
596	1331.62036132812	3084.82446289062	D1	1h	TNF_single_producer	Control
597	802.880798339844	1078.79248046875	D1	1h	TNF_single_producer	Control
598	686.333618164062	15338.7158203125	D1	1h	TNF_single_producer	Control
599	1559.36279296875	2555.86328125	D1	1h	TNF_single_producer	Control
600	513.499206542969	585.601867675781	D1	1h	TNF_single_producer	Control
601	641.108581542969	942.434265136719	D1	1h	TNF_single_producer	Control
602	584.321350097656	1009.59857177734	D1	1h	TNF_single_producer	Control
603	1511.41455078125	3984.09790039062	D1	1h	TNF_single_producer	Control
604	1174.67016601562	7962.4052734375	D1	1h	TNF_single_producer	Control
605	1356.69946289062	1441.55932617188	D1	1h	TNF_single_producer	Control
606	1060.59204101562	2009.25891113281	D1	1h	TNF_single_producer	Control
607	1475.52551269531	528.139831542969	D1	1h	TNF_single_producer	Control
608	1254.48388671875	8910.521484375	D1	1h	TNF_single_producer	Control
609	644.740417480469	532.822082519531	D1	1h	TNF_single_producer	Control
610	1416.89013671875	1909.52172851562	D1	1h	TNF_single_producer	Control
611	665.860961914062	2390.39990234375	D1	1h	TNF_single_producer	Control
612	802.955810546875	775.715576171875	D1	1h	TNF_single_producer	Control
613	809.145812988281	617.906921386719	D1	1h	TNF_single_producer	Control
614	941.053527832031	3353.22387695312	D1	1h	TNF_single_producer	Control
615	469.445404052734	9744.822265625	D1	1h	TNF_single_producer	Control
616	1400.42712402344	9546.837890625	D1	1h	TNF_single_producer	Control
617	1186.23364257812	1016.99395751953	D1	1h	TNF_single_producer	Control
618	1335.46240234375	2232.3759765625	D1	1h	TNF_single_producer	Control
619	547.081970214844	2970.1923828125	D1	1h	TNF_single_producer	Control
620	670.938293457031	7531.9375	D1	1h	TNF_single_producer	Control
621	687.923400878906	2082.59106445312	D1	1h	TNF_single_producer	Control
622	1347.55981445312	2885.431640625	D1	1h	TNF_single_producer	Control
623	643.250427246094	1678.77185058594	D1	1h	TNF_single_producer	Control
624	622.717346191406	2581.82275390625	D1	1h	TNF_single_producer	Control
625	1327.80419921875	883.545104980469	D1	1h	TNF_single_producer	Control
626	611.337829589844	10904.962890625	D1	1h	TNF_single_producer	Control
627	1424.48034667969	7352.63720703125	D1	1h	TNF_single_producer	Control
628	548.800109863281	829.111572265625	D1	1h	TNF_single_producer	Control
629	1150.48937988281	1252.67614746094	D1	1h	TNF_single_producer	Control
630	771.810729980469	1483.81274414062	D1	1h	TNF_single_producer	Control
631	1552.31359863281	5033.84521484375	D1	1h	TNF_single_producer	Control
632	807.290466308594	4205.53076171875	D1	1h	TNF_single_producer	Control
633	1301.33898925781	535.628173828125	D1	1h	TNF_single_producer	Control
634	808.110900878906	1244.96643066406	D1	1h	TNF_single_producer	Control
635	821.730163574219	3069.84521484375	D1	1h	TNF_single_producer	Control
636	1452.7021484375	2620.39501953125	D1	1h	TNF_single_producer	Control
637	1091.13916015625	1288.72863769531	D1	1h	TNF_single_producer	Control
638	663.361633300781	928.269104003906	D1	1h	TNF_single_producer	Control
639	990.742126464844	4133.27490234375	D1	1h	TNF_single_producer	Control
640	625.023132324219	7987.5947265625	D1	1h	TNF_single_producer	Control
641	1034.85693359375	5439.96533203125	D1	1h	TNF_single_producer	Control
642	915.994506835938	2520.0302734375	D1	1h	TNF_single_producer	Control
643	648.856140136719	535.072143554688	D1	1h	TNF_single_producer	Control
644	1229.08715820312	5408.404296875	D1	1h	TNF_single_producer	Control
645	1447.68957519531	3622.92993164062	D1	1h	TNF_single_producer	Control
646	1102.00634765625	1083.64038085938	D1	1h	TNF_single_producer	Control
647	776.472412109375	4644.1484375	D1	1h	TNF_single_producer	Control
648	1357.62023925781	2673.61206054688	D1	1h	TNF_single_producer	Control
649	941.430114746094	3337.89990234375	D1	1h	TNF_single_producer	Control
650	1530.40710449219	1541.80969238281	D1	1h	TNF_single_producer	Control
651	675.805419921875	3942.08959960938	D1	1h	TNF_single_producer	Control
652	748.142517089844	1356.64538574219	D1	1h	TNF_single_producer	Control
653	1367.34826660156	3764.52392578125	D1	1h	TNF_single_producer	Control
654	1004.54577636719	4205.0029296875	D1	1h	TNF_single_producer	Control
655	985.020568847656	5541.6474609375	D1	1h	TNF_single_producer	Control
656	1385.65551757812	16833.880859375	D1	1h	TNF_single_producer	Control
657	1340.583984375	1652.15734863281	D1	1h	TNF_single_producer	Control
658	433.038909912109	1250.24084472656	D1	1h	TNF_single_producer	Control
659	884.193481445312	6599.861328125	D1	1h	TNF_single_producer	Control
660	1064.99353027344	2041.13916015625	D1	1h	TNF_single_producer	Control
661	768.455444335938	14252.8994140625	D1	1h	TNF_single_producer	Control
662	1446.16003417969	1852.48364257812	D1	1h	TNF_single_producer	Control
663	1071.00402832031	1931.1884765625	D1	1h	TNF_single_producer	Control
664	1096.43774414062	1021.15576171875	D1	1h	TNF_single_producer	Control
665	1470.60876464844	1343.4833984375	D1	1h	TNF_single_producer	Control
666	1139.76110839844	15160.2861328125	D1	1h	TNF_single_producer	Control
667	1361.201171875	7562.41064453125	D1	1h	TNF_single_producer	Control
668	725.091918945312	637.897705078125	D1	1h	TNF_single_producer	Control
669	637.563537597656	768.48974609375	D1	1h	TNF_single_producer	Control
670	1182.99438476562	992.72021484375	D1	1h	TNF_single_producer	Control
671	951.477416992188	22451.94921875	D1	1h	TNF_single_producer	Control
672	678.160034179688	3039.0947265625	D1	1h	TNF_single_producer	Control
673	999.998229980469	2126.03198242188	D1	1h	TNF_single_producer	Control
674	820.492309570312	1457.10632324219	D1	1h	TNF_single_producer	Control
675	1317.82507324219	8028.19775390625	D1	1h	TNF_single_producer	Control
676	600.779174804688	3789.2919921875	D1	1h	TNF_single_producer	Control
677	520.092102050781	799.291870117188	D1	1h	TNF_single_producer	Control
678	1321.01867675781	956.42578125	D1	1h	TNF_single_producer	Control
679	1368.16052246094	7886.77392578125	D1	1h	TNF_single_producer	Control
680	658.959594726562	6147.05419921875	D1	1h	TNF_single_producer	Control
681	1162.572265625	1104.46557617188	D1	1h	TNF_single_producer	Control
682	1373.38818359375	8953.6279296875	D1	1h	TNF_single_producer	Control
683	1422.42016601562	6156.39404296875	D1	1h	TNF_single_producer	Control
684	1539.033203125	8326.068359375	D1	1h	TNF_single_producer	Control
685	1299.44421386719	8007.8125	D1	1h	TNF_single_producer	Control
686	1455.86181640625	10257.8515625	D1	1h	TNF_single_producer	Control
687	1024.23327636719	3051.98046875	D1	1h	TNF_single_producer	Control
688	1102.43359375	21221.548828125	D1	1h	TNF_single_producer	Control
689	1057.21350097656	728.616271972656	D1	1h	TNF_single_producer	Control
690	1271.18713378906	1213.16003417969	D1	1h	TNF_single_producer	Control
691	1178.79919433594	2023.77758789062	D1	1h	TNF_single_producer	Control
692	930.829223632812	789.300903320312	D1	1h	TNF_single_producer	Control
693	825.268127441406	2386.28466796875	D1	1h	TNF_single_producer	Control
694	1324.69372558594	8910.9013671875	D1	1h	TNF_single_producer	Control
695	1582.20751953125	1443.47204589844	D1	1h	TNF_single_producer	Control
696	1326.16235351562	515.812561035156	D1	1h	TNF_single_producer	Control
697	459.759948730469	2653.37548828125	D1	1h	TNF_single_producer	Control
698	859.834533691406	4570.5185546875	D1	1h	TNF_single_producer	Control
699	657.341613769531	1625.31286621094	D1	1h	TNF_single_producer	Control
700	882.227172851562	488.059295654297	D1	1h	TNF_single_producer	Control
701	1041.44128417969	3186.98046875	D1	1h	TNF_single_producer	Control
702	1241.04223632812	6726.01708984375	D1	1h	TNF_single_producer	Control
703	1025.66931152344	2944.77880859375	D1	1h	TNF_single_producer	Control
704	633.621887207031	10770.525390625	D1	1h	TNF_single_producer	Control
705	1070.88732910156	8555.6484375	D1	1h	TNF_single_producer	Control
706	1096.3095703125	1838.91418457031	D1	1h	TNF_single_producer	Control
707	1108.89379882812	5275.10107421875	D1	1h	TNF_single_producer	Control
708	1464.70397949219	7697.29638671875	D1	1h	TNF_single_producer	Control
709	1051.91455078125	1896.46252441406	D1	1h	TNF_single_producer	Control
710	1201.751953125	6398.7333984375	D1	1h	TNF_single_producer	Control
711	1202.11193847656	4850.4794921875	D1	1h	TNF_single_producer	Control
712	1468.52807617188	2011.63354492188	D1	1h	TNF_single_producer	Control
713	557.935119628906	1812.03967285156	D1	1h	TNF_single_producer	Control
714	1403.59020996094	4101.43994140625	D1	1h	TNF_single_producer	Control
715	1006.65808105469	962.11279296875	D1	1h	TNF_single_producer	Control
716	1075.40270996094	14385.6767578125	D1	1h	TNF_single_producer	Control
717	672.812438964844	748.041870117188	D1	1h	TNF_single_producer	Control
718	1026.51623535156	855.130187988281	D1	1h	TNF_single_producer	Control
719	1008.94689941406	504.306762695312	D1	1h	TNF_single_producer	Control
720	1561.91101074219	3930.48950195312	D1	1h	TNF_single_producer	Control
721	1388.37280273438	10337.4267578125	D1	1h	TNF_single_producer	Control
722	968.154968261719	3753.912109375	D1	1h	TNF_single_producer	Control
723	1387.23205566406	7517.068359375	D1	1h	TNF_single_producer	Control
724	816.421752929688	1143.05688476562	D1	1h	TNF_single_producer	Control
725	1085.90954589844	690.34912109375	D1	1h	TNF_single_producer	Control
726	1099.73510742188	2234.03662109375	D1	1h	TNF_single_producer	Control
727	421.359893798828	1011.89660644531	D1	1h	TNF_single_producer	Control
728	955.025451660156	2743.2197265625	D1	1h	TNF_single_producer	Control
729	1094.47998046875	1676.7646484375	D1	1h	TNF_single_producer	Control
730	599.357177734375	997.142272949219	D1	1h	TNF_single_producer	Control
731	790.920227050781	590.416259765625	D1	1h	TNF_single_producer	Control
732	753.268432617188	703.540893554688	D1	1h	TNF_single_producer	Control
733	876.689819335938	875.373229980469	D1	1h	TNF_single_producer	Control
734	1249.17456054688	4139.37841796875	D1	1h	TNF_single_producer	Control
735	760.093627929688	6359.6591796875	D1	1h	TNF_single_producer	Control
736	1555.79577636719	7397.923828125	D1	1h	TNF_single_producer	Control
737	1027.93701171875	12008.8359375	D1	1h	TNF_single_producer	Control
738	1108.87683105469	16308.2919921875	D1	1h	TNF_single_producer	Control
739	1342.38195800781	3308.87646484375	D1	1h	TNF_single_producer	Control
740	1154.31665039062	4795.9306640625	D1	1h	TNF_single_producer	Control
741	1435.6298828125	11639.7802734375	D1	1h	TNF_single_producer	Control
742	735.900939941406	780.456726074219	D1	1h	TNF_single_producer	Control
743	1463.44848632812	3075.55078125	D1	1h	TNF_single_producer	Control
744	1014.40808105469	12122.1923828125	D1	1h	TNF_single_producer	Control
745	1006.36376953125	1368.99816894531	D1	1h	TNF_single_producer	Control
746	1061.59558105469	596.387390136719	D1	1h	TNF_single_producer	Control
747	605.008850097656	585.550354003906	D1	1h	TNF_single_producer	Control
748	1121.65051269531	1835.57971191406	D1	1h	TNF_single_producer	Control
749	870.487487792969	1155.68676757812	D1	1h	TNF_single_producer	Control
750	712.144409179688	682.955322265625	D1	1h	TNF_single_producer	Control
751	1290.22973632812	9238.59375	D1	1h	TNF_single_producer	Control
752	1014.39025878906	10481.5078125	D1	1h	TNF_single_producer	Control
753	812.161437988281	14717.2060546875	D1	1h	TNF_single_producer	Control
754	1521.33508300781	13677.9580078125	D1	1h	TNF_single_producer	Control
755	1168.73937988281	1707.3642578125	D1	1h	TNF_single_producer	Control
756	1154.72985839844	4077.19604492188	D1	1h	TNF_single_producer	Control
757	1072.47644042969	11310.353515625	D1	1h	TNF_single_producer	Control
758	1133.95642089844	3155.04760742188	D1	1h	TNF_single_producer	Control
759	1444.12951660156	8391.5888671875	D1	1h	TNF_single_producer	Control
760	1023.55554199219	3439.5537109375	D1	1h	TNF_single_producer	Control
761	537.462463378906	602.4833984375	D1	1h	TNF_single_producer	Control
762	1060.77600097656	1924.46350097656	D1	1h	TNF_single_producer	Control
763	1528.72619628906	8863.1640625	D1	1h	TNF_single_producer	Control
764	940.890991210938	1285.37353515625	D1	1h	TNF_single_producer	Control
765	1216.04943847656	2591.0751953125	D1	1h	TNF_single_producer	Control
766	1502.93908691406	1214.4638671875	D1	1h	TNF_single_producer	Control
767	679.426879882812	637.383911132812	D1	1h	TNF_single_producer	Control
768	609.811889648438	1003.85821533203	D1	1h	TNF_single_producer	Control
769	585.153259277344	12042.974609375	D1	1h	TNF_single_producer	Control
770	1465.43713378906	9807.0478515625	D1	1h	TNF_single_producer	Control
771	1571.07177734375	10883.8447265625	D1	1h	TNF_single_producer	Control
772	1206.81433105469	4318.0771484375	D1	1h	TNF_single_producer	Control
773	1210.30017089844	14158.6591796875	D1	1h	TNF_single_producer	Control
774	1288.85668945312	1531.88635253906	D1	1h	TNF_single_producer	Control
775	544.894470214844	583.31884765625	D1	1h	TNF_single_producer	Control
776	976.403747558594	1804.07934570312	D1	1h	TNF_single_producer	Control
777	1386.73168945312	2816.34057617188	D1	1h	TNF_single_producer	Control
778	956.912048339844	769.611694335938	D1	1h	TNF_single_producer	Control
779	1304.97692871094	25108.2734375	D1	1h	TNF_single_producer	Control
780	687.309448242188	6034.017578125	D1	1h	TNF_single_producer	Control
781	1280.83544921875	2523.9736328125	D1	1h	TNF_single_producer	Control
782	594.913452148438	8970.009765625	D1	1h	TNF_single_producer	Control
783	840.075561523438	1729.17712402344	D1	1h	TNF_single_producer	Control
784	663.492858886719	654.204162597656	D1	1h	TNF_single_producer	Control
785	910.726379394531	2625.513671875	D1	1h	TNF_single_producer	Control
786	750.533752441406	11176.1396484375	D1	1h	TNF_single_producer	Control
787	828.859008789062	1500.05834960938	D1	1h	TNF_single_producer	Control
788	940.082458496094	1627.09411621094	D1	1h	TNF_single_producer	Control
789	808.667175292969	1205.68395996094	D1	1h	TNF_single_producer	Control
790	625.351501464844	636.576599121094	D1	1h	TNF_single_producer	Control
791	902.362426757812	649.6669921875	D1	1h	TNF_single_producer	Control
792	288.860900878906	935.901977539062	D1	1h	TNF_single_producer	Control
793	913.205261230469	6894.533203125	D1	1h	TNF_single_producer	Control
794	1124.76574707031	15734.9345703125	D1	1h	TNF_single_producer	Control
795	1434.62548828125	8144.0869140625	D1	1h	TNF_single_producer	Control
796	1379.92602539062	4369.51123046875	D1	1h	TNF_single_producer	Control
797	1023.94470214844	3769.82592773438	D1	1h	TNF_single_producer	Control
798	1072.40417480469	2767.36694335938	D1	1h	TNF_single_producer	Control
799	1345.55651855469	5398.412109375	D1	1h	TNF_single_producer	Control
800	1090.85229492188	9435.4345703125	D1	1h	TNF_single_producer	Control
801	668.998596191406	850.731262207031	D1	1h	TNF_single_producer	Control
802	1236.61193847656	1035.00695800781	D1	1h	TNF_single_producer	Control
803	854.728820800781	526.772155761719	D1	1h	TNF_single_producer	Control
804	840.764709472656	3223.62280273438	D1	1h	TNF_single_producer	Control
805	1499.26208496094	4410.2783203125	D1	1h	TNF_single_producer	Control
806	1148.861328125	642.133483886719	D1	1h	TNF_single_producer	Control
807	1009.97943115234	501.835144042969	D1	1h	TNF_single_producer	Control
808	1154.89123535156	3720.85595703125	D1	1h	TNF_single_producer	Control
809	533.466552734375	615.173645019531	D1	1h	TNF_single_producer	Control
810	1289.32739257812	12455.5400390625	D1	1h	TNF_single_producer	Control
811	714.27783203125	6689.35498046875	D1	1h	TNF_single_producer	Control
812	1341.01489257812	3414.28076171875	D1	1h	TNF_single_producer	Control
813	885.439208984375	10203.3837890625	D1	1h	TNF_single_producer	Control
814	1515.57873535156	3187.28662109375	D1	1h	TNF_single_producer	Control
815	969.021057128906	640.186462402344	D1	1h	TNF_single_producer	Control
816	1095.0791015625	7197.88037109375	D1	1h	TNF_single_producer	Control
817	875.929260253906	6992.5087890625	D1	1h	TNF_single_producer	Control
818	809.259765625	3787.63598632812	D1	1h	TNF_single_producer	Control
819	903.993347167969	40530.22265625	D1	1h	TNF_single_producer	Control
820	743.402465820312	9013.7890625	D1	1h	TNF_single_producer	Control
821	810.29345703125	1180.5146484375	D1	1h	TNF_single_producer	Control
822	674.617248535156	1023.21813964844	D1	1h	TNF_single_producer	Control
823	1316.10546875	4987.625	D1	1h	TNF_single_producer	Control
824	1451.23254394531	4786.6181640625	D1	1h	TNF_single_producer	Control
825	1044.85021972656	2793.24829101562	D1	1h	TNF_single_producer	Control
826	1420.11389160156	8357.91796875	D1	1h	TNF_single_producer	Control
827	416.364807128906	4372.751953125	D1	1h	TNF_single_producer	Control
828	1307.95666503906	21619.84375	D1	1h	TNF_single_producer	Control
829	796.966552734375	521.316650390625	D1	1h	TNF_single_producer	Control
830	1486.64782714844	1772.27099609375	D1	1h	TNF_single_producer	Control
831	1301.79223632812	16083.6171875	D1	1h	TNF_single_producer	Control
832	1149.81604003906	3475.70483398438	D1	1h	TNF_single_producer	Control
833	438.730651855469	1691.00573730469	D1	1h	TNF_single_producer	Control
834	1006.34924316406	16206.408203125	D1	1h	TNF_single_producer	Control
835	910.502807617188	30706.90234375	D1	1h	TNF_single_producer	Control
836	1032.6005859375	1882.59973144531	D1	1h	TNF_single_producer	Control
837	506.487945556641	1604.41857910156	D1	1h	TNF_single_producer	Control
838	1007.83081054688	2299.810546875	D1	1h	TNF_single_producer	Control
839	1017.7177734375	1726.65856933594	D1	1h	TNF_single_producer	Control
840	495.110626220703	539.043579101562	D1	1h	TNF_single_producer	Control
841	1505.74401855469	3557.958984375	D1	1h	TNF_single_producer	Control
842	1519.39440917969	17054.591796875	D1	1h	TNF_single_producer	Control
843	1490.16784667969	7873.39453125	D1	1h	TNF_single_producer	Control
844	933.383178710938	3615.08837890625	D1	1h	TNF_single_producer	Control
845	1383.27294921875	2775.98657226562	D1	1h	TNF_single_producer	Control
846	1105.20300292969	564.31494140625	D1	1h	TNF_single_producer	Control
847	859.931823730469	6735.42431640625	D1	1h	TNF_single_producer	Control
848	1069.56860351562	4162.625	D1	1h	TNF_single_producer	Control
849	1120.32873535156	2471.97583007812	D1	1h	TNF_single_producer	Control
850	1114.31555175781	854.167419433594	D1	1h	TNF_single_producer	Control
851	1375.60437011719	1465.18139648438	D1	1h	TNF_single_producer	Control
852	557.32763671875	1922.06762695312	D1	1h	TNF_single_producer	Control
853	846.199523925781	4585.06005859375	D1	1h	TNF_single_producer	Control
854	1438.65710449219	8705.9541015625	D1	1h	TNF_single_producer	Control
855	1034.84497070312	593.567504882812	D1	1h	TNF_single_producer	Control
856	1362.4423828125	10266.6484375	D1	1h	TNF_single_producer	Control
857	1568.3203125	2516.6083984375	D1	1h	TNF_single_producer	Control
858	1064.58801269531	3502.47583007812	D1	1h	TNF_single_producer	Control
859	959.055969238281	724.856201171875	D1	1h	TNF_single_producer	Control
860	1349.46252441406	5049.27587890625	D1	1h	TNF_single_producer	Control
861	1340.45837402344	1365.18176269531	D1	1h	TNF_single_producer	Control
862	1454.01501464844	15728.0224609375	D1	1h	TNF_single_producer	Control
863	858.857177734375	1249.40734863281	D1	1h	TNF_single_producer	Control
864	1366.10864257812	8813.23828125	D1	1h	TNF_single_producer	Control
865	651.159057617188	7011.05859375	D1	1h	TNF_single_producer	Control
866	605.910095214844	1226.05419921875	D1	1h	TNF_single_producer	Control
867	818.009216308594	621.518798828125	D1	1h	TNF_single_producer	Control
868	884.16259765625	821.059875488281	D1	1h	TNF_single_producer	Control
869	1295.9677734375	7730.90771484375	D1	1h	TNF_single_producer	Control
870	1496.392578125	7108.525390625	D1	1h	TNF_single_producer	Control
871	873.055786132812	3810.59204101562	D1	1h	TNF_single_producer	Control
872	704.409423828125	13691.8447265625	D1	1h	TNF_single_producer	Control
873	1568.47802734375	6265.70947265625	D1	1h	TNF_single_producer	Control
874	800.560363769531	3763.24560546875	D1	1h	TNF_single_producer	Control
875	909.079895019531	3086.84619140625	D1	1h	TNF_single_producer	Control
876	1467.31921386719	11927.0751953125	D1	1h	TNF_single_producer	Control
877	1352.61242675781	1226.77575683594	D1	1h	TNF_single_producer	Control
878	1016.39202880859	707.574829101562	D1	1h	TNF_single_producer	Control
879	842.288818359375	1742.60607910156	D1	1h	TNF_single_producer	Control
880	1010.44866943359	7549.15478515625	D1	1h	TNF_single_producer	Control
881	900.867492675781	2508.9150390625	D1	1h	TNF_single_producer	Control
882	1517.96154785156	20437.662109375	D1	1h	TNF_single_producer	Control
883	748.514099121094	1426.37548828125	D1	1h	TNF_single_producer	Control
884	1570.50256347656	7745.1279296875	D1	1h	TNF_single_producer	Control
885	1454.64953613281	3635.21166992188	D1	1h	TNF_single_producer	Control
886	834.134521484375	6770.0107421875	D1	1h	TNF_single_producer	Control
887	660.544738769531	7474.30908203125	D1	1h	TNF_single_producer	Control
888	1010.65570068359	7123.70556640625	D1	1h	TNF_single_producer	Control
889	928.837524414062	2399.84399414062	D1	1h	TNF_single_producer	Control
890	942.864318847656	2414.97583007812	D1	1h	TNF_single_producer	Control
891	462.22021484375	531.422485351562	D1	1h	TNF_single_producer	Control
892	1214.0625	1176.12292480469	D1	1h	TNF_single_producer	Control
893	609.330688476562	2749.95727539062	D1	1h	TNF_single_producer	Control
894	487.767303466797	2823.57495117188	D1	1h	TNF_single_producer	Control
895	870.692199707031	1438.80798339844	D1	1h	TNF_single_producer	Control
896	1130.8291015625	2448.29931640625	D1	1h	TNF_single_producer	Control
897	574.623840332031	622.449096679688	D1	1h	TNF_single_producer	Control
898	1543.95227050781	3057.48461914062	D1	1h	TNF_single_producer	Control
899	695.026123046875	10263.6552734375	D1	1h	TNF_single_producer	Control
900	686.253845214844	10013.7685546875	D1	1h	TNF_single_producer	Control
901	1228.60437011719	1268.279296875	D1	1h	TNF_single_producer	Control
902	387.929809570312	1080.09997558594	D1	1h	TNF_single_producer	Control
903	1332.58666992188	587.133178710938	D1	1h	TNF_single_producer	Control
904	1165.42395019531	546.088684082031	D1	1h	TNF_single_producer	Control
905	517.434936523438	20753.890625	D1	1h	TNF_single_producer	Control
906	1475.73132324219	3475.42919921875	D1	1h	TNF_single_producer	Control
907	733.093627929688	2206.072265625	D1	1h	TNF_single_producer	Control
908	952.599060058594	1260.13488769531	D1	1h	TNF_single_producer	Control
909	1368.69885253906	13624.1416015625	D1	1h	TNF_single_producer	Control
910	1420.40649414062	1110.19970703125	D1	1h	TNF_single_producer	Control
911	1414.05419921875	5585.240234375	D1	1h	TNF_single_producer	Control
912	463.240661621094	937.401794433594	D1	1h	TNF_single_producer	Control
913	988.940551757812	1373.05261230469	D1	1h	TNF_single_producer	Control
914	962.136779785156	4873.5048828125	D1	1h	TNF_single_producer	Control
915	852.951293945312	1866.49182128906	D1	1h	TNF_single_producer	Control
916	1241.4794921875	1957.79138183594	D1	1h	TNF_single_producer	Control
917	1369.03088378906	7700.72119140625	D1	1h	TNF_single_producer	Control
918	1564.76062011719	19647.294921875	D1	1h	TNF_single_producer	Control
919	1446.79931640625	2168.74755859375	D1	1h	TNF_single_producer	Control
920	814.830322265625	1629.37194824219	D1	1h	TNF_single_producer	Control
921	906.393127441406	3588.1669921875	D1	1h	TNF_single_producer	Control
922	585.057495117188	1686.25390625	D1	1h	TNF_single_producer	Control
923	765.647827148438	3016.45434570312	D1	1h	TNF_single_producer	Control
924	973.90478515625	6528.59765625	D1	1h	TNF_single_producer	Control
925	1144.69750976562	11436.57421875	D1	1h	TNF_single_producer	Control
926	1247.04650878906	5645.18505859375	D1	1h	TNF_single_producer	Control
927	1035.57116699219	3256.79760742188	D1	1h	TNF_single_producer	Control
928	833.376770019531	8661.84375	D1	1h	TNF_single_producer	Control
929	754.768676757812	691.516845703125	D1	1h	TNF_single_producer	Control
930	495.302124023438	1980.47668457031	D1	1h	TNF_single_producer	Control
931	1207.9755859375	533.247131347656	D1	1h	TNF_single_producer	Control
932	1077.17724609375	2016.77172851562	D1	1h	TNF_single_producer	Control
933	567.325012207031	2839.29833984375	D1	1h	TNF_single_producer	Control
934	800.015319824219	6524.703125	D1	1h	TNF_single_producer	Control
935	598.290893554688	616.77099609375	D1	1h	TNF_single_producer	Control
936	1395.83435058594	7068.78759765625	D1	1h	TNF_single_producer	Control
937	822.793579101562	3505.2587890625	D1	1h	TNF_single_producer	Control
938	712.591918945312	1265.57263183594	D1	1h	TNF_single_producer	Control
939	1001.62750244141	35477.80078125	D1	1h	TNF_single_producer	Control
940	783.900695800781	494.067932128906	D1	1h	TNF_single_producer	Control
941	1026.94958496094	16683.078125	D1	1h	TNF_single_producer	Control
942	1289.66162109375	1214.85827636719	D1	1h	TNF_single_producer	Control
943	1488.28942871094	615.812255859375	D1	1h	TNF_single_producer	Control
944	1132.2333984375	895.198852539062	D1	1h	TNF_single_producer	Control
945	1006.42926025391	1547.94506835938	D1	1h	TNF_single_producer	Control
946	769.067260742188	4108.84130859375	D1	1h	TNF_single_producer	Control
947	1476.60278320312	1116.82702636719	D1	1h	TNF_single_producer	Control
948	458.675872802734	30308.193359375	D1	1h	TNF_single_producer	Control
949	1331.88537597656	1627.58813476562	D1	1h	TNF_single_producer	Control
950	358.961395263672	9108.1162109375	D1	1h	TNF_single_producer	Control
951	1586.70690917969	6904.63720703125	D1	1h	TNF_single_producer	Control
952	1127.28491210938	10502.306640625	D1	1h	TNF_single_producer	Control
953	834.199768066406	3564.43115234375	D1	1h	TNF_single_producer	Control
954	856.537292480469	1005.26196289062	D1	1h	TNF_single_producer	Control
955	874.741577148438	796.9755859375	D1	1h	TNF_single_producer	Control
956	1343.78125	1828.85314941406	D1	1h	TNF_single_producer	Control
957	1066.49792480469	5472.869140625	D1	1h	TNF_single_producer	Control
958	1170.94116210938	29123.66015625	D1	1h	TNF_single_producer	Control
959	806.199645996094	739.076538085938	D1	1h	TNF_single_producer	Control
960	957.2275390625	622.466186523438	D1	1h	TNF_single_producer	Control
961	1214.15966796875	9510.126953125	D1	1h	TNF_single_producer	Control
962	1206.85986328125	28468.98046875	D1	1h	TNF_single_producer	Control
963	554.408142089844	3000.35473632812	D1	1h	TNF_single_producer	Control
964	1389.07971191406	6691.46728515625	D1	1h	TNF_single_producer	Control
965	668.0341796875	1379.64575195312	D1	1h	TNF_single_producer	Control
966	1247.3232421875	969.069763183594	D1	1h	TNF_single_producer	Control
967	759.871520996094	5311.91162109375	D1	1h	TNF_single_producer	Control
968	709.734375	2233.12622070312	D1	1h	TNF_single_producer	Control
969	1402.45764160156	5540.14111328125	D1	1h	TNF_single_producer	Control
970	1014.46990966797	5604.77880859375	D1	1h	TNF_single_producer	Control
971	680.973571777344	3184.51440429688	D1	1h	TNF_single_producer	Control
972	603.748901367188	2466.96044921875	D1	1h	TNF_single_producer	Control
973	514.987670898438	520.210021972656	D1	1h	TNF_single_producer	Control
974	1034.60034179688	834.539794921875	D1	1h	TNF_single_producer	Control
975	797.575500488281	2871.97338867188	D1	1h	TNF_single_producer	Control
976	1541.92590332031	5035.0361328125	D1	1h	TNF_single_producer	Control
977	1237.76513671875	2868.734375	D1	1h	TNF_single_producer	Control
978	894.9912109375	2640.01708984375	D1	1h	TNF_single_producer	Control
979	1434.07177734375	1245.64624023438	D1	1h	TNF_single_producer	Control
980	1265.5615234375	3154.40576171875	D1	1h	TNF_single_producer	Control
981	340.140167236328	489.068695068359	D1	1h	TNF_single_producer	Control
982	1431.75610351562	2164.84301757812	D1	1h	TNF_single_producer	Control
983	779.598510742188	7547.5185546875	D1	1h	TNF_single_producer	Control
984	988.071105957031	610.804748535156	D1	1h	TNF_single_producer	Control
985	1060.86694335938	1846.25939941406	D1	1h	TNF_single_producer	Control
986	1437.98071289062	16438.501953125	D1	1h	TNF_single_producer	Control
987	848.455810546875	713.234436035156	D1	1h	TNF_single_producer	Control
988	1427.04296875	1871.25988769531	D1	1h	TNF_single_producer	Control
989	584.513000488281	12091.8203125	D1	1h	TNF_single_producer	Control
990	1557.03186035156	4150.1982421875	D1	1h	TNF_single_producer	Control
991	953.194885253906	624.870300292969	D1	1h	TNF_single_producer	Control
992	1030.21411132812	1999.82690429688	D1	1h	TNF_single_producer	Control
993	265.391967773438	491.119293212891	D1	1h	TNF_single_producer	Control
994	1547.98034667969	5228.38232421875	D1	1h	TNF_single_producer	Control
995	1580.36755371094	539.27197265625	D1	1h	TNF_single_producer	Control
996	1217.02026367188	18239.5546875	D1	1h	TNF_single_producer	Control
997	896.496887207031	2086.82641601562	D1	1h	TNF_single_producer	Control
998	1111.95446777344	6439.23583984375	D1	1h	TNF_single_producer	Control
999	552.010681152344	1857.7890625	D1	1h	TNF_single_producer	Control
1000	770.264770507812	1300.92492675781	D1	1h	TNF_single_producer	Control
1001	440.071960449219	1622.9150390625	D1	1h	TNF_single_producer	Control
1002	584.348327636719	2708.4306640625	D1	1h	TNF_single_producer	Control
1003	624.378784179688	2940.9580078125	D1	1h	TNF_single_producer	Control
1004	1022.8427734375	689.628112792969	D1	1h	TNF_single_producer	Control
1005	1460.9072265625	2971.69995117188	D1	1h	TNF_single_producer	Control
1006	854.296264648438	733.339294433594	D1	1h	TNF_single_producer	Control
1007	486.105804443359	1511.826171875	D1	1h	TNF_single_producer	Control
1008	1017.00793457031	13690.6064453125	D1	1h	TNF_single_producer	Control
1009	1387.48205566406	1033.99011230469	D1	1h	TNF_single_producer	Control
1010	1530.98645019531	1005.91217041016	D1	1h	TNF_single_producer	Control
1011	1190.00012207031	1103.78430175781	D1	1h	TNF_single_producer	Control
1012	627.908020019531	726.953063964844	D1	1h	TNF_single_producer	Control
1013	1545.62121582031	5220.130859375	D1	1h	TNF_single_producer	Control
1014	1250.07531738281	5495.494140625	D1	1h	TNF_single_producer	Control
1015	908.748657226562	3585.15771484375	D1	1h	TNF_single_producer	Control
1016	1223.13317871094	1138.28527832031	D1	1h	TNF_single_producer	Control
1017	1101.16857910156	21378.564453125	D1	1h	TNF_single_producer	Control
1018	1570.45104980469	1238.291015625	D1	1h	TNF_single_producer	Control
1019	757.0546875	1002.44580078125	D1	1h	TNF_single_producer	Control
1020	1399.63562011719	3980.1650390625	D1	1h	TNF_single_producer	Control
1021	1338.3154296875	24945.6796875	D1	1h	TNF_single_producer	Control
1022	1469.32080078125	6545.90771484375	D1	1h	TNF_single_producer	Control
1023	899.560791015625	6334.884765625	D1	1h	TNF_single_producer	Control
1024	1046.87854003906	1955.47119140625	D1	1h	TNF_single_producer	Control
1025	1151.98522949219	797.508422851562	D1	1h	TNF_single_producer	Control
1026	1088.62158203125	25148.169921875	D1	1h	TNF_single_producer	Control
1027	585.597473144531	6586.6826171875	D1	1h	TNF_single_producer	Control
1028	908.736511230469	863.100524902344	D1	1h	TNF_single_producer	Control
1029	992.502380371094	984.761108398438	D1	1h	TNF_single_producer	Control
1030	1486.59252929688	2407.44677734375	D1	1h	TNF_single_producer	Control
1031	1070.57360839844	5413.84912109375	D1	1h	TNF_single_producer	Control
1032	1447.88305664062	3740.25659179688	D1	1h	TNF_single_producer	Control
1033	990.030456542969	8068.27001953125	D1	1h	TNF_single_producer	Control
1034	1080.41662597656	2737.13232421875	D1	1h	TNF_single_producer	Control
1035	901.3994140625	3242.66650390625	D1	1h	TNF_single_producer	Control
1036	574.653625488281	2130.044921875	D1	1h	TNF_single_producer	Control
1037	897.268005371094	4765.103515625	D1	1h	TNF_single_producer	Control
1038	1322.62866210938	6275.40087890625	D1	1h	TNF_single_producer	Control
1039	918.873596191406	5280.77294921875	D1	1h	TNF_single_producer	Control
1040	707.288024902344	1402.19738769531	D1	1h	TNF_single_producer	Control
1041	1391.38159179688	10407.7470703125	D1	1h	TNF_single_producer	Control
1042	1590.31140136719	590.785400390625	D1	1h	TNF_single_producer	Control
1043	784.784301757812	3113.81469726562	D1	1h	TNF_single_producer	Control
1044	454.228607177734	6614.49658203125	D1	1h	TNF_single_producer	Control
1045	917.135131835938	23535.45703125	D1	1h	TNF_single_producer	Control
1046	1232.22534179688	1504.21423339844	D1	1h	TNF_single_producer	Control
1047	1182.17846679688	10001.3583984375	D1	1h	TNF_single_producer	Control
1048	512.610473632812	623.951354980469	D1	1h	TNF_single_producer	Control
1049	699.973754882812	980.738037109375	D1	1h	TNF_single_producer	Control
1050	928.926696777344	2021.94921875	D1	1h	TNF_single_producer	Control
1051	1081.55078125	601.987854003906	D1	1h	TNF_single_producer	Control
1052	1371.82580566406	720.702575683594	D1	1h	TNF_single_producer	Control
1053	1468.14331054688	10129.9638671875	D1	1h	TNF_single_producer	Control
1054	791.278564453125	1310.86364746094	D1	1h	TNF_single_producer	Control
1055	1253.81774902344	570.315368652344	D1	1h	TNF_single_producer	Control
1056	1143.98828125	8169.84814453125	D1	1h	TNF_single_producer	Control
1057	924.693786621094	732.194396972656	D1	1h	TNF_single_producer	Control
1058	1080.12744140625	5963.5244140625	D1	1h	TNF_single_producer	Control
1059	1130.27966308594	7851.064453125	D1	1h	TNF_single_producer	Control
1060	1529.52697753906	2161.90673828125	D1	1h	TNF_single_producer	Control
1061	857.715881347656	2269.79370117188	D1	1h	TNF_single_producer	Control
1062	868.061279296875	2937.13989257812	D1	1h	TNF_single_producer	Control
1063	1011.41748046875	802.322143554688	D1	1h	TNF_single_producer	Control
1064	1405.78466796875	914.096313476562	D1	1h	TNF_single_producer	Control
1065	957.373901367188	569.18994140625	D1	1h	TNF_single_producer	Control
1066	1236.3193359375	1921.63464355469	D1	1h	TNF_single_producer	Control
1067	739.324951171875	1283.85766601562	D1	1h	TNF_single_producer	Control
1068	699.494873046875	3044.865234375	D1	1h	TNF_single_producer	Control
1069	605.666442871094	511.051971435547	D1	1h	TNF_single_producer	Control
1070	576.177551269531	2810.07250976562	D1	1h	TNF_single_producer	Control
1071	1111.71594238281	2586.30810546875	D1	1h	TNF_single_producer	Control
1072	1433.70263671875	3755.88134765625	D1	1h	TNF_single_producer	Control
1073	1042.30554199219	2558.04077148438	D1	1h	TNF_single_producer	Control
1074	961.610412597656	862.10546875	D1	1h	TNF_single_producer	Control
1075	1135.84875488281	1300.29724121094	D1	1h	TNF_single_producer	Control
1076	1550.53894042969	527.991149902344	D1	1h	TNF_single_producer	Control
1077	942.756164550781	6217.21826171875	D1	1h	TNF_single_producer	Control
1078	555.648193359375	1763.31335449219	D1	1h	TNF_single_producer	Control
1079	607.201232910156	2902.95678710938	D1	1h	TNF_single_producer	Control
1080	1149.74108886719	1990.42211914062	D1	1h	TNF_single_producer	Control
1081	521.778625488281	2362.47436523438	D1	1h	TNF_single_producer	Control
1082	554.929626464844	4010.35180664062	D1	1h	TNF_single_producer	Control
1083	1001.57678222656	778.145263671875	D1	1h	TNF_single_producer	Control
1084	1016.52844238281	11446.1064453125	D1	1h	TNF_single_producer	Control
1085	633.354553222656	4956.73876953125	D1	1h	TNF_single_producer	Control
1086	1310.109375	1025.9453125	D1	1h	TNF_single_producer	Control
1087	516.672912597656	705.701599121094	D1	1h	TNF_single_producer	Control
1088	1088.72351074219	10965.3740234375	D1	1h	TNF_single_producer	Control
1089	546.950561523438	1187.47717285156	D1	1h	TNF_single_producer	Control
1090	820.08544921875	2366.61547851562	D1	1h	TNF_single_producer	Control
1091	1569.36450195312	14609.8359375	D1	1h	TNF_single_producer	Control
1092	982.544921875	1848.05688476562	D1	1h	TNF_single_producer	Control
1093	1034.04443359375	3082.06787109375	D1	1h	TNF_single_producer	Control
1094	1505.18212890625	2302.15063476562	D1	1h	TNF_single_producer	Control
1095	746.827026367188	1667.77062988281	D1	1h	TNF_single_producer	Control
1096	587.880859375	2264.73608398438	D1	1h	TNF_single_producer	Control
1097	681.701354980469	3471.0146484375	D1	1h	TNF_single_producer	Control
1098	1468.48303222656	1840.65539550781	D1	1h	TNF_single_producer	Control
1099	1046.44641113281	3242.1171875	D1	1h	TNF_single_producer	Control
1100	1465.02526855469	5952.77587890625	D1	1h	TNF_single_producer	Control
1101	1447.75073242188	3850.76318359375	D1	1h	TNF_single_producer	Control
1102	666.648071289062	980.242736816406	D1	1h	TNF_single_producer	Control
1103	449.846954345703	3346.33374023438	D1	1h	TNF_single_producer	Control
1104	1210.92712402344	9172.4599609375	D1	1h	TNF_single_producer	Control
1105	675.899597167969	1618.85485839844	D1	1h	TNF_single_producer	Control
1106	547.99658203125	574.570007324219	D1	1h	TNF_single_producer	Control
1107	545.364501953125	674.000183105469	D1	1h	TNF_single_producer	Control
1108	1223.90783691406	10669.0029296875	D1	1h	TNF_single_producer	Control
1109	1075.66040039062	7709.0322265625	D1	1h	TNF_single_producer	Control
1110	1081.37390136719	4490.01416015625	D1	1h	TNF_single_producer	Control
1111	846.355346679688	2201.490234375	D1	1h	TNF_single_producer	Control
1112	1457.24926757812	3175.22705078125	D1	1h	TNF_single_producer	Control
1113	1324.78588867188	491.031768798828	D1	1h	TNF_single_producer	Control
1114	1289.58056640625	4555.62353515625	D1	1h	TNF_single_producer	Control
1115	1329.89379882812	537.637512207031	D1	1h	TNF_single_producer	Control
1116	513.659790039062	1238.673828125	D1	1h	TNF_single_producer	Control
1117	1411.91955566406	731.298461914062	D1	1h	TNF_single_producer	Control
1118	999.710327148438	4271.95263671875	D1	1h	TNF_single_producer	Control
1119	814.503784179688	902.535583496094	D1	1h	TNF_single_producer	Control
1120	1111.01318359375	5547.3359375	D1	1h	TNF_single_producer	Control
1121	907.478149414062	1978.91723632812	D1	1h	TNF_single_producer	Control
1122	863.10009765625	5261.63818359375	D1	1h	TNF_single_producer	Control
1123	746.4775390625	1977.6845703125	D1	1h	TNF_single_producer	Control
1124	708.120727539062	2327.84033203125	D1	1h	TNF_single_producer	Control
1125	765.417419433594	2258.400390625	D1	1h	TNF_single_producer	Control
1126	801.240295410156	1118.81811523438	D1	1h	TNF_single_producer	Control
1127	1367.32543945312	564.57666015625	D1	1h	TNF_single_producer	Control
1128	722.191833496094	6750.81689453125	D1	1h	TNF_single_producer	Control
1129	1167.17016601562	1973.21997070312	D1	1h	TNF_single_producer	Control
1130	1240.720703125	1629.4794921875	D1	1h	TNF_single_producer	Control
1131	436.35791015625	904.799621582031	D1	1h	TNF_single_producer	Control
1132	1532.47692871094	9037.1767578125	D1	1h	TNF_single_producer	Control
1133	844.197143554688	1841.01293945312	D1	1h	TNF_single_producer	Control
1134	1296.03271484375	1284.88208007812	D1	1h	TNF_single_producer	Control
1135	1258.60424804688	7294.29638671875	D1	1h	TNF_single_producer	Control
1136	1256.47766113281	914.476257324219	D1	1h	TNF_single_producer	Control
1137	904.2099609375	1888.43444824219	D1	1h	TNF_single_producer	Control
1138	911.265563964844	11135.1044921875	D1	1h	TNF_single_producer	Control
1139	1416.19494628906	5445.126953125	D1	1h	TNF_single_producer	Control
1140	611.025451660156	4171.537109375	D1	1h	TNF_single_producer	Control
1141	815.571166992188	2681.40283203125	D1	1h	TNF_single_producer	Control
1142	605.594482421875	616.669921875	D1	1h	TNF_single_producer	Control
1143	1205.05261230469	5966.6328125	D1	1h	TNF_single_producer	Control
1144	1408.1943359375	13874.380859375	D1	1h	TNF_single_producer	Control
1145	1163.42395019531	1138.18310546875	D1	1h	TNF_single_producer	Control
1146	681.647827148438	4753.94091796875	D1	1h	TNF_single_producer	Control
1147	955.483215332031	11197.0712890625	D1	1h	TNF_single_producer	Control
1148	766.799438476562	1237.86401367188	D1	1h	TNF_single_producer	Control
1149	1532.28955078125	2677.6142578125	D1	1h	TNF_single_producer	Control
1150	1361.22668457031	5240.8642578125	D1	1h	TNF_single_producer	Control
1151	790.913208007812	8537.146484375	D1	1h	TNF_single_producer	Control
1152	682.332641601562	2336.60522460938	D1	1h	TNF_single_producer	Control
1153	732.655944824219	2329.61694335938	D1	1h	TNF_single_producer	Control
1154	1288.107421875	6566.54248046875	D1	1h	TNF_single_producer	Control
1155	864.692932128906	3718.8310546875	D1	1h	TNF_single_producer	Control
1156	977.551452636719	7251.48876953125	D1	1h	TNF_single_producer	Control
1157	884.998840332031	7518.9931640625	D1	1h	TNF_single_producer	Control
1158	586.673156738281	539.259338378906	D1	1h	TNF_single_producer	Control
1159	1170.60864257812	26117.6328125	D1	1h	TNF_single_producer	Control
1160	710.860229492188	3088.16552734375	D1	1h	TNF_single_producer	Control
1161	1517.80529785156	2093.84619140625	D1	1h	TNF_single_producer	Control
1162	898.267456054688	4685.2001953125	D1	1h	TNF_single_producer	Control
1163	1073.85754394531	1204.46655273438	D1	1h	TNF_single_producer	Control
1164	1215.80139160156	5869.21337890625	D1	1h	TNF_single_producer	Control
1165	1344.59558105469	5698.6181640625	D1	1h	TNF_single_producer	Control
1166	1413.69482421875	3148.69921875	D1	1h	TNF_single_producer	Control
1167	1001.09857177734	1161.84423828125	D1	1h	TNF_single_producer	Control
1168	380.223876953125	1109.26171875	D1	1h	TNF_single_producer	Control
1169	730.076965332031	4585.7041015625	D1	1h	TNF_single_producer	Control
1170	847.972900390625	473.737274169922	D1	1h	TNF_single_producer	Control
1171	876.813842773438	3491.02856445312	D1	1h	TNF_single_producer	Control
1172	1058.19848632812	5320.47216796875	D1	1h	TNF_single_producer	Control
1173	916.388977050781	2177.10424804688	D1	1h	TNF_single_producer	Control
1174	1314.02429199219	6556.04638671875	D1	1h	TNF_single_producer	Control
1175	973.935485839844	9690.951171875	D1	1h	TNF_single_producer	Control
1176	1555.52001953125	12205.8271484375	D1	1h	TNF_single_producer	Control
1177	715.998901367188	1916.39453125	D1	1h	TNF_single_producer	Control
1178	1482.77648925781	6243.13427734375	D1	1h	TNF_single_producer	Control
1179	820.153991699219	13778.849609375	D1	1h	TNF_single_producer	Control
1180	519.664184570312	1279.17785644531	D1	1h	TNF_single_producer	Control
1181	1081.94995117188	9307.611328125	D1	1h	TNF_single_producer	Control
1182	1442.11938476562	2960.66552734375	D1	1h	TNF_single_producer	Control
1183	1380.43896484375	2442.58642578125	D1	1h	TNF_single_producer	Control
1184	1574.12365722656	1043.91809082031	D1	1h	TNF_single_producer	Control
1185	1579.71020507812	3815.26611328125	D1	1h	TNF_single_producer	Control
1186	601.65283203125	663.548706054688	D1	1h	TNF_single_producer	Control
1187	908.573669433594	1039.73095703125	D1	1h	TNF_single_producer	Control
1188	893.553344726562	9396.6767578125	D1	1h	TNF_single_producer	Control
1189	1158.71826171875	3123.50415039062	D1	1h	TNF_single_producer	Control
1190	896.737121582031	478.531616210938	D1	1h	TNF_single_producer	Control
1191	351.277984619141	2624.591796875	D1	1h	TNF_single_producer	Control
1192	1464.482421875	9685.9189453125	D1	1h	TNF_single_producer	Control
1193	937.107482910156	913.86083984375	D1	1h	TNF_single_producer	Control
1194	1308.2685546875	830.044067382812	D1	1h	TNF_single_producer	Control
1195	1282.833984375	828.051208496094	D1	1h	TNF_single_producer	Control
1196	1500.67028808594	2844.42749023438	D1	1h	TNF_single_producer	Control
1197	1118.76440429688	1260.63745117188	D1	1h	TNF_single_producer	Control
1198	596.943420410156	1023.29907226562	D1	1h	TNF_single_producer	Control
1199	1115.24877929688	559.51171875	D1	1h	TNF_single_producer	Control
1200	1568.3447265625	5836.32666015625	D1	1h	TNF_single_producer	Control
1201	1409.68225097656	1646.75915527344	D1	1h	TNF_single_producer	Control
1202	1375.33898925781	666.107421875	D1	1h	TNF_single_producer	Control
1203	329.321441650391	1138.40124511719	D1	1h	TNF_single_producer	Control
1204	1294.77941894531	1019.41912841797	D1	1h	TNF_single_producer	Control
1205	1271.51086425781	4244.9169921875	D1	1h	TNF_single_producer	Control
1206	908.194946289062	983.444946289062	D1	1h	TNF_single_producer	Control
1207	595.352355957031	8542.2802734375	D1	1h	TNF_single_producer	Control
1208	834.949951171875	3534.43872070312	D1	1h	TNF_single_producer	Control
1209	786.183044433594	1309.79956054688	D1	1h	TNF_single_producer	Control
1210	662.19287109375	824.082885742188	D1	1h	TNF_single_producer	Control
1211	823.488647460938	6222.75439453125	D1	1h	TNF_single_producer	Control
1212	715.2783203125	1220.36376953125	D1	1h	TNF_single_producer	Control
1213	754.044860839844	6657.26025390625	D1	1h	TNF_single_producer	Control
1214	1254.69458007812	2003.23718261719	D1	1h	TNF_single_producer	Control
1215	758.345336914062	7129.40771484375	D1	1h	TNF_single_producer	Control
1216	1379.57592773438	3791.38916015625	D1	1h	TNF_single_producer	Control
1217	883.652587890625	5459.84521484375	D1	1h	TNF_single_producer	Control
1218	1290.48779296875	8022.763671875	D1	1h	TNF_single_producer	Control
1219	1165.62023925781	7936.1513671875	D1	1h	TNF_single_producer	Control
1220	738.077819824219	645.142883300781	D1	1h	TNF_single_producer	Control
1221	766.046325683594	2072.59545898438	D1	1h	TNF_single_producer	Control
1222	537.624450683594	5137.94482421875	D1	1h	TNF_single_producer	Control
1223	1205.77746582031	4177.3955078125	D1	1h	TNF_single_producer	Control
1224	1539.44873046875	10415.3056640625	D1	1h	TNF_single_producer	Control
1225	829.855041503906	1288.86352539062	D1	1h	TNF_single_producer	Control
1226	1568.15356445312	5970.48681640625	D1	1h	TNF_single_producer	Control
1227	980.127197265625	9568.78515625	D1	1h	TNF_single_producer	Control
1228	547.639465332031	1257.27770996094	D1	1h	TNF_single_producer	Control
1229	1248.04833984375	524.000793457031	D1	1h	TNF_single_producer	Control
1230	1176.35180664062	9738.4521484375	D1	1h	TNF_single_producer	Control
1231	1509.9306640625	2720.63305664062	D1	1h	TNF_single_producer	Control
1232	787.778625488281	2706.96655273438	D1	1h	TNF_single_producer	Control
1233	754.986206054688	7201.1240234375	D1	1h	TNF_single_producer	Control
1234	1419.75561523438	6965.3388671875	D1	1h	TNF_single_producer	Control
1235	1118.57897949219	1093.67419433594	D1	1h	TNF_single_producer	Control
1236	1148.71911621094	26126.79296875	D1	1h	TNF_single_producer	Control
1237	916.686462402344	5322.14599609375	D1	1h	TNF_single_producer	Control
1238	1571.45544433594	989.469848632812	D1	1h	TNF_single_producer	Control
1239	574.810363769531	3655.6220703125	D1	1h	TNF_single_producer	Control
1240	1426.13488769531	744.677368164062	D1	1h	TNF_single_producer	Control
1241	847.542297363281	631.902648925781	D1	1h	TNF_single_producer	Control
1242	1206.9833984375	3240.08129882812	D1	1h	TNF_single_producer	Control
1243	1202.32568359375	11504.8408203125	D1	1h	TNF_single_producer	Control
1244	1137.85729980469	10080.1650390625	D1	1h	TNF_single_producer	Control
1245	1359.96765136719	3452.38598632812	D1	1h	TNF_single_producer	Control
1246	1116.87854003906	4818.28076171875	D1	1h	TNF_single_producer	Control
1247	789.422424316406	4562.59619140625	D1	1h	TNF_single_producer	Control
1248	1474.83618164062	665.998229980469	D1	1h	TNF_single_producer	Control
1249	1306.69848632812	2608.26538085938	D1	1h	TNF_single_producer	Control
1250	869.53125	1394.93444824219	D1	1h	TNF_single_producer	Control
1251	1336.50048828125	2024.77026367188	D1	1h	TNF_single_producer	Control
1252	1105.30456542969	2476.31909179688	D1	1h	TNF_single_producer	Control
1253	827.501159667969	15369.90625	D1	1h	TNF_single_producer	Control
1254	997.287475585938	5848.72314453125	D1	1h	TNF_single_producer	Control
1255	881.743408203125	4305.40380859375	D1	1h	TNF_single_producer	Control
1256	1372.30334472656	4141.75048828125	D1	1h	TNF_single_producer	Control
1257	1211.56457519531	15706.0654296875	D1	1h	TNF_single_producer	Control
1258	498.494262695312	1598.14526367188	D1	1h	TNF_single_producer	Control
1259	698.459228515625	911.587829589844	D1	1h	TNF_single_producer	Control
1260	635.386474609375	4877.58056640625	D1	1h	TNF_single_producer	Control
1261	1055.5048828125	13396.443359375	D1	1h	TNF_single_producer	Control
1262	1397.84521484375	14683.9736328125	D1	1h	TNF_single_producer	Control
1263	1053.19006347656	6658.2177734375	D1	1h	TNF_single_producer	Control
1264	889.030944824219	15053.927734375	D1	1h	TNF_single_producer	Control
1265	1380.23767089844	7187.63623046875	D1	1h	TNF_single_producer	Control
1266	564.012634277344	2044.49951171875	D1	1h	TNF_single_producer	Control
1267	773.527587890625	15758.8642578125	D1	1h	TNF_single_producer	Control
1268	765.527893066406	2080.283203125	D1	1h	TNF_single_producer	Control
1269	1353.32763671875	1275.76098632812	D1	1h	TNF_single_producer	Control
1270	558.921997070312	1051.02709960938	D1	1h	TNF_single_producer	Control
1271	1186.36218261719	5372.009765625	D1	1h	TNF_single_producer	Control
1272	1183.96252441406	1087.09985351562	D1	1h	TNF_single_producer	Control
1273	1387.93090820312	8313.4619140625	D1	1h	TNF_single_producer	Control
1274	1565.27258300781	701.716796875	D1	1h	TNF_single_producer	Control
1275	1539.12158203125	9724.5634765625	D1	1h	TNF_single_producer	Control
1276	1295.85168457031	36438.9375	D1	1h	TNF_single_producer	Control
1277	1049.81372070312	4512.98486328125	D1	1h	TNF_single_producer	Control
1278	932.825622558594	1698.24584960938	D1	1h	TNF_single_producer	Control
1279	1320.12365722656	979.424621582031	D1	1h	TNF_single_producer	Control
1280	1588.56323242188	4433.044921875	D1	1h	TNF_single_producer	Control
1281	612.132385253906	1746.14147949219	D1	1h	TNF_single_producer	Control
1282	1318.46166992188	2944.107421875	D1	1h	TNF_single_producer	Control
1283	1083.11877441406	2256.69213867188	D1	1h	TNF_single_producer	Control
1284	1128.50598144531	8445.8525390625	D1	1h	TNF_single_producer	Control
1285	922.07470703125	7244.98974609375	D1	1h	TNF_single_producer	Control
1286	1325.69958496094	800.381042480469	D1	1h	TNF_single_producer	Control
1287	1392.21716308594	9484.5205078125	D1	1h	TNF_single_producer	Control
1288	983.828430175781	1063.27075195312	D1	1h	TNF_single_producer	Control
1289	1283.37927246094	923.040283203125	D1	1h	TNF_single_producer	Control
1290	819.029357910156	6478.51025390625	D1	1h	TNF_single_producer	Control
1291	549.46826171875	3804.3955078125	D1	1h	TNF_single_producer	Control
1292	642.700866699219	3595.16040039062	D1	1h	TNF_single_producer	Control
1293	840.417236328125	3125.068359375	D1	1h	TNF_single_producer	Control
1294	1426.17797851562	4648.6826171875	D1	1h	TNF_single_producer	Control
1295	746.590148925781	1691.12634277344	D1	1h	TNF_single_producer	Control
1296	1407.76232910156	1154.64624023438	D1	1h	TNF_single_producer	Control
1297	826.007019042969	522.187255859375	D1	1h	TNF_single_producer	Control
1298	1064.26989746094	9567.0927734375	D1	1h	TNF_single_producer	Control
1299	1065.30554199219	3562.99267578125	D1	1h	TNF_single_producer	Control
1300	655.295104980469	3759.42724609375	D1	1h	TNF_single_producer	Control
1301	985.049865722656	1119.00268554688	D1	1h	TNF_single_producer	Control
1302	709.286437988281	6775.48681640625	D1	1h	TNF_single_producer	Control
1303	1160.08129882812	2082.75439453125	D1	1h	TNF_single_producer	Control
1304	845.664855957031	3083.72607421875	D1	1h	TNF_single_producer	Control
1305	1122.04064941406	11167.1259765625	D1	1h	TNF_single_producer	Control
1306	852.076416015625	5558.0361328125	D1	1h	TNF_single_producer	Control
1307	808.809692382812	35550.9609375	D1	1h	TNF_single_producer	Control
1308	614.535339355469	2663.52905273438	D1	1h	TNF_single_producer	Control
1309	1457.00952148438	1350.85314941406	D1	1h	TNF_single_producer	Control
1310	1084.59741210938	532.732177734375	D1	1h	TNF_single_producer	Control
1311	1133.47497558594	10872.56640625	D1	1h	TNF_single_producer	Control
1312	911.509826660156	3753.01196289062	D1	1h	TNF_single_producer	Control
1313	1431.58801269531	758.183410644531	D1	1h	TNF_single_producer	Control
1314	1505.17199707031	1547.9921875	D1	1h	TNF_single_producer	Control
1315	901.046813964844	9986.306640625	D1	1h	TNF_single_producer	Control
1316	1223.78601074219	1847.89758300781	D1	1h	TNF_single_producer	Control
1317	1145.60241699219	5434.60546875	D1	1h	TNF_single_producer	Control
1318	1184.79553222656	1868.67565917969	D1	1h	TNF_single_producer	Control
1319	864.010864257812	7671.873046875	D1	1h	TNF_single_producer	Control
1320	862.278015136719	817.24560546875	D1	1h	TNF_single_producer	Control
1321	1078.44067382812	1884.10791015625	D1	1h	TNF_single_producer	Control
1322	1018.42218017578	1957.80444335938	D1	1h	TNF_single_producer	Control
1323	927.155639648438	8365.1650390625	D1	1h	TNF_single_producer	Control
1324	846.745300292969	6336.21923828125	D1	1h	TNF_single_producer	Control
1325	1137.43395996094	3743.74340820312	D1	1h	TNF_single_producer	Control
1326	969.509887695312	10384.0341796875	D1	1h	TNF_single_producer	Control
1327	1453.57385253906	681.7822265625	D1	1h	TNF_single_producer	Control
1328	692.112243652344	16403.326171875	D1	1h	TNF_single_producer	Control
1329	1240.52075195312	2353.57543945312	D1	1h	TNF_single_producer	Control
1330	1333.17797851562	23296.71875	D1	1h	TNF_single_producer	Control
1331	862.971374511719	8107.8369140625	D1	1h	TNF_single_producer	Control
1332	1572.67016601562	6111.41162109375	D1	1h	TNF_single_producer	Control
1333	938.073913574219	2100.83227539062	D1	1h	TNF_single_producer	Control
1334	1461.29211425781	2078.59326171875	D1	1h	TNF_single_producer	Control
1335	579.538940429688	1439.35412597656	D1	1h	TNF_single_producer	Control
1336	970.162902832031	9005.2431640625	D1	1h	TNF_single_producer	Control
1337	1176.95300292969	796.732299804688	D1	1h	TNF_single_producer	Control
1338	944.89697265625	2128.45922851562	D1	1h	TNF_single_producer	Control
1339	1450.30017089844	4721.0859375	D1	1h	TNF_single_producer	Control
1340	383.613403320312	586.241638183594	D1	1h	TNF_single_producer	Control
1341	1121.54577636719	8241.572265625	D1	1h	TNF_single_producer	Control
1342	1044.82653808594	649.617431640625	D1	1h	TNF_single_producer	Control
1343	1510.61450195312	24151.486328125	D1	1h	TNF_single_producer	Control
1344	925.232788085938	4500.99853515625	D1	1h	TNF_single_producer	Control
1345	1162.25988769531	9376.328125	D1	1h	TNF_single_producer	Control
1346	1467.61181640625	1906.87866210938	D1	1h	TNF_single_producer	Control
1347	809.7744140625	1176.291015625	D1	1h	TNF_single_producer	Control
1348	978.143188476562	41602.87890625	D1	1h	TNF_single_producer	Control
1349	1064.69360351562	3205.3037109375	D1	1h	TNF_single_producer	Control
1350	1207.83728027344	2121.17578125	D1	1h	TNF_single_producer	Control
1351	385.749572753906	2324.8564453125	D1	1h	TNF_single_producer	Control
1352	1482.81616210938	3354.69799804688	D1	1h	TNF_single_producer	Control
1353	672.910217285156	6681.4873046875	D1	1h	TNF_single_producer	Control
1354	998.529296875	1687.71655273438	D1	1h	TNF_single_producer	Control
1355	856.759887695312	1104.771484375	D1	1h	TNF_single_producer	Control
1356	798.433959960938	3264.34155273438	D1	1h	TNF_single_producer	Control
1357	730.958862304688	604.701049804688	D1	1h	TNF_single_producer	Control
1358	1513.51843261719	3347.29760742188	D1	1h	TNF_single_producer	Control
1359	975.786071777344	511.384765625	D1	1h	TNF_single_producer	Control
1360	1491.98181152344	1269.57580566406	D1	1h	TNF_single_producer	Control
1361	1073.80322265625	1443.38330078125	D1	1h	TNF_single_producer	Control
1362	1514.05895996094	5183.50927734375	D1	1h	TNF_single_producer	Control
1363	883.540161132812	2721.87353515625	D1	1h	TNF_single_producer	Control
1364	671.89892578125	810.736267089844	D1	1h	TNF_single_producer	Control
1365	1096.98522949219	2771.94677734375	D1	1h	TNF_single_producer	Control
1366	1028.71044921875	1268.39416503906	D1	1h	TNF_single_producer	Control
1367	871.249084472656	523.318115234375	D1	1h	TNF_single_producer	Control
1368	761.346984863281	2748.43798828125	D1	1h	TNF_single_producer	Control
1369	1420.46472167969	2226.72021484375	D1	1h	TNF_single_producer	Control
1370	763.781921386719	2885.54614257812	D1	1h	TNF_single_producer	Control
1371	646.677307128906	1569.63037109375	D1	1h	TNF_single_producer	Control
1372	1171.46765136719	945.656494140625	D1	1h	TNF_single_producer	Control
1373	1028.03796386719	6671.80078125	D1	1h	TNF_single_producer	Control
1374	1229.34155273438	6449.76318359375	D1	1h	TNF_single_producer	Control
1375	801.061828613281	1922.65710449219	D1	1h	TNF_single_producer	Control
1376	885.649963378906	1519.76196289062	D1	1h	TNF_single_producer	Control
1377	1412.54711914062	1409.87744140625	D1	1h	TNF_single_producer	Control
1378	1337.38037109375	1224.68920898438	D1	1h	TNF_single_producer	Control
1379	890.597534179688	7143.35400390625	D1	1h	TNF_single_producer	Control
1380	999.525146484375	1896.59729003906	D1	1h	TNF_single_producer	Control
1381	1553.83776855469	1896.55297851562	D1	1h	TNF_single_producer	Control
1382	1299.28076171875	6528.1982421875	D1	1h	TNF_single_producer	Control
1383	744.767150878906	3940.05517578125	D1	1h	TNF_single_producer	Control
1384	631.065979003906	1841.4482421875	D1	1h	TNF_single_producer	Control
1385	878.352233886719	530.898742675781	D1	1h	TNF_single_producer	Control
1386	825.962158203125	2907.546875	D1	1h	TNF_single_producer	Control
1387	1391.98828125	12362.759765625	D1	1h	TNF_single_producer	Control
1388	632.560668945312	669.84716796875	D1	1h	TNF_single_producer	Control
1389	1003.25225830078	8592.4072265625	D1	1h	TNF_single_producer	Control
1390	1379.27978515625	4390.744140625	D1	1h	TNF_single_producer	Control
1391	1123.66687011719	1804.38500976562	D1	1h	TNF_single_producer	Control
1392	1018.07220458984	2639.931640625	D1	1h	TNF_single_producer	Control
1393	1221.94946289062	510.935424804688	D1	1h	TNF_single_producer	Control
1394	841.962829589844	7280.71533203125	D1	1h	TNF_single_producer	Control
1395	775.570861816406	5652.6123046875	D1	1h	TNF_single_producer	Control
1396	1024.60083007812	2162.32299804688	D1	1h	TNF_single_producer	Control
1397	1584.63928222656	4401.646484375	D1	1h	TNF_single_producer	Control
1398	422.291870117188	3965.58544921875	D1	1h	TNF_single_producer	Control
1399	877.61767578125	3510.291015625	D1	1h	TNF_single_producer	Control
1400	1189.15539550781	3805.1865234375	D1	1h	TNF_single_producer	Control
1401	1570.24780273438	1482.9462890625	D1	1h	TNF_single_producer	Control
1402	795.045654296875	3509.93896484375	D1	1h	TNF_single_producer	Control
1403	1054.95141601562	556.948364257812	D1	1h	TNF_single_producer	Control
1404	1409.05871582031	4027.90942382812	D1	1h	TNF_single_producer	Control
1405	1550.35217285156	10118.9267578125	D1	1h	TNF_single_producer	Control
1406	783.876708984375	2155.12280273438	D1	1h	TNF_single_producer	Control
1407	1195.68481445312	2763.34790039062	D1	1h	TNF_single_producer	Control
1408	496.026763916016	15411.990234375	D1	1h	TNF_single_producer	Control
1409	962.222473144531	715.703125	D1	1h	TNF_single_producer	Control
1410	957.225708007812	898.909912109375	D1	1h	TNF_single_producer	Control
1411	727.88525390625	2107.56372070312	D1	1h	TNF_single_producer	Control
1412	1037.75769042969	4607.81201171875	D1	1h	TNF_single_producer	Control
1413	1366.23156738281	9064.759765625	D1	1h	TNF_single_producer	Control
1414	918.550048828125	520.680725097656	D1	1h	TNF_single_producer	Control
1415	1207.34020996094	972.352905273438	D1	1h	TNF_single_producer	Control
1416	1256.64807128906	2428.6630859375	D1	1h	TNF_single_producer	Control
1417	1402.69177246094	2996.8935546875	D1	1h	TNF_single_producer	Control
1418	785.317321777344	618.79931640625	D1	1h	TNF_single_producer	Control
1419	894.13818359375	602.245239257812	D1	1h	TNF_single_producer	Control
1420	951.909545898438	2730.24731445312	D1	1h	TNF_single_producer	Control
1421	787.03125	876.108093261719	D1	1h	TNF_single_producer	Control
1422	492.673950195312	5099.10498046875	D1	1h	TNF_single_producer	Control
1423	1347.27368164062	11404.068359375	D1	1h	TNF_single_producer	Control
1424	916.420043945312	2951.02319335938	D1	1h	TNF_single_producer	Control
1425	1445.046875	16129.49609375	D1	1h	TNF_single_producer	Control
1426	1130.83142089844	491.484283447266	D1	1h	TNF_single_producer	Control
1427	1423.64392089844	10292.400390625	D1	1h	TNF_single_producer	Control
1428	1371.26745605469	22015.87890625	D1	1h	TNF_single_producer	Control
1429	1449.84729003906	6887.98876953125	D1	1h	TNF_single_producer	Control
1430	995.971313476562	1311.14001464844	D1	1h	TNF_single_producer	Control
1431	1537.41418457031	3500.99243164062	D1	1h	TNF_single_producer	Control
1432	1487.04992675781	7044.740234375	D1	1h	TNF_single_producer	Control
1433	562.525756835938	2307.43896484375	D1	1h	TNF_single_producer	Control
1434	622.349731445312	2700.70556640625	D1	1h	TNF_single_producer	Control
1435	560.333557128906	1079.33605957031	D1	1h	TNF_single_producer	Control
1436	434.520935058594	540.973754882812	D1	1h	TNF_single_producer	Control
1437	850.294006347656	4558.26611328125	D1	1h	TNF_single_producer	Control
1438	1457.79760742188	665.199645996094	D1	1h	TNF_single_producer	Control
1439	1249.26025390625	917.710021972656	D1	1h	TNF_single_producer	Control
1440	840.718078613281	2404.80541992188	D1	1h	TNF_single_producer	Control
1441	758.682922363281	7085.8935546875	D1	1h	TNF_single_producer	Control
1442	967.774047851562	5162.267578125	D1	1h	TNF_single_producer	Control
1443	1183.71704101562	572.141479492188	D1	1h	TNF_single_producer	Control
1444	1001.27587890625	3214.73266601562	D1	1h	TNF_single_producer	Control
1445	1172.94372558594	1838.66479492188	D1	1h	TNF_single_producer	Control
1446	1380.181640625	22885.490234375	D1	1h	TNF_single_producer	Control
1447	1498.81713867188	7295.71240234375	D1	1h	TNF_single_producer	Control
1448	646.519165039062	742.488525390625	D1	1h	TNF_single_producer	Control
1449	696.545715332031	1462.30236816406	D1	1h	TNF_single_producer	Control
1450	813.638610839844	3860.02563476562	D1	1h	TNF_single_producer	Control
1451	1165.37524414062	1059.94201660156	D1	1h	TNF_single_producer	Control
1452	1342.85107421875	2086.86791992188	D1	1h	TNF_single_producer	Control
1453	1541.90295410156	5675.701171875	D1	1h	TNF_single_producer	Control
1454	920.7294921875	5701.72216796875	D1	1h	TNF_single_producer	Control
1455	142.177688598633	949.308410644531	D1	1h	TNF_single_producer	Control
1456	614.9453125	512.293518066406	D1	1h	TNF_single_producer	Control
1457	451.077117919922	798.417724609375	D1	1h	TNF_single_producer	Control
1458	1122.63671875	3510.62890625	D1	1h	TNF_single_producer	Control
1459	1582.06567382812	1807.90344238281	D1	1h	TNF_single_producer	Control
1460	1189.64404296875	8580.228515625	D1	1h	TNF_single_producer	Control
1461	673.575561523438	1459.57238769531	D1	1h	TNF_single_producer	Control
1462	1025.75805664062	2471.02905273438	D1	1h	TNF_single_producer	Control
1463	754.853759765625	2150.73510742188	D1	1h	TNF_single_producer	Control
1464	627.080749511719	1414.2919921875	D1	1h	TNF_single_producer	Control
1465	1294.65771484375	9733.21875	D1	1h	TNF_single_producer	Control
1466	999.146118164062	2068.40454101562	D1	1h	TNF_single_producer	Control
1467	496.612915039062	3823.4521484375	D1	1h	TNF_single_producer	Control
1468	581.958435058594	16014.3564453125	D1	1h	TNF_single_producer	Control
1469	1187.48498535156	2458.98559570312	D1	1h	TNF_single_producer	Control
1470	1163.22985839844	732.894653320312	D1	1h	TNF_single_producer	Control
1471	1389.59155273438	3096.48754882812	D1	1h	TNF_single_producer	Control
1472	932.177978515625	1983.77380371094	D1	1h	TNF_single_producer	Control
1473	966.557495117188	7493.99267578125	D1	1h	TNF_single_producer	Control
1474	1280.70495605469	3618.28540039062	D1	1h	TNF_single_producer	Control
1475	1567.64489746094	5508.14501953125	D1	1h	TNF_single_producer	Control
1476	914.350036621094	6305.5068359375	D1	1h	TNF_single_producer	Control
1477	649.386840820312	1230.962890625	D1	1h	TNF_single_producer	Control
1478	1514.67431640625	1735.86193847656	D1	1h	TNF_single_producer	Control
1479	533.54296875	1871.8291015625	D1	1h	TNF_single_producer	Control
1480	628.351501464844	3889.80297851562	D1	1h	TNF_single_producer	Control
1481	1160.52880859375	553.025573730469	D1	1h	TNF_single_producer	Control
1482	407.009490966797	8859.1923828125	D1	1h	TNF_single_producer	Control
1483	1249.94580078125	5773.466796875	D1	1h	TNF_single_producer	Control
1484	1107.28833007812	1563.49621582031	D1	1h	TNF_single_producer	Control
1485	999.143737792969	2284.92138671875	D1	1h	TNF_single_producer	Control
1486	1521.26550292969	705.714782714844	D1	1h	TNF_single_producer	Control
1487	1242.75305175781	2207.16235351562	D1	1h	TNF_single_producer	Control
1488	1216.30883789062	654.867980957031	D1	1h	TNF_single_producer	Control
1489	892.905334472656	1052.84582519531	D1	1h	TNF_single_producer	Control
1490	794.051391601562	1584.42163085938	D1	1h	TNF_single_producer	Control
1491	704.429504394531	4446.341796875	D1	1h	TNF_single_producer	Control
1492	1520.32434082031	3366.32934570312	D1	1h	TNF_single_producer	Control
1493	1549.80383300781	21390.4375	D1	1h	TNF_single_producer	Control
1494	933.97314453125	1900.81396484375	D1	1h	TNF_single_producer	Control
1495	766.21044921875	3672.02661132812	D1	1h	TNF_single_producer	Control
1496	734.808532714844	1455.00561523438	D1	1h	TNF_single_producer	Control
1497	1250.69104003906	1843.74377441406	D1	1h	TNF_single_producer	Control
1498	973.313232421875	2338.15747070312	D1	1h	TNF_single_producer	Control
1499	972.305541992188	1315.51586914062	D1	1h	TNF_single_producer	Control
1500	1186.0849609375	1322.7255859375	D1	1h	TNF_single_producer	Control
1501	1577.26550292969	7388.72412109375	D1	1h	TNF_single_producer	Control
1502	1398.20300292969	6679.119140625	D1	1h	TNF_single_producer	Control
1503	1065.86633300781	510.310760498047	D1	1h	TNF_single_producer	Control
1504	646.986877441406	16786.9765625	D1	1h	TNF_single_producer	Control
1505	1503.63122558594	2180.21704101562	D1	1h	TNF_single_producer	Control
1506	1051.8388671875	2835.74145507812	D1	1h	TNF_single_producer	Control
1507	875.843078613281	1608.826171875	D1	1h	TNF_single_producer	Control
1508	798.161071777344	2622.83129882812	D1	1h	TNF_single_producer	Control
1509	938.6298828125	2601.74389648438	D1	1h	TNF_single_producer	Control
1510	1000.05786132812	5798.71142578125	D1	1h	TNF_single_producer	Control
1511	1368.5966796875	886.420166015625	D1	1h	TNF_single_producer	Control
1512	749.447265625	9533.1337890625	D1	1h	TNF_single_producer	Control
1513	1134.92602539062	5013.44189453125	D1	1h	TNF_single_producer	Control
1514	704.249450683594	6066.5859375	D1	1h	TNF_single_producer	Control
1515	946.907836914062	1126.17907714844	D1	1h	TNF_single_producer	Control
1516	990.84521484375	704.1171875	D1	1h	TNF_single_producer	Control
1517	978.600036621094	2733.06469726562	D1	1h	TNF_single_producer	Control
1518	1047.78942871094	8890.4794921875	D1	1h	TNF_single_producer	Control
1519	1541.36669921875	1474.30456542969	D1	1h	TNF_single_producer	Control
1520	675.762329101562	2486.4599609375	D1	1h	TNF_single_producer	Control
1521	1021.57244873047	703.664367675781	D1	1h	TNF_single_producer	Control
1522	389.991241455078	5096.1708984375	D1	1h	TNF_single_producer	Control
1523	856.317932128906	5393.85107421875	D1	1h	TNF_single_producer	Control
1524	595.129638671875	620.712280273438	D1	1h	TNF_single_producer	Control
1525	787.733825683594	4372.19140625	D1	1h	TNF_single_producer	Control
1526	1561.36047363281	6092.95361328125	D1	1h	TNF_single_producer	Control
1527	1150.1162109375	2191.44653320312	D1	1h	TNF_single_producer	Control
1528	827.028686523438	485.933013916016	D1	1h	TNF_single_producer	Control
1529	773.442138671875	917.523559570312	D1	1h	TNF_single_producer	Control
1530	1351.25598144531	5002.6328125	D1	1h	TNF_single_producer	Control
1531	833.02197265625	21382.927734375	D1	1h	TNF_single_producer	Control
1532	908.569702148438	632.467346191406	D1	1h	TNF_single_producer	Control
1533	986.465393066406	14506.20703125	D1	1h	TNF_single_producer	Control
1534	810.908447265625	1165.52673339844	D1	1h	TNF_single_producer	Control
1535	661.734069824219	5676.16552734375	D1	1h	TNF_single_producer	Control
1536	918.794250488281	2260.13818359375	D1	1h	TNF_single_producer	Control
1537	1176.07250976562	8786.177734375	D1	1h	TNF_single_producer	Control
1538	551.55908203125	4937.03271484375	D1	1h	TNF_single_producer	Control
1539	665.443969726562	1198.56958007812	D1	1h	TNF_single_producer	Control
1540	1347.32397460938	3040.6328125	D1	1h	TNF_single_producer	Control
1541	1072.32751464844	1606.49963378906	D1	1h	TNF_single_producer	Control
1542	291.236114501953	509.339508056641	D1	1h	TNF_single_producer	Control
1543	1001.30822753906	8717.16015625	D1	1h	TNF_single_producer	Control
1544	879.893188476562	4399.39111328125	D1	1h	TNF_single_producer	Control
1545	866.380798339844	9730.341796875	D1	1h	TNF_single_producer	Control
1546	772.291687011719	1591.66748046875	D1	1h	TNF_single_producer	Control
1547	469.575500488281	1498.39880371094	D1	1h	TNF_single_producer	Control
1548	668.959350585938	678.539733886719	D1	1h	TNF_single_producer	Control
1549	1465.97729492188	24689.51953125	D1	1h	TNF_single_producer	Control
1550	683.272216796875	2832.79858398438	D1	1h	TNF_single_producer	Control
1551	1297.4560546875	10577.779296875	D1	1h	TNF_single_producer	Control
1552	1150.66662597656	3425.6044921875	D1	1h	TNF_single_producer	Control
1553	1346.17321777344	1602.47668457031	D1	1h	TNF_single_producer	Control
1554	876.154235839844	7631.6337890625	D1	1h	TNF_single_producer	Control
1555	1175.38049316406	5600.03369140625	D1	1h	TNF_single_producer	Control
1556	1355.69006347656	1967.48986816406	D1	1h	TNF_single_producer	Control
1557	1385.72497558594	3473.732421875	D1	1h	TNF_single_producer	Control
1558	473.681762695312	5034.671875	D1	1h	TNF_single_producer	Control
1559	1078.5517578125	3878.26147460938	D1	1h	TNF_single_producer	Control
1560	955.5322265625	7514.6669921875	D1	1h	TNF_single_producer	Control
1561	742.490844726562	3471.17529296875	D1	1h	TNF_single_producer	Control
1562	1090.73962402344	852.558654785156	D1	1h	TNF_single_producer	Control
1563	299.95947265625	665.696472167969	D1	1h	TNF_single_producer	Control
1564	990.233032226562	1102.54650878906	D1	1h	TNF_single_producer	Control
1565	843.396911621094	2241.076171875	D1	1h	TNF_single_producer	Control
1566	511.848876953125	9406.4853515625	D1	1h	TNF_single_producer	Control
1567	781.727966308594	724.574157714844	D1	1h	TNF_single_producer	Control
1568	933.24462890625	642.309448242188	D1	2h	TNF_single_producer	Control
1569	959.218444824219	6357.32861328125	D1	2h	TNF_single_producer	Control
1570	994.894287109375	494.358001708984	D1	2h	TNF_single_producer	Control
1571	735.561218261719	680.396057128906	D1	2h	TNF_single_producer	Control
1572	732.022583007812	26460.2734375	D1	2h	TNF_single_producer	Control
1573	746.935852050781	12903.8720703125	D1	2h	TNF_single_producer	Control
1574	850.529296875	6623.5849609375	D1	2h	TNF_single_producer	Control
1575	807.563598632812	2818.65991210938	D1	2h	TNF_single_producer	Control
1576	638.200012207031	4427.65625	D1	2h	TNF_single_producer	Control
1577	324.324584960938	2258.02416992188	D1	2h	TNF_single_producer	Control
1578	1022.52252197266	7762.8359375	D1	2h	TNF_single_producer	Control
1579	270.748016357422	1633.74816894531	D1	2h	TNF_single_producer	Control
1580	814.076293945312	603.942260742188	D1	2h	TNF_single_producer	Control
1581	726.145385742188	32604.541015625	D1	2h	TNF_single_producer	Control
1582	825.777954101562	1672.22521972656	D1	2h	TNF_single_producer	Control
1583	1098.65417480469	39440.31640625	D1	2h	TNF_single_producer	Control
1584	588.952087402344	3089.56909179688	D1	2h	TNF_single_producer	Control
1585	1485.04211425781	29445.98046875	D1	2h	TNF_single_producer	Control
1586	760.790832519531	8596.6015625	D1	2h	TNF_single_producer	Control
1587	985.017700195312	25801.60546875	D1	2h	TNF_single_producer	Control
1588	901.866455078125	2381.14038085938	D1	2h	TNF_single_producer	Control
1589	357.463256835938	2332.12622070312	D1	2h	TNF_single_producer	Control
1590	1159.10473632812	1401.89575195312	D1	2h	TNF_single_producer	Control
1591	608.13916015625	1941.80493164062	D1	2h	TNF_single_producer	Control
1592	1460.61364746094	10195.6318359375	D1	2h	TNF_single_producer	Control
1593	1025.50793457031	2497.00048828125	D1	2h	TNF_single_producer	Control
1594	1025.99816894531	1438.765625	D1	2h	TNF_single_producer	Control
1595	995.119995117188	5922.15234375	D1	2h	TNF_single_producer	Control
1596	920.574584960938	859.90625	D1	2h	TNF_single_producer	Control
1597	562.021057128906	2396.8818359375	D1	2h	TNF_single_producer	Control
1598	1408.8623046875	21194.015625	D1	2h	TNF_single_producer	Control
1599	663.496643066406	1452.96350097656	D1	2h	TNF_single_producer	Control
1600	1560.33972167969	2360.44702148438	D1	2h	TNF_single_producer	Control
1601	731.424133300781	10677.328125	D1	2h	TNF_single_producer	Control
1602	399.404724121094	41934.45703125	D1	2h	TNF_single_producer	Control
1603	490.035003662109	2905.79443359375	D1	2h	TNF_single_producer	Control
1604	684.840759277344	502.737182617188	D1	2h	TNF_single_producer	Control
1605	572.841247558594	1151.09118652344	D1	2h	TNF_single_producer	Control
1606	1118.62817382812	1143.84252929688	D1	2h	TNF_single_producer	Control
1607	541.730712890625	1250.70935058594	D1	2h	TNF_single_producer	Control
1608	586.315795898438	7273.357421875	D1	2h	TNF_single_producer	Control
1609	647.963317871094	2339.66235351562	D1	2h	TNF_single_producer	Control
1610	909.440795898438	3182.66650390625	D1	2h	TNF_single_producer	Control
1611	1242.9921875	1475.23156738281	D1	2h	TNF_single_producer	Control
1612	994.834655761719	15484.814453125	D1	2h	TNF_single_producer	Control
1613	986.481140136719	1108.83605957031	D1	2h	TNF_single_producer	Control
1614	1124.98657226562	568.271362304688	D1	2h	TNF_single_producer	Control
1615	692.106872558594	1257.90881347656	D1	2h	TNF_single_producer	Control
1616	1003.64996337891	4096.11572265625	D1	2h	TNF_single_producer	Control
1617	1343.16003417969	27529.330078125	D1	2h	TNF_single_producer	Control
1618	715.630676269531	3118.20629882812	D1	2h	TNF_single_producer	Control
1619	800.423706054688	13944.2646484375	D1	2h	TNF_single_producer	Control
1620	1401.92956542969	8946.2919921875	D1	2h	TNF_single_producer	Control
1621	1313.37658691406	13634.7421875	D1	2h	TNF_single_producer	Control
1622	1009.43682861328	22057.93359375	D1	2h	TNF_single_producer	Control
1623	1038.7001953125	21786.1640625	D1	2h	TNF_single_producer	Control
1624	703.611755371094	7358.33984375	D1	2h	TNF_single_producer	Control
1625	1165.96643066406	2586.00439453125	D1	2h	TNF_single_producer	Control
1626	204.374237060547	722.301879882812	D1	2h	TNF_single_producer	Control
1627	342.966461181641	3221.7265625	D1	2h	TNF_single_producer	Control
1628	1068.50756835938	570.177917480469	D1	2h	TNF_single_producer	Control
1629	1449.33532714844	7098.400390625	D1	2h	TNF_single_producer	Control
1630	1409.8310546875	1076.96020507812	D1	2h	TNF_single_producer	Control
1631	675.962524414062	9191.533203125	D1	2h	TNF_single_producer	Control
1632	1366.84118652344	12591.4697265625	D1	2h	TNF_single_producer	Control
1633	600.635437011719	5613.86181640625	D1	2h	TNF_single_producer	Control
1634	773.149841308594	6472.87939453125	D1	2h	TNF_single_producer	Control
1635	548.7099609375	3208.482421875	D1	2h	TNF_single_producer	Control
1636	661.079956054688	10979.8642578125	D1	2h	TNF_single_producer	Control
1637	1028.62670898438	1525.18811035156	D1	2h	TNF_single_producer	Control
1638	597.411437988281	11332.4443359375	D1	2h	TNF_single_producer	Control
1639	1103.80627441406	15030.05859375	D1	2h	TNF_single_producer	Control
1640	1353.02612304688	2080.17993164062	D1	2h	TNF_single_producer	Control
1641	1153.0166015625	4983.93408203125	D1	2h	TNF_single_producer	Control
1642	1502.58544921875	14775.458984375	D1	2h	TNF_single_producer	Control
1643	1218.52502441406	4928.44775390625	D1	2h	TNF_single_producer	Control
1644	728.662536621094	6308.8251953125	D1	2h	TNF_single_producer	Control
1645	861.907104492188	4107.98388671875	D1	2h	TNF_single_producer	Control
1646	545.408264160156	3454.5625	D1	2h	TNF_single_producer	Control
1647	567.028076171875	1326.56225585938	D1	2h	TNF_single_producer	Control
1648	1014.58325195312	865.316711425781	D1	2h	TNF_single_producer	Control
1649	1432.96179199219	1911.69812011719	D1	2h	TNF_single_producer	Control
1650	1164.04235839844	7891.61279296875	D1	2h	TNF_single_producer	Control
1651	859.90625	15177.93359375	D1	2h	TNF_single_producer	Control
1652	491.837158203125	797.198974609375	D1	2h	TNF_single_producer	Control
1653	1173.72253417969	3651.20849609375	D1	2h	TNF_single_producer	Control
1654	1570.94494628906	611.466491699219	D1	2h	TNF_single_producer	Control
1655	1167.41430664062	12594.15625	D1	2h	TNF_single_producer	Control
1656	1145.42663574219	1197.037109375	D1	2h	TNF_single_producer	Control
1657	1343.525390625	955.826721191406	D1	2h	TNF_single_producer	Control
1658	1101.94555664062	30812.72265625	D1	2h	TNF_single_producer	Control
1659	792.09716796875	1699.25939941406	D1	2h	TNF_single_producer	Control
1660	363.444213867188	3809.7119140625	D1	2h	TNF_single_producer	Control
1661	920.681640625	2674.77587890625	D1	2h	TNF_single_producer	Control
1662	628.830993652344	14105.103515625	D1	2h	TNF_single_producer	Control
1663	739.570922851562	7679.74609375	D1	2h	TNF_single_producer	Control
1664	1097.87255859375	1250.25366210938	D1	2h	TNF_single_producer	Control
1665	1574.38598632812	1099.41833496094	D1	2h	TNF_single_producer	Control
1666	1124.54565429688	620.438903808594	D1	2h	TNF_single_producer	Control
1667	821.931213378906	5238.01318359375	D1	2h	TNF_single_producer	Control
1668	947.129028320312	8235.119140625	D1	2h	TNF_single_producer	Control
1669	825.177307128906	5188.90625	D1	2h	TNF_single_producer	Control
1670	411.270172119141	7500.99609375	D1	2h	TNF_single_producer	Control
1671	1016.15350341797	7740.46337890625	D1	2h	TNF_single_producer	Control
1672	1226.51770019531	13051.5224609375	D1	2h	TNF_single_producer	Control
1673	1263.29577636719	7340.1767578125	D1	2h	TNF_single_producer	Control
1674	1234.10583496094	2808.41259765625	D1	2h	TNF_single_producer	Control
1675	722.841430664062	595.875366210938	D1	2h	TNF_single_producer	Control
1676	566.572021484375	3906.71655273438	D1	2h	TNF_single_producer	Control
1677	1083.91748046875	4965.47607421875	D1	2h	TNF_single_producer	Control
1678	995.226745605469	1436.05895996094	D1	2h	TNF_single_producer	Control
1679	1045.19079589844	4273.39501953125	D1	2h	TNF_single_producer	Control
1680	880.15673828125	19457.2265625	D1	2h	TNF_single_producer	Control
1681	1505.84826660156	848.67919921875	D1	2h	TNF_single_producer	Control
1682	1500.20190429688	6946.75634765625	D1	2h	TNF_single_producer	Control
1683	751.081115722656	6121.82470703125	D1	2h	TNF_single_producer	Control
1684	380.043823242188	3822.58032226562	D1	2h	TNF_single_producer	Control
1685	646.461975097656	3294.04223632812	D1	2h	TNF_single_producer	Control
1686	634.808959960938	866.280395507812	D1	2h	TNF_single_producer	Control
1687	571.545593261719	514.938659667969	D1	2h	TNF_single_producer	Control
1688	921.775695800781	20326.953125	D1	2h	TNF_single_producer	Control
1689	615.824584960938	507.114013671875	D1	2h	TNF_single_producer	Control
1690	541.583862304688	1522.45056152344	D1	2h	TNF_single_producer	Control
1691	1202.46508789062	4683.82666015625	D1	2h	TNF_single_producer	Control
1692	1086.92932128906	3546.95825195312	D1	2h	TNF_single_producer	Control
1693	1196.18823242188	1606.52478027344	D1	2h	TNF_single_producer	Control
1694	850.108276367188	526.753601074219	D1	2h	TNF_single_producer	Control
1695	802.423156738281	4002.78833007812	D1	2h	TNF_single_producer	Control
1696	1207.38171386719	3292.421875	D1	2h	TNF_single_producer	Control
1697	893.675231933594	5207.60400390625	D1	2h	TNF_single_producer	Control
1698	991.883422851562	1768.65185546875	D1	2h	TNF_single_producer	Control
1699	421.368682861328	513.500854492188	D1	2h	TNF_single_producer	Control
1700	1551.96057128906	927.765441894531	D1	2h	TNF_single_producer	Control
1701	815.687377929688	2454.12158203125	D1	2h	TNF_single_producer	Control
1702	1133.80310058594	2033.48767089844	D1	2h	TNF_single_producer	Control
1703	964.85107421875	13356.1484375	D1	2h	TNF_single_producer	Control
1704	692.823303222656	8447.8427734375	D1	2h	TNF_single_producer	Control
1705	533.907470703125	1255.67932128906	D1	2h	TNF_single_producer	Control
1706	1353.97009277344	5588.01220703125	D1	2h	TNF_single_producer	Control
1707	528.459716796875	8029.09033203125	D1	2h	TNF_single_producer	Control
1708	817.311340332031	893.092834472656	D1	2h	TNF_single_producer	Control
1709	961.446899414062	1422.90454101562	D1	2h	TNF_single_producer	Control
1710	1349.24914550781	2523.55834960938	D1	2h	TNF_single_producer	Control
1711	1214.13598632812	12683.3828125	D1	2h	TNF_single_producer	Control
1712	1365.71179199219	2939.6787109375	D1	2h	TNF_single_producer	Control
1713	749.586608886719	911.809814453125	D1	2h	TNF_single_producer	Control
1714	1473.5986328125	31410.587890625	D1	2h	TNF_single_producer	Control
1715	801.039489746094	1254.99938964844	D1	2h	TNF_single_producer	Control
1716	1158.17053222656	9858.1533203125	D1	2h	TNF_single_producer	Control
1717	1392.49133300781	1076.29028320312	D1	2h	TNF_single_producer	Control
1718	964.011474609375	13272.048828125	D1	2h	TNF_single_producer	Control
1719	555.313354492188	27788.466796875	D1	2h	TNF_single_producer	Control
1720	592.196044921875	1230.31665039062	D1	2h	TNF_single_producer	Control
1721	841.363830566406	751.389038085938	D1	2h	TNF_single_producer	Control
1722	1142.53381347656	3491.88305664062	D1	2h	TNF_single_producer	Control
1723	1086.59948730469	48356.3515625	D1	2h	TNF_single_producer	Control
1724	303.453216552734	6432.302734375	D1	2h	TNF_single_producer	Control
1725	1531.32922363281	505.296142578125	D1	2h	TNF_single_producer	Control
1726	1568.55065917969	1546.40356445312	D1	2h	TNF_single_producer	Control
1727	933.436950683594	2284.09228515625	D1	2h	TNF_single_producer	Control
1728	1500.47375488281	7540.47607421875	D1	2h	TNF_single_producer	Control
1729	1555.46472167969	7068.056640625	D1	2h	TNF_single_producer	Control
1730	1058.38708496094	9399.400390625	D1	2h	TNF_single_producer	Control
1731	629.575622558594	8147.1103515625	D1	2h	TNF_single_producer	Control
1732	357.485809326172	569.289306640625	D1	2h	TNF_single_producer	Control
1733	732.970275878906	898.521789550781	D1	2h	TNF_single_producer	Control
1734	1086.337890625	628.73291015625	D1	2h	TNF_single_producer	Control
1735	966.861877441406	3484.41552734375	D1	2h	TNF_single_producer	Control
1736	945.081176757812	2379.64111328125	D1	2h	TNF_single_producer	Control
1737	1240.28637695312	2184.41772460938	D1	2h	TNF_single_producer	Control
1738	478.031982421875	825.13330078125	D1	2h	TNF_single_producer	Control
1739	1175.76025390625	3003.62109375	D1	2h	TNF_single_producer	Control
1740	1367.52551269531	15827.1142578125	D1	2h	TNF_single_producer	Control
1741	646.142211914062	4631.146484375	D1	2h	TNF_single_producer	Control
1742	681.08984375	16279.42578125	D1	2h	TNF_single_producer	Control
1743	745.923156738281	12854.3740234375	D1	2h	TNF_single_producer	Control
1744	1093.44750976562	15877.5634765625	D1	2h	TNF_single_producer	Control
1745	483.237976074219	106174.1875	D1	2h	TNF_single_producer	Control
1746	844.192993164062	5898.53125	D1	2h	TNF_single_producer	Control
1747	462.728485107422	24515.060546875	D1	2h	TNF_single_producer	Control
1748	644.447509765625	15794.6279296875	D1	2h	TNF_single_producer	Control
1749	981.175476074219	861.742004394531	D1	2h	TNF_single_producer	Control
1750	1280.24829101562	7202.17919921875	D1	2h	TNF_single_producer	Control
1751	469.498107910156	600.297973632812	D1	2h	TNF_single_producer	Control
1752	801.820617675781	7231.8310546875	D1	2h	TNF_single_producer	Control
1753	577.803649902344	2152.87939453125	D1	2h	TNF_single_producer	Control
1754	302.151763916016	6800.82861328125	D1	2h	TNF_single_producer	Control
1755	1053.79272460938	2432.97998046875	D1	2h	TNF_single_producer	Control
1756	1191.12121582031	28760.2734375	D1	2h	TNF_single_producer	Control
1757	1095.09704589844	2201.43627929688	D1	2h	TNF_single_producer	Control
1758	1293.19689941406	9725.298828125	D1	2h	TNF_single_producer	Control
1759	588.196838378906	497.780700683594	D1	2h	TNF_single_producer	Control
1760	696.649230957031	22589.109375	D1	2h	TNF_single_producer	Control
1761	1555.822265625	1427.65539550781	D1	2h	TNF_single_producer	Control
1762	928.764038085938	782.268005371094	D1	2h	TNF_single_producer	Control
1763	1262.23779296875	6303.541015625	D1	2h	TNF_single_producer	Control
1764	1095.43249511719	1606.25634765625	D1	2h	TNF_single_producer	Control
1765	855.915954589844	9158.8486328125	D1	2h	TNF_single_producer	Control
1766	850.658203125	1052.88037109375	D1	2h	TNF_single_producer	Control
1767	1305.14074707031	5464.2685546875	D1	2h	TNF_single_producer	Control
1768	552.089965820312	1139.39965820312	D1	2h	TNF_single_producer	Control
1769	880.265625	5429.1201171875	D1	2h	TNF_single_producer	Control
1770	339.370452880859	5568.1611328125	D1	2h	TNF_single_producer	Control
1771	914.784545898438	3062.07006835938	D1	2h	TNF_single_producer	Control
1772	1114.81701660156	2098.1015625	D1	2h	TNF_single_producer	Control
1773	1190.25769042969	1328.36657714844	D1	2h	TNF_single_producer	Control
1774	580.242004394531	496.628692626953	D1	2h	TNF_single_producer	Control
1775	947.237121582031	10109.8193359375	D1	2h	TNF_single_producer	Control
1776	870.776306152344	4974.57421875	D1	2h	TNF_single_producer	Control
1777	647.696899414062	1049.39050292969	D1	2h	TNF_single_producer	Control
1778	515.886413574219	11014.9755859375	D1	2h	TNF_single_producer	Control
1779	903.817932128906	2254.89111328125	D1	2h	TNF_single_producer	Control
1780	579.585876464844	3535.22265625	D1	2h	TNF_single_producer	Control
1781	568.167419433594	8421.302734375	D1	2h	TNF_single_producer	Control
1782	691.6748046875	3504.65380859375	D1	2h	TNF_single_producer	Control
1783	1007.57592773438	3683.00463867188	D1	2h	TNF_single_producer	Control
1784	787.237121582031	666.941223144531	D1	2h	TNF_single_producer	Control
1785	1528.72045898438	9080.3662109375	D1	2h	TNF_single_producer	Control
1786	1496.3984375	1286.41760253906	D1	2h	TNF_single_producer	Control
1787	481.127899169922	2752.41723632812	D1	2h	TNF_single_producer	Control
1788	833.517700195312	1552.49890136719	D1	2h	TNF_single_producer	Control
1789	1135.15771484375	13968.6025390625	D1	2h	TNF_single_producer	Control
1790	675.99853515625	5883.78564453125	D1	2h	TNF_single_producer	Control
1791	1239.228515625	1351.80847167969	D1	2h	TNF_single_producer	Control
1792	615.684936523438	3557.35278320312	D1	2h	TNF_single_producer	Control
1793	1250.83862304688	3914.60400390625	D1	2h	TNF_single_producer	Control
1794	1112.54724121094	1015.78076171875	D1	2h	TNF_single_producer	Control
1795	588.301147460938	545.578430175781	D1	2h	TNF_single_producer	Control
1796	1400.09973144531	2219.04467773438	D1	2h	TNF_single_producer	Control
1797	809.015625	4172.51611328125	D1	2h	TNF_single_producer	Control
1798	420.967224121094	5844.0595703125	D1	2h	TNF_single_producer	Control
1799	964.781799316406	947.927307128906	D1	2h	TNF_single_producer	Control
1800	733.4736328125	629.799011230469	D1	2h	TNF_single_producer	Control
1801	511.455688476562	2398.998046875	D1	2h	TNF_single_producer	Control
1802	711.8173828125	1636.51354980469	D1	2h	TNF_single_producer	Control
1803	867.051879882812	10268.2353515625	D1	2h	TNF_single_producer	Control
1804	628.66015625	4212.53955078125	D1	2h	TNF_single_producer	Control
1805	505.1044921875	10859.0478515625	D1	2h	TNF_single_producer	Control
1806	625.089538574219	13725.1923828125	D1	2h	TNF_single_producer	Control
1807	642.463195800781	4837.63720703125	D1	2h	TNF_single_producer	Control
1808	793.158813476562	1762.94494628906	D1	2h	TNF_single_producer	Control
1809	981.040893554688	540.579040527344	D1	2h	TNF_single_producer	Control
1810	522.783203125	493.061065673828	D1	2h	TNF_single_producer	Control
1811	1154.33874511719	686.855041503906	D1	2h	TNF_single_producer	Control
1812	834.048217773438	2958.64990234375	D1	2h	TNF_single_producer	Control
1813	550.100402832031	12877.8408203125	D1	2h	TNF_single_producer	Control
1814	1454.95703125	993.238403320312	D1	2h	TNF_single_producer	Control
1815	759.258483886719	3430.15942382812	D1	2h	TNF_single_producer	Control
1816	1507.91748046875	7455.95458984375	D1	2h	TNF_single_producer	Control
1817	1338.36413574219	787.904113769531	D1	2h	TNF_single_producer	Control
1818	768.282165527344	6210.18896484375	D1	2h	TNF_single_producer	Control
1819	628.764221191406	4146.5009765625	D1	2h	TNF_single_producer	Control
1820	1477.13244628906	3051.24780273438	D1	2h	TNF_single_producer	Control
1821	1024.73791503906	3671.15795898438	D1	2h	TNF_single_producer	Control
1822	908.536437988281	6075.9892578125	D1	2h	TNF_single_producer	Control
1823	538.103149414062	613.084899902344	D1	2h	TNF_single_producer	Control
1824	1006.89190673828	1635.42321777344	D1	2h	TNF_single_producer	Control
1825	695.277038574219	2016.08374023438	D1	2h	TNF_single_producer	Control
1826	1041.98583984375	2261.96484375	D1	2h	TNF_single_producer	Control
1827	1448.50537109375	1323.45532226562	D1	2h	TNF_single_producer	Control
1828	628.94580078125	1585.56457519531	D1	2h	TNF_single_producer	Control
1829	953.490844726562	11091.4326171875	D1	2h	TNF_single_producer	Control
1830	692.805786132812	14236.298828125	D1	2h	TNF_single_producer	Control
1831	907.949157714844	2460.85473632812	D1	2h	TNF_single_producer	Control
1832	1555.07434082031	821.087524414062	D1	2h	TNF_single_producer	Control
1833	938.213317871094	2312.97875976562	D1	2h	TNF_single_producer	Control
1834	1392.1142578125	4224.26904296875	D1	2h	TNF_single_producer	Control
1835	589.483764648438	4568.2861328125	D1	2h	TNF_single_producer	Control
1836	826.90625	7099.48193359375	D1	2h	TNF_single_producer	Control
1837	782.315979003906	16821.662109375	D1	2h	TNF_single_producer	Control
1838	553.511108398438	6839.60546875	D1	2h	TNF_single_producer	Control
1839	1118.26159667969	5873.93115234375	D1	2h	TNF_single_producer	Control
1840	1380.39892578125	3986.88623046875	D1	2h	TNF_single_producer	Control
1841	642.85693359375	4150.3251953125	D1	2h	TNF_single_producer	Control
1842	1283.25207519531	1236.5478515625	D1	2h	TNF_single_producer	Control
1843	602.256591796875	7127.4462890625	D1	2h	TNF_single_producer	Control
1844	508.977478027344	24649.208984375	D1	2h	TNF_single_producer	Control
1845	796.211181640625	14030.6044921875	D1	2h	TNF_single_producer	Control
1846	586.7646484375	543.828735351562	D1	2h	TNF_single_producer	Control
1847	373.269134521484	1451.24206542969	D1	2h	TNF_single_producer	Control
1848	1180.94555664062	1114.4228515625	D1	2h	TNF_single_producer	Control
1849	561.162536621094	73198.359375	D1	2h	TNF_single_producer	Control
1850	1018.76452636719	2333.40234375	D1	2h	TNF_single_producer	Control
1851	936.232727050781	620.729675292969	D1	2h	TNF_single_producer	Control
1852	1426.68542480469	7055.6005859375	D1	2h	TNF_single_producer	Control
1853	1213.81433105469	4850.38720703125	D1	2h	TNF_single_producer	Control
1854	1491.76708984375	11514.23046875	D1	2h	TNF_single_producer	Control
1855	1333.11584472656	541.356140136719	D1	2h	TNF_single_producer	Control
1856	621.529113769531	594.453674316406	D1	2h	TNF_single_producer	Control
1857	1289.05676269531	1287.85070800781	D1	2h	TNF_single_producer	Control
1858	1292.17236328125	12774.7158203125	D1	2h	TNF_single_producer	Control
1859	756.67333984375	670.673889160156	D1	2h	TNF_single_producer	Control
1860	1012.88385009766	10746.7666015625	D1	2h	TNF_single_producer	Control
1861	700.436340332031	1944.38488769531	D1	2h	TNF_single_producer	Control
1862	1354.99145507812	8384.2705078125	D1	2h	TNF_single_producer	Control
1863	364.633483886719	479.677459716797	D1	2h	TNF_single_producer	Control
1864	1541.634765625	928.619018554688	D1	2h	TNF_single_producer	Control
1865	1295.47106933594	1565.18884277344	D1	2h	TNF_single_producer	Control
1866	618.196960449219	2691.8564453125	D1	2h	TNF_single_producer	Control
1867	892.611755371094	751.518737792969	D1	2h	TNF_single_producer	Control
1868	555.751892089844	1213.17944335938	D1	2h	TNF_single_producer	Control
1869	1333.67761230469	10306.603515625	D1	2h	TNF_single_producer	Control
1870	825.631530761719	12755.3271484375	D1	2h	TNF_single_producer	Control
1871	858.473815917969	1626.09643554688	D1	2h	TNF_single_producer	Control
1872	1037.16284179688	11315.859375	D1	2h	TNF_single_producer	Control
1873	954.502868652344	7960.556640625	D1	2h	TNF_single_producer	Control
1874	763.672180175781	8188.3720703125	D1	2h	TNF_single_producer	Control
1875	617.359130859375	1712.53454589844	D1	2h	TNF_single_producer	Control
1876	1442.15344238281	4550.142578125	D1	2h	TNF_single_producer	Control
1877	603.026428222656	2167.35278320312	D1	2h	TNF_single_producer	Control
1878	1039.55737304688	2255.53784179688	D1	2h	TNF_single_producer	Control
1879	676.168212890625	1985.2216796875	D1	2h	TNF_single_producer	Control
1880	617.101745605469	5856.95849609375	D1	2h	TNF_single_producer	Control
1881	594.890380859375	10955.201171875	D1	2h	TNF_single_producer	Control
1882	744.11767578125	973.404418945312	D1	2h	TNF_single_producer	Control
1883	1292.93920898438	1327.49438476562	D1	2h	TNF_single_producer	Control
1884	687.86376953125	8719.6142578125	D1	2h	TNF_single_producer	Control
1885	937.952880859375	1680.93371582031	D1	2h	TNF_single_producer	Control
1886	778.692443847656	10909.291015625	D1	2h	TNF_single_producer	Control
1887	1566.27746582031	476.788696289062	D1	2h	TNF_single_producer	Control
1888	844.332275390625	4754.478515625	D1	2h	TNF_single_producer	Control
1889	511.904357910156	916.207824707031	D1	2h	TNF_single_producer	Control
1890	1417.13232421875	3193.28442382812	D1	2h	TNF_single_producer	Control
1891	582.875732421875	1665.01000976562	D1	2h	TNF_single_producer	Control
1892	845.450988769531	1254.19396972656	D1	2h	TNF_single_producer	Control
1893	1054.78344726562	48454.55078125	D1	2h	TNF_single_producer	Control
1894	575.594177246094	3990.60571289062	D1	2h	TNF_single_producer	Control
1895	794.314392089844	4400.3193359375	D1	2h	TNF_single_producer	Control
1896	1218.10852050781	7952.25634765625	D1	2h	TNF_single_producer	Control
1897	678.432006835938	1112.39489746094	D1	2h	TNF_single_producer	Control
1898	1139.40905761719	1944.46728515625	D1	2h	TNF_single_producer	Control
1899	1130.60559082031	10498.3056640625	D1	2h	TNF_single_producer	Control
1900	696.757934570312	483.714874267578	D1	2h	TNF_single_producer	Control
1901	1409.83264160156	9021.96875	D1	2h	TNF_single_producer	Control
1902	891.210205078125	5340.5439453125	D1	2h	TNF_single_producer	Control
1903	373.970581054688	4740.10302734375	D1	2h	TNF_single_producer	Control
1904	1115.63012695312	4419.87109375	D1	2h	TNF_single_producer	Control
1905	1226.14819335938	1495.45031738281	D1	2h	TNF_single_producer	Control
1906	482.403564453125	40438.10546875	D1	2h	TNF_single_producer	Control
1907	1259.66479492188	4789.845703125	D1	2h	TNF_single_producer	Control
1908	804.486572265625	1309.70227050781	D1	2h	TNF_single_producer	Control
1909	1572.89306640625	3474.36328125	D1	2h	TNF_single_producer	Control
1910	874.966735839844	3020.28955078125	D1	2h	TNF_single_producer	Control
1911	915.832885742188	536.035095214844	D1	2h	TNF_single_producer	Control
1912	634.930236816406	17998.10546875	D1	2h	TNF_single_producer	Control
1913	510.966125488281	2972.41259765625	D1	2h	TNF_single_producer	Control
1914	763.455627441406	6539.40966796875	D1	2h	TNF_single_producer	Control
1915	1303.6259765625	14792.662109375	D1	2h	TNF_single_producer	Control
1916	1239.04919433594	5012.3017578125	D1	2h	TNF_single_producer	Control
1917	1389.77880859375	4055.19799804688	D1	2h	TNF_single_producer	Control
1918	1221.83557128906	1217.82690429688	D1	2h	TNF_single_producer	Control
1919	794.185791015625	1869.60864257812	D1	2h	TNF_single_producer	Control
1920	255.946197509766	857.183227539062	D1	2h	TNF_single_producer	Control
1921	786.878723144531	1614.75915527344	D1	2h	TNF_single_producer	Control
1922	1471.94580078125	1160.06091308594	D1	2h	TNF_single_producer	Control
1923	1329.19116210938	5587.02099609375	D1	2h	TNF_single_producer	Control
1924	838.842712402344	35413.3203125	D1	2h	TNF_single_producer	Control
1925	1473.24987792969	15637.7548828125	D1	2h	TNF_single_producer	Control
1926	206.126190185547	494.955261230469	D1	2h	TNF_single_producer	Control
1927	1336.21203613281	4590.87060546875	D1	2h	TNF_single_producer	Control
1928	535.6494140625	5532.951171875	D1	2h	TNF_single_producer	Control
1929	1251.73352050781	771.17138671875	D1	2h	TNF_single_producer	Control
1930	1022.48547363281	7314.18359375	D1	2h	TNF_single_producer	Control
1931	521.142822265625	565.965026855469	D1	2h	TNF_single_producer	Control
1932	555.378173828125	4896.0703125	D1	2h	TNF_single_producer	Control
1933	464.324432373047	638.515319824219	D1	2h	TNF_single_producer	Control
1934	1131.62194824219	2133.68286132812	D1	2h	TNF_single_producer	Control
1935	656.3916015625	3180.07153320312	D1	2h	TNF_single_producer	Control
1936	884.543701171875	2881.22119140625	D1	2h	TNF_single_producer	Control
1937	708.383483886719	1831.20825195312	D1	2h	TNF_single_producer	Control
1938	597.649597167969	4039.6943359375	D1	2h	TNF_single_producer	Control
1939	1525.62634277344	17104.419921875	D1	2h	TNF_single_producer	Control
1940	608.384826660156	3268.77075195312	D1	2h	TNF_single_producer	Control
1941	701.296752929688	15274.5771484375	D1	2h	TNF_single_producer	Control
1942	1222.42639160156	32448.86328125	D1	2h	TNF_single_producer	Control
1943	1171.23083496094	54185.87109375	D1	2h	TNF_single_producer	Control
1944	1389.98693847656	6173.9501953125	D1	2h	TNF_single_producer	Control
1945	833.759216308594	8021.265625	D1	2h	TNF_single_producer	Control
1946	609.741271972656	2883.8359375	D1	2h	TNF_single_producer	Control
1947	859.321411132812	880.525817871094	D1	2h	TNF_single_producer	Control
1948	647.978454589844	2077.072265625	D1	2h	TNF_single_producer	Control
1949	1520.23498535156	2220.03735351562	D1	2h	TNF_single_producer	Control
1950	813.682983398438	1702.80883789062	D1	2h	TNF_single_producer	Control
1951	1301.97290039062	4693.615234375	D1	2h	TNF_single_producer	Control
1952	865.898681640625	561.197998046875	D1	2h	TNF_single_producer	Control
1953	584.390319824219	3168.45849609375	D1	2h	TNF_single_producer	Control
1954	619.108520507812	2725.10961914062	D1	2h	TNF_single_producer	Control
1955	936.971435546875	31414.19921875	D1	2h	TNF_single_producer	Control
1956	723.728942871094	1402.54992675781	D1	2h	TNF_single_producer	Control
1957	1006.85699462891	1258.35522460938	D1	2h	TNF_single_producer	Control
1958	579.412292480469	6787.63525390625	D1	2h	TNF_single_producer	Control
1959	569.592895507812	2683.7568359375	D1	2h	TNF_single_producer	Control
1960	1141.98352050781	54910.49609375	D1	2h	TNF_single_producer	Control
1961	696.332580566406	3953.341796875	D1	2h	TNF_single_producer	Control
1962	579.664184570312	4981.39892578125	D1	2h	TNF_single_producer	Control
1963	570.09521484375	1528.18725585938	D1	2h	TNF_single_producer	Control
1964	535.524658203125	897.561218261719	D1	2h	TNF_single_producer	Control
1965	1256.39514160156	4855.6474609375	D1	2h	TNF_single_producer	Control
1966	995.258972167969	1585.60925292969	D1	2h	TNF_single_producer	Control
1967	1263.29748535156	1782.90954589844	D1	2h	TNF_single_producer	Control
1968	858.130493164062	578.585144042969	D1	2h	TNF_single_producer	Control
1969	932.875793457031	1016.08142089844	D1	2h	TNF_single_producer	Control
1970	1522.06884765625	484.996032714844	D1	2h	TNF_single_producer	Control
1971	1299.65551757812	22043.87109375	D1	2h	TNF_single_producer	Control
1972	1077.42700195312	2014.8349609375	D1	2h	TNF_single_producer	Control
1973	552.675964355469	6239.0771484375	D1	2h	TNF_single_producer	Control
1974	1418.27270507812	5125.603515625	D1	2h	TNF_single_producer	Control
1975	676.198425292969	47886.80859375	D1	2h	TNF_single_producer	Control
1976	792.368286132812	13346.966796875	D1	2h	TNF_single_producer	Control
1977	1222.34899902344	791.065612792969	D1	2h	TNF_single_producer	Control
1978	950.604431152344	974.9345703125	D1	2h	TNF_single_producer	Control
1979	966.721496582031	23435.826171875	D1	2h	TNF_single_producer	Control
1980	953.980529785156	6444.732421875	D1	2h	TNF_single_producer	Control
1981	1105.96130371094	3581.21826171875	D1	2h	TNF_single_producer	Control
1982	1533.30505371094	43833.4140625	D1	2h	TNF_single_producer	Control
1983	504.337005615234	8498.55859375	D1	2h	TNF_single_producer	Control
1984	546.224304199219	871.328125	D1	2h	TNF_single_producer	Control
1985	1544.11242675781	589.064453125	D1	2h	TNF_single_producer	Control
1986	1313.61657714844	864.60498046875	D1	2h	TNF_single_producer	Control
1987	721.173034667969	485.482452392578	D1	2h	TNF_single_producer	Control
1988	695.052734375	1232.83264160156	D1	2h	TNF_single_producer	Control
1989	1251.15734863281	48486.26953125	D1	2h	TNF_single_producer	Control
1990	1487.67578125	1098.64025878906	D1	2h	TNF_single_producer	Control
1991	587.514526367188	954.64599609375	D1	2h	TNF_single_producer	Control
1992	1248.392578125	2459.53002929688	D1	2h	TNF_single_producer	Control
1993	1470.10974121094	1911.36291503906	D1	2h	TNF_single_producer	Control
1994	554.264099121094	4820.63671875	D1	2h	TNF_single_producer	Control
1995	655.735778808594	3575.28295898438	D1	2h	TNF_single_producer	Control
1996	1415.64685058594	1486.07312011719	D1	2h	TNF_single_producer	Control
1997	972.676208496094	1733.44140625	D1	2h	TNF_single_producer	Control
1998	1451.53942871094	13798.794921875	D1	2h	TNF_single_producer	Control
1999	1023.27239990234	6604.7138671875	D1	2h	TNF_single_producer	Control
[truncated: 58,781 more rows]
