# Supplementary material for: Single-molecule imaging of transcription dynamics, RNA localization and fate in human T cells
Source: EMBO J. 2025 Oct 14;44(22):6732–49. doi: 10.1038/s44318-025-00592-0 (PMC12624010; doi:10.1038/s44318-025-00592-0)
Supplement: Supplementary file 9 — Source data Fig. 4 [file 44318_2025_592_MOESM9_ESM.zip › Figure_4/4A-B/HuRKO_FACS_TNF_HuRKO.csv]

	IFNG	TNF	Donor	timepoint	quadrant	condition
1	540.767944335938	577.073486328125	D1	0h	TNF_single_producer	KO
2	919.668640136719	488.999633789062	D1	0h	TNF_single_producer	KO
3	846.916442871094	2401.33203125	D1	0h	TNF_single_producer	KO
4	314.798583984375	488.969848632812	D1	0h	TNF_single_producer	KO
5	1510.70886230469	848.731750488281	D1	0h	TNF_single_producer	KO
6	1175.10534667969	950.256225585938	D1	0h	TNF_single_producer	KO
7	951.293823242188	597.014953613281	D1	0h	TNF_single_producer	KO
8	823.315856933594	736.386047363281	D1	0h	TNF_single_producer	KO
9	1223.58776855469	2715.67114257812	D1	0h	TNF_single_producer	KO
10	566.924682617188	1151.98498535156	D1	0h	TNF_single_producer	KO
11	1133.57861328125	2738.52172851562	D1	0h	TNF_single_producer	KO
12	772.364440917969	1913.15551757812	D1	0h	TNF_single_producer	KO
13	980.512512207031	2890.66650390625	D1	0h	TNF_single_producer	KO
14	1370.42639160156	3640.98168945312	D1	0h	TNF_single_producer	KO
15	1045.08337402344	550.243347167969	D1	0h	TNF_single_producer	KO
16	639.513427734375	582.3095703125	D1	0h	TNF_single_producer	KO
17	1021.72662353516	684.809020996094	D1	0h	TNF_single_producer	KO
18	1022.61676025391	806.832153320312	D1	0h	TNF_single_producer	KO
19	878.772094726562	506.932525634766	D1	0h	TNF_single_producer	KO
20	644.882507324219	2357.67065429688	D1	0h	TNF_single_producer	KO
21	725.690246582031	1034.31628417969	D1	0h	TNF_single_producer	KO
22	1057.14404296875	562.526428222656	D1	0h	TNF_single_producer	KO
23	1326.32348632812	531.578857421875	D1	0h	TNF_single_producer	KO
24	938.628479003906	645.698974609375	D1	0h	TNF_single_producer	KO
25	1099.79724121094	2401.63818359375	D1	0h	TNF_single_producer	KO
26	1200.84509277344	615.066467285156	D1	0h	TNF_single_producer	KO
27	665.919250488281	788.328186035156	D1	0h	TNF_single_producer	KO
28	1073.93920898438	540.020568847656	D1	0h	TNF_single_producer	KO
29	1330.0107421875	646.288391113281	D1	0h	TNF_single_producer	KO
30	1178.82641601562	2246.345703125	D1	0h	TNF_single_producer	KO
31	643.616088867188	6779.34423828125	D1	1h	TNF_single_producer	KO
32	1206.98486328125	2051.56982421875	D1	1h	TNF_single_producer	KO
33	1254.3828125	1381.48828125	D1	1h	TNF_single_producer	KO
34	1234.97143554688	5467.75439453125	D1	1h	TNF_single_producer	KO
35	631.012756347656	1693.5	D1	1h	TNF_single_producer	KO
36	1086.50769042969	522.751281738281	D1	1h	TNF_single_producer	KO
37	1356.93701171875	5102.640625	D1	1h	TNF_single_producer	KO
38	1050.4296875	3177.60180664062	D1	1h	TNF_single_producer	KO
39	836.227722167969	2474.74389648438	D1	1h	TNF_single_producer	KO
40	612.8896484375	1014.46148681641	D1	1h	TNF_single_producer	KO
41	778.817565917969	24938.5859375	D1	1h	TNF_single_producer	KO
42	1239.82702636719	2768.34692382812	D1	1h	TNF_single_producer	KO
43	1427.70874023438	3538.4375	D1	1h	TNF_single_producer	KO
44	1368.14050292969	7470.712890625	D1	1h	TNF_single_producer	KO
45	327.079895019531	636.108642578125	D1	1h	TNF_single_producer	KO
46	938.549438476562	7922.70361328125	D1	1h	TNF_single_producer	KO
47	1196.99865722656	6101.18701171875	D1	1h	TNF_single_producer	KO
48	1449.01623535156	6574.10400390625	D1	1h	TNF_single_producer	KO
49	1398.11096191406	1884.68640136719	D1	1h	TNF_single_producer	KO
50	609.5390625	3787.68481445312	D1	1h	TNF_single_producer	KO
51	1539.69348144531	6081.58544921875	D1	1h	TNF_single_producer	KO
52	880.502136230469	67900.2421875	D1	1h	TNF_single_producer	KO
53	1146.39343261719	487.567749023438	D1	1h	TNF_single_producer	KO
54	732.944519042969	15462.06640625	D1	1h	TNF_single_producer	KO
55	904.440734863281	2802.43212890625	D1	1h	TNF_single_producer	KO
56	1444.48937988281	926.380676269531	D1	1h	TNF_single_producer	KO
57	1475.75390625	28591.130859375	D1	1h	TNF_single_producer	KO
58	928.559631347656	571.097106933594	D1	1h	TNF_single_producer	KO
59	883.1474609375	3196.47387695312	D1	1h	TNF_single_producer	KO
60	1010.55279541016	3195.64233398438	D1	1h	TNF_single_producer	KO
61	1308.53649902344	5313.1904296875	D1	1h	TNF_single_producer	KO
62	1319.62561035156	5855.80712890625	D1	1h	TNF_single_producer	KO
63	886.786010742188	2312.74975585938	D1	1h	TNF_single_producer	KO
64	882.189270019531	16326.2705078125	D1	1h	TNF_single_producer	KO
65	567.36376953125	5899.625	D1	1h	TNF_single_producer	KO
66	789.801879882812	1714.24438476562	D1	1h	TNF_single_producer	KO
67	590.159118652344	1546.26477050781	D1	1h	TNF_single_producer	KO
68	1100.95288085938	21229.6484375	D1	1h	TNF_single_producer	KO
69	1024.38391113281	573.430786132812	D1	1h	TNF_single_producer	KO
70	1375.7734375	4983.98974609375	D1	1h	TNF_single_producer	KO
71	920.238342285156	2523.4228515625	D1	1h	TNF_single_producer	KO
72	771.440002441406	3298.26684570312	D1	1h	TNF_single_producer	KO
73	1238.65966796875	1669.60180664062	D1	1h	TNF_single_producer	KO
74	747.152160644531	3619.09204101562	D1	1h	TNF_single_producer	KO
75	488.911407470703	915.694763183594	D1	1h	TNF_single_producer	KO
76	834.13037109375	1717.99670410156	D1	1h	TNF_single_producer	KO
77	780.395568847656	8228.259765625	D1	1h	TNF_single_producer	KO
78	1108.22692871094	2287.96240234375	D1	1h	TNF_single_producer	KO
79	1057.7177734375	4264.4169921875	D1	1h	TNF_single_producer	KO
80	1383.33679199219	5199.59619140625	D1	1h	TNF_single_producer	KO
81	1080.94470214844	747.182800292969	D1	1h	TNF_single_producer	KO
82	1527.02294921875	2386.720703125	D1	1h	TNF_single_producer	KO
83	1563.24377441406	6376.3544921875	D1	1h	TNF_single_producer	KO
84	1093.40881347656	798.797607421875	D1	1h	TNF_single_producer	KO
85	1134.76293945312	3557.79370117188	D1	1h	TNF_single_producer	KO
86	981.734802246094	4050.42797851562	D1	1h	TNF_single_producer	KO
87	1124.15258789062	3747.5439453125	D1	1h	TNF_single_producer	KO
88	1195.70007324219	563.904174804688	D1	1h	TNF_single_producer	KO
89	646.202453613281	3154.26318359375	D1	1h	TNF_single_producer	KO
90	919.086120605469	1529.662109375	D1	1h	TNF_single_producer	KO
91	739.588684082031	1111.08142089844	D1	1h	TNF_single_producer	KO
92	912.170471191406	968.473388671875	D1	1h	TNF_single_producer	KO
93	1200.24792480469	6867.56298828125	D1	1h	TNF_single_producer	KO
94	575.567077636719	1225.25598144531	D1	1h	TNF_single_producer	KO
95	969.417907714844	1436.98498535156	D1	1h	TNF_single_producer	KO
96	782.474487304688	539.265380859375	D1	1h	TNF_single_producer	KO
97	1344.54235839844	2696.810546875	D1	1h	TNF_single_producer	KO
98	934.309020996094	2073.69189453125	D1	1h	TNF_single_producer	KO
99	1046.53686523438	4688.302734375	D1	1h	TNF_single_producer	KO
100	652.547424316406	5869.216796875	D1	1h	TNF_single_producer	KO
101	714.315673828125	1460.90783691406	D1	1h	TNF_single_producer	KO
102	1543.67724609375	1000.18060302734	D1	1h	TNF_single_producer	KO
103	870.750305175781	827.074584960938	D1	1h	TNF_single_producer	KO
104	1577.77404785156	6662.8408203125	D1	1h	TNF_single_producer	KO
105	1156.31042480469	5129.32666015625	D1	1h	TNF_single_producer	KO
106	799.906616210938	2117.67919921875	D1	1h	TNF_single_producer	KO
107	534.443115234375	1784.27258300781	D1	1h	TNF_single_producer	KO
108	1236.00622558594	1984.28161621094	D1	1h	TNF_single_producer	KO
109	777.776977539062	782.668273925781	D1	1h	TNF_single_producer	KO
110	910.824401855469	529.570068359375	D1	1h	TNF_single_producer	KO
111	1337.61889648438	12266.83203125	D1	1h	TNF_single_producer	KO
112	899.954895019531	10672.80078125	D1	1h	TNF_single_producer	KO
113	764.549255371094	1831.94616699219	D1	1h	TNF_single_producer	KO
114	752.784362792969	728.330749511719	D1	1h	TNF_single_producer	KO
115	475.013702392578	516.10791015625	D1	1h	TNF_single_producer	KO
116	751.155151367188	922.160766601562	D1	1h	TNF_single_producer	KO
117	1116.58911132812	1083.57019042969	D1	1h	TNF_single_producer	KO
118	1331.4453125	983.43603515625	D1	1h	TNF_single_producer	KO
119	1320.08386230469	2451.61083984375	D1	1h	TNF_single_producer	KO
120	1064.91882324219	5176.5947265625	D1	1h	TNF_single_producer	KO
121	802.746643066406	2389.80322265625	D1	1h	TNF_single_producer	KO
122	1067.01550292969	2716.88500976562	D1	1h	TNF_single_producer	KO
123	1076.52844238281	514.246887207031	D1	1h	TNF_single_producer	KO
124	773.841430664062	1293.72875976562	D1	1h	TNF_single_producer	KO
125	473.322265625	3753.41479492188	D1	1h	TNF_single_producer	KO
126	949.194213867188	7113.9677734375	D1	1h	TNF_single_producer	KO
127	1280.31335449219	4524.7451171875	D1	1h	TNF_single_producer	KO
128	1294.1787109375	1511.61682128906	D1	1h	TNF_single_producer	KO
129	823.442016601562	1851.33288574219	D1	1h	TNF_single_producer	KO
130	408.401031494141	489.712188720703	D1	1h	TNF_single_producer	KO
131	671.676391601562	603.183776855469	D1	1h	TNF_single_producer	KO
132	1288.92358398438	9187.75390625	D1	1h	TNF_single_producer	KO
133	1280.69934082031	3259.34033203125	D1	1h	TNF_single_producer	KO
134	978.32421875	3340.32641601562	D1	1h	TNF_single_producer	KO
135	1309.95593261719	8125.7841796875	D1	1h	TNF_single_producer	KO
136	880.34228515625	1933.22424316406	D1	1h	TNF_single_producer	KO
137	825.22314453125	775.002807617188	D1	1h	TNF_single_producer	KO
138	795.879638671875	558.688720703125	D1	1h	TNF_single_producer	KO
139	701.030700683594	1105.39807128906	D1	1h	TNF_single_producer	KO
140	979.94970703125	3207.2373046875	D1	1h	TNF_single_producer	KO
141	713.355102539062	3273.30249023438	D1	1h	TNF_single_producer	KO
142	971.606079101562	1719.45239257812	D1	1h	TNF_single_producer	KO
143	1053.56091308594	6607.99609375	D1	1h	TNF_single_producer	KO
144	709.316284179688	1140.57934570312	D1	1h	TNF_single_producer	KO
145	790.886047363281	2565.58911132812	D1	1h	TNF_single_producer	KO
146	782.459167480469	1034.40222167969	D1	1h	TNF_single_producer	KO
147	821.451110839844	641.259643554688	D1	1h	TNF_single_producer	KO
148	747.135986328125	1725.99768066406	D1	1h	TNF_single_producer	KO
149	811.150512695312	1861.25842285156	D1	1h	TNF_single_producer	KO
150	1178.275390625	604.270874023438	D1	1h	TNF_single_producer	KO
151	976.674011230469	5758.6953125	D1	1h	TNF_single_producer	KO
152	999.331726074219	18450.060546875	D1	1h	TNF_single_producer	KO
153	756.986328125	920.095947265625	D1	1h	TNF_single_producer	KO
154	1521.79296875	7501.373046875	D1	1h	TNF_single_producer	KO
155	829.184753417969	1818.97351074219	D1	1h	TNF_single_producer	KO
156	1041.63146972656	1708.69897460938	D1	1h	TNF_single_producer	KO
157	632.632202148438	9300.1884765625	D1	1h	TNF_single_producer	KO
158	655.22802734375	627.162292480469	D1	1h	TNF_single_producer	KO
159	957.266296386719	13924.9658203125	D1	1h	TNF_single_producer	KO
160	642.571594238281	830.880676269531	D1	1h	TNF_single_producer	KO
161	422.212585449219	1574.08776855469	D1	1h	TNF_single_producer	KO
162	904.013488769531	5312.2841796875	D1	1h	TNF_single_producer	KO
163	1381.52734375	4733.376953125	D1	1h	TNF_single_producer	KO
164	963.668151855469	1830.77258300781	D1	1h	TNF_single_producer	KO
165	949.815490722656	3641.1455078125	D1	1h	TNF_single_producer	KO
166	882.544921875	2824.90209960938	D1	1h	TNF_single_producer	KO
167	1074.81506347656	976.973510742188	D1	1h	TNF_single_producer	KO
168	1114.12084960938	8214.3173828125	D1	1h	TNF_single_producer	KO
169	1389.52587890625	1081.29711914062	D1	1h	TNF_single_producer	KO
170	506.721130371094	5570.80078125	D1	1h	TNF_single_producer	KO
171	806.862121582031	2118.81884765625	D1	1h	TNF_single_producer	KO
172	638.767456054688	4099.83642578125	D1	1h	TNF_single_producer	KO
173	975.926330566406	2859.73461914062	D1	1h	TNF_single_producer	KO
174	1484.93798828125	1478.12524414062	D1	1h	TNF_single_producer	KO
175	1324.29992675781	804.260131835938	D1	1h	TNF_single_producer	KO
176	1183.68249511719	2391.36743164062	D1	1h	TNF_single_producer	KO
177	1183.04016113281	755.546813964844	D1	1h	TNF_single_producer	KO
178	510.511779785156	881.031555175781	D1	1h	TNF_single_producer	KO
179	967.748840332031	1386.70300292969	D1	1h	TNF_single_producer	KO
180	772.307983398438	484.213836669922	D1	1h	TNF_single_producer	KO
181	1293.09191894531	12782.8359375	D1	1h	TNF_single_producer	KO
182	509.555816650391	2720.96166992188	D1	1h	TNF_single_producer	KO
183	751.674743652344	1214.29467773438	D1	1h	TNF_single_producer	KO
184	1189.63684082031	936.439514160156	D1	1h	TNF_single_producer	KO
185	1319.22607421875	6499.84130859375	D1	1h	TNF_single_producer	KO
186	768.429748535156	839.818603515625	D1	1h	TNF_single_producer	KO
187	954.997253417969	8269.7451171875	D1	1h	TNF_single_producer	KO
188	736.767395019531	1795.36633300781	D1	1h	TNF_single_producer	KO
189	1015.51031494141	4376.48779296875	D1	1h	TNF_single_producer	KO
190	836.60009765625	10621.6318359375	D1	1h	TNF_single_producer	KO
191	1077.04650878906	3459.18017578125	D1	1h	TNF_single_producer	KO
192	1526.41833496094	1991.50305175781	D1	1h	TNF_single_producer	KO
193	834.934631347656	548.979675292969	D1	1h	TNF_single_producer	KO
194	780.941162109375	2022.12805175781	D1	1h	TNF_single_producer	KO
195	1458.3779296875	22332.72265625	D1	1h	TNF_single_producer	KO
196	1297.70434570312	5751.3466796875	D1	1h	TNF_single_producer	KO
197	897.080139160156	1598.1474609375	D1	1h	TNF_single_producer	KO
198	731.46142578125	6973.25	D1	1h	TNF_single_producer	KO
199	882.264709472656	5629.41455078125	D1	1h	TNF_single_producer	KO
200	650.852783203125	2799.11547851562	D1	1h	TNF_single_producer	KO
201	899.126342773438	6037.6904296875	D1	1h	TNF_single_producer	KO
202	881.384094238281	536.638977050781	D1	1h	TNF_single_producer	KO
203	1002.74816894531	1251.98388671875	D1	1h	TNF_single_producer	KO
204	743.84619140625	1087.70849609375	D1	1h	TNF_single_producer	KO
205	532.200378417969	3110.5810546875	D1	1h	TNF_single_producer	KO
206	538.047790527344	681.94580078125	D1	1h	TNF_single_producer	KO
207	1290.248046875	3726.02954101562	D1	1h	TNF_single_producer	KO
208	448.417327880859	636.456909179688	D1	1h	TNF_single_producer	KO
209	1477.64660644531	1484.16381835938	D1	1h	TNF_single_producer	KO
210	1134.85864257812	6983.26171875	D1	1h	TNF_single_producer	KO
211	1162.42956542969	1397.03051757812	D1	1h	TNF_single_producer	KO
212	1301.70947265625	8694.9296875	D1	1h	TNF_single_producer	KO
213	767.341674804688	1549.50146484375	D1	1h	TNF_single_producer	KO
214	642.633361816406	4995.08837890625	D1	1h	TNF_single_producer	KO
215	1205.18212890625	9337.294921875	D1	1h	TNF_single_producer	KO
216	1173.05395507812	892.441772460938	D1	1h	TNF_single_producer	KO
217	1089.11071777344	28110.861328125	D1	1h	TNF_single_producer	KO
218	468.516052246094	1745.416015625	D1	1h	TNF_single_producer	KO
219	1178.49267578125	9214.267578125	D1	1h	TNF_single_producer	KO
220	537.733825683594	663.82763671875	D1	1h	TNF_single_producer	KO
221	818.688415527344	1481.83532714844	D1	1h	TNF_single_producer	KO
222	666.922790527344	18152.6875	D1	1h	TNF_single_producer	KO
223	1124.79150390625	12045.20703125	D1	1h	TNF_single_producer	KO
224	836.648010253906	1586.521484375	D1	1h	TNF_single_producer	KO
225	1098.30810546875	5303.87158203125	D1	1h	TNF_single_producer	KO
226	814.435119628906	676.207702636719	D1	1h	TNF_single_producer	KO
227	1315.51953125	2992.43481445312	D1	1h	TNF_single_producer	KO
228	993.494445800781	1434.46447753906	D1	1h	TNF_single_producer	KO
229	542.450378417969	3815.900390625	D1	1h	TNF_single_producer	KO
230	386.783325195312	726.299682617188	D1	1h	TNF_single_producer	KO
231	932.328369140625	17580.326171875	D1	1h	TNF_single_producer	KO
232	1316.80920410156	8891.5361328125	D1	1h	TNF_single_producer	KO
233	1563.39221191406	8999.158203125	D1	1h	TNF_single_producer	KO
234	1440.07727050781	4389.28466796875	D1	1h	TNF_single_producer	KO
235	1487.80944824219	2200.02124023438	D1	1h	TNF_single_producer	KO
236	1099.36645507812	12317.359375	D1	1h	TNF_single_producer	KO
237	534.3466796875	901.866882324219	D1	1h	TNF_single_producer	KO
238	1435.50463867188	887.041748046875	D1	1h	TNF_single_producer	KO
239	1382.72717285156	3965.26977539062	D1	1h	TNF_single_producer	KO
240	892.267639160156	1768.49047851562	D1	1h	TNF_single_producer	KO
241	1248.53295898438	4855.814453125	D1	1h	TNF_single_producer	KO
242	629.099670410156	829.012573242188	D1	1h	TNF_single_producer	KO
243	1536.26684570312	1786.11193847656	D1	1h	TNF_single_producer	KO
244	1283.10046386719	13988.9580078125	D1	1h	TNF_single_producer	KO
245	1207.59497070312	8590.6552734375	D1	1h	TNF_single_producer	KO
246	1267.71142578125	18038.9296875	D1	1h	TNF_single_producer	KO
247	881.368591308594	3444.25024414062	D1	1h	TNF_single_producer	KO
248	434.783203125	8480.275390625	D1	1h	TNF_single_producer	KO
249	1320.04321289062	3095.84350585938	D1	1h	TNF_single_producer	KO
250	1341.12744140625	2419.57861328125	D1	1h	TNF_single_producer	KO
251	1025.17944335938	3198.82958984375	D1	1h	TNF_single_producer	KO
252	284.574645996094	544.112487792969	D1	1h	TNF_single_producer	KO
253	893.392578125	943.388671875	D1	1h	TNF_single_producer	KO
254	1501.39404296875	7176.42431640625	D1	1h	TNF_single_producer	KO
255	1224.9013671875	2296.92797851562	D1	1h	TNF_single_producer	KO
256	797.463073730469	1646.24340820312	D1	1h	TNF_single_producer	KO
257	1397.47338867188	12778.0009765625	D1	1h	TNF_single_producer	KO
258	520.504333496094	577.671997070312	D1	1h	TNF_single_producer	KO
259	1400.26770019531	13911.470703125	D1	1h	TNF_single_producer	KO
260	929.758972167969	1927.52758789062	D1	1h	TNF_single_producer	KO
261	819.059265136719	1323.658203125	D1	1h	TNF_single_producer	KO
262	1380.818359375	6387.4130859375	D1	1h	TNF_single_producer	KO
263	1010.19500732422	6183.68408203125	D1	1h	TNF_single_producer	KO
264	984.577514648438	3217.84887695312	D1	1h	TNF_single_producer	KO
265	1420.20288085938	13152.9189453125	D1	1h	TNF_single_producer	KO
266	1450.42663574219	699.100952148438	D1	1h	TNF_single_producer	KO
267	758.813415527344	15041.1083984375	D1	1h	TNF_single_producer	KO
268	1138.38000488281	818.079895019531	D1	1h	TNF_single_producer	KO
269	575.564880371094	2554.83520507812	D1	1h	TNF_single_producer	KO
270	626.381286621094	1259.25415039062	D1	1h	TNF_single_producer	KO
271	925.332458496094	2572.7509765625	D1	1h	TNF_single_producer	KO
272	656.054321289062	1127.48352050781	D1	1h	TNF_single_producer	KO
273	409.427947998047	1481.29699707031	D1	1h	TNF_single_producer	KO
274	855.438293457031	18831.984375	D1	1h	TNF_single_producer	KO
275	1467.27770996094	10255.0810546875	D1	1h	TNF_single_producer	KO
276	1253.51318359375	1639.40087890625	D1	1h	TNF_single_producer	KO
277	1138.01635742188	2054.99438476562	D1	1h	TNF_single_producer	KO
278	618.660583496094	872.609252929688	D1	1h	TNF_single_producer	KO
279	1304.34020996094	13293.64453125	D1	1h	TNF_single_producer	KO
280	341.590576171875	4059.5595703125	D1	1h	TNF_single_producer	KO
281	1043.20397949219	9387.529296875	D1	1h	TNF_single_producer	KO
282	1417.29699707031	1636.11206054688	D1	1h	TNF_single_producer	KO
283	612.409362792969	3690.48461914062	D1	1h	TNF_single_producer	KO
284	1119.67150878906	2195.36791992188	D1	1h	TNF_single_producer	KO
285	491.222717285156	920.105712890625	D1	1h	TNF_single_producer	KO
286	967.38525390625	1963.52941894531	D1	1h	TNF_single_producer	KO
287	1419.69702148438	4792.73388671875	D1	1h	TNF_single_producer	KO
288	1462.40307617188	4412.84765625	D1	1h	TNF_single_producer	KO
289	1291.87341308594	1264.53735351562	D1	1h	TNF_single_producer	KO
290	1185.55700683594	6841.24462890625	D1	1h	TNF_single_producer	KO
291	883.281005859375	11259.0849609375	D1	1h	TNF_single_producer	KO
292	1210.84143066406	6621.15234375	D1	1h	TNF_single_producer	KO
293	889.953491210938	4511.71240234375	D1	1h	TNF_single_producer	KO
294	1015.59967041016	1982.23547363281	D1	1h	TNF_single_producer	KO
295	770.862731933594	857.253540039062	D1	1h	TNF_single_producer	KO
296	920.559875488281	7799.99267578125	D1	1h	TNF_single_producer	KO
297	1579.84741210938	4976.0244140625	D1	1h	TNF_single_producer	KO
298	682.929870605469	1076.95178222656	D1	1h	TNF_single_producer	KO
299	993.39208984375	6987.84326171875	D1	1h	TNF_single_producer	KO
300	634.760009765625	8706.607421875	D1	1h	TNF_single_producer	KO
301	781.584106445312	3945.90502929688	D1	1h	TNF_single_producer	KO
302	419.927490234375	931.83642578125	D1	1h	TNF_single_producer	KO
303	912.943115234375	12059.7763671875	D1	1h	TNF_single_producer	KO
304	869.712768554688	1490.69006347656	D1	1h	TNF_single_producer	KO
305	1167.76452636719	4758.76318359375	D1	1h	TNF_single_producer	KO
306	627.800170898438	1383.81860351562	D1	1h	TNF_single_producer	KO
307	1533.802734375	4775.37646484375	D1	1h	TNF_single_producer	KO
308	1098.50476074219	703.7392578125	D1	1h	TNF_single_producer	KO
309	1007.66711425781	5909.17529296875	D1	1h	TNF_single_producer	KO
310	637.757263183594	3342.33374023438	D1	1h	TNF_single_producer	KO
311	1587.52661132812	2143.93798828125	D1	1h	TNF_single_producer	KO
312	1064.40783691406	9251.458984375	D1	1h	TNF_single_producer	KO
313	643.682189941406	2338.03442382812	D1	1h	TNF_single_producer	KO
314	835.907958984375	5947.2421875	D1	1h	TNF_single_producer	KO
315	1445.94360351562	6960.60888671875	D1	1h	TNF_single_producer	KO
316	699.357543945312	4644.58642578125	D1	1h	TNF_single_producer	KO
317	946.353759765625	1056.94287109375	D1	1h	TNF_single_producer	KO
318	481.264343261719	1779.70251464844	D1	1h	TNF_single_producer	KO
319	1429.73486328125	2665.11596679688	D1	1h	TNF_single_producer	KO
320	735.551147460938	670.397583007812	D1	1h	TNF_single_producer	KO
321	1550.74597167969	2778.95239257812	D1	1h	TNF_single_producer	KO
322	1112.76232910156	24016.619140625	D1	1h	TNF_single_producer	KO
323	952.856689453125	2972.923828125	D1	1h	TNF_single_producer	KO
324	994.679809570312	2577.60083007812	D1	1h	TNF_single_producer	KO
325	1203.12878417969	4419.0654296875	D1	1h	TNF_single_producer	KO
326	1509.3603515625	4670.986328125	D1	1h	TNF_single_producer	KO
327	381.679321289062	556.043701171875	D1	1h	TNF_single_producer	KO
328	1154.68884277344	5525.6318359375	D1	1h	TNF_single_producer	KO
329	998.9306640625	743.2861328125	D1	1h	TNF_single_producer	KO
330	990.4306640625	3991.53515625	D1	1h	TNF_single_producer	KO
331	888.991516113281	1607.56164550781	D1	1h	TNF_single_producer	KO
332	968.891296386719	1638.30700683594	D1	1h	TNF_single_producer	KO
333	919.389099121094	6125.8349609375	D1	1h	TNF_single_producer	KO
334	1081.99206542969	9863.26953125	D1	1h	TNF_single_producer	KO
335	946.636901855469	1444.38146972656	D1	1h	TNF_single_producer	KO
336	808.271179199219	6817.8603515625	D1	1h	TNF_single_producer	KO
337	1235.40344238281	4073.1767578125	D1	1h	TNF_single_producer	KO
338	549.649597167969	4446.1669921875	D1	1h	TNF_single_producer	KO
339	1392.88720703125	505.076934814453	D1	1h	TNF_single_producer	KO
340	871.216186523438	1898.11999511719	D1	1h	TNF_single_producer	KO
341	1235.24670410156	13910.130859375	D1	1h	TNF_single_producer	KO
342	714.720642089844	7680.962890625	D1	1h	TNF_single_producer	KO
343	806.328491210938	1313.37048339844	D1	1h	TNF_single_producer	KO
344	701.936584472656	5809.03564453125	D1	1h	TNF_single_producer	KO
345	735.296997070312	8342.5234375	D1	1h	TNF_single_producer	KO
346	681.734924316406	3584.34130859375	D1	1h	TNF_single_producer	KO
347	934.9111328125	1245.134765625	D1	1h	TNF_single_producer	KO
348	1155.99304199219	1016.10046386719	D1	1h	TNF_single_producer	KO
349	796.501525878906	3542.84399414062	D1	1h	TNF_single_producer	KO
350	595.608947753906	9125.412109375	D1	1h	TNF_single_producer	KO
351	678.521850585938	6531.33154296875	D1	1h	TNF_single_producer	KO
352	794.159362792969	1262.78894042969	D1	1h	TNF_single_producer	KO
353	1265.93359375	4232.1484375	D1	1h	TNF_single_producer	KO
354	929.387390136719	2241.87719726562	D1	1h	TNF_single_producer	KO
355	1199.12475585938	1607.25866699219	D1	1h	TNF_single_producer	KO
356	1423.68493652344	1834.74560546875	D1	1h	TNF_single_producer	KO
357	759.093322753906	882.792053222656	D1	1h	TNF_single_producer	KO
358	1038.09326171875	520.006042480469	D1	1h	TNF_single_producer	KO
359	1102.44470214844	1320.01416015625	D1	1h	TNF_single_producer	KO
360	1375.66015625	13852.107421875	D1	1h	TNF_single_producer	KO
361	648.387084960938	3359.9140625	D1	1h	TNF_single_producer	KO
362	591.652160644531	5705.69873046875	D1	1h	TNF_single_producer	KO
363	1416.92492675781	4254.9541015625	D1	1h	TNF_single_producer	KO
364	1149.59558105469	975.346130371094	D1	1h	TNF_single_producer	KO
365	1081.57641601562	5961.7109375	D1	1h	TNF_single_producer	KO
366	1001.25897216797	2197.953125	D1	1h	TNF_single_producer	KO
367	1162.95935058594	3319.4052734375	D1	1h	TNF_single_producer	KO
368	1362.60192871094	3729.60693359375	D1	1h	TNF_single_producer	KO
369	1517.69885253906	1887.11535644531	D1	1h	TNF_single_producer	KO
370	753.656494140625	8859.2763671875	D1	1h	TNF_single_producer	KO
371	1253.50415039062	897.060913085938	D1	1h	TNF_single_producer	KO
372	1124.59045410156	2339.78564453125	D1	1h	TNF_single_producer	KO
373	1453.28747558594	4267.65283203125	D1	1h	TNF_single_producer	KO
374	1264.82067871094	3722.61059570312	D1	1h	TNF_single_producer	KO
375	435.368133544922	9205.853515625	D1	1h	TNF_single_producer	KO
376	515.047668457031	786.956787109375	D1	1h	TNF_single_producer	KO
377	995.11572265625	7087.20703125	D1	1h	TNF_single_producer	KO
378	831.990417480469	1941.97180175781	D1	1h	TNF_single_producer	KO
379	531.039367675781	533.480224609375	D1	1h	TNF_single_producer	KO
380	749.47119140625	17005.576171875	D1	1h	TNF_single_producer	KO
381	754.357788085938	845.731323242188	D1	1h	TNF_single_producer	KO
382	926.616638183594	887.695922851562	D1	1h	TNF_single_producer	KO
383	1243.03491210938	3735.08374023438	D1	1h	TNF_single_producer	KO
384	473.928741455078	10855.19140625	D1	1h	TNF_single_producer	KO
385	615.109497070312	627.392944335938	D1	1h	TNF_single_producer	KO
386	1004.36968994141	1419.75891113281	D1	1h	TNF_single_producer	KO
387	420.162750244141	1251.3408203125	D1	1h	TNF_single_producer	KO
388	793.897033691406	775.1806640625	D1	1h	TNF_single_producer	KO
389	935.224304199219	2034.61572265625	D1	1h	TNF_single_producer	KO
390	1381.99194335938	6452.75	D1	1h	TNF_single_producer	KO
391	623.174865722656	515.289916992188	D1	1h	TNF_single_producer	KO
392	843.028686523438	47598.32421875	D1	1h	TNF_single_producer	KO
393	1427.40710449219	1774.39086914062	D1	1h	TNF_single_producer	KO
394	1480.25048828125	1275.39001464844	D1	1h	TNF_single_producer	KO
395	1186.50170898438	699.311584472656	D1	1h	TNF_single_producer	KO
396	777.228698730469	1492.39526367188	D1	1h	TNF_single_producer	KO
397	970.147155761719	2467.32788085938	D1	1h	TNF_single_producer	KO
398	899.622680664062	6466.51708984375	D1	1h	TNF_single_producer	KO
399	1412.69152832031	3877.40771484375	D1	1h	TNF_single_producer	KO
400	736.061096191406	7877.61279296875	D1	1h	TNF_single_producer	KO
401	1106.42749023438	5528.30029296875	D1	1h	TNF_single_producer	KO
402	1369.23559570312	4359.21728515625	D1	1h	TNF_single_producer	KO
403	750.272216796875	1170.74731445312	D1	1h	TNF_single_producer	KO
404	1361.93957519531	2253.802734375	D1	1h	TNF_single_producer	KO
405	867.886657714844	9093.1279296875	D1	1h	TNF_single_producer	KO
406	925.302062988281	2506.81640625	D1	1h	TNF_single_producer	KO
407	1582.57995605469	4777.53271484375	D1	1h	TNF_single_producer	KO
408	589.084167480469	4317.7275390625	D1	1h	TNF_single_producer	KO
409	1021.60076904297	6350.958984375	D1	1h	TNF_single_producer	KO
410	1291.07482910156	9741.65625	D1	1h	TNF_single_producer	KO
411	724.582336425781	1747.96728515625	D1	1h	TNF_single_producer	KO
412	746.843383789062	1304.44250488281	D1	1h	TNF_single_producer	KO
413	1256.453125	43394.4609375	D1	1h	TNF_single_producer	KO
414	921.90673828125	2201.759765625	D1	1h	TNF_single_producer	KO
415	1255.68188476562	16316.154296875	D1	1h	TNF_single_producer	KO
416	1158.74768066406	825.218994140625	D1	1h	TNF_single_producer	KO
417	1420.82287597656	23818.771484375	D1	1h	TNF_single_producer	KO
418	710.418395996094	692.082763671875	D1	1h	TNF_single_producer	KO
419	1023.20770263672	2368.96557617188	D1	1h	TNF_single_producer	KO
420	1034.09594726562	575.374206542969	D1	1h	TNF_single_producer	KO
421	531.664123535156	1912.45080566406	D1	1h	TNF_single_producer	KO
422	541.472717285156	7872.13623046875	D1	1h	TNF_single_producer	KO
423	834.461303710938	19198.75390625	D1	1h	TNF_single_producer	KO
424	1439.86340332031	2835.74291992188	D1	1h	TNF_single_producer	KO
425	1246.50952148438	2740.0849609375	D1	1h	TNF_single_producer	KO
426	1573.60791015625	1795.1572265625	D1	1h	TNF_single_producer	KO
427	1460.0615234375	2660.81079101562	D1	1h	TNF_single_producer	KO
428	1403.28063964844	10896.4423828125	D1	1h	TNF_single_producer	KO
429	1276.212890625	4192.62841796875	D1	1h	TNF_single_producer	KO
430	1141.47875976562	5395.197265625	D1	1h	TNF_single_producer	KO
431	779.704162597656	1993.48962402344	D1	1h	TNF_single_producer	KO
432	685.839782714844	3771.521484375	D1	1h	TNF_single_producer	KO
433	840.12548828125	2823.36962890625	D1	1h	TNF_single_producer	KO
434	601.739807128906	1319.16088867188	D1	1h	TNF_single_producer	KO
435	1444.22265625	4940.39453125	D1	1h	TNF_single_producer	KO
436	581.260009765625	1759.24816894531	D1	1h	TNF_single_producer	KO
437	1231.87390136719	1346.52062988281	D1	1h	TNF_single_producer	KO
438	502.830718994141	532.946411132812	D1	1h	TNF_single_producer	KO
439	1496.13781738281	8971.775390625	D1	1h	TNF_single_producer	KO
440	683.203125	6531.224609375	D1	1h	TNF_single_producer	KO
441	1419.77502441406	1128.51574707031	D1	1h	TNF_single_producer	KO
442	988.318786621094	12755.3271484375	D1	1h	TNF_single_producer	KO
443	879.293395996094	1254.80529785156	D1	1h	TNF_single_producer	KO
444	1155.69006347656	3093.00610351562	D1	1h	TNF_single_producer	KO
445	1343.82727050781	6008.3173828125	D1	1h	TNF_single_producer	KO
446	1360.85620117188	4102.7841796875	D1	1h	TNF_single_producer	KO
447	747.562744140625	884.4990234375	D1	1h	TNF_single_producer	KO
448	1497.50219726562	3298.0419921875	D1	1h	TNF_single_producer	KO
449	1339.48303222656	9913.6640625	D1	1h	TNF_single_producer	KO
450	935.291625976562	6257.89892578125	D1	1h	TNF_single_producer	KO
451	749.908813476562	907.379333496094	D1	1h	TNF_single_producer	KO
452	460.450103759766	1026.25744628906	D1	1h	TNF_single_producer	KO
453	627.109069824219	1544.72900390625	D1	1h	TNF_single_producer	KO
454	1408.86291503906	5075.1982421875	D1	1h	TNF_single_producer	KO
455	607.132995605469	719.353149414062	D1	1h	TNF_single_producer	KO
456	733.781677246094	496.191619873047	D1	1h	TNF_single_producer	KO
457	1459.6787109375	30041.880859375	D1	1h	TNF_single_producer	KO
458	1192.38256835938	819.351013183594	D1	1h	TNF_single_producer	KO
459	362.802764892578	2100.49731445312	D1	1h	TNF_single_producer	KO
460	780.776123046875	2955.29443359375	D1	1h	TNF_single_producer	KO
461	1427.24255371094	10016.7177734375	D1	1h	TNF_single_producer	KO
462	648.230834960938	3548.8671875	D1	1h	TNF_single_producer	KO
463	1097.53747558594	885.246887207031	D1	1h	TNF_single_producer	KO
464	668.986450195312	3553.58544921875	D1	1h	TNF_single_producer	KO
465	1223.466796875	9076.9267578125	D1	1h	TNF_single_producer	KO
466	1122.96520996094	4141.04638671875	D1	1h	TNF_single_producer	KO
467	536.94189453125	845.319763183594	D1	1h	TNF_single_producer	KO
468	932.403625488281	2262.7109375	D1	1h	TNF_single_producer	KO
469	932.87353515625	2552.78833007812	D1	1h	TNF_single_producer	KO
470	1497.17224121094	10121.1142578125	D1	1h	TNF_single_producer	KO
471	852.467651367188	11132.7275390625	D1	1h	TNF_single_producer	KO
472	1312.36096191406	4404.2705078125	D1	1h	TNF_single_producer	KO
473	934.8125	5069.498046875	D1	1h	TNF_single_producer	KO
474	683.796203613281	1035.72692871094	D1	1h	TNF_single_producer	KO
475	1238.94067382812	1121.33178710938	D1	1h	TNF_single_producer	KO
476	1205.50927734375	9091.8154296875	D1	1h	TNF_single_producer	KO
477	1395.67053222656	6261.4384765625	D1	1h	TNF_single_producer	KO
478	1251.53491210938	2419.09716796875	D1	1h	TNF_single_producer	KO
479	1015.19415283203	8004.3466796875	D1	1h	TNF_single_producer	KO
480	605.289855957031	620.579406738281	D1	1h	TNF_single_producer	KO
481	1586.90344238281	15158.740234375	D1	1h	TNF_single_producer	KO
482	813.3291015625	5398.189453125	D1	1h	TNF_single_producer	KO
483	764.828186035156	10285.5654296875	D1	1h	TNF_single_producer	KO
484	1308.79516601562	14599.05078125	D1	1h	TNF_single_producer	KO
485	613.252685546875	1874.62231445312	D1	1h	TNF_single_producer	KO
486	1500.2099609375	5480.9404296875	D1	1h	TNF_single_producer	KO
487	1182.97119140625	2917.66284179688	D1	1h	TNF_single_producer	KO
488	876.615783691406	1106.24829101562	D1	1h	TNF_single_producer	KO
489	1122.79431152344	11160.43359375	D1	1h	TNF_single_producer	KO
490	993.279052734375	865.442321777344	D1	1h	TNF_single_producer	KO
491	1590.46435546875	8877.611328125	D1	1h	TNF_single_producer	KO
492	599.872497558594	3276.41528320312	D1	1h	TNF_single_producer	KO
493	987.994812011719	650.072021484375	D1	1h	TNF_single_producer	KO
494	1204.07482910156	1865.46813964844	D1	1h	TNF_single_producer	KO
495	693.170959472656	1153.08203125	D1	1h	TNF_single_producer	KO
496	881.2109375	691.283203125	D1	1h	TNF_single_producer	KO
497	710.963684082031	5299.82666015625	D1	1h	TNF_single_producer	KO
498	1113.78015136719	769.190673828125	D1	1h	TNF_single_producer	KO
499	762.94384765625	11130.4970703125	D1	1h	TNF_single_producer	KO
500	708.253967285156	3021.31274414062	D1	1h	TNF_single_producer	KO
501	675.116516113281	4619.9384765625	D1	1h	TNF_single_producer	KO
502	1415.83239746094	4413.41845703125	D1	1h	TNF_single_producer	KO
503	693.833740234375	9974.0166015625	D1	1h	TNF_single_producer	KO
504	1075.33337402344	1389.36254882812	D1	1h	TNF_single_producer	KO
505	826.281188964844	7908.603515625	D1	1h	TNF_single_producer	KO
506	1580.17761230469	2089.41577148438	D1	1h	TNF_single_producer	KO
507	1239.19396972656	3086.98388671875	D1	1h	TNF_single_producer	KO
508	774.13525390625	4655.49560546875	D1	1h	TNF_single_producer	KO
509	680.248413085938	3977.63305664062	D1	1h	TNF_single_producer	KO
510	1151.18798828125	4773.529296875	D1	1h	TNF_single_producer	KO
511	1178.05334472656	5881.56005859375	D1	1h	TNF_single_producer	KO
512	1356.51733398438	5798.720703125	D1	1h	TNF_single_producer	KO
513	1016.06481933594	5021.724609375	D1	1h	TNF_single_producer	KO
514	1589.16772460938	2691.84057617188	D1	1h	TNF_single_producer	KO
515	745.392150878906	11688.353515625	D1	1h	TNF_single_producer	KO
516	624.238708496094	1188.39038085938	D1	1h	TNF_single_producer	KO
517	1541.8505859375	9418.853515625	D1	1h	TNF_single_producer	KO
518	777.625854492188	12574.841796875	D1	1h	TNF_single_producer	KO
519	1021.52020263672	2226.36401367188	D1	1h	TNF_single_producer	KO
520	990.193664550781	966.417358398438	D1	1h	TNF_single_producer	KO
521	1066.37561035156	5893.35888671875	D1	1h	TNF_single_producer	KO
522	1155.90698242188	1597.41796875	D1	1h	TNF_single_producer	KO
523	1577.85229492188	5987.1142578125	D1	1h	TNF_single_producer	KO
524	1102.75439453125	645.953430175781	D1	1h	TNF_single_producer	KO
525	680.214294433594	1332.0302734375	D1	1h	TNF_single_producer	KO
526	1428.51306152344	6114.021484375	D1	1h	TNF_single_producer	KO
527	842.024963378906	943.226013183594	D1	1h	TNF_single_producer	KO
528	1294.83618164062	2940.42797851562	D1	1h	TNF_single_producer	KO
529	1234.0576171875	1989.9443359375	D1	1h	TNF_single_producer	KO
530	987.9931640625	3110.81494140625	D1	1h	TNF_single_producer	KO
531	1258.83288574219	9588.98828125	D1	1h	TNF_single_producer	KO
532	1529.41137695312	6841.7998046875	D1	1h	TNF_single_producer	KO
533	1371.73449707031	4003.48461914062	D1	1h	TNF_single_producer	KO
534	1188.97485351562	576.744262695312	D1	1h	TNF_single_producer	KO
535	825.038208007812	1544.09558105469	D1	1h	TNF_single_producer	KO
536	738.505615234375	5996.466796875	D1	1h	TNF_single_producer	KO
537	599.575012207031	26809.458984375	D1	1h	TNF_single_producer	KO
538	1095.72839355469	4115.5439453125	D1	1h	TNF_single_producer	KO
539	846.878173828125	3081.09545898438	D1	1h	TNF_single_producer	KO
540	999.00927734375	631.532287597656	D1	1h	TNF_single_producer	KO
541	1142.14123535156	9859.494140625	D1	1h	TNF_single_producer	KO
542	1170.10620117188	4770.51806640625	D1	1h	TNF_single_producer	KO
543	1066.61767578125	3408.59399414062	D1	1h	TNF_single_producer	KO
544	1048.46398925781	1398.38818359375	D1	1h	TNF_single_producer	KO
545	717.176025390625	3865.33349609375	D1	1h	TNF_single_producer	KO
546	805.236572265625	6572.5888671875	D1	1h	TNF_single_producer	KO
547	767.755004882812	5955.5625	D1	1h	TNF_single_producer	KO
548	562.217041015625	564.622253417969	D1	1h	TNF_single_producer	KO
549	1573.84448242188	3380.08544921875	D1	1h	TNF_single_producer	KO
550	616.155822753906	759.46240234375	D1	1h	TNF_single_producer	KO
551	541.453186035156	1029.12268066406	D1	1h	TNF_single_producer	KO
552	766.903747558594	1493.06286621094	D1	1h	TNF_single_producer	KO
553	1447.25927734375	1632.64306640625	D1	1h	TNF_single_producer	KO
554	1139.72937011719	6453.17578125	D1	1h	TNF_single_producer	KO
555	1160.10864257812	9446.50390625	D1	1h	TNF_single_producer	KO
556	843.930725097656	766.091857910156	D1	1h	TNF_single_producer	KO
557	913.757690429688	3795.56030273438	D1	1h	TNF_single_producer	KO
558	1493.68713378906	1480.62719726562	D1	1h	TNF_single_producer	KO
559	1527.32543945312	2230.20947265625	D1	1h	TNF_single_producer	KO
560	824.416137695312	2436.64086914062	D1	1h	TNF_single_producer	KO
561	782.37646484375	1435.02392578125	D1	1h	TNF_single_producer	KO
562	1534.99523925781	1764.35473632812	D1	1h	TNF_single_producer	KO
563	1484.34509277344	14714.873046875	D1	1h	TNF_single_producer	KO
564	959.6474609375	1146.66796875	D1	1h	TNF_single_producer	KO
565	1345.24084472656	576.7783203125	D1	1h	TNF_single_producer	KO
566	1008.46435546875	8006.05908203125	D1	1h	TNF_single_producer	KO
567	1389.00207519531	8411.2568359375	D1	1h	TNF_single_producer	KO
568	539.875549316406	2417.927734375	D1	1h	TNF_single_producer	KO
569	754.229675292969	1759.4755859375	D1	1h	TNF_single_producer	KO
570	654.130126953125	2954.72631835938	D1	1h	TNF_single_producer	KO
571	1175.49609375	656.071166992188	D1	1h	TNF_single_producer	KO
572	514.2119140625	6512.00146484375	D1	1h	TNF_single_producer	KO
573	710.613220214844	749.155883789062	D1	1h	TNF_single_producer	KO
574	828.893432617188	4865.73828125	D1	1h	TNF_single_producer	KO
575	1533.21630859375	2888.31005859375	D1	1h	TNF_single_producer	KO
576	774.402954101562	2345.5908203125	D1	1h	TNF_single_producer	KO
577	548.268981933594	3929.28173828125	D1	1h	TNF_single_producer	KO
578	800.99658203125	4000.03125	D1	1h	TNF_single_producer	KO
579	864.625610351562	2616.14038085938	D1	1h	TNF_single_producer	KO
580	616.708801269531	5075.31982421875	D1	1h	TNF_single_producer	KO
581	1272.50805664062	4549.53759765625	D1	1h	TNF_single_producer	KO
582	949.763305664062	1107.1513671875	D1	1h	TNF_single_producer	KO
583	754.95068359375	1639.26245117188	D1	1h	TNF_single_producer	KO
584	616.132019042969	536.663818359375	D1	1h	TNF_single_producer	KO
585	1179.93359375	608.697570800781	D1	1h	TNF_single_producer	KO
586	1233.05932617188	7542.490234375	D1	1h	TNF_single_producer	KO
587	875.759033203125	869.523376464844	D1	1h	TNF_single_producer	KO
588	1321.06616210938	5183.64453125	D1	1h	TNF_single_producer	KO
589	1154.04699707031	4993.90478515625	D1	1h	TNF_single_producer	KO
590	886.256652832031	2802.64697265625	D1	1h	TNF_single_producer	KO
591	794.943237304688	565.930236816406	D1	1h	TNF_single_producer	KO
592	935.521301269531	558.995971679688	D1	1h	TNF_single_producer	KO
593	1517.06066894531	3466.98901367188	D1	1h	TNF_single_producer	KO
594	753.675109863281	28202.80078125	D1	1h	TNF_single_producer	KO
595	1007.34771728516	9021.529296875	D1	1h	TNF_single_producer	KO
596	941.247375488281	8703.3388671875	D1	1h	TNF_single_producer	KO
597	492.692047119141	1593.91418457031	D1	1h	TNF_single_producer	KO
598	1506.62365722656	1089.65173339844	D1	1h	TNF_single_producer	KO
599	1541.81726074219	2416.3193359375	D1	1h	TNF_single_producer	KO
600	888.339416503906	4054.41162109375	D1	1h	TNF_single_producer	KO
601	996.764953613281	864.347839355469	D1	1h	TNF_single_producer	KO
602	887.460388183594	1313.70593261719	D1	1h	TNF_single_producer	KO
603	1405.01550292969	3924.34912109375	D1	1h	TNF_single_producer	KO
604	712.515502929688	668.746154785156	D1	1h	TNF_single_producer	KO
605	1320.22082519531	1836.125	D1	1h	TNF_single_producer	KO
606	1522.59680175781	9068.9326171875	D1	1h	TNF_single_producer	KO
607	1221.84692382812	1551.61328125	D1	1h	TNF_single_producer	KO
608	1181.04382324219	4131.29931640625	D1	1h	TNF_single_producer	KO
609	1190.896484375	2640.8349609375	D1	1h	TNF_single_producer	KO
610	1389.28356933594	6182.599609375	D1	1h	TNF_single_producer	KO
611	1091.01330566406	3282.24487304688	D1	1h	TNF_single_producer	KO
612	1297.16589355469	1622.32482910156	D1	1h	TNF_single_producer	KO
613	728.744750976562	2247.70776367188	D1	1h	TNF_single_producer	KO
614	456.001861572266	2502.41552734375	D1	1h	TNF_single_producer	KO
615	804.349792480469	2609.2548828125	D1	1h	TNF_single_producer	KO
616	963.241149902344	583.934326171875	D1	1h	TNF_single_producer	KO
617	1454.58947753906	6083.62060546875	D1	1h	TNF_single_producer	KO
618	1307.01428222656	2569.13403320312	D1	1h	TNF_single_producer	KO
619	1542.67211914062	7382.1845703125	D1	1h	TNF_single_producer	KO
620	661.801879882812	3826.28979492188	D1	1h	TNF_single_producer	KO
621	841.41650390625	9106.2607421875	D1	1h	TNF_single_producer	KO
622	1291.69934082031	3459.76928710938	D1	1h	TNF_single_producer	KO
623	718.981323242188	17954.68359375	D1	1h	TNF_single_producer	KO
624	1085.92749023438	1766.99450683594	D1	1h	TNF_single_producer	KO
625	1291.2099609375	8922.541015625	D1	1h	TNF_single_producer	KO
626	1411.31713867188	24675.71484375	D1	1h	TNF_single_producer	KO
627	1083.13073730469	8615.3671875	D1	1h	TNF_single_producer	KO
628	656.210083007812	3336.40893554688	D1	1h	TNF_single_producer	KO
629	1040.12097167969	18069.501953125	D1	1h	TNF_single_producer	KO
630	1550.75061035156	37247.79296875	D1	1h	TNF_single_producer	KO
631	1336.03112792969	1710.60803222656	D1	1h	TNF_single_producer	KO
632	946.718139648438	1764.21569824219	D1	1h	TNF_single_producer	KO
633	995.999755859375	14171.5888671875	D1	1h	TNF_single_producer	KO
634	1335.18249511719	13810.287109375	D1	1h	TNF_single_producer	KO
635	566.995971679688	1332.99340820312	D1	1h	TNF_single_producer	KO
636	1573.35363769531	621.807922363281	D1	1h	TNF_single_producer	KO
637	503.913146972656	7774.6884765625	D1	1h	TNF_single_producer	KO
638	1585.51513671875	961.989318847656	D1	1h	TNF_single_producer	KO
639	920.782470703125	5259.06396484375	D1	1h	TNF_single_producer	KO
640	1256.41613769531	6891.78369140625	D1	1h	TNF_single_producer	KO
641	1534.51599121094	1104.13806152344	D1	1h	TNF_single_producer	KO
642	976.509399414062	8528.0810546875	D1	1h	TNF_single_producer	KO
643	707.758972167969	1440.03649902344	D1	1h	TNF_single_producer	KO
644	922.053100585938	1092.29699707031	D1	1h	TNF_single_producer	KO
645	611.468933105469	9999.4990234375	D1	1h	TNF_single_producer	KO
646	1520.49499511719	3788.30419921875	D1	1h	TNF_single_producer	KO
647	547.068481445312	8105.22119140625	D1	1h	TNF_single_producer	KO
648	1177.5322265625	8686.2080078125	D1	1h	TNF_single_producer	KO
649	898.037048339844	806.651245117188	D1	1h	TNF_single_producer	KO
650	785.856811523438	630.911499023438	D1	1h	TNF_single_producer	KO
651	640.649719238281	4681.95703125	D1	1h	TNF_single_producer	KO
652	1434.22814941406	18881.279296875	D1	1h	TNF_single_producer	KO
653	786.585388183594	5370.048828125	D1	1h	TNF_single_producer	KO
654	1511.53637695312	3467.64306640625	D1	1h	TNF_single_producer	KO
655	1434.32263183594	1687.52331542969	D1	1h	TNF_single_producer	KO
656	1056.44665527344	4686.6240234375	D1	1h	TNF_single_producer	KO
657	1236.71020507812	1363.40502929688	D1	1h	TNF_single_producer	KO
658	917.765319824219	653.608764648438	D1	1h	TNF_single_producer	KO
659	678.963989257812	2914.29321289062	D1	1h	TNF_single_producer	KO
660	1343.07495117188	3278.3046875	D1	1h	TNF_single_producer	KO
661	1255.77844238281	5411.08837890625	D1	1h	TNF_single_producer	KO
662	1256.66296386719	1021.43280029297	D1	1h	TNF_single_producer	KO
663	333.20947265625	1731.08276367188	D1	1h	TNF_single_producer	KO
664	787.144287109375	793.484619140625	D1	1h	TNF_single_producer	KO
665	1216.77258300781	6959.18701171875	D1	1h	TNF_single_producer	KO
666	1276.01184082031	1172.32861328125	D1	1h	TNF_single_producer	KO
667	1006.00677490234	11138.0400390625	D1	1h	TNF_single_producer	KO
668	1339.044921875	4420.39453125	D1	1h	TNF_single_producer	KO
669	1035.11926269531	1390.85168457031	D1	1h	TNF_single_producer	KO
670	1399.98327636719	1102.15881347656	D1	1h	TNF_single_producer	KO
671	932.771911621094	4565.478515625	D1	1h	TNF_single_producer	KO
672	1127.66760253906	7149.22705078125	D1	1h	TNF_single_producer	KO
673	1208.60107421875	4704.84375	D1	1h	TNF_single_producer	KO
674	825.658081054688	592.007873535156	D1	1h	TNF_single_producer	KO
675	625.460571289062	3483.48828125	D1	1h	TNF_single_producer	KO
676	1028.86474609375	625.451110839844	D1	1h	TNF_single_producer	KO
677	573.247680664062	1046.83972167969	D1	1h	TNF_single_producer	KO
678	1236.22631835938	4184.6435546875	D1	1h	TNF_single_producer	KO
679	1493.65905761719	6142.98193359375	D1	1h	TNF_single_producer	KO
680	343.439147949219	4407.66455078125	D1	1h	TNF_single_producer	KO
681	942.168395996094	1521.93627929688	D1	1h	TNF_single_producer	KO
682	1390.49279785156	1992.11120605469	D1	1h	TNF_single_producer	KO
683	636.837890625	1773.93615722656	D1	1h	TNF_single_producer	KO
684	523.613037109375	1636.64111328125	D1	1h	TNF_single_producer	KO
685	897.925415039062	1489.08959960938	D1	1h	TNF_single_producer	KO
686	894.709167480469	4904.82421875	D1	1h	TNF_single_producer	KO
687	284.875610351562	641.655517578125	D1	1h	TNF_single_producer	KO
688	1448.57629394531	16011.66796875	D1	1h	TNF_single_producer	KO
689	1090.59765625	2093.14306640625	D1	1h	TNF_single_producer	KO
690	1475.27404785156	2774.8212890625	D1	1h	TNF_single_producer	KO
691	786.806884765625	1029.03344726562	D1	1h	TNF_single_producer	KO
692	670.113952636719	3508.13037109375	D1	1h	TNF_single_producer	KO
693	1037.82006835938	6479.68701171875	D1	1h	TNF_single_producer	KO
694	1301.11840820312	9149.2294921875	D1	1h	TNF_single_producer	KO
695	973.203979492188	1171.84814453125	D1	1h	TNF_single_producer	KO
696	1019.99108886719	3228.306640625	D1	1h	TNF_single_producer	KO
697	893.312316894531	5028.1376953125	D1	1h	TNF_single_producer	KO
698	1054.35473632812	9113.6767578125	D1	1h	TNF_single_producer	KO
699	747.78857421875	779.323913574219	D1	1h	TNF_single_producer	KO
700	1420.05139160156	833.184143066406	D1	1h	TNF_single_producer	KO
701	766.864624023438	2521.04370117188	D1	1h	TNF_single_producer	KO
702	774.751953125	547.527038574219	D1	1h	TNF_single_producer	KO
703	1037.77124023438	2708.78833007812	D1	1h	TNF_single_producer	KO
704	333.451202392578	1334.31616210938	D1	1h	TNF_single_producer	KO
705	1457.80700683594	1311.400390625	D1	1h	TNF_single_producer	KO
706	1318.1005859375	6544.9287109375	D1	1h	TNF_single_producer	KO
707	1273.09948730469	20681.9609375	D1	1h	TNF_single_producer	KO
708	877.341552734375	4717.7177734375	D1	1h	TNF_single_producer	KO
709	1444.798828125	8221.787109375	D1	1h	TNF_single_producer	KO
710	1248.16381835938	3849.49365234375	D1	1h	TNF_single_producer	KO
711	1010.54150390625	2585.7978515625	D1	1h	TNF_single_producer	KO
712	984.306884765625	10209.1201171875	D1	1h	TNF_single_producer	KO
713	1215.72814941406	1287.08520507812	D1	1h	TNF_single_producer	KO
714	811.352416992188	2817.0029296875	D1	1h	TNF_single_producer	KO
715	1307.89111328125	1637.60510253906	D1	1h	TNF_single_producer	KO
716	1338.45874023438	7034.00244140625	D1	1h	TNF_single_producer	KO
717	710.999206542969	647.96044921875	D1	1h	TNF_single_producer	KO
718	912.094665527344	923.591674804688	D1	1h	TNF_single_producer	KO
719	1568.26879882812	8635.9013671875	D1	1h	TNF_single_producer	KO
720	1235.82592773438	3820.61108398438	D1	1h	TNF_single_producer	KO
721	1390.98425292969	657.645935058594	D1	1h	TNF_single_producer	KO
722	1472.65246582031	1438.81494140625	D1	1h	TNF_single_producer	KO
723	1146.19909667969	15877.0380859375	D1	1h	TNF_single_producer	KO
724	1292.43798828125	1259.6474609375	D1	1h	TNF_single_producer	KO
725	965.414245605469	953.496826171875	D1	1h	TNF_single_producer	KO
726	1232.58935546875	1743.49743652344	D1	1h	TNF_single_producer	KO
727	1050.17565917969	3984.5185546875	D1	1h	TNF_single_producer	KO
728	1518.083984375	2398.16064453125	D1	1h	TNF_single_producer	KO
729	574.618469238281	1082.44787597656	D1	1h	TNF_single_producer	KO
730	877.639770507812	1453.55261230469	D1	1h	TNF_single_producer	KO
731	803.569885253906	1132.97290039062	D1	1h	TNF_single_producer	KO
732	1449.5556640625	5458.1181640625	D1	1h	TNF_single_producer	KO
733	1254.58093261719	8038.9697265625	D1	1h	TNF_single_producer	KO
734	1014.11242675781	3659.91040039062	D1	1h	TNF_single_producer	KO
735	685.486999511719	3434.01489257812	D1	1h	TNF_single_producer	KO
736	1463.65161132812	4931.25341796875	D1	1h	TNF_single_producer	KO
737	1497.19592285156	13092.89453125	D1	1h	TNF_single_producer	KO
738	1102.552734375	23790.154296875	D1	1h	TNF_single_producer	KO
739	1393.64001464844	6343.51171875	D1	1h	TNF_single_producer	KO
740	965.143493652344	11641.4150390625	D1	1h	TNF_single_producer	KO
741	943.0595703125	4704.29736328125	D1	1h	TNF_single_producer	KO
742	865.278869628906	529.169921875	D1	1h	TNF_single_producer	KO
743	1282.13159179688	11458.3251953125	D1	1h	TNF_single_producer	KO
744	1587.59094238281	2551.1630859375	D1	1h	TNF_single_producer	KO
745	939.953247070312	536.776062011719	D1	1h	TNF_single_producer	KO
746	1484.37414550781	1098.82897949219	D1	1h	TNF_single_producer	KO
747	1124.07922363281	2033.95776367188	D1	1h	TNF_single_producer	KO
748	957.586242675781	622.748901367188	D1	1h	TNF_single_producer	KO
749	1432.25695800781	8317.7265625	D1	1h	TNF_single_producer	KO
750	1522.3388671875	2711.4404296875	D1	1h	TNF_single_producer	KO
751	595.929504394531	4793.34716796875	D1	1h	TNF_single_producer	KO
752	935.919982910156	6780.291015625	D1	1h	TNF_single_producer	KO
753	629.424133300781	3301.9521484375	D1	1h	TNF_single_producer	KO
754	1499.55749511719	12464.517578125	D1	1h	TNF_single_producer	KO
755	556.273071289062	510.130187988281	D1	1h	TNF_single_producer	KO
756	1009.55810546875	12552.1318359375	D1	1h	TNF_single_producer	KO
757	1297.43920898438	6656.51025390625	D1	1h	TNF_single_producer	KO
758	783.284118652344	2609.705078125	D1	1h	TNF_single_producer	KO
759	906.042785644531	3130.15795898438	D1	1h	TNF_single_producer	KO
760	728.6982421875	9758.2626953125	D1	1h	TNF_single_producer	KO
761	1401.40393066406	2570.32568359375	D1	1h	TNF_single_producer	KO
762	588.559631347656	2037.57006835938	D1	1h	TNF_single_producer	KO
763	928.341430664062	3279.17700195312	D1	1h	TNF_single_producer	KO
764	1231.70153808594	12290.783203125	D1	1h	TNF_single_producer	KO
765	1343.01867675781	5425.9375	D1	1h	TNF_single_producer	KO
766	1056.18774414062	7462.88232421875	D1	1h	TNF_single_producer	KO
767	674.338806152344	490.784698486328	D1	1h	TNF_single_producer	KO
768	1319.02966308594	11327.904296875	D1	1h	TNF_single_producer	KO
769	1388.37866210938	12640.63671875	D1	1h	TNF_single_producer	KO
770	900.260131835938	6723.08349609375	D1	1h	TNF_single_producer	KO
771	987.88134765625	9098.1875	D1	1h	TNF_single_producer	KO
772	724.48779296875	746.693542480469	D1	1h	TNF_single_producer	KO
773	1282.40417480469	4502.6318359375	D1	1h	TNF_single_producer	KO
774	1176.84326171875	4251.234375	D1	1h	TNF_single_producer	KO
775	861.456420898438	813.568420410156	D1	1h	TNF_single_producer	KO
776	1106.61193847656	522.549499511719	D1	1h	TNF_single_producer	KO
777	1153.11889648438	1098.82348632812	D1	1h	TNF_single_producer	KO
778	892.809204101562	5296.79833984375	D1	1h	TNF_single_producer	KO
779	553.845886230469	1076.21435546875	D1	1h	TNF_single_producer	KO
780	688.266052246094	3526.30590820312	D1	1h	TNF_single_producer	KO
781	1119.84289550781	2725.16748046875	D1	1h	TNF_single_producer	KO
782	1206.26354980469	2951.96826171875	D1	1h	TNF_single_producer	KO
783	855.412353515625	1998.37255859375	D1	1h	TNF_single_producer	KO
784	549.421691894531	1903.44958496094	D1	1h	TNF_single_producer	KO
785	230.554412841797	1904.56530761719	D1	1h	TNF_single_producer	KO
786	963.267028808594	5499.6103515625	D1	1h	TNF_single_producer	KO
787	1255.70642089844	1044.7109375	D1	1h	TNF_single_producer	KO
788	842.739807128906	1820.44323730469	D1	1h	TNF_single_producer	KO
789	1132.91723632812	6543.39208984375	D1	1h	TNF_single_producer	KO
790	835.749938964844	962.017395019531	D1	1h	TNF_single_producer	KO
791	1468.30578613281	7036.94921875	D1	1h	TNF_single_producer	KO
792	1091.12097167969	3176.68969726562	D1	1h	TNF_single_producer	KO
793	1439.9052734375	2071.2880859375	D1	1h	TNF_single_producer	KO
794	887.431579589844	4007.91674804688	D1	1h	TNF_single_producer	KO
795	858.292114257812	786.295227050781	D1	1h	TNF_single_producer	KO
796	531.109008789062	1086.70520019531	D1	1h	TNF_single_producer	KO
797	587.383239746094	820.697021484375	D1	1h	TNF_single_producer	KO
798	1027.35437011719	963.521179199219	D1	1h	TNF_single_producer	KO
799	1544.09411621094	7781.90380859375	D1	1h	TNF_single_producer	KO
800	1155.26123046875	25442.486328125	D1	1h	TNF_single_producer	KO
801	689.856079101562	11549.6787109375	D1	1h	TNF_single_producer	KO
802	838.077209472656	1072.66259765625	D1	1h	TNF_single_producer	KO
803	822.16650390625	738.213745117188	D1	1h	TNF_single_producer	KO
804	836.433288574219	1533.4619140625	D1	1h	TNF_single_producer	KO
805	1416.70910644531	2677.86181640625	D1	1h	TNF_single_producer	KO
806	928.1884765625	4846.06982421875	D1	1h	TNF_single_producer	KO
807	1325.08447265625	6204.31103515625	D1	1h	TNF_single_producer	KO
808	1088.95361328125	5086.4306640625	D1	1h	TNF_single_producer	KO
809	1399.73425292969	12781.94140625	D1	1h	TNF_single_producer	KO
810	898.489685058594	620.090209960938	D1	1h	TNF_single_producer	KO
811	527.801879882812	2950.74536132812	D1	1h	TNF_single_producer	KO
812	1021.28424072266	12679.279296875	D1	1h	TNF_single_producer	KO
813	1310.86474609375	7896.00390625	D1	1h	TNF_single_producer	KO
814	1076.49877929688	7385.31884765625	D1	1h	TNF_single_producer	KO
815	1121.22863769531	10417.3544921875	D1	1h	TNF_single_producer	KO
816	859.81396484375	481.933715820312	D1	1h	TNF_single_producer	KO
817	1003.42199707031	973.193054199219	D1	1h	TNF_single_producer	KO
818	685.248291015625	2269.56420898438	D1	1h	TNF_single_producer	KO
819	1129.84216308594	1709.49719238281	D1	1h	TNF_single_producer	KO
820	874.911499023438	10580.6005859375	D1	1h	TNF_single_producer	KO
821	1029.58935546875	2292.81958007812	D1	1h	TNF_single_producer	KO
822	603.225524902344	3413.7763671875	D1	1h	TNF_single_producer	KO
823	1516.59997558594	4531.298828125	D1	1h	TNF_single_producer	KO
824	779.303527832031	1389.48559570312	D1	1h	TNF_single_producer	KO
825	496.407897949219	2771.70043945312	D1	1h	TNF_single_producer	KO
826	1507.34375	6190.5224609375	D1	1h	TNF_single_producer	KO
827	816.009948730469	5702.16455078125	D1	1h	TNF_single_producer	KO
828	1016.00842285156	19231.37890625	D1	1h	TNF_single_producer	KO
829	601.558776855469	2221.65258789062	D1	1h	TNF_single_producer	KO
830	628.163208007812	2331.36108398438	D1	1h	TNF_single_producer	KO
831	1237.83068847656	1487.33215332031	D1	1h	TNF_single_producer	KO
832	1447.677734375	17703.6171875	D1	1h	TNF_single_producer	KO
833	754.913879394531	4155.0849609375	D1	1h	TNF_single_producer	KO
834	1577.46081542969	1552.6787109375	D1	1h	TNF_single_producer	KO
835	1355.38049316406	2461.46533203125	D1	1h	TNF_single_producer	KO
836	881.916442871094	4042.78173828125	D1	1h	TNF_single_producer	KO
837	1510.9970703125	3419.50927734375	D1	1h	TNF_single_producer	KO
838	497.353179931641	475.224151611328	D1	1h	TNF_single_producer	KO
839	1189.61437988281	472.855804443359	D1	1h	TNF_single_producer	KO
840	1442.02136230469	3016.26147460938	D1	1h	TNF_single_producer	KO
841	658.297546386719	6495.51953125	D1	1h	TNF_single_producer	KO
842	1502.25012207031	13438.2734375	D1	1h	TNF_single_producer	KO
843	714.927795410156	5671.1953125	D1	1h	TNF_single_producer	KO
844	850.123840332031	1639.85583496094	D1	1h	TNF_single_producer	KO
845	795.141479492188	826.353149414062	D1	1h	TNF_single_producer	KO
846	335.759246826172	476.087493896484	D1	1h	TNF_single_producer	KO
847	874.565551757812	2848.49951171875	D1	1h	TNF_single_producer	KO
848	1248.751953125	11773.193359375	D1	1h	TNF_single_producer	KO
849	640.782165527344	9278.4775390625	D1	1h	TNF_single_producer	KO
850	1089.07104492188	1474.30346679688	D1	1h	TNF_single_producer	KO
851	744.314453125	586.003845214844	D1	1h	TNF_single_producer	KO
852	1168.00183105469	5407.4423828125	D1	1h	TNF_single_producer	KO
853	1016.24603271484	760.77294921875	D1	1h	TNF_single_producer	KO
854	605.174743652344	1521.24890136719	D1	1h	TNF_single_producer	KO
855	619.375183105469	1150.25109863281	D1	1h	TNF_single_producer	KO
856	956.22998046875	2094.20654296875	D1	1h	TNF_single_producer	KO
857	1534.56665039062	4730.5986328125	D1	1h	TNF_single_producer	KO
858	1211.7333984375	5698.6669921875	D1	1h	TNF_single_producer	KO
859	1104.52258300781	7505.55419921875	D1	1h	TNF_single_producer	KO
860	798.379089355469	4619.546875	D1	1h	TNF_single_producer	KO
861	1341.146484375	19290.5859375	D1	1h	TNF_single_producer	KO
862	387.552734375	1583.7451171875	D1	1h	TNF_single_producer	KO
863	1379.47717285156	6019.5185546875	D1	1h	TNF_single_producer	KO
864	625.327026367188	539.241760253906	D1	1h	TNF_single_producer	KO
865	1408.41479492188	904.105285644531	D1	1h	TNF_single_producer	KO
866	778.386596679688	1860.94213867188	D1	1h	TNF_single_producer	KO
867	1531.9013671875	7388.03076171875	D1	1h	TNF_single_producer	KO
868	1053.93969726562	2367.564453125	D1	1h	TNF_single_producer	KO
869	1373.85571289062	13552.8486328125	D1	1h	TNF_single_producer	KO
870	780.106140136719	6437.8564453125	D1	1h	TNF_single_producer	KO
871	999.93212890625	3027.40649414062	D1	1h	TNF_single_producer	KO
872	1340.49938964844	3625.35229492188	D1	1h	TNF_single_producer	KO
873	1578.20385742188	3624.4345703125	D1	1h	TNF_single_producer	KO
874	734.719848632812	764.62158203125	D1	1h	TNF_single_producer	KO
875	885.073791503906	1370.97082519531	D1	1h	TNF_single_producer	KO
876	976.173645019531	757.933044433594	D1	1h	TNF_single_producer	KO
877	1156.69396972656	635.8642578125	D1	1h	TNF_single_producer	KO
878	899.065979003906	1825.06921386719	D1	1h	TNF_single_producer	KO
879	589.524230957031	4970.27587890625	D1	1h	TNF_single_producer	KO
880	730.551208496094	518.188354492188	D1	1h	TNF_single_producer	KO
881	1443.27478027344	1481.40319824219	D1	1h	TNF_single_producer	KO
882	830.435363769531	512.705261230469	D1	1h	TNF_single_producer	KO
883	952.353088378906	709.216003417969	D1	1h	TNF_single_producer	KO
884	909.086730957031	3901.59423828125	D1	1h	TNF_single_producer	KO
885	1297.56945800781	485.390655517578	D1	1h	TNF_single_producer	KO
886	831.574829101562	3501.29907226562	D1	1h	TNF_single_producer	KO
887	1245.712890625	6055.99072265625	D1	1h	TNF_single_producer	KO
888	1246.52575683594	1296.59326171875	D1	1h	TNF_single_producer	KO
889	1301.23181152344	7794.32373046875	D1	1h	TNF_single_producer	KO
890	853.840881347656	8949.7578125	D1	1h	TNF_single_producer	KO
891	1013.45086669922	9193.11328125	D1	1h	TNF_single_producer	KO
892	697.686279296875	850.135131835938	D1	1h	TNF_single_producer	KO
893	1147.87670898438	6083.91064453125	D1	1h	TNF_single_producer	KO
894	996.069702148438	1003.43182373047	D1	1h	TNF_single_producer	KO
895	577.221252441406	974.675659179688	D1	1h	TNF_single_producer	KO
896	807.111267089844	1108.81921386719	D1	1h	TNF_single_producer	KO
897	565.703979492188	695.187316894531	D1	1h	TNF_single_producer	KO
898	604.355651855469	2345.62036132812	D1	1h	TNF_single_producer	KO
899	1029.55981445312	2058.67529296875	D1	1h	TNF_single_producer	KO
900	952.4150390625	1729.01025390625	D1	1h	TNF_single_producer	KO
901	1190.40100097656	2715.94677734375	D1	1h	TNF_single_producer	KO
902	1385.72045898438	1866.38403320312	D1	1h	TNF_single_producer	KO
903	1172.81665039062	8117.10302734375	D1	1h	TNF_single_producer	KO
904	531.066101074219	2216.9736328125	D1	1h	TNF_single_producer	KO
905	444.778289794922	1764.21740722656	D1	1h	TNF_single_producer	KO
906	1508.21948242188	842.513793945312	D1	1h	TNF_single_producer	KO
907	1050.33874511719	2463.68188476562	D1	1h	TNF_single_producer	KO
908	697.964599609375	2750.78369140625	D1	1h	TNF_single_producer	KO
909	1112.58117675781	1873.12194824219	D1	1h	TNF_single_producer	KO
910	971.294677734375	2069.77661132812	D1	1h	TNF_single_producer	KO
911	1139.08581542969	4385.5302734375	D1	1h	TNF_single_producer	KO
912	738.725036621094	1367.81726074219	D1	1h	TNF_single_producer	KO
913	1127.53466796875	2675.09399414062	D1	1h	TNF_single_producer	KO
914	797.081970214844	12812.2978515625	D1	1h	TNF_single_producer	KO
915	1435.62158203125	6360.5419921875	D1	1h	TNF_single_producer	KO
916	938.281066894531	799.163146972656	D1	1h	TNF_single_producer	KO
917	445.310760498047	1504.81604003906	D1	1h	TNF_single_producer	KO
918	1183.59729003906	4064.63891601562	D1	1h	TNF_single_producer	KO
919	553.178100585938	3832.37646484375	D1	1h	TNF_single_producer	KO
920	951.480163574219	5720.62841796875	D1	1h	TNF_single_producer	KO
921	916.980651855469	2178.80883789062	D1	1h	TNF_single_producer	KO
922	1200.17700195312	1744.90026855469	D1	1h	TNF_single_producer	KO
923	624.231201171875	3548.17944335938	D1	1h	TNF_single_producer	KO
924	917.677185058594	671.272338867188	D1	1h	TNF_single_producer	KO
925	626.016845703125	4254.9384765625	D1	1h	TNF_single_producer	KO
926	1314.54223632812	1099.5576171875	D1	1h	TNF_single_producer	KO
927	696.22705078125	1958.13415527344	D1	1h	TNF_single_producer	KO
928	676.209899902344	8565.9951171875	D1	1h	TNF_single_producer	KO
929	486.282379150391	1429.82641601562	D1	1h	TNF_single_producer	KO
930	961.955017089844	4165.75537109375	D1	1h	TNF_single_producer	KO
931	850.64306640625	4272.46728515625	D1	1h	TNF_single_producer	KO
932	1346.76489257812	1688.201171875	D1	1h	TNF_single_producer	KO
933	1270.85229492188	2264.23901367188	D1	1h	TNF_single_producer	KO
934	1041.70373535156	7851.26025390625	D1	1h	TNF_single_producer	KO
935	628.508117675781	6772.087890625	D1	1h	TNF_single_producer	KO
936	1232.13879394531	1701.599609375	D1	1h	TNF_single_producer	KO
937	739.528625488281	11024.7548828125	D1	1h	TNF_single_producer	KO
938	924.948852539062	2349.4248046875	D1	1h	TNF_single_producer	KO
939	859.062194824219	656.292419433594	D1	1h	TNF_single_producer	KO
940	1003.02917480469	1495.84558105469	D1	1h	TNF_single_producer	KO
941	804.1826171875	2270.65209960938	D1	1h	TNF_single_producer	KO
942	650.439636230469	12831.880859375	D1	1h	TNF_single_producer	KO
943	857.0126953125	7019.1845703125	D1	1h	TNF_single_producer	KO
944	662.613098144531	1303.19604492188	D1	1h	TNF_single_producer	KO
945	1205.49206542969	9239.263671875	D1	1h	TNF_single_producer	KO
946	1022.63903808594	3598.861328125	D1	1h	TNF_single_producer	KO
947	693.998291015625	20406.859375	D1	1h	TNF_single_producer	KO
948	1014.01690673828	810.537048339844	D1	1h	TNF_single_producer	KO
949	1445.73059082031	23385.896484375	D1	1h	TNF_single_producer	KO
950	1022.35614013672	1231.05126953125	D1	1h	TNF_single_producer	KO
951	317.153167724609	2597.35668945312	D1	1h	TNF_single_producer	KO
952	1165.91882324219	2823.58203125	D1	1h	TNF_single_producer	KO
953	1533.28576660156	3546.5458984375	D1	1h	TNF_single_producer	KO
954	1395.71166992188	2544.60961914062	D1	1h	TNF_single_producer	KO
955	1257.17529296875	2683.26318359375	D1	1h	TNF_single_producer	KO
956	749.6259765625	2164.14013671875	D1	1h	TNF_single_producer	KO
957	1547.26843261719	1266.10437011719	D1	1h	TNF_single_producer	KO
958	576.494812011719	477.720977783203	D1	1h	TNF_single_producer	KO
959	625.675537109375	617.165649414062	D1	1h	TNF_single_producer	KO
960	947.870849609375	1749.72766113281	D1	1h	TNF_single_producer	KO
961	1400.17602539062	9753.0830078125	D1	1h	TNF_single_producer	KO
962	695.045104980469	1138.33312988281	D1	1h	TNF_single_producer	KO
963	1391.50170898438	8619.4619140625	D1	1h	TNF_single_producer	KO
964	934.270080566406	5586.05078125	D1	1h	TNF_single_producer	KO
965	1167.51477050781	644.058959960938	D1	1h	TNF_single_producer	KO
966	810.307495117188	2137.85083007812	D1	1h	TNF_single_producer	KO
967	1270.33044433594	520.318115234375	D1	1h	TNF_single_producer	KO
968	575.380615234375	1721.06201171875	D1	1h	TNF_single_producer	KO
969	803.609619140625	3261.37817382812	D1	1h	TNF_single_producer	KO
970	1102.81701660156	4282.056640625	D1	1h	TNF_single_producer	KO
971	806.513427734375	496.289978027344	D1	1h	TNF_single_producer	KO
972	1313.1943359375	13371.107421875	D1	1h	TNF_single_producer	KO
973	800.10986328125	3841.33984375	D1	1h	TNF_single_producer	KO
974	777.052551269531	1227.60546875	D1	1h	TNF_single_producer	KO
975	1043.67980957031	926.979553222656	D1	1h	TNF_single_producer	KO
976	580.841918945312	4802.91845703125	D1	1h	TNF_single_producer	KO
977	972.087341308594	9004.404296875	D1	1h	TNF_single_producer	KO
978	905.881225585938	642.037658691406	D1	1h	TNF_single_producer	KO
979	578.774780273438	3205.84423828125	D1	1h	TNF_single_producer	KO
980	1017.20062255859	1890.08520507812	D1	1h	TNF_single_producer	KO
981	970.630615234375	1038.40759277344	D1	1h	TNF_single_producer	KO
982	1352.3671875	1215.86047363281	D1	1h	TNF_single_producer	KO
983	1113.05114746094	830.978942871094	D1	1h	TNF_single_producer	KO
984	966.138732910156	6641.544921875	D1	1h	TNF_single_producer	KO
985	1043.14453125	7227.046875	D1	1h	TNF_single_producer	KO
986	674.722961425781	1734.18298339844	D1	1h	TNF_single_producer	KO
987	1099.10241699219	9501.6796875	D1	1h	TNF_single_producer	KO
988	411.077453613281	1696.07482910156	D1	1h	TNF_single_producer	KO
989	660.023376464844	2549.73608398438	D1	1h	TNF_single_producer	KO
990	776.326354980469	9090.095703125	D1	1h	TNF_single_producer	KO
991	1343.95385742188	20601.39453125	D1	1h	TNF_single_producer	KO
992	896.734252929688	8076.35986328125	D1	1h	TNF_single_producer	KO
993	850.561218261719	1720.40173339844	D1	1h	TNF_single_producer	KO
994	917.078308105469	4427.65185546875	D1	1h	TNF_single_producer	KO
995	1214.57434082031	4338.31396484375	D1	1h	TNF_single_producer	KO
996	1313.07775878906	7321.44482421875	D1	1h	TNF_single_producer	KO
997	501.130035400391	12275.6796875	D1	1h	TNF_single_producer	KO
998	1492.85205078125	4072.05053710938	D1	1h	TNF_single_producer	KO
999	566.256530761719	6498.17822265625	D1	1h	TNF_single_producer	KO
1000	581.614501953125	8134.02685546875	D1	1h	TNF_single_producer	KO
1001	245.321563720703	1688.91015625	D1	1h	TNF_single_producer	KO
1002	1115.56140136719	7278.0908203125	D1	1h	TNF_single_producer	KO
1003	1034.16296386719	4318.57568359375	D1	1h	TNF_single_producer	KO
1004	653.252380371094	9232.822265625	D1	1h	TNF_single_producer	KO
1005	1033.8896484375	3677.13720703125	D1	1h	TNF_single_producer	KO
1006	1250.146484375	2696.79443359375	D1	1h	TNF_single_producer	KO
1007	922.110595703125	2425.01684570312	D1	1h	TNF_single_producer	KO
1008	797.585571289062	4358.20751953125	D1	1h	TNF_single_producer	KO
1009	867.677917480469	697.445922851562	D1	1h	TNF_single_producer	KO
1010	852.581604003906	2684.52270507812	D1	1h	TNF_single_producer	KO
1011	1142.30773925781	4293.20458984375	D1	1h	TNF_single_producer	KO
1012	1465.79638671875	1189.77368164062	D1	1h	TNF_single_producer	KO
1013	800.258422851562	811.136108398438	D1	1h	TNF_single_producer	KO
1014	1124.23022460938	7404.69091796875	D1	1h	TNF_single_producer	KO
1015	867.2900390625	510.986877441406	D1	1h	TNF_single_producer	KO
1016	640.514770507812	2451.9375	D1	1h	TNF_single_producer	KO
1017	1026.60754394531	3693.29077148438	D1	1h	TNF_single_producer	KO
1018	1133.28393554688	2569.42065429688	D1	1h	TNF_single_producer	KO
1019	716.275573730469	2257.13208007812	D1	1h	TNF_single_producer	KO
1020	1133.79736328125	7711.58642578125	D1	1h	TNF_single_producer	KO
1021	818.221069335938	2967.54541015625	D1	1h	TNF_single_producer	KO
1022	580.310119628906	700.782836914062	D1	1h	TNF_single_producer	KO
1023	1219.33740234375	5294.04150390625	D1	1h	TNF_single_producer	KO
1024	662.674987792969	1324.59448242188	D1	1h	TNF_single_producer	KO
1025	813.20947265625	4485.95849609375	D1	1h	TNF_single_producer	KO
1026	681.025634765625	1697.82775878906	D1	1h	TNF_single_producer	KO
1027	1580.75463867188	3342.25756835938	D1	1h	TNF_single_producer	KO
1028	1413.57873535156	2343.7802734375	D1	1h	TNF_single_producer	KO
1029	1004.35247802734	895.107543945312	D1	1h	TNF_single_producer	KO
1030	1004.92962646484	7848.87353515625	D1	1h	TNF_single_producer	KO
1031	668.533386230469	9813.23828125	D1	1h	TNF_single_producer	KO
1032	1421.62426757812	4731.3232421875	D1	1h	TNF_single_producer	KO
1033	1467.84582519531	4728.5087890625	D1	1h	TNF_single_producer	KO
1034	1098.47583007812	23957.44140625	D1	1h	TNF_single_producer	KO
1035	614.699279785156	1824.01879882812	D1	1h	TNF_single_producer	KO
1036	877.877075195312	15172.359375	D1	1h	TNF_single_producer	KO
1037	1123.66284179688	8106.1953125	D1	1h	TNF_single_producer	KO
1038	240.365203857422	627.480651855469	D1	1h	TNF_single_producer	KO
1039	1358.23547363281	4194.89013671875	D1	1h	TNF_single_producer	KO
1040	1575.00439453125	4564.3984375	D1	1h	TNF_single_producer	KO
1041	915.37939453125	1226.81518554688	D1	1h	TNF_single_producer	KO
1042	735.347900390625	795.0322265625	D1	1h	TNF_single_producer	KO
1043	1433.79309082031	845.271057128906	D1	1h	TNF_single_producer	KO
1044	902.582336425781	19460.830078125	D1	1h	TNF_single_producer	KO
1045	756.483276367188	804.686950683594	D1	1h	TNF_single_producer	KO
1046	678.257141113281	6068.16796875	D1	1h	TNF_single_producer	KO
1047	467.551361083984	3529.25805664062	D1	1h	TNF_single_producer	KO
1048	1461.0537109375	5378.85107421875	D1	1h	TNF_single_producer	KO
1049	594.882690429688	1652.36682128906	D1	1h	TNF_single_producer	KO
1050	799.605834960938	4386.2001953125	D1	1h	TNF_single_producer	KO
1051	1291.52734375	2473.9765625	D1	1h	TNF_single_producer	KO
1052	1441.34765625	3175.02099609375	D1	1h	TNF_single_producer	KO
1053	749.160461425781	1321.07043457031	D1	1h	TNF_single_producer	KO
1054	1121.20715332031	556.040893554688	D1	1h	TNF_single_producer	KO
1055	1348.541015625	2281.10864257812	D1	1h	TNF_single_producer	KO
1056	724.002075195312	6436.78955078125	D1	1h	TNF_single_producer	KO
1057	1290.68725585938	577.668273925781	D1	1h	TNF_single_producer	KO
1058	564.528076171875	1700.22424316406	D1	1h	TNF_single_producer	KO
1059	502.472351074219	1395.97998046875	D1	1h	TNF_single_producer	KO
1060	1530.15490722656	15190.4970703125	D1	1h	TNF_single_producer	KO
1061	787.261596679688	9135.4248046875	D1	1h	TNF_single_producer	KO
1062	904.399658203125	6315.26904296875	D1	1h	TNF_single_producer	KO
1063	1346.73889160156	781.185180664062	D1	1h	TNF_single_producer	KO
1064	1371.40698242188	4032.9755859375	D1	1h	TNF_single_producer	KO
1065	1135.12829589844	5057.01611328125	D1	1h	TNF_single_producer	KO
1066	618.402221679688	1981.0009765625	D1	1h	TNF_single_producer	KO
1067	929.353271484375	4685.07666015625	D1	1h	TNF_single_producer	KO
1068	854.486022949219	4223.98046875	D1	1h	TNF_single_producer	KO
1069	1537.24328613281	3931.23071289062	D1	1h	TNF_single_producer	KO
1070	872.379211425781	11795.2001953125	D1	1h	TNF_single_producer	KO
1071	848.446166992188	9008.5673828125	D1	1h	TNF_single_producer	KO
1072	1482.11950683594	5762.48486328125	D1	1h	TNF_single_producer	KO
1073	750.741638183594	728.80810546875	D1	1h	TNF_single_producer	KO
1074	1349.03515625	3478.46411132812	D1	1h	TNF_single_producer	KO
1075	856.925109863281	519.602905273438	D1	1h	TNF_single_producer	KO
1076	602.465576171875	1105.61608886719	D1	1h	TNF_single_producer	KO
1077	549.421691894531	6546.076171875	D1	1h	TNF_single_producer	KO
1078	599.749633789062	8138.72216796875	D1	1h	TNF_single_producer	KO
1079	516.334045410156	506.425262451172	D1	1h	TNF_single_producer	KO
1080	673.640197753906	762.553588867188	D1	1h	TNF_single_producer	KO
1081	739.976257324219	6722.52734375	D1	1h	TNF_single_producer	KO
1082	877.200988769531	4505.791015625	D1	1h	TNF_single_producer	KO
1083	1419.35034179688	12627.3662109375	D1	1h	TNF_single_producer	KO
1084	1544.15478515625	1384.73120117188	D1	1h	TNF_single_producer	KO
1085	584.860717773438	4945.8291015625	D1	1h	TNF_single_producer	KO
1086	1422.98840332031	3126.2587890625	D1	1h	TNF_single_producer	KO
1087	1025.08178710938	7923.1259765625	D1	1h	TNF_single_producer	KO
1088	1557.79602050781	1188.90783691406	D1	1h	TNF_single_producer	KO
1089	866.150451660156	6943.908203125	D1	1h	TNF_single_producer	KO
1090	685.556274414062	2700.03295898438	D1	1h	TNF_single_producer	KO
1091	507.739868164062	5795.22998046875	D1	1h	TNF_single_producer	KO
1092	847.516174316406	1333.2255859375	D1	1h	TNF_single_producer	KO
1093	720.8984375	528.405639648438	D1	1h	TNF_single_producer	KO
1094	1500.56018066406	8735.45703125	D1	1h	TNF_single_producer	KO
1095	982.364013671875	2952.4033203125	D1	1h	TNF_single_producer	KO
1096	804.250854492188	780.76904296875	D1	1h	TNF_single_producer	KO
1097	559.32373046875	775.054260253906	D1	1h	TNF_single_producer	KO
1098	1370.48828125	4168.67138671875	D1	1h	TNF_single_producer	KO
1099	803.420104980469	1450.98815917969	D1	1h	TNF_single_producer	KO
1100	1473.64624023438	7889.16015625	D1	1h	TNF_single_producer	KO
1101	1098.07934570312	776.836730957031	D1	1h	TNF_single_producer	KO
1102	857.701110839844	8417.779296875	D1	1h	TNF_single_producer	KO
1103	793.200439453125	1322.55346679688	D1	1h	TNF_single_producer	KO
1104	1288.68859863281	2117.57104492188	D1	1h	TNF_single_producer	KO
1105	1211.57153320312	6823.19140625	D1	1h	TNF_single_producer	KO
1106	780.660705566406	2126.2119140625	D1	1h	TNF_single_producer	KO
1107	1241.66613769531	7381.40234375	D1	1h	TNF_single_producer	KO
1108	1377.40283203125	6734.45458984375	D1	1h	TNF_single_producer	KO
1109	1489.29052734375	1495.7490234375	D1	1h	TNF_single_producer	KO
1110	677.522277832031	574.209777832031	D1	1h	TNF_single_producer	KO
1111	1571.78747558594	18061.904296875	D1	1h	TNF_single_producer	KO
1112	211.527648925781	4693.80078125	D1	1h	TNF_single_producer	KO
1113	695.953918457031	1556.68420410156	D1	1h	TNF_single_producer	KO
1114	1231.11535644531	1486.19287109375	D1	1h	TNF_single_producer	KO
1115	1411.91198730469	3781.302734375	D1	1h	TNF_single_producer	KO
1116	400.212066650391	23893.36328125	D1	1h	TNF_single_producer	KO
1117	1143.52331542969	15860.111328125	D1	1h	TNF_single_producer	KO
1118	754.829528808594	859.374938964844	D1	1h	TNF_single_producer	KO
1119	641.677795410156	1156.68640136719	D1	1h	TNF_single_producer	KO
1120	858.419250488281	592.848876953125	D1	1h	TNF_single_producer	KO
1121	1052.18005371094	1999.39501953125	D1	1h	TNF_single_producer	KO
1122	832.391662597656	2317.7822265625	D1	1h	TNF_single_producer	KO
1123	1361.54711914062	4864.7666015625	D1	1h	TNF_single_producer	KO
1124	1554.48303222656	8236.564453125	D1	1h	TNF_single_producer	KO
1125	1071.28576660156	3183.0732421875	D1	1h	TNF_single_producer	KO
1126	1200.17810058594	2440.78491210938	D1	1h	TNF_single_producer	KO
1127	1148.88952636719	480.461700439453	D1	1h	TNF_single_producer	KO
1128	1221.88354492188	1712.25402832031	D1	1h	TNF_single_producer	KO
1129	464.131805419922	477.641906738281	D1	1h	TNF_single_producer	KO
1130	621.842590332031	2700.09130859375	D1	1h	TNF_single_producer	KO
1131	889.897521972656	9839.80859375	D1	1h	TNF_single_producer	KO
1132	582.372009277344	700.904174804688	D1	1h	TNF_single_producer	KO
1133	1025.72912597656	1840.68835449219	D1	1h	TNF_single_producer	KO
1134	1441.1142578125	18260.21484375	D1	1h	TNF_single_producer	KO
1135	814.233337402344	1172.64184570312	D1	1h	TNF_single_producer	KO
1136	580.613464355469	10855.154296875	D1	1h	TNF_single_producer	KO
1137	950.429626464844	1297.97863769531	D1	1h	TNF_single_producer	KO
1138	731.953674316406	13007.8076171875	D1	1h	TNF_single_producer	KO
1139	1358.0732421875	7551.83984375	D1	1h	TNF_single_producer	KO
1140	921.929016113281	2545.32958984375	D1	1h	TNF_single_producer	KO
1141	608.223876953125	831.670532226562	D1	1h	TNF_single_producer	KO
1142	1581.40759277344	3571.72045898438	D1	1h	TNF_single_producer	KO
1143	721.023071289062	3972.06958007812	D1	1h	TNF_single_producer	KO
1144	1049.97302246094	988.552856445312	D1	1h	TNF_single_producer	KO
1145	872.265502929688	2612.408203125	D1	1h	TNF_single_producer	KO
1146	1489.36315917969	8610.41796875	D1	1h	TNF_single_producer	KO
1147	579.993957519531	9128.7529296875	D1	1h	TNF_single_producer	KO
1148	403.348571777344	1452.78515625	D1	1h	TNF_single_producer	KO
1149	956.299194335938	8225.41015625	D1	1h	TNF_single_producer	KO
1150	542.433166503906	625.235290527344	D1	1h	TNF_single_producer	KO
1151	1439.71716308594	3441.12670898438	D1	1h	TNF_single_producer	KO
1152	1493.00317382812	6370.14111328125	D1	1h	TNF_single_producer	KO
1153	282.882049560547	2507.30053710938	D1	1h	TNF_single_producer	KO
1154	1064.85205078125	1577.31762695312	D1	1h	TNF_single_producer	KO
1155	1098.47998046875	11186.4921875	D1	1h	TNF_single_producer	KO
1156	774.020263671875	19128.94921875	D1	1h	TNF_single_producer	KO
1157	625.433959960938	1278.47351074219	D1	1h	TNF_single_producer	KO
1158	1442.54626464844	4363.50830078125	D1	1h	TNF_single_producer	KO
1159	1539.26501464844	2638.70751953125	D1	1h	TNF_single_producer	KO
1160	1125.25500488281	1090.66967773438	D1	1h	TNF_single_producer	KO
1161	1195.87158203125	2449.94848632812	D1	1h	TNF_single_producer	KO
1162	1234.05358886719	5987.38330078125	D1	1h	TNF_single_producer	KO
1163	1256.25561523438	1883.05065917969	D1	1h	TNF_single_producer	KO
1164	1332.22399902344	2267.95141601562	D1	1h	TNF_single_producer	KO
1165	402.345642089844	1511.07006835938	D1	1h	TNF_single_producer	KO
1166	1146.15710449219	666.900817871094	D1	1h	TNF_single_producer	KO
1167	847.982116699219	591.91552734375	D1	1h	TNF_single_producer	KO
1168	1053.03186035156	3533.28588867188	D1	1h	TNF_single_producer	KO
1169	1573.78662109375	3619.70825195312	D1	1h	TNF_single_producer	KO
1170	673.246765136719	3877.73754882812	D1	1h	TNF_single_producer	KO
1171	1477.20178222656	1909.18481445312	D1	1h	TNF_single_producer	KO
1172	800.219360351562	4203.4833984375	D1	1h	TNF_single_producer	KO
1173	912.695495605469	1739.59692382812	D1	1h	TNF_single_producer	KO
1174	1552.04895019531	9227.4794921875	D1	1h	TNF_single_producer	KO
1175	1588.86059570312	1084.953125	D1	1h	TNF_single_producer	KO
1176	383.542358398438	1100.64978027344	D1	1h	TNF_single_producer	KO
1177	588.767639160156	589.594177246094	D1	1h	TNF_single_producer	KO
1178	1567.97839355469	652.663635253906	D1	1h	TNF_single_producer	KO
1179	227.574264526367	565.467041015625	D1	1h	TNF_single_producer	KO
1180	1448.98461914062	3123.86303710938	D1	1h	TNF_single_producer	KO
1181	785.102844238281	4226.30322265625	D1	1h	TNF_single_producer	KO
1182	1453.15771484375	1689.1845703125	D1	1h	TNF_single_producer	KO
1183	832.152038574219	745.438110351562	D1	1h	TNF_single_producer	KO
1184	988.882385253906	916.627014160156	D1	1h	TNF_single_producer	KO
1185	911.935791015625	1639.49584960938	D1	1h	TNF_single_producer	KO
1186	563.918334960938	615.408264160156	D1	1h	TNF_single_producer	KO
1187	778.654479980469	3307.6123046875	D1	1h	TNF_single_producer	KO
1188	903.587280273438	4377.39453125	D1	1h	TNF_single_producer	KO
1189	1348.65356445312	3086.76733398438	D1	1h	TNF_single_producer	KO
1190	719.472961425781	3369.96728515625	D1	1h	TNF_single_producer	KO
1191	824.995849609375	1516.57043457031	D1	1h	TNF_single_producer	KO
1192	577.654602050781	658.687072753906	D1	1h	TNF_single_producer	KO
1193	914.238464355469	746.889038085938	D1	1h	TNF_single_producer	KO
1194	1065.97448730469	800.759948730469	D1	1h	TNF_single_producer	KO
1195	1231.81860351562	4610.09033203125	D1	1h	TNF_single_producer	KO
1196	670.574462890625	1303.67321777344	D1	1h	TNF_single_producer	KO
1197	936.086608886719	914.014465332031	D1	1h	TNF_single_producer	KO
1198	746.159118652344	1537.28723144531	D1	1h	TNF_single_producer	KO
1199	875.814147949219	4927.193359375	D1	1h	TNF_single_producer	KO
1200	1009.46032714844	1241.78637695312	D1	1h	TNF_single_producer	KO
1201	826.401916503906	1139.34619140625	D1	1h	TNF_single_producer	KO
1202	590.896911621094	3898.16284179688	D1	1h	TNF_single_producer	KO
1203	860.730712890625	4811.3525390625	D1	1h	TNF_single_producer	KO
1204	1206.2275390625	3799.30859375	D1	1h	TNF_single_producer	KO
1205	916.421569824219	646.297973632812	D1	1h	TNF_single_producer	KO
1206	1568.71118164062	1670.27661132812	D1	1h	TNF_single_producer	KO
1207	780.768432617188	1468.5625	D1	1h	TNF_single_producer	KO
1208	562.210388183594	2496.77783203125	D1	1h	TNF_single_producer	KO
1209	772.813720703125	13009.17578125	D1	1h	TNF_single_producer	KO
1210	1061.40173339844	8112.380859375	D1	1h	TNF_single_producer	KO
1211	1136.48486328125	1653.19128417969	D1	1h	TNF_single_producer	KO
1212	627.991394042969	3350.87670898438	D1	1h	TNF_single_producer	KO
1213	884.726013183594	11558.2099609375	D1	1h	TNF_single_producer	KO
1214	1460.52954101562	12984.9189453125	D1	1h	TNF_single_producer	KO
1215	1336.9384765625	880.994079589844	D1	1h	TNF_single_producer	KO
1216	696.684936523438	9007.7236328125	D1	1h	TNF_single_producer	KO
1217	1294.81030273438	6234.10400390625	D1	1h	TNF_single_producer	KO
1218	1580.34655761719	24991.517578125	D1	1h	TNF_single_producer	KO
1219	1386.87182617188	615.93994140625	D1	1h	TNF_single_producer	KO
1220	1258.05200195312	1115.68762207031	D1	1h	TNF_single_producer	KO
1221	1404.44836425781	1061.31774902344	D1	1h	TNF_single_producer	KO
1222	1294.98645019531	1866.15258789062	D1	1h	TNF_single_producer	KO
1223	817.471435546875	1809.23071289062	D1	1h	TNF_single_producer	KO
1224	830.9853515625	6979.791015625	D1	1h	TNF_single_producer	KO
1225	913.287292480469	2257.34619140625	D1	1h	TNF_single_producer	KO
1226	651.681091308594	647.925415039062	D1	1h	TNF_single_producer	KO
1227	892.701599121094	601.527160644531	D1	1h	TNF_single_producer	KO
1228	758.3896484375	3543.93530273438	D1	1h	TNF_single_producer	KO
1229	1022.95593261719	547.017028808594	D1	1h	TNF_single_producer	KO
1230	743.790283203125	606.851745605469	D1	1h	TNF_single_producer	KO
1231	1333.76513671875	7588.68310546875	D1	1h	TNF_single_producer	KO
1232	1085.94677734375	4895.619140625	D1	1h	TNF_single_producer	KO
1233	1145.07189941406	2672.23364257812	D1	1h	TNF_single_producer	KO
1234	1002.10681152344	3672.60986328125	D1	1h	TNF_single_producer	KO
1235	705.375183105469	2972.978515625	D1	1h	TNF_single_producer	KO
1236	596.210632324219	2573.23706054688	D1	1h	TNF_single_producer	KO
1237	1379.96179199219	1205.81359863281	D1	1h	TNF_single_producer	KO
1238	1375.16369628906	5057.955078125	D1	1h	TNF_single_producer	KO
1239	1425.86999511719	26493.92578125	D1	1h	TNF_single_producer	KO
1240	609.942260742188	1933.90576171875	D1	1h	TNF_single_producer	KO
1241	1058.45959472656	7140.53955078125	D1	1h	TNF_single_producer	KO
1242	777.685729980469	2073.125	D1	1h	TNF_single_producer	KO
1243	887.099304199219	2946.17041015625	D1	1h	TNF_single_producer	KO
1244	1026.93811035156	3459.1923828125	D1	1h	TNF_single_producer	KO
1245	862.899230957031	3513.4892578125	D1	1h	TNF_single_producer	KO
1246	446.53466796875	648.1748046875	D1	1h	TNF_single_producer	KO
1247	842.389526367188	2754.61889648438	D1	1h	TNF_single_producer	KO
1248	1157.00415039062	2218.06518554688	D1	1h	TNF_single_producer	KO
1249	915.684143066406	1381.90441894531	D1	1h	TNF_single_producer	KO
1250	1185.71203613281	761.216979980469	D1	1h	TNF_single_producer	KO
1251	540.569885253906	2821.06396484375	D1	1h	TNF_single_producer	KO
1252	981.680969238281	5249.384765625	D1	1h	TNF_single_producer	KO
1253	1358.63513183594	8219.6259765625	D1	1h	TNF_single_producer	KO
1254	1508.39392089844	11093.3203125	D1	1h	TNF_single_producer	KO
1255	879.701110839844	969.233825683594	D1	1h	TNF_single_producer	KO
1256	1325.38269042969	3504.17919921875	D1	1h	TNF_single_producer	KO
1257	813.490478515625	877.14794921875	D1	1h	TNF_single_producer	KO
1258	1413.48791503906	3190.07763671875	D1	1h	TNF_single_producer	KO
1259	668.775817871094	1507.35949707031	D1	1h	TNF_single_producer	KO
1260	1430.84497070312	1854.98571777344	D1	1h	TNF_single_producer	KO
1261	1258.50170898438	1517.83422851562	D1	1h	TNF_single_producer	KO
1262	851.756591796875	5609.99853515625	D1	1h	TNF_single_producer	KO
1263	565.865234375	1972.47265625	D1	1h	TNF_single_producer	KO
1264	1367.72595214844	3232.93310546875	D1	1h	TNF_single_producer	KO
1265	1119.37243652344	778.929504394531	D1	1h	TNF_single_producer	KO
1266	712.267944335938	538.220764160156	D1	1h	TNF_single_producer	KO
1267	925.803344726562	11156.0244140625	D1	1h	TNF_single_producer	KO
1268	808.072998046875	8369.7060546875	D1	1h	TNF_single_producer	KO
1269	734.043518066406	2268.13159179688	D1	1h	TNF_single_producer	KO
1270	921.806030273438	3530.11791992188	D1	1h	TNF_single_producer	KO
1271	1103.18664550781	871.607971191406	D1	1h	TNF_single_producer	KO
1272	642.407592773438	4510.73388671875	D1	1h	TNF_single_producer	KO
1273	582.984497070312	922.009643554688	D1	1h	TNF_single_producer	KO
1274	814.777526855469	2396.05224609375	D1	1h	TNF_single_producer	KO
1275	1170.57885742188	3667.85009765625	D1	1h	TNF_single_producer	KO
1276	1169.4013671875	8968.19921875	D1	1h	TNF_single_producer	KO
1277	1274.56811523438	2373.23217773438	D1	1h	TNF_single_producer	KO
1278	479.187652587891	710.9326171875	D1	1h	TNF_single_producer	KO
1279	638.109497070312	8072.69970703125	D1	1h	TNF_single_producer	KO
1280	717.677062988281	872.6376953125	D1	1h	TNF_single_producer	KO
1281	534.340637207031	6484.9560546875	D1	1h	TNF_single_producer	KO
1282	769.329528808594	1536.00146484375	D1	1h	TNF_single_producer	KO
1283	732.232055664062	518.070129394531	D1	1h	TNF_single_producer	KO
1284	1133.56701660156	2284.7265625	D1	1h	TNF_single_producer	KO
1285	1270.61267089844	1532.0380859375	D1	1h	TNF_single_producer	KO
1286	1211.02905273438	16557.310546875	D1	1h	TNF_single_producer	KO
1287	1302.16467285156	814.5693359375	D1	1h	TNF_single_producer	KO
1288	729.118957519531	3265.05810546875	D1	1h	TNF_single_producer	KO
1289	298.920074462891	631.609741210938	D1	1h	TNF_single_producer	KO
1290	701.749450683594	3302.03393554688	D1	1h	TNF_single_producer	KO
1291	883.795227050781	2322.78564453125	D1	1h	TNF_single_producer	KO
1292	1462.61352539062	6483.12060546875	D1	1h	TNF_single_producer	KO
1293	1216.69213867188	15880.7724609375	D1	1h	TNF_single_producer	KO
1294	1587.02282714844	3396.88549804688	D1	1h	TNF_single_producer	KO
1295	984.329895019531	2571.25122070312	D1	1h	TNF_single_producer	KO
1296	1237.36218261719	1341.01989746094	D1	1h	TNF_single_producer	KO
1297	1224.84350585938	940.243774414062	D1	1h	TNF_single_producer	KO
1298	835.692932128906	1189.46533203125	D1	1h	TNF_single_producer	KO
1299	1153.7958984375	1035.46069335938	D1	1h	TNF_single_producer	KO
1300	908.182861328125	1117.90844726562	D1	1h	TNF_single_producer	KO
1301	636.837036132812	4937.1376953125	D1	1h	TNF_single_producer	KO
1302	896.549072265625	1200.28173828125	D1	1h	TNF_single_producer	KO
1303	1196.80969238281	12884.0693359375	D1	1h	TNF_single_producer	KO
1304	604.429077148438	1636.17956542969	D1	1h	TNF_single_producer	KO
1305	1491.90356445312	3865.67236328125	D1	1h	TNF_single_producer	KO
1306	1110.955078125	5246.8876953125	D1	1h	TNF_single_producer	KO
1307	889.846923828125	572.356872558594	D1	1h	TNF_single_producer	KO
1308	793.537475585938	475.0361328125	D1	1h	TNF_single_producer	KO
1309	242.322784423828	3752.55517578125	D1	1h	TNF_single_producer	KO
1310	525.158203125	2369.4208984375	D1	1h	TNF_single_producer	KO
1311	1142.294921875	14809.5341796875	D1	1h	TNF_single_producer	KO
1312	1045.89428710938	25868.328125	D1	1h	TNF_single_producer	KO
1313	1157.4970703125	9836.8095703125	D1	1h	TNF_single_producer	KO
1314	327.623382568359	744.065002441406	D1	1h	TNF_single_producer	KO
1315	1377.78295898438	11351.2158203125	D1	1h	TNF_single_producer	KO
1316	749.009033203125	3727.76416015625	D1	1h	TNF_single_producer	KO
1317	666.306213378906	3393.51245117188	D1	1h	TNF_single_producer	KO
1318	1069.91076660156	1561.7939453125	D1	1h	TNF_single_producer	KO
1319	1296.71667480469	6092.8974609375	D1	1h	TNF_single_producer	KO
1320	1217.58764648438	2871.56713867188	D1	1h	TNF_single_producer	KO
1321	899.674255371094	3179.64624023438	D1	1h	TNF_single_producer	KO
1322	590.987182617188	3595.14208984375	D1	1h	TNF_single_producer	KO
1323	994.167663574219	5044.4072265625	D1	1h	TNF_single_producer	KO
1324	934.376342773438	8409.267578125	D1	1h	TNF_single_producer	KO
1325	1296.42578125	1110.2080078125	D1	1h	TNF_single_producer	KO
1326	1289.21166992188	668.730590820312	D1	1h	TNF_single_producer	KO
1327	559.078308105469	893.202026367188	D1	1h	TNF_single_producer	KO
1328	581.921081542969	550.477844238281	D1	1h	TNF_single_producer	KO
1329	1200.69787597656	524.497009277344	D1	1h	TNF_single_producer	KO
1330	744.446899414062	4292.12451171875	D1	1h	TNF_single_producer	KO
1331	1194.47680664062	1084.63171386719	D1	1h	TNF_single_producer	KO
1332	1559.57861328125	5273.1708984375	D1	1h	TNF_single_producer	KO
1333	732.123046875	2352.17651367188	D1	1h	TNF_single_producer	KO
1334	1001.43939208984	1297.68566894531	D1	1h	TNF_single_producer	KO
1335	1291.08386230469	678.359313964844	D1	1h	TNF_single_producer	KO
1336	745.5439453125	4096.75146484375	D1	1h	TNF_single_producer	KO
1337	1087.80676269531	2291.26098632812	D1	1h	TNF_single_producer	KO
1338	708.857055664062	752.343566894531	D1	1h	TNF_single_producer	KO
1339	922.604797363281	1438.01574707031	D1	1h	TNF_single_producer	KO
1340	656.463439941406	1124.61755371094	D1	1h	TNF_single_producer	KO
1341	874.455444335938	1766.32312011719	D1	1h	TNF_single_producer	KO
1342	1072.6630859375	1107.31225585938	D1	1h	TNF_single_producer	KO
1343	634.984802246094	11602.13671875	D1	1h	TNF_single_producer	KO
1344	1202.18017578125	20427.39453125	D1	1h	TNF_single_producer	KO
1345	1132.64013671875	5494.65087890625	D1	1h	TNF_single_producer	KO
1346	333.589263916016	1667.11633300781	D1	1h	TNF_single_producer	KO
1347	684.11572265625	599.73828125	D1	1h	TNF_single_producer	KO
1348	1383.98266601562	7422.8056640625	D1	1h	TNF_single_producer	KO
1349	1169.93505859375	2764.41381835938	D1	1h	TNF_single_producer	KO
1350	793.728881835938	7241.904296875	D1	1h	TNF_single_producer	KO
1351	543.167175292969	3603.49096679688	D1	1h	TNF_single_producer	KO
1352	1121.13293457031	570.876342773438	D1	1h	TNF_single_producer	KO
1353	1053.64367675781	686.482727050781	D1	1h	TNF_single_producer	KO
1354	819.80859375	3226.13110351562	D1	1h	TNF_single_producer	KO
1355	941.545166015625	8487.7509765625	D1	1h	TNF_single_producer	KO
1356	1517.43542480469	3764.14282226562	D1	1h	TNF_single_producer	KO
1357	1076.44873046875	11055.955078125	D1	1h	TNF_single_producer	KO
1358	825.793334960938	1201.03210449219	D1	1h	TNF_single_producer	KO
1359	1337.26904296875	490.823699951172	D1	1h	TNF_single_producer	KO
1360	871.977172851562	1577.89709472656	D1	1h	TNF_single_producer	KO
1361	909.776916503906	8804.4033203125	D1	1h	TNF_single_producer	KO
1362	776.727600097656	2564.78759765625	D1	1h	TNF_single_producer	KO
1363	800.226013183594	2557.890625	D1	1h	TNF_single_producer	KO
1364	807.79931640625	515.131286621094	D1	1h	TNF_single_producer	KO
1365	1037.08410644531	517.790710449219	D1	1h	TNF_single_producer	KO
1366	1221.23706054688	3185.81201171875	D1	1h	TNF_single_producer	KO
1367	1126.84716796875	1804.39819335938	D1	1h	TNF_single_producer	KO
1368	1160.90954589844	1040.90539550781	D1	1h	TNF_single_producer	KO
1369	1586.94970703125	4155.6748046875	D1	1h	TNF_single_producer	KO
1370	1436.75305175781	2113.60327148438	D1	1h	TNF_single_producer	KO
1371	1240.27600097656	13168.3349609375	D1	1h	TNF_single_producer	KO
1372	1311.16284179688	8292.4873046875	D1	1h	TNF_single_producer	KO
1373	1364.88549804688	1316.61047363281	D1	1h	TNF_single_producer	KO
1374	906.984680175781	2701.740234375	D1	1h	TNF_single_producer	KO
1375	1060.13232421875	9518.46484375	D1	1h	TNF_single_producer	KO
1376	1076.77221679688	10667.185546875	D1	1h	TNF_single_producer	KO
1377	1432.93188476562	12023.392578125	D1	1h	TNF_single_producer	KO
1378	667.901184082031	3026.51123046875	D1	1h	TNF_single_producer	KO
1379	1509.21276855469	15406.2802734375	D1	1h	TNF_single_producer	KO
1380	1575.40515136719	7412.720703125	D1	1h	TNF_single_producer	KO
1381	733.044677734375	4100.17919921875	D1	1h	TNF_single_producer	KO
1382	1100.02111816406	4997.24609375	D1	1h	TNF_single_producer	KO
1383	855.276428222656	3489.7919921875	D1	1h	TNF_single_producer	KO
1384	516.769409179688	5550.083984375	D1	1h	TNF_single_producer	KO
1385	912.193481445312	12353.7880859375	D1	1h	TNF_single_producer	KO
1386	1038.75317382812	1144.16467285156	D1	1h	TNF_single_producer	KO
1387	228.081695556641	623.330505371094	D1	1h	TNF_single_producer	KO
1388	615.968078613281	1240.57177734375	D1	1h	TNF_single_producer	KO
1389	1164.89013671875	24536.87890625	D1	1h	TNF_single_producer	KO
1390	696.767761230469	2618.12036132812	D1	1h	TNF_single_producer	KO
1391	1125.25634765625	6347.26025390625	D1	1h	TNF_single_producer	KO
1392	924.861999511719	1466.64978027344	D1	1h	TNF_single_producer	KO
1393	1304.67272949219	11666.857421875	D1	1h	TNF_single_producer	KO
1394	866.632263183594	522.49072265625	D1	1h	TNF_single_producer	KO
1395	1160.10534667969	1045.73254394531	D1	1h	TNF_single_producer	KO
1396	672.448059082031	2921.27954101562	D1	1h	TNF_single_producer	KO
1397	672.014404296875	595.612548828125	D1	1h	TNF_single_producer	KO
1398	477.623657226562	497.361450195312	D1	1h	TNF_single_producer	KO
1399	915.727355957031	5597.95361328125	D1	1h	TNF_single_producer	KO
1400	582.152954101562	1282.99035644531	D1	1h	TNF_single_producer	KO
1401	577.291381835938	501.952880859375	D1	1h	TNF_single_producer	KO
1402	668.6298828125	2580.72119140625	D1	1h	TNF_single_producer	KO
1403	1281.08044433594	662.70361328125	D1	1h	TNF_single_producer	KO
1404	669.9443359375	661.560241699219	D1	1h	TNF_single_producer	KO
1405	920.924743652344	825.87744140625	D1	1h	TNF_single_producer	KO
1406	1499.83679199219	13812.955078125	D1	1h	TNF_single_producer	KO
1407	504.248657226562	5856.8955078125	D1	1h	TNF_single_producer	KO
1408	1466.52111816406	2857.13330078125	D1	1h	TNF_single_producer	KO
1409	806.637878417969	1167.49682617188	D1	1h	TNF_single_producer	KO
1410	624.285705566406	3152.18505859375	D1	1h	TNF_single_producer	KO
1411	425.314758300781	504.639129638672	D1	1h	TNF_single_producer	KO
1412	1382.580078125	4894.85888671875	D1	1h	TNF_single_producer	KO
1413	1421.17822265625	3332.3076171875	D1	1h	TNF_single_producer	KO
1414	497.964569091797	6407.25341796875	D1	1h	TNF_single_producer	KO
1415	1537.97827148438	7024.76904296875	D1	1h	TNF_single_producer	KO
1416	811.670227050781	4121.69970703125	D1	1h	TNF_single_producer	KO
1417	849.525756835938	1207.34069824219	D1	1h	TNF_single_producer	KO
1418	1287.78637695312	4278.33935546875	D1	1h	TNF_single_producer	KO
1419	955.766662597656	1790.78527832031	D1	1h	TNF_single_producer	KO
1420	1189.47119140625	741.541076660156	D1	1h	TNF_single_producer	KO
1421	1417.99865722656	3032.00756835938	D1	1h	TNF_single_producer	KO
1422	810.485900878906	4382.54248046875	D1	1h	TNF_single_producer	KO
1423	1281.21313476562	1404.32104492188	D1	1h	TNF_single_producer	KO
1424	941.882202148438	4483.68017578125	D1	1h	TNF_single_producer	KO
1425	1411.95727539062	8356.9814453125	D1	1h	TNF_single_producer	KO
1426	862.155700683594	3146.09594726562	D1	1h	TNF_single_producer	KO
1427	1163.91149902344	5721.41162109375	D1	1h	TNF_single_producer	KO
1428	1332.55981445312	14742.880859375	D1	1h	TNF_single_producer	KO
1429	1192.87829589844	3720.67822265625	D1	1h	TNF_single_producer	KO
1430	851.688537597656	510.753814697266	D1	1h	TNF_single_producer	KO
1431	995.10791015625	2636.021484375	D1	1h	TNF_single_producer	KO
1432	1280.56506347656	1761.93176269531	D1	1h	TNF_single_producer	KO
1433	821.216979980469	1684.25634765625	D1	1h	TNF_single_producer	KO
1434	1557.96020507812	2680.29272460938	D1	1h	TNF_single_producer	KO
1435	787.261779785156	2894.35180664062	D1	1h	TNF_single_producer	KO
1436	1589.77526855469	3662.55908203125	D1	1h	TNF_single_producer	KO
1437	1262.09045410156	1808.26342773438	D1	1h	TNF_single_producer	KO
1438	1436.21520996094	1117.00732421875	D1	1h	TNF_single_producer	KO
1439	1029.73425292969	12405.52734375	D1	1h	TNF_single_producer	KO
1440	905.501403808594	766.011108398438	D1	1h	TNF_single_producer	KO
1441	926.316711425781	15266.0712890625	D1	1h	TNF_single_producer	KO
1442	1513.18115234375	2682.60717773438	D1	1h	TNF_single_producer	KO
1443	642.571594238281	4320.130859375	D1	1h	TNF_single_producer	KO
1444	1460.18115234375	2924.93896484375	D1	1h	TNF_single_producer	KO
1445	674.882141113281	10067.7294921875	D1	1h	TNF_single_producer	KO
1446	1078.51123046875	21961.34765625	D1	1h	TNF_single_producer	KO
1447	1152.06298828125	4490.52099609375	D1	1h	TNF_single_producer	KO
1448	847.171569824219	922.065795898438	D1	1h	TNF_single_producer	KO
1449	710.536193847656	1364.66662597656	D1	1h	TNF_single_producer	KO
1450	568.675598144531	1697.34411621094	D1	1h	TNF_single_producer	KO
1451	764.166931152344	2964.5595703125	D1	1h	TNF_single_producer	KO
1452	611.274536132812	699.951538085938	D1	1h	TNF_single_producer	KO
1453	946.567993164062	1386.16259765625	D1	1h	TNF_single_producer	KO
1454	773.857971191406	1458.43029785156	D1	1h	TNF_single_producer	KO
1455	741.188293457031	527.143371582031	D1	1h	TNF_single_producer	KO
1456	1409.47668457031	2444.07202148438	D1	1h	TNF_single_producer	KO
1457	1589.298828125	24749.32421875	D1	1h	TNF_single_producer	KO
1458	871.453918457031	3902.89135742188	D1	1h	TNF_single_producer	KO
1459	1207.60205078125	3692.42578125	D1	1h	TNF_single_producer	KO
1460	557.336608886719	493.231658935547	D1	1h	TNF_single_producer	KO
1461	890.321044921875	7018.62939453125	D1	1h	TNF_single_producer	KO
1462	556.458801269531	1635.72009277344	D1	1h	TNF_single_producer	KO
1463	543.059997558594	1469.5693359375	D1	1h	TNF_single_producer	KO
1464	1074.93286132812	4133.9365234375	D1	1h	TNF_single_producer	KO
1465	1251.55883789062	481.999603271484	D1	1h	TNF_single_producer	KO
1466	1249.08325195312	2489.38696289062	D1	1h	TNF_single_producer	KO
1467	1141.83117675781	883.950866699219	D1	1h	TNF_single_producer	KO
1468	794.939208984375	2727.10498046875	D1	1h	TNF_single_producer	KO
1469	1442.41613769531	1401.09814453125	D1	1h	TNF_single_producer	KO
1470	450.415405273438	566.200012207031	D1	1h	TNF_single_producer	KO
1471	1174.37170410156	7145.93798828125	D1	1h	TNF_single_producer	KO
1472	961.267028808594	3115.13134765625	D1	1h	TNF_single_producer	KO
1473	733.264831542969	671.554077148438	D1	1h	TNF_single_producer	KO
1474	454.120361328125	10193.525390625	D1	1h	TNF_single_producer	KO
1475	793.4404296875	1586.60754394531	D1	1h	TNF_single_producer	KO
1476	946.145935058594	498.409942626953	D1	1h	TNF_single_producer	KO
1477	1059.96154785156	10368.759765625	D1	1h	TNF_single_producer	KO
1478	1180.83654785156	5852.99609375	D1	1h	TNF_single_producer	KO
1479	1089.82238769531	15042.3623046875	D1	1h	TNF_single_producer	KO
1480	1148.90612792969	4653.8271484375	D1	1h	TNF_single_producer	KO
1481	1270.14819335938	2057.01806640625	D1	1h	TNF_single_producer	KO
1482	1550.72937011719	477.874755859375	D1	1h	TNF_single_producer	KO
1483	876.134887695312	1022.39489746094	D1	1h	TNF_single_producer	KO
1484	1458.57824707031	5009.8251953125	D1	1h	TNF_single_producer	KO
1485	1027.63220214844	8241.1494140625	D1	1h	TNF_single_producer	KO
1486	1467.92858886719	10076.87109375	D1	1h	TNF_single_producer	KO
1487	782.378051757812	2994.978515625	D1	1h	TNF_single_producer	KO
1488	585.469787597656	7919.96728515625	D1	1h	TNF_single_producer	KO
1489	979.398193359375	1529.2265625	D1	1h	TNF_single_producer	KO
1490	1548.10815429688	3486.54711914062	D1	1h	TNF_single_producer	KO
1491	1096.291015625	3138.82836914062	D1	1h	TNF_single_producer	KO
1492	1487.70300292969	12134.95703125	D1	1h	TNF_single_producer	KO
1493	1227.53979492188	9870.556640625	D1	1h	TNF_single_producer	KO
1494	790.506652832031	4717.78515625	D1	1h	TNF_single_producer	KO
1495	702.777404785156	1488.19299316406	D1	1h	TNF_single_producer	KO
1496	1017.30529785156	7162.052734375	D1	1h	TNF_single_producer	KO
1497	1143.00964355469	1104.34875488281	D1	1h	TNF_single_producer	KO
1498	374.427551269531	2471.07470703125	D1	1h	TNF_single_producer	KO
1499	708.123168945312	6276.02880859375	D1	1h	TNF_single_producer	KO
1500	820.212524414062	2473.23364257812	D1	1h	TNF_single_producer	KO
1501	677.658813476562	2179.15551757812	D1	1h	TNF_single_producer	KO
1502	1301.47973632812	2727.884765625	D1	1h	TNF_single_producer	KO
1503	713.090576171875	637.759155273438	D1	1h	TNF_single_producer	KO
1504	714.412841796875	6014.22607421875	D1	1h	TNF_single_producer	KO
1505	1102.09313964844	1558.322265625	D1	1h	TNF_single_producer	KO
1506	522.519409179688	4307.65966796875	D1	1h	TNF_single_producer	KO
1507	1560.33679199219	1448.8505859375	D1	1h	TNF_single_producer	KO
1508	606.212158203125	732.547241210938	D1	1h	TNF_single_producer	KO
1509	1564.76892089844	16345.09765625	D1	1h	TNF_single_producer	KO
1510	644.126159667969	6101.22705078125	D1	1h	TNF_single_producer	KO
1511	1189.60559082031	9008.0419921875	D1	1h	TNF_single_producer	KO
1512	1208.33056640625	10928.0009765625	D1	1h	TNF_single_producer	KO
1513	659.611145019531	1024.90710449219	D1	1h	TNF_single_producer	KO
1514	1500.806640625	1256.908203125	D1	1h	TNF_single_producer	KO
1515	977.54541015625	555.587646484375	D1	1h	TNF_single_producer	KO
1516	667.131713867188	4236.6025390625	D1	1h	TNF_single_producer	KO
1517	1360.4208984375	6182.21337890625	D1	1h	TNF_single_producer	KO
1518	1038.80322265625	1434.19763183594	D1	1h	TNF_single_producer	KO
1519	687.306701660156	2613.998046875	D1	1h	TNF_single_producer	KO
1520	705.920776367188	703.494812011719	D1	1h	TNF_single_producer	KO
1521	1070.35949707031	2120.12719726562	D1	1h	TNF_single_producer	KO
1522	912.446105957031	13527.4345703125	D1	1h	TNF_single_producer	KO
1523	1394.6298828125	2604.93017578125	D1	1h	TNF_single_producer	KO
1524	1283.45336914062	5829.0576171875	D1	1h	TNF_single_producer	KO
1525	633.577697753906	1712.85998535156	D1	1h	TNF_single_producer	KO
1526	481.747863769531	1718.04382324219	D1	1h	TNF_single_producer	KO
1527	648.9716796875	1641.42211914062	D1	1h	TNF_single_producer	KO
1528	1542.92980957031	7378.6484375	D1	1h	TNF_single_producer	KO
1529	603.423828125	4317.78369140625	D1	1h	TNF_single_producer	KO
1530	1130.35681152344	5159.197265625	D1	1h	TNF_single_producer	KO
1531	1086.28588867188	6748.1669921875	D1	1h	TNF_single_producer	KO
1532	722.191467285156	9007.298828125	D1	1h	TNF_single_producer	KO
1533	630.117858886719	5378.3271484375	D1	1h	TNF_single_producer	KO
1534	1028.68115234375	506.141662597656	D1	1h	TNF_single_producer	KO
1535	927.254333496094	44843.48046875	D1	1h	TNF_single_producer	KO
1536	669.893859863281	3588.14135742188	D1	1h	TNF_single_producer	KO
1537	1348.22998046875	4695.70751953125	D1	1h	TNF_single_producer	KO
1538	1469.15258789062	1814.68395996094	D1	1h	TNF_single_producer	KO
1539	654.813415527344	540.8037109375	D1	1h	TNF_single_producer	KO
1540	639.643859863281	2885.96606445312	D1	1h	TNF_single_producer	KO
1541	1231.90222167969	22824.431640625	D1	1h	TNF_single_producer	KO
1542	861.311340332031	530.510070800781	D1	1h	TNF_single_producer	KO
1543	1009.52691650391	11106.11328125	D1	1h	TNF_single_producer	KO
1544	985.396789550781	12919.654296875	D1	1h	TNF_single_producer	KO
1545	1544.12280273438	1931.23010253906	D1	1h	TNF_single_producer	KO
1546	707.363708496094	558.899841308594	D1	1h	TNF_single_producer	KO
1547	552.50048828125	10505.421875	D1	1h	TNF_single_producer	KO
1548	1316.25537109375	7646.0244140625	D1	1h	TNF_single_producer	KO
1549	1055.92163085938	10564.638671875	D1	1h	TNF_single_producer	KO
1550	431.872985839844	3262.6865234375	D1	1h	TNF_single_producer	KO
1551	1040.2890625	1173.06127929688	D1	1h	TNF_single_producer	KO
1552	410.838623046875	3825.28515625	D1	1h	TNF_single_producer	KO
1553	500.154754638672	3196.4111328125	D1	1h	TNF_single_producer	KO
1554	1126.68579101562	2424.78955078125	D1	1h	TNF_single_producer	KO
1555	1154.52172851562	17921.080078125	D1	1h	TNF_single_producer	KO
1556	866.930358886719	810.934448242188	D1	1h	TNF_single_producer	KO
1557	516.707580566406	1104.95922851562	D1	1h	TNF_single_producer	KO
1558	550.810424804688	473.193878173828	D1	1h	TNF_single_producer	KO
1559	528.044860839844	564.971618652344	D1	1h	TNF_single_producer	KO
1560	1422.30700683594	5746.99755859375	D1	1h	TNF_single_producer	KO
1561	1587.77392578125	1602.38562011719	D1	1h	TNF_single_producer	KO
1562	1218.49206542969	5607.13623046875	D1	1h	TNF_single_producer	KO
1563	1551.17346191406	2597.41528320312	D1	1h	TNF_single_producer	KO
1564	641.692321777344	1323.40771484375	D1	1h	TNF_single_producer	KO
1565	630.215942382812	628.429443359375	D1	1h	TNF_single_producer	KO
1566	1197.45678710938	2937.00390625	D1	1h	TNF_single_producer	KO
1567	1293.04724121094	12815.79296875	D1	1h	TNF_single_producer	KO
1568	1119.00268554688	5329.615234375	D1	1h	TNF_single_producer	KO
1569	780.812805175781	2707.91870117188	D1	1h	TNF_single_producer	KO
1570	1478.85522460938	5887.23681640625	D1	1h	TNF_single_producer	KO
1571	1115.298828125	13523.6494140625	D1	1h	TNF_single_producer	KO
1572	581.316650390625	9523.0234375	D1	1h	TNF_single_producer	KO
1573	678.357849121094	3155.5517578125	D1	1h	TNF_single_producer	KO
1574	1219.08898925781	1407.05932617188	D1	1h	TNF_single_producer	KO
1575	970.88916015625	998.709045410156	D1	1h	TNF_single_producer	KO
1576	1214.80212402344	6225.0849609375	D1	1h	TNF_single_producer	KO
1577	403.545989990234	950.726745605469	D1	1h	TNF_single_producer	KO
1578	892.594177246094	1619.17944335938	D1	1h	TNF_single_producer	KO
1579	938.331665039062	24421.005859375	D1	1h	TNF_single_producer	KO
1580	1028.06079101562	1302.29846191406	D1	1h	TNF_single_producer	KO
1581	1016.86639404297	1236.82800292969	D1	1h	TNF_single_producer	KO
1582	767.304809570312	3873.2451171875	D1	1h	TNF_single_producer	KO
1583	724.963256835938	723.641662597656	D1	1h	TNF_single_producer	KO
1584	1567.35852050781	4989.34716796875	D1	1h	TNF_single_producer	KO
1585	1142.30639648438	2685.25048828125	D1	1h	TNF_single_producer	KO
1586	808.569702148438	2593.42358398438	D1	1h	TNF_single_producer	KO
1587	1333.09387207031	8755.083984375	D1	1h	TNF_single_producer	KO
1588	966.698791503906	540.540649414062	D1	1h	TNF_single_producer	KO
1589	948.19921875	1371.962890625	D1	1h	TNF_single_producer	KO
1590	1582.87292480469	1286.35485839844	D1	1h	TNF_single_producer	KO
1591	699.815856933594	9509.7421875	D1	1h	TNF_single_producer	KO
1592	1215.43127441406	1094.46044921875	D1	1h	TNF_single_producer	KO
1593	1485.51599121094	12272.333984375	D1	1h	TNF_single_producer	KO
1594	1099.23986816406	676.742553710938	D1	1h	TNF_single_producer	KO
1595	1191.69750976562	860.34228515625	D1	1h	TNF_single_producer	KO
1596	1530.23034667969	6738.04296875	D1	1h	TNF_single_producer	KO
1597	638.926391601562	1231.76623535156	D1	1h	TNF_single_producer	KO
1598	728.084167480469	3375.97485351562	D1	1h	TNF_single_producer	KO
1599	638.965637207031	2569.67700195312	D1	1h	TNF_single_producer	KO
1600	1391.33129882812	6409.177734375	D1	1h	TNF_single_producer	KO
1601	1438.08422851562	2915.55688476562	D1	1h	TNF_single_producer	KO
1602	688.304992675781	722.047973632812	D1	1h	TNF_single_producer	KO
1603	658.715087890625	6087.94677734375	D1	1h	TNF_single_producer	KO
1604	874.133666992188	3270.94897460938	D1	1h	TNF_single_producer	KO
1605	995.929138183594	1943.65515136719	D1	1h	TNF_single_producer	KO
1606	1083.365234375	3239.57666015625	D1	1h	TNF_single_producer	KO
1607	823.517578125	4752.70556640625	D1	1h	TNF_single_producer	KO
1608	848.077819824219	1076.8515625	D1	1h	TNF_single_producer	KO
1609	1147.4111328125	2804.50537109375	D1	1h	TNF_single_producer	KO
1610	1418.82971191406	1329.58325195312	D1	1h	TNF_single_producer	KO
1611	1028.81774902344	1378.94592285156	D1	1h	TNF_single_producer	KO
1612	917.906982421875	7094.35986328125	D1	1h	TNF_single_producer	KO
1613	651.044616699219	526.726806640625	D1	1h	TNF_single_producer	KO
1614	560.932556152344	545.346374511719	D1	1h	TNF_single_producer	KO
1615	553.593444824219	1460.63903808594	D1	1h	TNF_single_producer	KO
1616	1012.00225830078	2005.62255859375	D1	1h	TNF_single_producer	KO
1617	762.762756347656	724.974243164062	D1	1h	TNF_single_producer	KO
1618	756.358459472656	5762.45703125	D1	1h	TNF_single_producer	KO
1619	1075.20043945312	4872.55224609375	D1	1h	TNF_single_producer	KO
1620	1436.4404296875	1444.07629394531	D1	1h	TNF_single_producer	KO
1621	972.901916503906	4028.69213867188	D1	1h	TNF_single_producer	KO
1622	1469.22802734375	17174.259765625	D1	1h	TNF_single_producer	KO
1623	1305.93273925781	577.113098144531	D1	1h	TNF_single_producer	KO
1624	989.24951171875	555.175048828125	D1	1h	TNF_single_producer	KO
1625	1165.75268554688	14258.6708984375	D1	1h	TNF_single_producer	KO
1626	765.806823730469	2984.6396484375	D1	1h	TNF_single_producer	KO
1627	1063.65673828125	11021.9140625	D1	1h	TNF_single_producer	KO
1628	1470.52233886719	4949.30517578125	D1	1h	TNF_single_producer	KO
1629	1510.81555175781	1391.42687988281	D1	1h	TNF_single_producer	KO
1630	810.777648925781	2979.98876953125	D1	1h	TNF_single_producer	KO
1631	1357.59716796875	1190.02319335938	D1	1h	TNF_single_producer	KO
1632	561.110412597656	739.911743164062	D1	1h	TNF_single_producer	KO
1633	718.110961914062	2466.15625	D1	1h	TNF_single_producer	KO
1634	1100.69812011719	6398.10546875	D1	1h	TNF_single_producer	KO
1635	1031.38232421875	806.0556640625	D1	1h	TNF_single_producer	KO
1636	906.059509277344	3018.80249023438	D1	1h	TNF_single_producer	KO
1637	768.872131347656	4375.93359375	D1	1h	TNF_single_producer	KO
1638	986.057067871094	4986.271484375	D1	1h	TNF_single_producer	KO
1639	791.417053222656	683.093200683594	D1	1h	TNF_single_producer	KO
1640	562.704284667969	697.220642089844	D1	1h	TNF_single_producer	KO
1641	546.844909667969	574.108703613281	D1	1h	TNF_single_producer	KO
1642	852.10693359375	7256.23828125	D1	1h	TNF_single_producer	KO
1643	778.817016601562	5783.49462890625	D1	1h	TNF_single_producer	KO
1644	960.053344726562	10283.0263671875	D1	1h	TNF_single_producer	KO
1645	1115.75268554688	12808.775390625	D1	1h	TNF_single_producer	KO
1646	1311.52478027344	14725.2197265625	D1	1h	TNF_single_producer	KO
1647	1573.7998046875	4625.24267578125	D1	1h	TNF_single_producer	KO
1648	640.190002441406	956.420715332031	D1	1h	TNF_single_producer	KO
1649	546.683532714844	3993.3720703125	D1	1h	TNF_single_producer	KO
1650	720.005859375	790.968139648438	D1	1h	TNF_single_producer	KO
1651	622.342590332031	9953.900390625	D1	1h	TNF_single_producer	KO
1652	859.490173339844	1278.81335449219	D1	1h	TNF_single_producer	KO
1653	786.000793457031	746.14892578125	D1	1h	TNF_single_producer	KO
1654	1405.99951171875	715.067016601562	D1	1h	TNF_single_producer	KO
1655	580.64404296875	840.25244140625	D1	1h	TNF_single_producer	KO
1656	522.565063476562	1197.45935058594	D1	1h	TNF_single_producer	KO
1657	593.456115722656	1401.0009765625	D1	1h	TNF_single_producer	KO
1658	1017.59448242188	4379.72705078125	D1	1h	TNF_single_producer	KO
1659	1206.29321289062	1553.81201171875	D1	1h	TNF_single_producer	KO
1660	1387.16162109375	2706.39086914062	D1	1h	TNF_single_producer	KO
1661	551.897705078125	1062.61865234375	D1	1h	TNF_single_producer	KO
1662	470.297393798828	557.598022460938	D1	1h	TNF_single_producer	KO
1663	1112.51525878906	1490.27099609375	D1	1h	TNF_single_producer	KO
1664	512.482421875	905.113525390625	D1	1h	TNF_single_producer	KO
1665	1238.00646972656	4176.6455078125	D1	1h	TNF_single_producer	KO
1666	931.701904296875	6747.7900390625	D1	1h	TNF_single_producer	KO
1667	1527.15649414062	12573.7236328125	D1	1h	TNF_single_producer	KO
1668	1442.2548828125	15979.7412109375	D1	1h	TNF_single_producer	KO
1669	1221.32080078125	31757.791015625	D1	1h	TNF_single_producer	KO
1670	1538.92370605469	858.667785644531	D1	1h	TNF_single_producer	KO
1671	948.5458984375	1374.65197753906	D1	1h	TNF_single_producer	KO
1672	931.605041503906	2170.39404296875	D1	1h	TNF_single_producer	KO
1673	722.272216796875	793.760498046875	D1	1h	TNF_single_producer	KO
1674	960.820922851562	2304.19873046875	D1	1h	TNF_single_producer	KO
1675	1230.66186523438	796.738708496094	D1	1h	TNF_single_producer	KO
1676	793.371765136719	2800.548828125	D1	1h	TNF_single_producer	KO
1677	408.475463867188	2228.318359375	D1	1h	TNF_single_producer	KO
1678	1193.28759765625	1562.52563476562	D1	1h	TNF_single_producer	KO
1679	645.471923828125	601.422668457031	D1	1h	TNF_single_producer	KO
1680	610.732849121094	2469.53466796875	D1	1h	TNF_single_producer	KO
1681	1001.89178466797	3787.66918945312	D1	1h	TNF_single_producer	KO
1682	803.927795410156	2489.65502929688	D1	1h	TNF_single_producer	KO
1683	1052.07263183594	1192.71411132812	D1	1h	TNF_single_producer	KO
1684	1529.99279785156	12450.4716796875	D1	1h	TNF_single_producer	KO
1685	1064.52111816406	24363.33203125	D1	1h	TNF_single_producer	KO
1686	513.151611328125	1154.51013183594	D1	1h	TNF_single_producer	KO
1687	1198.96203613281	3404.15576171875	D1	1h	TNF_single_producer	KO
1688	1378.06469726562	1549.2138671875	D1	1h	TNF_single_producer	KO
1689	1357.38952636719	5984.353515625	D1	1h	TNF_single_producer	KO
1690	569.208862304688	3310.62963867188	D1	1h	TNF_single_producer	KO
1691	910.115295410156	1283.46057128906	D1	1h	TNF_single_producer	KO
1692	685.373779296875	3012.57934570312	D1	1h	TNF_single_producer	KO
1693	675.195190429688	955.600036621094	D1	1h	TNF_single_producer	KO
1694	986.063171386719	5381.10107421875	D1	1h	TNF_single_producer	KO
1695	1262.49877929688	9515.8974609375	D1	1h	TNF_single_producer	KO
1696	1066.67639160156	4801.0439453125	D1	1h	TNF_single_producer	KO
1697	274.269134521484	1160.39501953125	D1	1h	TNF_single_producer	KO
1698	577.449157714844	3002.03979492188	D1	1h	TNF_single_producer	KO
1699	1122.32983398438	7748.7265625	D1	1h	TNF_single_producer	KO
1700	1003.26226806641	7558.2412109375	D1	1h	TNF_single_producer	KO
1701	1446.29565429688	12279.1181640625	D1	1h	TNF_single_producer	KO
1702	817.241333007812	7820.26953125	D1	1h	TNF_single_producer	KO
1703	864.699523925781	3177.44848632812	D1	1h	TNF_single_producer	KO
1704	709.235595703125	532.572570800781	D1	1h	TNF_single_producer	KO
1705	559.343200683594	1932.86657714844	D1	1h	TNF_single_producer	KO
1706	703.297912597656	483.940734863281	D1	1h	TNF_single_producer	KO
1707	1117.39709472656	20365.220703125	D1	1h	TNF_single_producer	KO
1708	1577.00036621094	1812.76782226562	D1	1h	TNF_single_producer	KO
1709	1220.70971679688	722.855590820312	D1	1h	TNF_single_producer	KO
1710	649.545532226562	3601.40161132812	D1	1h	TNF_single_producer	KO
1711	1363.87512207031	4939.244140625	D1	1h	TNF_single_producer	KO
1712	834.907897949219	878.375610351562	D1	1h	TNF_single_producer	KO
1713	736.303161621094	640.02294921875	D1	1h	TNF_single_producer	KO
1714	565.358276367188	1522.69409179688	D1	1h	TNF_single_producer	KO
1715	1159.68237304688	2858.6328125	D1	1h	TNF_single_producer	KO
1716	677.113952636719	2576.21630859375	D1	1h	TNF_single_producer	KO
1717	1274.27587890625	4340.02392578125	D1	1h	TNF_single_producer	KO
1718	1287.97106933594	2621.109375	D1	1h	TNF_single_producer	KO
1719	686.405334472656	981.978881835938	D1	1h	TNF_single_producer	KO
1720	491.192260742188	1182.7724609375	D1	1h	TNF_single_producer	KO
1721	1177.51696777344	2556.29809570312	D1	1h	TNF_single_producer	KO
1722	1146.94421386719	2117.75805664062	D1	1h	TNF_single_producer	KO
1723	866.417419433594	529.479064941406	D1	1h	TNF_single_producer	KO
1724	604.430297851562	712.662902832031	D1	1h	TNF_single_producer	KO
1725	1134.15075683594	3356.20166015625	D1	1h	TNF_single_producer	KO
1726	1346.1904296875	9100.287109375	D1	1h	TNF_single_producer	KO
1727	902.375122070312	10824.8583984375	D1	1h	TNF_single_producer	KO
1728	793.173278808594	3752.38940429688	D1	1h	TNF_single_producer	KO
1729	591.815368652344	1672.02868652344	D1	1h	TNF_single_producer	KO
1730	1187.74475097656	3643.24975585938	D1	1h	TNF_single_producer	KO
1731	1355.85095214844	10624.7548828125	D1	1h	TNF_single_producer	KO
1732	652.57958984375	2510.13037109375	D1	1h	TNF_single_producer	KO
1733	1239.44506835938	2076.6416015625	D1	1h	TNF_single_producer	KO
1734	974.815368652344	6910.55810546875	D1	1h	TNF_single_producer	KO
1735	283.202941894531	1061.08618164062	D1	1h	TNF_single_producer	KO
1736	1249.6953125	3483.14794921875	D1	1h	TNF_single_producer	KO
1737	1422.33728027344	14382.34375	D1	1h	TNF_single_producer	KO
1738	930.534545898438	1928.41125488281	D1	1h	TNF_single_producer	KO
1739	925.404846191406	4514.6416015625	D1	1h	TNF_single_producer	KO
1740	1007.55633544922	3938.95190429688	D1	1h	TNF_single_producer	KO
1741	1273.26684570312	917.215209960938	D1	1h	TNF_single_producer	KO
1742	752.878967285156	1177.48864746094	D1	1h	TNF_single_producer	KO
1743	809.293029785156	1872.67419433594	D1	1h	TNF_single_producer	KO
1744	751.734313964844	15184.724609375	D1	1h	TNF_single_producer	KO
1745	496.941192626953	814.002380371094	D1	1h	TNF_single_producer	KO
1746	401.709625244141	2254.7998046875	D1	1h	TNF_single_producer	KO
1747	1443.19738769531	6801.71923828125	D1	1h	TNF_single_producer	KO
1748	902.607299804688	1908.9384765625	D1	1h	TNF_single_producer	KO
1749	1132.51489257812	5483.69384765625	D1	1h	TNF_single_producer	KO
1750	553.162170410156	3261.01293945312	D1	1h	TNF_single_producer	KO
1751	1226.31555175781	489.859741210938	D1	1h	TNF_single_producer	KO
1752	1477.208984375	1607.7119140625	D1	1h	TNF_single_producer	KO
1753	1048.22131347656	1530.91772460938	D1	1h	TNF_single_producer	KO
1754	1032.89868164062	2819.1455078125	D1	1h	TNF_single_producer	KO
1755	1358.19641113281	5786.9462890625	D1	1h	TNF_single_producer	KO
1756	900.05029296875	3272.48461914062	D1	1h	TNF_single_producer	KO
1757	735.18994140625	4091.19165039062	D1	1h	TNF_single_producer	KO
1758	392.2197265625	1423.056640625	D1	1h	TNF_single_producer	KO
1759	572.904602050781	679.421203613281	D1	1h	TNF_single_producer	KO
1760	1467.77978515625	2101.31103515625	D1	1h	TNF_single_producer	KO
1761	1148.77087402344	1764.37878417969	D1	1h	TNF_single_producer	KO
1762	975.777221679688	5325.97607421875	D1	1h	TNF_single_producer	KO
1763	502.827819824219	568.462890625	D1	1h	TNF_single_producer	KO
1764	967.963195800781	923.766174316406	D1	1h	TNF_single_producer	KO
1765	825.669799804688	4910.35595703125	D1	1h	TNF_single_producer	KO
1766	904.370239257812	1880.41052246094	D1	1h	TNF_single_producer	KO
1767	976.988647460938	4051.51391601562	D1	1h	TNF_single_producer	KO
1768	943.276123046875	496.264495849609	D1	1h	TNF_single_producer	KO
1769	541.199035644531	7766.33544921875	D1	1h	TNF_single_producer	KO
1770	1382.97509765625	2907.57006835938	D1	1h	TNF_single_producer	KO
1771	1307.30810546875	12051.9619140625	D1	1h	TNF_single_producer	KO
1772	423.666229248047	1791.29382324219	D1	1h	TNF_single_producer	KO
1773	970.478393554688	684.790893554688	D1	1h	TNF_single_producer	KO
1774	1048.9609375	938.910278320312	D1	1h	TNF_single_producer	KO
1775	696.547729492188	3922.31079101562	D1	1h	TNF_single_producer	KO
1776	1565.90356445312	4824.23974609375	D1	1h	TNF_single_producer	KO
1777	462.898834228516	923.656616210938	D1	1h	TNF_single_producer	KO
1778	1552.8671875	1094.49584960938	D1	1h	TNF_single_producer	KO
1779	1035.60717773438	1461.30432128906	D1	1h	TNF_single_producer	KO
1780	723.837280273438	3013.16455078125	D1	1h	TNF_single_producer	KO
1781	957.240112304688	2108.22094726562	D1	1h	TNF_single_producer	KO
1782	1552.63647460938	10406.18359375	D1	1h	TNF_single_producer	KO
1783	613.869934082031	659.053039550781	D1	1h	TNF_single_producer	KO
1784	1339.73156738281	2662.77124023438	D1	1h	TNF_single_producer	KO
1785	1326.4296875	2010.58129882812	D1	1h	TNF_single_producer	KO
1786	672.951782226562	1272.29028320312	D1	1h	TNF_single_producer	KO
1787	401.260162353516	517.7470703125	D1	1h	TNF_single_producer	KO
1788	761.674438476562	1386.71618652344	D1	1h	TNF_single_producer	KO
1789	785.142211914062	2814.20727539062	D1	1h	TNF_single_producer	KO
1790	924.985717773438	9339.2431640625	D1	1h	TNF_single_producer	KO
1791	1405.38903808594	22524.740234375	D1	1h	TNF_single_producer	KO
1792	722.537048339844	4569.40576171875	D1	1h	TNF_single_producer	KO
1793	822.652221679688	953.130187988281	D1	1h	TNF_single_producer	KO
1794	1140.55749511719	9600.0771484375	D1	1h	TNF_single_producer	KO
1795	799.260498046875	2606.96826171875	D1	1h	TNF_single_producer	KO
1796	1079.59008789062	2062.328125	D1	1h	TNF_single_producer	KO
1797	1555.17749023438	1100.49011230469	D1	1h	TNF_single_producer	KO
1798	767.75537109375	878.660766601562	D1	1h	TNF_single_producer	KO
1799	974.278564453125	476.815399169922	D1	1h	TNF_single_producer	KO
1800	570.337524414062	1158.36840820312	D1	1h	TNF_single_producer	KO
1801	932.699035644531	5480.1728515625	D1	1h	TNF_single_producer	KO
1802	711.312194824219	705.375732421875	D1	1h	TNF_single_producer	KO
1803	1328.82775878906	3319.25756835938	D1	1h	TNF_single_producer	KO
1804	1537.62756347656	1718.02612304688	D1	1h	TNF_single_producer	KO
1805	770.97216796875	2287.6162109375	D1	1h	TNF_single_producer	KO
1806	622.321838378906	5615.84619140625	D1	1h	TNF_single_producer	KO
1807	1302.21545410156	3348.892578125	D1	1h	TNF_single_producer	KO
1808	1495.3642578125	1697.30920410156	D1	1h	TNF_single_producer	KO
1809	845.282348632812	651.825744628906	D1	1h	TNF_single_producer	KO
1810	1008.08349609375	3965.54443359375	D1	1h	TNF_single_producer	KO
1811	671.405822753906	12455.2685546875	D1	1h	TNF_single_producer	KO
1812	1365.99462890625	8403.966796875	D1	1h	TNF_single_producer	KO
1813	1264.06616210938	5589.7939453125	D1	1h	TNF_single_producer	KO
1814	601.238403320312	6548.70361328125	D1	1h	TNF_single_producer	KO
1815	949.041748046875	18222.306640625	D1	1h	TNF_single_producer	KO
1816	1242.20166015625	949.196044921875	D1	1h	TNF_single_producer	KO
1817	1270.4287109375	728.71533203125	D1	1h	TNF_single_producer	KO
1818	1325.77209472656	1854.04626464844	D1	1h	TNF_single_producer	KO
1819	871.860046386719	5645.962890625	D1	1h	TNF_single_producer	KO
1820	1232.29455566406	1226.34118652344	D1	1h	TNF_single_producer	KO
1821	911.161560058594	1194.27270507812	D1	1h	TNF_single_producer	KO
1822	1456.11889648438	3785.36791992188	D1	1h	TNF_single_producer	KO
1823	711.815551757812	1684.90368652344	D1	1h	TNF_single_producer	KO
1824	1483.17248535156	5539.86767578125	D1	1h	TNF_single_producer	KO
1825	1110.92102050781	8638.23828125	D1	1h	TNF_single_producer	KO
1826	776.969787597656	2912.41015625	D1	1h	TNF_single_producer	KO
1827	798.547546386719	1297.33557128906	D1	1h	TNF_single_producer	KO
1828	1436.99401855469	9194.6064453125	D1	1h	TNF_single_producer	KO
1829	1102.93054199219	3071.17626953125	D1	1h	TNF_single_producer	KO
1830	1459.09216308594	6623.24072265625	D1	1h	TNF_single_producer	KO
1831	241.781860351562	894.36181640625	D1	1h	TNF_single_producer	KO
1832	694.196044921875	1968.23706054688	D1	1h	TNF_single_producer	KO
1833	642.364562988281	3188.57446289062	D1	1h	TNF_single_producer	KO
1834	802.689392089844	732.969116210938	D1	1h	TNF_single_producer	KO
1835	1342.69543457031	689.794494628906	D1	1h	TNF_single_producer	KO
1836	709.340026855469	631.726684570312	D1	1h	TNF_single_producer	KO
1837	771.729736328125	1860.07397460938	D1	1h	TNF_single_producer	KO
1838	683.64306640625	4666.947265625	D1	1h	TNF_single_producer	KO
1839	1460.76245117188	6121.20361328125	D1	1h	TNF_single_producer	KO
1840	1273.57214355469	964.174194335938	D1	1h	TNF_single_producer	KO
1841	831.298217773438	10685.8544921875	D1	1h	TNF_single_producer	KO
1842	1245.45849609375	1221.96936035156	D1	1h	TNF_single_producer	KO
1843	1139.94812011719	480.440307617188	D1	1h	TNF_single_producer	KO
1844	1082.96459960938	20338.53125	D1	1h	TNF_single_producer	KO
1845	1117.24609375	928.189331054688	D1	1h	TNF_single_producer	KO
1846	566.727844238281	1811.44165039062	D1	1h	TNF_single_producer	KO
1847	1238.67980957031	1629.58630371094	D1	1h	TNF_single_producer	KO
1848	1561.01477050781	2345.45922851562	D1	1h	TNF_single_producer	KO
1849	967.915283203125	1125.39147949219	D1	1h	TNF_single_producer	KO
1850	414.784790039062	800.702331542969	D1	1h	TNF_single_producer	KO
1851	670.756652832031	1123.21691894531	D1	1h	TNF_single_producer	KO
1852	531.294982910156	702.318969726562	D1	1h	TNF_single_producer	KO
1853	888.687622070312	636.188659667969	D1	1h	TNF_single_producer	KO
1854	642.134338378906	9140.0478515625	D1	1h	TNF_single_producer	KO
1855	1244.61828613281	885.985046386719	D1	1h	TNF_single_producer	KO
1856	981.491760253906	3150.86328125	D1	1h	TNF_single_producer	KO
1857	605.825012207031	2063.11254882812	D1	1h	TNF_single_producer	KO
1858	806.056274414062	1391.82312011719	D1	1h	TNF_single_producer	KO
1859	1377.79504394531	1795.18542480469	D1	1h	TNF_single_producer	KO
1860	1160.85681152344	1951.65234375	D1	1h	TNF_single_producer	KO
1861	1325.390625	2518.4482421875	D1	1h	TNF_single_producer	KO
1862	1002.66906738281	5024.4560546875	D1	1h	TNF_single_producer	KO
1863	1353.98608398438	5632.82275390625	D1	1h	TNF_single_producer	KO
1864	1244.44152832031	825.284790039062	D1	1h	TNF_single_producer	KO
1865	854.460693359375	1324.55639648438	D1	1h	TNF_single_producer	KO
1866	681.328552246094	1529.25964355469	D1	1h	TNF_single_producer	KO
1867	1286.01672363281	791.656616210938	D1	1h	TNF_single_producer	KO
1868	1259.94409179688	2645.5830078125	D1	1h	TNF_single_producer	KO
1869	1231.36840820312	1711.63110351562	D1	1h	TNF_single_producer	KO
1870	1349.30163574219	1780.94128417969	D1	1h	TNF_single_producer	KO
1871	887.21533203125	762.626159667969	D1	1h	TNF_single_producer	KO
1872	1583.525390625	4756.46044921875	D1	1h	TNF_single_producer	KO
1873	1253.06286621094	10598.9443359375	D1	1h	TNF_single_producer	KO
1874	1326.40783691406	2519.04321289062	D1	1h	TNF_single_producer	KO
1875	927.340515136719	1030.94885253906	D1	1h	TNF_single_producer	KO
1876	601.826354980469	1313.29797363281	D1	1h	TNF_single_producer	KO
1877	840.479675292969	3340.65112304688	D1	1h	TNF_single_producer	KO
1878	635.258483886719	3424.08813476562	D1	1h	TNF_single_producer	KO
1879	1230.0078125	567.557739257812	D1	1h	TNF_single_producer	KO
1880	526.168579101562	8303.3603515625	D1	1h	TNF_single_producer	KO
1881	1351.00573730469	4536.61572265625	D1	1h	TNF_single_producer	KO
1882	953.22119140625	2948.03271484375	D1	1h	TNF_single_producer	KO
1883	697.166076660156	2934.50830078125	D1	1h	TNF_single_producer	KO
1884	1121.73217773438	1507.2236328125	D1	1h	TNF_single_producer	KO
1885	663.090515136719	858.610534667969	D1	1h	TNF_single_producer	KO
1886	562.935119628906	2110.71826171875	D1	1h	TNF_single_producer	KO
1887	1520.76037597656	5043.43603515625	D1	1h	TNF_single_producer	KO
1888	830.981018066406	523.58203125	D1	1h	TNF_single_producer	KO
1889	1274.99841308594	5935.81591796875	D1	1h	TNF_single_producer	KO
1890	993.492126464844	1518.91711425781	D1	1h	TNF_single_producer	KO
1891	813.518371582031	8216.8017578125	D1	1h	TNF_single_producer	KO
1892	1497.56237792969	2073.76098632812	D1	1h	TNF_single_producer	KO
1893	648.076110839844	5083.22900390625	D1	1h	TNF_single_producer	KO
1894	1517.67492675781	679.697875976562	D1	1h	TNF_single_producer	KO
1895	1087.20153808594	5448.81884765625	D1	1h	TNF_single_producer	KO
1896	1169.43566894531	6704.95556640625	D1	1h	TNF_single_producer	KO
1897	1339.68151855469	19439.5859375	D1	1h	TNF_single_producer	KO
1898	597.372619628906	788.988586425781	D1	1h	TNF_single_producer	KO
1899	1577.62829589844	11708.869140625	D1	1h	TNF_single_producer	KO
1900	636.205383300781	3776.951171875	D1	1h	TNF_single_producer	KO
1901	871.255920410156	7663.11767578125	D1	1h	TNF_single_producer	KO
1902	594.086364746094	1000.76715087891	D1	1h	TNF_single_producer	KO
1903	826.810546875	1021.62255859375	D1	1h	TNF_single_producer	KO
1904	859.067504882812	3835.78833007812	D1	1h	TNF_single_producer	KO
1905	659.077270507812	511.661682128906	D1	1h	TNF_single_producer	KO
1906	567.19482421875	580.923522949219	D1	1h	TNF_single_producer	KO
1907	1574.66162109375	2748.58447265625	D1	1h	TNF_single_producer	KO
1908	917.139343261719	14137.064453125	D1	1h	TNF_single_producer	KO
1909	932.984375	2470.59375	D1	1h	TNF_single_producer	KO
1910	1042.2568359375	1115.55200195312	D1	1h	TNF_single_producer	KO
1911	493.039001464844	521.852966308594	D1	1h	TNF_single_producer	KO
1912	1230.18115234375	5501.703125	D1	1h	TNF_single_producer	KO
1913	1230.68615722656	491.853973388672	D1	1h	TNF_single_producer	KO
1914	709.105224609375	654.689514160156	D1	1h	TNF_single_producer	KO
1915	1521.5751953125	3092.21118164062	D1	1h	TNF_single_producer	KO
1916	1119.28833007812	1431.85803222656	D1	1h	TNF_single_producer	KO
1917	705.708862304688	853.900268554688	D1	1h	TNF_single_producer	KO
1918	1326.27368164062	3446.05859375	D1	1h	TNF_single_producer	KO
1919	1268.58728027344	1192.98937988281	D1	1h	TNF_single_producer	KO
1920	627.744689941406	736.918090820312	D1	1h	TNF_single_producer	KO
1921	1427.83264160156	6502.14013671875	D1	1h	TNF_single_producer	KO
1922	841.347778320312	2026.81970214844	D1	1h	TNF_single_producer	KO
1923	147.428833007812	483.565246582031	D1	1h	TNF_single_producer	KO
1924	1452.57580566406	5598.2001953125	D1	1h	TNF_single_producer	KO
1925	638.450378417969	1440.13403320312	D1	1h	TNF_single_producer	KO
1926	929.277282714844	2143.83740234375	D1	1h	TNF_single_producer	KO
1927	720.193298339844	1893.66137695312	D1	1h	TNF_single_producer	KO
1928	1160.75170898438	2836.8388671875	D1	1h	TNF_single_producer	KO
1929	824.444885253906	1566.73681640625	D1	1h	TNF_single_producer	KO
1930	912.573425292969	2436.130859375	D1	1h	TNF_single_producer	KO
1931	1182.1328125	12146.8388671875	D1	1h	TNF_single_producer	KO
1932	704.655212402344	6525.55126953125	D1	1h	TNF_single_producer	KO
1933	1310.24157714844	6700.44775390625	D1	1h	TNF_single_producer	KO
1934	911.508056640625	548.863830566406	D1	1h	TNF_single_producer	KO
1935	1001.26635742188	4344.8369140625	D1	1h	TNF_single_producer	KO
1936	854.908081054688	1583.14270019531	D1	1h	TNF_single_producer	KO
1937	1034.40002441406	11340.37109375	D1	1h	TNF_single_producer	KO
1938	822.056457519531	2392.50146484375	D1	1h	TNF_single_producer	KO
1939	1349.76953125	15513.64453125	D1	1h	TNF_single_producer	KO
1940	1081.98022460938	480.100799560547	D1	1h	TNF_single_producer	KO
1941	217.493759155273	1416.42199707031	D1	1h	TNF_single_producer	KO
1942	738.925170898438	2335.96826171875	D1	1h	TNF_single_producer	KO
1943	500.558349609375	20220.35546875	D1	1h	TNF_single_producer	KO
1944	881.799621582031	1989.7724609375	D1	1h	TNF_single_producer	KO
1945	379.195739746094	659.431884765625	D1	1h	TNF_single_producer	KO
1946	1128.78662109375	20643.705078125	D1	1h	TNF_single_producer	KO
1947	1561.48071289062	872.042541503906	D1	1h	TNF_single_producer	KO
1948	522.890014648438	494.866241455078	D1	1h	TNF_single_producer	KO
1949	1172.84997558594	5566.02197265625	D1	1h	TNF_single_producer	KO
1950	920.950988769531	508.582489013672	D1	1h	TNF_single_producer	KO
1951	1079.64660644531	1882.96179199219	D1	1h	TNF_single_producer	KO
1952	1471.37255859375	7899.853515625	D1	1h	TNF_single_producer	KO
1953	609.451843261719	6073.654296875	D1	1h	TNF_single_producer	KO
1954	1141.79406738281	13289.4697265625	D1	1h	TNF_single_producer	KO
1955	455.078125	1243.76440429688	D1	1h	TNF_single_producer	KO
1956	1337.85241699219	1142.28076171875	D1	1h	TNF_single_producer	KO
1957	864.592651367188	1962.62707519531	D1	1h	TNF_single_producer	KO
1958	745.990356445312	478.868103027344	D1	1h	TNF_single_producer	KO
1959	1162.04833984375	5361.9111328125	D1	1h	TNF_single_producer	KO
1960	1461.94946289062	1251.07250976562	D1	1h	TNF_single_producer	KO
1961	1394.81518554688	3612.02783203125	D1	1h	TNF_single_producer	KO
1962	777.327026367188	1676.78930664062	D1	1h	TNF_single_producer	KO
1963	773.584106445312	877.124145507812	D1	1h	TNF_single_producer	KO
1964	810.077758789062	2903.93505859375	D1	1h	TNF_single_producer	KO
1965	649.430847167969	1222.18615722656	D1	1h	TNF_single_producer	KO
1966	987.120788574219	1448.98266601562	D1	1h	TNF_single_producer	KO
1967	556.063659667969	1599.70922851562	D1	1h	TNF_single_producer	KO
1968	1224.46118164062	6225.60595703125	D1	1h	TNF_single_producer	KO
1969	701.763000488281	1667.05871582031	D1	1h	TNF_single_producer	KO
1970	1321.90588378906	1715.14489746094	D1	1h	TNF_single_producer	KO
1971	584.302368164062	2489.04248046875	D1	1h	TNF_single_producer	KO
1972	798.186584472656	1309.49365234375	D1	1h	TNF_single_producer	KO
1973	1062.283203125	6615.81591796875	D1	1h	TNF_single_producer	KO
1974	618.959350585938	4092.837890625	D1	1h	TNF_single_producer	KO
1975	1165.96691894531	3029.97631835938	D1	1h	TNF_single_producer	KO
1976	640.590148925781	1555.17846679688	D1	1h	TNF_single_producer	KO
1977	893.053466796875	1035.25268554688	D1	1h	TNF_single_producer	KO
1978	1184.55041503906	27037.875	D1	1h	TNF_single_producer	KO
1979	723.139465332031	1040.36450195312	D1	1h	TNF_single_producer	KO
1980	678.484680175781	34671.45703125	D1	1h	TNF_single_producer	KO
1981	862.848999023438	1315.15832519531	D1	1h	TNF_single_producer	KO
1982	1385.21936035156	8375.720703125	D1	1h	TNF_single_producer	KO
1983	1297.919921875	13821.5908203125	D1	1h	TNF_single_producer	KO
1984	1548.11462402344	1972.98046875	D1	1h	TNF_single_producer	KO
1985	900.242614746094	6882.5908203125	D1	1h	TNF_single_producer	KO
1986	648.134948730469	1503.93505859375	D1	1h	TNF_single_producer	KO
1987	645.240295410156	907.818115234375	D1	1h	TNF_single_producer	KO
1988	857.802490234375	1328.30432128906	D1	1h	TNF_single_producer	KO
1989	898.026977539062	1660.78344726562	D1	1h	TNF_single_producer	KO
1990	1580.17883300781	6001.86572265625	D1	1h	TNF_single_producer	KO
1991	650.959045410156	12643.9736328125	D1	1h	TNF_single_producer	KO
1992	653.375793457031	2193.11010742188	D1	1h	TNF_single_producer	KO
1993	1401.27685546875	4648.09716796875	D1	1h	TNF_single_producer	KO
1994	1421.99658203125	1500.34020996094	D1	1h	TNF_single_producer	KO
1995	889.580627441406	4538.287109375	D1	1h	TNF_single_producer	KO
1996	1151.41027832031	4165.02490234375	D1	1h	TNF_single_producer	KO
1997	735.215515136719	7026.560546875	D1	1h	TNF_single_producer	KO
1998	1288.85961914062	8384.4482421875	D1	1h	TNF_single_producer	KO
1999	709.525695800781	2958.98876953125	D1	1h	TNF_single_producer	KO
[truncated: 50,822 more rows]
