# Supplementary material for: Single-molecule imaging of transcription dynamics, RNA localization and fate in human T cells
Source: EMBO J. 2025 Oct 14;44(22):6732–49. doi: 10.1038/s44318-025-00592-0 (PMC12624010; doi:10.1038/s44318-025-00592-0)
Supplement: Supplementary file 9 — Source data Fig. 4 [file 44318_2025_592_MOESM9_ESM.zip › Figure_4/4A-B/READ_ME.txt]

Each file contains the MFI per cell of TNF and IFNG, divived by time points and donor 
