# Supplementary material for: Single-molecule imaging of transcription dynamics, RNA localization and fate in human T cells
Source: EMBO J. 2025 Oct 14;44(22):6732–49. doi: 10.1038/s44318-025-00592-0 (PMC12624010; doi:10.1038/s44318-025-00592-0)
Supplement: Supplementary file 10 — Source data Fig. 5 [file 44318_2025_592_MOESM10_ESM.zip › Figure_5/5A-B/RNA_counts_per_cell_HuRKO.csv]

	ID	sample	donor	timepoint	cytokine	N_mature_nucleus	N_mature_cytoplasm	N_mature_total	N_nascent_Ts_1	N_nascent_Ts_2	N_nascent_total
1	D1C_0H_01_Cell_CP_10_IFN	C	D1	0	IFN	1	0	1	0	0	0
2	D1C_0H_01_Cell_CP_10_TNF	C	D1	0	TNF	1	1	2	0	0	0
3	D1C_0H_01_Cell_CP_100_IFN	C	D1	0	IFN	1	1	2	7	0	7
4	D1C_0H_01_Cell_CP_100_TNF	C	D1	0	TNF	2	1	3	0	0	0
7	D1C_0H_01_Cell_CP_103_IFN	C	D1	0	IFN	1	1	2	0	0	0
8	D1C_0H_01_Cell_CP_103_TNF	C	D1	0	TNF	0	2	2	0	0	0
12	D1C_0H_01_Cell_CP_105_TNF	C	D1	0	TNF	0	1	1	0	0	0
16	D1C_0H_01_Cell_CP_107_TNF	C	D1	0	TNF	2	2	4	0	0	0
18	D1C_0H_01_Cell_CP_108_TNF	C	D1	0	TNF	0	3	3	0	0	0
20	D1C_0H_01_Cell_CP_109_TNF	C	D1	0	TNF	0	1	1	0	0	0
21	D1C_0H_01_Cell_CP_11_IFN	C	D1	0	IFN	0	1	1	0	0	0
22	D1C_0H_01_Cell_CP_11_TNF	C	D1	0	TNF	1	4	5	0	0	0
24	D1C_0H_01_Cell_CP_110_TNF	C	D1	0	TNF	1	1	2	0	0	0
26	D1C_0H_01_Cell_CP_111_TNF	C	D1	0	TNF	1	2	3	0	0	0
29	D1C_0H_01_Cell_CP_113_IFN	C	D1	0	IFN	2	2	4	0	0	0
30	D1C_0H_01_Cell_CP_113_TNF	C	D1	0	TNF	1	5	6	0	0	0
31	D1C_0H_01_Cell_CP_114_IFN	C	D1	0	IFN	6	1	7	4	0	4
32	D1C_0H_01_Cell_CP_114_TNF	C	D1	0	TNF	2	3	5	0	0	0
34	D1C_0H_01_Cell_CP_115_TNF	C	D1	0	TNF	1	3	4	0	0	0
36	D1C_0H_01_Cell_CP_116_TNF	C	D1	0	TNF	1	3	4	0	0	0
40	D1C_0H_01_Cell_CP_118_TNF	C	D1	0	TNF	3	6	9	9	0	9
43	D1C_0H_01_Cell_CP_120_IFN	C	D1	0	IFN	0	1	1	0	0	0
44	D1C_0H_01_Cell_CP_120_TNF	C	D1	0	TNF	0	3	3	0	0	0
45	D1C_0H_01_Cell_CP_121_IFN	C	D1	0	IFN	3	0	3	0	0	0
46	D1C_0H_01_Cell_CP_121_TNF	C	D1	0	TNF	5	8	13	0	0	0
47	D1C_0H_01_Cell_CP_123_IFN	C	D1	0	IFN	0	4	4	0	0	0
48	D1C_0H_01_Cell_CP_123_TNF	C	D1	0	TNF	0	1	1	0	0	0
49	D1C_0H_01_Cell_CP_124_IFN	C	D1	0	IFN	0	0	0	6	0	6
51	D1C_0H_01_Cell_CP_125_IFN	C	D1	0	IFN	1	1	2	0	0	0
52	D1C_0H_01_Cell_CP_125_TNF	C	D1	0	TNF	0	1	1	0	0	0
53	D1C_0H_01_Cell_CP_126_IFN	C	D1	0	IFN	1	0	1	0	0	0
54	D1C_0H_01_Cell_CP_126_TNF	C	D1	0	TNF	1	1	2	0	0	0
56	D1C_0H_01_Cell_CP_127_TNF	C	D1	0	TNF	0	1	1	0	0	0
59	D1C_0H_01_Cell_CP_129_IFN	C	D1	0	IFN	0	0	0	7	0	7
60	D1C_0H_01_Cell_CP_129_TNF	C	D1	0	TNF	1	3	4	0	0	0
65	D1C_0H_01_Cell_CP_131_IFN	C	D1	0	IFN	0	0	0	4	0	4
68	D1C_0H_01_Cell_CP_132_TNF	C	D1	0	TNF	2	1	3	0	0	0
75	D1C_0H_01_Cell_CP_136_IFN	C	D1	0	IFN	0	1	1	4	0	4
76	D1C_0H_01_Cell_CP_136_TNF	C	D1	0	TNF	1	3	4	0	0	0
77	D1C_0H_01_Cell_CP_16_IFN	C	D1	0	IFN	2	0	2	0	0	0
78	D1C_0H_01_Cell_CP_16_TNF	C	D1	0	TNF	0	1	1	0	0	0
85	D1C_0H_01_Cell_CP_20_IFN	C	D1	0	IFN	2	0	2	0	0	0
86	D1C_0H_01_Cell_CP_20_TNF	C	D1	0	TNF	1	3	4	0	0	0
88	D1C_0H_01_Cell_CP_21_TNF	C	D1	0	TNF	1	3	4	0	0	0
90	D1C_0H_01_Cell_CP_22_TNF	C	D1	0	TNF	1	1	2	0	0	0
92	D1C_0H_01_Cell_CP_23_TNF	C	D1	0	TNF	1	1	2	0	0	0
94	D1C_0H_01_Cell_CP_24_TNF	C	D1	0	TNF	2	1	3	0	0	0
98	D1C_0H_01_Cell_CP_26_TNF	C	D1	0	TNF	0	2	2	0	0	0
104	D1C_0H_01_Cell_CP_29_TNF	C	D1	0	TNF	0	1	1	0	0	0
105	D1C_0H_01_Cell_CP_30_IFN	C	D1	0	IFN	3	5	8	0	0	0
106	D1C_0H_01_Cell_CP_30_TNF	C	D1	0	TNF	3	7	10	0	0	0
107	D1C_0H_01_Cell_CP_31_IFN	C	D1	0	IFN	0	1	1	0	0	0
108	D1C_0H_01_Cell_CP_31_TNF	C	D1	0	TNF	1	5	6	0	0	0
111	D1C_0H_01_Cell_CP_33_IFN	C	D1	0	IFN	0	2	2	0	0	0
112	D1C_0H_01_Cell_CP_33_TNF	C	D1	0	TNF	2	9	11	0	0	0
114	D1C_0H_01_Cell_CP_34_TNF	C	D1	0	TNF	0	2	2	0	0	0
117	D1C_0H_01_Cell_CP_36_IFN	C	D1	0	IFN	3	0	3	0	0	0
118	D1C_0H_01_Cell_CP_36_TNF	C	D1	0	TNF	2	2	4	0	0	0
124	D1C_0H_01_Cell_CP_41_TNF	C	D1	0	TNF	3	1	4	0	0	0
126	D1C_0H_01_Cell_CP_42_TNF	C	D1	0	TNF	3	9	12	0	0	0
130	D1C_0H_01_Cell_CP_44_TNF	C	D1	0	TNF	1	1	2	0	0	0
132	D1C_0H_01_Cell_CP_45_TNF	C	D1	0	TNF	0	2	2	0	0	0
134	D1C_0H_01_Cell_CP_46_TNF	C	D1	0	TNF	2	0	2	0	0	0
135	D1C_0H_01_Cell_CP_47_IFN	C	D1	0	IFN	1	0	1	3	0	3
136	D1C_0H_01_Cell_CP_47_TNF	C	D1	0	TNF	0	5	5	0	0	0
138	D1C_0H_01_Cell_CP_48_TNF	C	D1	0	TNF	2	3	5	0	0	0
139	D1C_0H_01_Cell_CP_50_IFN	C	D1	0	IFN	1	0	1	3	0	3
140	D1C_0H_01_Cell_CP_50_TNF	C	D1	0	TNF	3	3	6	0	0	0
141	D1C_0H_01_Cell_CP_51_IFN	C	D1	0	IFN	1	2	3	0	0	0
142	D1C_0H_01_Cell_CP_51_TNF	C	D1	0	TNF	2	1	3	0	0	0
144	D1C_0H_01_Cell_CP_52_TNF	C	D1	0	TNF	1	1	2	0	0	0
148	D1C_0H_01_Cell_CP_54_TNF	C	D1	0	TNF	3	6	9	0	0	0
149	D1C_0H_01_Cell_CP_55_IFN	C	D1	0	IFN	1	2	3	4	3	7
150	D1C_0H_01_Cell_CP_55_TNF	C	D1	0	TNF	2	1	3	0	0	0
154	D1C_0H_01_Cell_CP_57_TNF	C	D1	0	TNF	1	4	5	0	0	0
156	D1C_0H_01_Cell_CP_58_TNF	C	D1	0	TNF	1	4	5	0	0	0
158	D1C_0H_01_Cell_CP_59_TNF	C	D1	0	TNF	1	3	4	0	0	0
161	D1C_0H_01_Cell_CP_60_IFN	C	D1	0	IFN	1	0	1	0	0	0
162	D1C_0H_01_Cell_CP_60_TNF	C	D1	0	TNF	0	2	2	0	0	0
164	D1C_0H_01_Cell_CP_61_TNF	C	D1	0	TNF	0	1	1	0	0	0
165	D1C_0H_01_Cell_CP_63_IFN	C	D1	0	IFN	0	2	2	6	0	6
166	D1C_0H_01_Cell_CP_63_TNF	C	D1	0	TNF	1	0	1	0	0	0
167	D1C_0H_01_Cell_CP_64_IFN	C	D1	0	IFN	0	1	1	0	0	0
168	D1C_0H_01_Cell_CP_64_TNF	C	D1	0	TNF	1	4	5	0	0	0
169	D1C_0H_01_Cell_CP_65_IFN	C	D1	0	IFN	1	0	1	0	0	0
172	D1C_0H_01_Cell_CP_66_TNF	C	D1	0	TNF	1	5	6	0	0	0
174	D1C_0H_01_Cell_CP_67_TNF	C	D1	0	TNF	0	2	2	0	0	0
176	D1C_0H_01_Cell_CP_68_TNF	C	D1	0	TNF	3	6	9	0	0	0
178	D1C_0H_01_Cell_CP_69_TNF	C	D1	0	TNF	0	4	4	0	0	0
180	D1C_0H_01_Cell_CP_7_TNF	C	D1	0	TNF	0	1	1	0	0	0
181	D1C_0H_01_Cell_CP_71_IFN	C	D1	0	IFN	0	0	0	7	0	7
182	D1C_0H_01_Cell_CP_71_TNF	C	D1	0	TNF	1	4	5	0	0	0
185	D1C_0H_01_Cell_CP_73_IFN	C	D1	0	IFN	1	0	1	0	0	0
186	D1C_0H_01_Cell_CP_73_TNF	C	D1	0	TNF	5	11	16	0	0	0
187	D1C_0H_01_Cell_CP_74_IFN	C	D1	0	IFN	0	1	1	0	0	0
191	D1C_0H_01_Cell_CP_76_IFN	C	D1	0	IFN	1	2	3	0	0	0
192	D1C_0H_01_Cell_CP_76_TNF	C	D1	0	TNF	2	6	8	0	0	0
194	D1C_0H_01_Cell_CP_77_TNF	C	D1	0	TNF	3	2	5	0	0	0
196	D1C_0H_01_Cell_CP_78_TNF	C	D1	0	TNF	2	1	3	0	0	0
197	D1C_0H_01_Cell_CP_79_IFN	C	D1	0	IFN	1	3	4	0	0	0
199	D1C_0H_01_Cell_CP_8_IFN	C	D1	0	IFN	0	1	1	0	0	0
200	D1C_0H_01_Cell_CP_8_TNF	C	D1	0	TNF	0	2	2	0	0	0
201	D1C_0H_01_Cell_CP_80_IFN	C	D1	0	IFN	0	1	1	0	0	0
202	D1C_0H_01_Cell_CP_80_TNF	C	D1	0	TNF	1	0	1	0	0	0
203	D1C_0H_01_Cell_CP_81_IFN	C	D1	0	IFN	0	1	1	0	0	0
206	D1C_0H_01_Cell_CP_82_TNF	C	D1	0	TNF	1	1	2	0	0	0
209	D1C_0H_01_Cell_CP_86_IFN	C	D1	0	IFN	0	2	2	0	0	0
210	D1C_0H_01_Cell_CP_86_TNF	C	D1	0	TNF	0	1	1	0	0	0
211	D1C_0H_01_Cell_CP_87_IFN	C	D1	0	IFN	1	0	1	0	0	0
214	D1C_0H_01_Cell_CP_88_TNF	C	D1	0	TNF	1	0	1	0	0	0
215	D1C_0H_01_Cell_CP_89_IFN	C	D1	0	IFN	0	1	1	0	0	0
218	D1C_0H_01_Cell_CP_9_TNF	C	D1	0	TNF	0	1	1	0	0	0
220	D1C_0H_01_Cell_CP_90_TNF	C	D1	0	TNF	1	5	6	6	0	6
223	D1C_0H_01_Cell_CP_92_IFN	C	D1	0	IFN	0	1	1	0	0	0
224	D1C_0H_01_Cell_CP_92_TNF	C	D1	0	TNF	0	1	1	0	0	0
226	D1C_0H_01_Cell_CP_93_TNF	C	D1	0	TNF	0	3	3	0	0	0
227	D1C_0H_01_Cell_CP_94_IFN	C	D1	0	IFN	1	0	1	0	0	0
228	D1C_0H_01_Cell_CP_94_TNF	C	D1	0	TNF	0	6	6	0	0	0
229	D1C_0H_01_Cell_CP_95_IFN	C	D1	0	IFN	0	1	1	0	0	0
230	D1C_0H_01_Cell_CP_95_TNF	C	D1	0	TNF	0	2	2	0	0	0
231	D1C_0H_01_Cell_CP_96_IFN	C	D1	0	IFN	1	0	1	0	0	0
232	D1C_0H_01_Cell_CP_96_TNF	C	D1	0	TNF	2	1	3	0	0	0
233	D1C_0H_01_Cell_CP_98_IFN	C	D1	0	IFN	1	0	1	4	0	4
234	D1C_0H_01_Cell_CP_98_TNF	C	D1	0	TNF	0	2	2	0	0	0
235	D1C_0H_01_Cell_CP_99_IFN	C	D1	0	IFN	0	1	1	0	0	0
239	D1C_0H_02_Cell_CP_101_IFN	C	D1	0	IFN	0	1	1	0	0	0
242	D1C_0H_02_Cell_CP_102_TNF	C	D1	0	TNF	0	1	1	0	0	0
243	D1C_0H_02_Cell_CP_103_IFN	C	D1	0	IFN	0	1	1	0	0	0
244	D1C_0H_02_Cell_CP_103_TNF	C	D1	0	TNF	0	1	1	0	0	0
245	D1C_0H_02_Cell_CP_104_IFN	C	D1	0	IFN	2	14	16	0	0	0
246	D1C_0H_02_Cell_CP_104_TNF	C	D1	0	TNF	3	11	14	0	0	0
249	D1C_0H_02_Cell_CP_106_IFN	C	D1	0	IFN	11	14	25	0	0	0
250	D1C_0H_02_Cell_CP_106_TNF	C	D1	0	TNF	2	4	6	0	0	0
251	D1C_0H_02_Cell_CP_107_IFN	C	D1	0	IFN	0	0	0	4	0	4
252	D1C_0H_02_Cell_CP_107_TNF	C	D1	0	TNF	1	1	2	0	0	0
253	D1C_0H_02_Cell_CP_108_IFN	C	D1	0	IFN	0	6	6	0	0	0
254	D1C_0H_02_Cell_CP_108_TNF	C	D1	0	TNF	23	9	32	0	0	0
255	D1C_0H_02_Cell_CP_109_IFN	C	D1	0	IFN	0	3	3	3	0	3
256	D1C_0H_02_Cell_CP_109_TNF	C	D1	0	TNF	0	1	1	0	0	0
259	D1C_0H_02_Cell_CP_110_IFN	C	D1	0	IFN	1	3	4	0	0	0
260	D1C_0H_02_Cell_CP_110_TNF	C	D1	0	TNF	0	10	10	0	0	0
261	D1C_0H_02_Cell_CP_111_IFN	C	D1	0	IFN	0	5	5	0	0	0
262	D1C_0H_02_Cell_CP_111_TNF	C	D1	0	TNF	0	1	1	0	0	0
266	D1C_0H_02_Cell_CP_113_TNF	C	D1	0	TNF	0	1	1	0	0	0
269	D1C_0H_02_Cell_CP_117_IFN	C	D1	0	IFN	5	6	11	0	0	0
270	D1C_0H_02_Cell_CP_117_TNF	C	D1	0	TNF	3	4	7	0	0	0
273	D1C_0H_02_Cell_CP_119_IFN	C	D1	0	IFN	0	2	2	0	0	0
274	D1C_0H_02_Cell_CP_119_TNF	C	D1	0	TNF	3	1	4	0	0	0
275	D1C_0H_02_Cell_CP_12_IFN	C	D1	0	IFN	2	0	2	7	0	7
276	D1C_0H_02_Cell_CP_12_TNF	C	D1	0	TNF	0	2	2	0	0	0
278	D1C_0H_02_Cell_CP_120_TNF	C	D1	0	TNF	1	3	4	0	0	0
279	D1C_0H_02_Cell_CP_122_IFN	C	D1	0	IFN	0	2	2	0	0	0
283	D1C_0H_02_Cell_CP_124_IFN	C	D1	0	IFN	0	1	1	0	0	0
285	D1C_0H_02_Cell_CP_125_IFN	C	D1	0	IFN	0	1	1	3	0	3
286	D1C_0H_02_Cell_CP_125_TNF	C	D1	0	TNF	4	7	11	0	0	0
287	D1C_0H_02_Cell_CP_126_IFN	C	D1	0	IFN	2	2	4	0	0	0
288	D1C_0H_02_Cell_CP_126_TNF	C	D1	0	TNF	0	1	1	0	0	0
291	D1C_0H_02_Cell_CP_128_IFN	C	D1	0	IFN	0	3	3	0	0	0
292	D1C_0H_02_Cell_CP_128_TNF	C	D1	0	TNF	1	1	2	0	0	0
294	D1C_0H_02_Cell_CP_13_TNF	C	D1	0	TNF	1	2	3	0	0	0
296	D1C_0H_02_Cell_CP_130_TNF	C	D1	0	TNF	1	0	1	0	0	0
298	D1C_0H_02_Cell_CP_131_TNF	C	D1	0	TNF	1	2	3	0	0	0
302	D1C_0H_02_Cell_CP_133_TNF	C	D1	0	TNF	1	4	5	0	0	0
303	D1C_0H_02_Cell_CP_134_IFN	C	D1	0	IFN	1	1	2	0	0	0
304	D1C_0H_02_Cell_CP_134_TNF	C	D1	0	TNF	1	5	6	0	0	0
307	D1C_0H_02_Cell_CP_15_IFN	C	D1	0	IFN	0	1	1	0	0	0
308	D1C_0H_02_Cell_CP_15_TNF	C	D1	0	TNF	0	4	4	0	0	0
309	D1C_0H_02_Cell_CP_16_IFN	C	D1	0	IFN	1	0	1	0	0	0
310	D1C_0H_02_Cell_CP_16_TNF	C	D1	0	TNF	7	5	12	0	0	0
311	D1C_0H_02_Cell_CP_17_IFN	C	D1	0	IFN	1	0	1	0	0	0
312	D1C_0H_02_Cell_CP_17_TNF	C	D1	0	TNF	1	2	3	0	0	0
314	D1C_0H_02_Cell_CP_18_TNF	C	D1	0	TNF	0	1	1	0	0	0
315	D1C_0H_02_Cell_CP_19_IFN	C	D1	0	IFN	3	0	3	0	0	0
319	D1C_0H_02_Cell_CP_21_IFN	C	D1	0	IFN	0	1	1	0	0	0
320	D1C_0H_02_Cell_CP_21_TNF	C	D1	0	TNF	5	2	7	0	0	0
323	D1C_0H_02_Cell_CP_23_IFN	C	D1	0	IFN	2	0	2	4	0	4
324	D1C_0H_02_Cell_CP_23_TNF	C	D1	0	TNF	7	11	18	0	0	0
326	D1C_0H_02_Cell_CP_24_TNF	C	D1	0	TNF	1	1	2	0	0	0
327	D1C_0H_02_Cell_CP_25_IFN	C	D1	0	IFN	1	1	2	0	0	0
328	D1C_0H_02_Cell_CP_25_TNF	C	D1	0	TNF	1	6	7	6	0	6
329	D1C_0H_02_Cell_CP_26_IFN	C	D1	0	IFN	4	3	7	0	0	0
330	D1C_0H_02_Cell_CP_26_TNF	C	D1	0	TNF	8	8	16	0	0	0
334	D1C_0H_02_Cell_CP_28_TNF	C	D1	0	TNF	1	1	2	0	0	0
335	D1C_0H_02_Cell_CP_29_IFN	C	D1	0	IFN	2	1	3	3	0	3
336	D1C_0H_02_Cell_CP_29_TNF	C	D1	0	TNF	0	2	2	0	0	0
337	D1C_0H_02_Cell_CP_30_IFN	C	D1	0	IFN	4	1	5	0	0	0
338	D1C_0H_02_Cell_CP_30_TNF	C	D1	0	TNF	6	5	11	0	0	0
339	D1C_0H_02_Cell_CP_31_IFN	C	D1	0	IFN	0	3	3	10	5	15
340	D1C_0H_02_Cell_CP_31_TNF	C	D1	0	TNF	1	2	3	0	0	0
341	D1C_0H_02_Cell_CP_32_IFN	C	D1	0	IFN	0	2	2	0	0	0
342	D1C_0H_02_Cell_CP_32_TNF	C	D1	0	TNF	5	11	16	0	0	0
344	D1C_0H_02_Cell_CP_33_TNF	C	D1	0	TNF	0	2	2	0	0	0
345	D1C_0H_02_Cell_CP_34_IFN	C	D1	0	IFN	11	24	35	0	0	0
346	D1C_0H_02_Cell_CP_34_TNF	C	D1	0	TNF	6	8	14	5	0	5
347	D1C_0H_02_Cell_CP_35_IFN	C	D1	0	IFN	0	1	1	0	0	0
348	D1C_0H_02_Cell_CP_35_TNF	C	D1	0	TNF	0	1	1	0	0	0
351	D1C_0H_02_Cell_CP_37_IFN	C	D1	0	IFN	1	4	5	0	0	0
352	D1C_0H_02_Cell_CP_37_TNF	C	D1	0	TNF	11	7	18	5	0	5
355	D1C_0H_02_Cell_CP_39_IFN	C	D1	0	IFN	3	0	3	0	0	0
357	D1C_0H_02_Cell_CP_40_IFN	C	D1	0	IFN	5	2	7	0	0	0
358	D1C_0H_02_Cell_CP_40_TNF	C	D1	0	TNF	1	2	3	0	0	0
360	D1C_0H_02_Cell_CP_41_TNF	C	D1	0	TNF	7	7	14	0	0	0
370	D1C_0H_02_Cell_CP_46_TNF	C	D1	0	TNF	1	7	8	0	0	0
371	D1C_0H_02_Cell_CP_47_IFN	C	D1	0	IFN	5	8	13	11	0	11
372	D1C_0H_02_Cell_CP_47_TNF	C	D1	0	TNF	21	16	37	0	0	0
373	D1C_0H_02_Cell_CP_49_IFN	C	D1	0	IFN	0	1	1	0	0	0
374	D1C_0H_02_Cell_CP_49_TNF	C	D1	0	TNF	0	4	4	0	0	0
375	D1C_0H_02_Cell_CP_50_IFN	C	D1	0	IFN	0	2	2	0	0	0
376	D1C_0H_02_Cell_CP_50_TNF	C	D1	0	TNF	3	8	11	3	0	3
377	D1C_0H_02_Cell_CP_52_IFN	C	D1	0	IFN	0	1	1	0	0	0
378	D1C_0H_02_Cell_CP_52_TNF	C	D1	0	TNF	1	1	2	0	0	0
380	D1C_0H_02_Cell_CP_53_TNF	C	D1	0	TNF	0	2	2	0	0	0
381	D1C_0H_02_Cell_CP_54_IFN	C	D1	0	IFN	0	1	1	0	0	0
382	D1C_0H_02_Cell_CP_54_TNF	C	D1	0	TNF	1	4	5	0	0	0
384	D1C_0H_02_Cell_CP_55_TNF	C	D1	0	TNF	0	1	1	0	0	0
386	D1C_0H_02_Cell_CP_56_TNF	C	D1	0	TNF	3	36	39	0	0	0
387	D1C_0H_02_Cell_CP_57_IFN	C	D1	0	IFN	0	1	1	8	8	16
388	D1C_0H_02_Cell_CP_57_TNF	C	D1	0	TNF	4	1	5	0	0	0
389	D1C_0H_02_Cell_CP_58_IFN	C	D1	0	IFN	3	1	4	0	0	0
390	D1C_0H_02_Cell_CP_58_TNF	C	D1	0	TNF	1	0	1	0	0	0
391	D1C_0H_02_Cell_CP_59_IFN	C	D1	0	IFN	3	0	3	0	0	0
392	D1C_0H_02_Cell_CP_59_TNF	C	D1	0	TNF	6	3	9	0	0	0
393	D1C_0H_02_Cell_CP_6_IFN	C	D1	0	IFN	0	4	4	0	0	0
394	D1C_0H_02_Cell_CP_6_TNF	C	D1	0	TNF	1	0	1	0	0	0
395	D1C_0H_02_Cell_CP_60_IFN	C	D1	0	IFN	3	0	3	0	0	0
396	D1C_0H_02_Cell_CP_60_TNF	C	D1	0	TNF	2	4	6	0	0	0
397	D1C_0H_02_Cell_CP_61_IFN	C	D1	0	IFN	1	0	1	0	0	0
398	D1C_0H_02_Cell_CP_61_TNF	C	D1	0	TNF	1	1	2	0	0	0
400	D1C_0H_02_Cell_CP_62_TNF	C	D1	0	TNF	0	1	1	0	0	0
401	D1C_0H_02_Cell_CP_64_IFN	C	D1	0	IFN	1	2	3	18	19	37
402	D1C_0H_02_Cell_CP_64_TNF	C	D1	0	TNF	6	4	10	0	0	0
403	D1C_0H_02_Cell_CP_65_IFN	C	D1	0	IFN	0	2	2	0	0	0
404	D1C_0H_02_Cell_CP_65_TNF	C	D1	0	TNF	2	1	3	0	0	0
405	D1C_0H_02_Cell_CP_67_IFN	C	D1	0	IFN	16	20	36	0	0	0
406	D1C_0H_02_Cell_CP_67_TNF	C	D1	0	TNF	11	7	18	0	0	0
407	D1C_0H_02_Cell_CP_68_IFN	C	D1	0	IFN	0	3	3	0	0	0
408	D1C_0H_02_Cell_CP_68_TNF	C	D1	0	TNF	0	2	2	0	0	0
412	D1C_0H_02_Cell_CP_70_TNF	C	D1	0	TNF	3	4	7	0	0	0
413	D1C_0H_02_Cell_CP_71_IFN	C	D1	0	IFN	2	2	4	0	0	0
415	D1C_0H_02_Cell_CP_72_IFN	C	D1	0	IFN	7	18	25	0	0	0
416	D1C_0H_02_Cell_CP_72_TNF	C	D1	0	TNF	2	5	7	0	0	0
418	D1C_0H_02_Cell_CP_73_TNF	C	D1	0	TNF	0	1	1	0	0	0
419	D1C_0H_02_Cell_CP_75_IFN	C	D1	0	IFN	9	5	14	0	0	0
420	D1C_0H_02_Cell_CP_75_TNF	C	D1	0	TNF	6	10	16	0	0	0
421	D1C_0H_02_Cell_CP_76_IFN	C	D1	0	IFN	0	10	10	0	0	0
422	D1C_0H_02_Cell_CP_76_TNF	C	D1	0	TNF	2	1	3	0	0	0
423	D1C_0H_02_Cell_CP_77_IFN	C	D1	0	IFN	0	1	1	0	0	0
425	D1C_0H_02_Cell_CP_78_IFN	C	D1	0	IFN	0	2	2	0	0	0
427	D1C_0H_02_Cell_CP_79_IFN	C	D1	0	IFN	0	2	2	0	0	0
431	D1C_0H_02_Cell_CP_80_IFN	C	D1	0	IFN	0	1	1	0	0	0
432	D1C_0H_02_Cell_CP_80_TNF	C	D1	0	TNF	1	3	4	0	0	0
435	D1C_0H_02_Cell_CP_82_IFN	C	D1	0	IFN	1	0	1	0	0	0
436	D1C_0H_02_Cell_CP_82_TNF	C	D1	0	TNF	13	2	15	0	0	0
441	D1C_0H_02_Cell_CP_85_IFN	C	D1	0	IFN	0	5	5	0	0	0
446	D1C_0H_02_Cell_CP_88_TNF	C	D1	0	TNF	2	2	4	0	0	0
447	D1C_0H_02_Cell_CP_9_IFN	C	D1	0	IFN	1	0	1	0	0	0
448	D1C_0H_02_Cell_CP_9_TNF	C	D1	0	TNF	0	5	5	0	0	0
449	D1C_0H_02_Cell_CP_90_IFN	C	D1	0	IFN	0	3	3	0	0	0
450	D1C_0H_02_Cell_CP_90_TNF	C	D1	0	TNF	6	1	7	0	0	0
452	D1C_0H_02_Cell_CP_91_TNF	C	D1	0	TNF	1	1	2	0	0	0
453	D1C_0H_02_Cell_CP_92_IFN	C	D1	0	IFN	3	3	6	0	0	0
454	D1C_0H_02_Cell_CP_92_TNF	C	D1	0	TNF	3	8	11	0	0	0
455	D1C_0H_02_Cell_CP_93_IFN	C	D1	0	IFN	0	2	2	0	0	0
456	D1C_0H_02_Cell_CP_93_TNF	C	D1	0	TNF	0	2	2	0	0	0
457	D1C_0H_02_Cell_CP_95_IFN	C	D1	0	IFN	0	1	1	0	0	0
458	D1C_0H_02_Cell_CP_95_TNF	C	D1	0	TNF	4	16	20	0	0	0
459	D1C_0H_02_Cell_CP_96_IFN	C	D1	0	IFN	3	2	5	10	0	10
460	D1C_0H_02_Cell_CP_96_TNF	C	D1	0	TNF	2	2	4	0	0	0
461	D1C_0H_02_Cell_CP_97_IFN	C	D1	0	IFN	2	2	4	0	0	0
462	D1C_0H_02_Cell_CP_97_TNF	C	D1	0	TNF	3	5	8	0	0	0
463	D1C_0H_02_Cell_CP_98_IFN	C	D1	0	IFN	0	1	1	0	0	0
464	D1C_0H_02_Cell_CP_98_TNF	C	D1	0	TNF	1	6	7	5	0	5
465	D1C_0H_02_Cell_CP_99_IFN	C	D1	0	IFN	0	1	1	0	0	0
466	D1C_0H_02_Cell_CP_99_TNF	C	D1	0	TNF	1	3	4	0	0	0
467	D1C_0H_03_Cell_CP_10_IFN	C	D1	0	IFN	0	1	1	0	0	0
468	D1C_0H_03_Cell_CP_10_TNF	C	D1	0	TNF	1	1	2	0	0	0
470	D1C_0H_03_Cell_CP_100_TNF	C	D1	0	TNF	0	1	1	0	0	0
472	D1C_0H_03_Cell_CP_101_TNF	C	D1	0	TNF	5	1	6	5	0	5
474	D1C_0H_03_Cell_CP_102_TNF	C	D1	0	TNF	0	1	1	0	0	0
475	D1C_0H_03_Cell_CP_105_IFN	C	D1	0	IFN	0	2	2	0	0	0
476	D1C_0H_03_Cell_CP_105_TNF	C	D1	0	TNF	0	3	3	0	0	0
477	D1C_0H_03_Cell_CP_106_IFN	C	D1	0	IFN	1	5	6	0	0	0
479	D1C_0H_03_Cell_CP_107_IFN	C	D1	0	IFN	1	1	2	0	0	0
481	D1C_0H_03_Cell_CP_108_IFN	C	D1	0	IFN	3	1	4	0	0	0
482	D1C_0H_03_Cell_CP_108_TNF	C	D1	0	TNF	3	2	5	0	0	0
485	D1C_0H_03_Cell_CP_110_IFN	C	D1	0	IFN	1	1	2	6	0	6
486	D1C_0H_03_Cell_CP_110_TNF	C	D1	0	TNF	8	8	16	0	0	0
487	D1C_0H_03_Cell_CP_111_IFN	C	D1	0	IFN	3	7	10	6	0	6
488	D1C_0H_03_Cell_CP_111_TNF	C	D1	0	TNF	12	3	15	5	0	5
490	D1C_0H_03_Cell_CP_113_TNF	C	D1	0	TNF	1	3	4	0	0	0
492	D1C_0H_03_Cell_CP_115_TNF	C	D1	0	TNF	0	3	3	5	0	5
493	D1C_0H_03_Cell_CP_116_IFN	C	D1	0	IFN	0	3	3	8	0	8
494	D1C_0H_03_Cell_CP_116_TNF	C	D1	0	TNF	0	5	5	0	0	0
495	D1C_0H_03_Cell_CP_117_IFN	C	D1	0	IFN	5	11	16	0	0	0
496	D1C_0H_03_Cell_CP_117_TNF	C	D1	0	TNF	4	12	16	0	0	0
497	D1C_0H_03_Cell_CP_118_IFN	C	D1	0	IFN	1	1	2	0	0	0
498	D1C_0H_03_Cell_CP_118_TNF	C	D1	0	TNF	0	3	3	0	0	0
501	D1C_0H_03_Cell_CP_12_IFN	C	D1	0	IFN	0	0	0	3	0	3
502	D1C_0H_03_Cell_CP_12_TNF	C	D1	0	TNF	2	3	5	0	0	0
503	D1C_0H_03_Cell_CP_120_IFN	C	D1	0	IFN	2	2	4	0	0	0
504	D1C_0H_03_Cell_CP_120_TNF	C	D1	0	TNF	5	2	7	0	0	0
509	D1C_0H_03_Cell_CP_123_IFN	C	D1	0	IFN	0	2	2	15	0	15
510	D1C_0H_03_Cell_CP_123_TNF	C	D1	0	TNF	3	2	5	0	0	0
511	D1C_0H_03_Cell_CP_124_IFN	C	D1	0	IFN	0	2	2	0	0	0
512	D1C_0H_03_Cell_CP_124_TNF	C	D1	0	TNF	3	3	6	5	0	5
514	D1C_0H_03_Cell_CP_125_TNF	C	D1	0	TNF	0	1	1	0	0	0
515	D1C_0H_03_Cell_CP_126_IFN	C	D1	0	IFN	1	0	1	0	0	0
516	D1C_0H_03_Cell_CP_126_TNF	C	D1	0	TNF	1	0	1	0	0	0
517	D1C_0H_03_Cell_CP_127_IFN	C	D1	0	IFN	1	1	2	0	0	0
518	D1C_0H_03_Cell_CP_127_TNF	C	D1	0	TNF	1	2	3	0	0	0
521	D1C_0H_03_Cell_CP_129_IFN	C	D1	0	IFN	0	1	1	0	0	0
522	D1C_0H_03_Cell_CP_129_TNF	C	D1	0	TNF	1	2	3	0	0	0
524	D1C_0H_03_Cell_CP_13_TNF	C	D1	0	TNF	2	5	7	0	0	0
526	D1C_0H_03_Cell_CP_130_TNF	C	D1	0	TNF	1	3	4	0	0	0
527	D1C_0H_03_Cell_CP_132_IFN	C	D1	0	IFN	1	0	1	0	0	0
528	D1C_0H_03_Cell_CP_132_TNF	C	D1	0	TNF	5	4	9	0	0	0
529	D1C_0H_03_Cell_CP_133_IFN	C	D1	0	IFN	0	3	3	0	0	0
531	D1C_0H_03_Cell_CP_134_IFN	C	D1	0	IFN	0	1	1	0	0	0
532	D1C_0H_03_Cell_CP_134_TNF	C	D1	0	TNF	0	1	1	0	0	0
535	D1C_0H_03_Cell_CP_14_IFN	C	D1	0	IFN	1	1	2	0	0	0
536	D1C_0H_03_Cell_CP_14_TNF	C	D1	0	TNF	1	4	5	0	0	0
538	D1C_0H_03_Cell_CP_15_TNF	C	D1	0	TNF	0	2	2	0	0	0
543	D1C_0H_03_Cell_CP_18_IFN	C	D1	0	IFN	1	0	1	3	0	3
544	D1C_0H_03_Cell_CP_18_TNF	C	D1	0	TNF	1	3	4	0	0	0
545	D1C_0H_03_Cell_CP_20_IFN	C	D1	0	IFN	3	0	3	0	0	0
546	D1C_0H_03_Cell_CP_20_TNF	C	D1	0	TNF	3	2	5	0	0	0
550	D1C_0H_03_Cell_CP_22_TNF	C	D1	0	TNF	1	0	1	0	0	0
556	D1C_0H_03_Cell_CP_25_TNF	C	D1	0	TNF	1	3	4	0	0	0
557	D1C_0H_03_Cell_CP_26_IFN	C	D1	0	IFN	0	1	1	7	0	7
558	D1C_0H_03_Cell_CP_26_TNF	C	D1	0	TNF	3	3	6	0	0	0
559	D1C_0H_03_Cell_CP_27_IFN	C	D1	0	IFN	3	2	5	5	0	5
560	D1C_0H_03_Cell_CP_27_TNF	C	D1	0	TNF	3	1	4	0	0	0
562	D1C_0H_03_Cell_CP_28_TNF	C	D1	0	TNF	4	6	10	0	0	0
565	D1C_0H_03_Cell_CP_30_IFN	C	D1	0	IFN	1	1	2	4	0	4
566	D1C_0H_03_Cell_CP_30_TNF	C	D1	0	TNF	2	5	7	0	0	0
568	D1C_0H_03_Cell_CP_31_TNF	C	D1	0	TNF	0	1	1	0	0	0
571	D1C_0H_03_Cell_CP_33_IFN	C	D1	0	IFN	0	1	1	0	0	0
573	D1C_0H_03_Cell_CP_34_IFN	C	D1	0	IFN	1	2	3	0	0	0
574	D1C_0H_03_Cell_CP_34_TNF	C	D1	0	TNF	1	3	4	0	0	0
575	D1C_0H_03_Cell_CP_35_IFN	C	D1	0	IFN	1	5	6	0	0	0
576	D1C_0H_03_Cell_CP_35_TNF	C	D1	0	TNF	2	2	4	0	0	0
578	D1C_0H_03_Cell_CP_36_TNF	C	D1	0	TNF	0	1	1	0	0	0
579	D1C_0H_03_Cell_CP_37_IFN	C	D1	0	IFN	0	1	1	0	0	0
580	D1C_0H_03_Cell_CP_37_TNF	C	D1	0	TNF	0	2	2	0	0	0
581	D1C_0H_03_Cell_CP_38_IFN	C	D1	0	IFN	0	1	1	0	0	0
582	D1C_0H_03_Cell_CP_38_TNF	C	D1	0	TNF	0	2	2	0	0	0
583	D1C_0H_03_Cell_CP_39_IFN	C	D1	0	IFN	1	2	3	0	0	0
584	D1C_0H_03_Cell_CP_39_TNF	C	D1	0	TNF	0	3	3	0	0	0
586	D1C_0H_03_Cell_CP_40_TNF	C	D1	0	TNF	3	1	4	0	0	0
588	D1C_0H_03_Cell_CP_41_TNF	C	D1	0	TNF	2	14	16	5	0	5
589	D1C_0H_03_Cell_CP_42_IFN	C	D1	0	IFN	5	3	8	14	12	26
590	D1C_0H_03_Cell_CP_42_TNF	C	D1	0	TNF	2	0	2	0	0	0
593	D1C_0H_03_Cell_CP_44_IFN	C	D1	0	IFN	3	2	5	5	0	5
594	D1C_0H_03_Cell_CP_44_TNF	C	D1	0	TNF	7	18	25	0	0	0
595	D1C_0H_03_Cell_CP_45_IFN	C	D1	0	IFN	2	3	5	0	0	0
596	D1C_0H_03_Cell_CP_45_TNF	C	D1	0	TNF	2	2	4	0	0	0
598	D1C_0H_03_Cell_CP_46_TNF	C	D1	0	TNF	1	2	3	0	0	0
599	D1C_0H_03_Cell_CP_47_IFN	C	D1	0	IFN	0	1	1	0	0	0
600	D1C_0H_03_Cell_CP_47_TNF	C	D1	0	TNF	4	10	14	0	0	0
601	D1C_0H_03_Cell_CP_49_IFN	C	D1	0	IFN	3	0	3	19	7	26
602	D1C_0H_03_Cell_CP_49_TNF	C	D1	0	TNF	11	9	20	3	0	3
604	D1C_0H_03_Cell_CP_50_TNF	C	D1	0	TNF	0	1	1	0	0	0
605	D1C_0H_03_Cell_CP_51_IFN	C	D1	0	IFN	2	0	2	3	6	9
606	D1C_0H_03_Cell_CP_51_TNF	C	D1	0	TNF	3	3	6	0	0	0
609	D1C_0H_03_Cell_CP_53_IFN	C	D1	0	IFN	0	1	1	0	0	0
610	D1C_0H_03_Cell_CP_53_TNF	C	D1	0	TNF	0	3	3	0	0	0
611	D1C_0H_03_Cell_CP_54_IFN	C	D1	0	IFN	0	1	1	0	0	0
613	D1C_0H_03_Cell_CP_55_IFN	C	D1	0	IFN	0	1	1	0	0	0
615	D1C_0H_03_Cell_CP_56_IFN	C	D1	0	IFN	0	1	1	6	0	6
616	D1C_0H_03_Cell_CP_56_TNF	C	D1	0	TNF	0	2	2	0	0	0
617	D1C_0H_03_Cell_CP_57_IFN	C	D1	0	IFN	1	1	2	0	0	0
618	D1C_0H_03_Cell_CP_57_TNF	C	D1	0	TNF	5	8	13	0	0	0
619	D1C_0H_03_Cell_CP_58_IFN	C	D1	0	IFN	1	1	2	0	0	0
620	D1C_0H_03_Cell_CP_58_TNF	C	D1	0	TNF	0	1	1	0	0	0
621	D1C_0H_03_Cell_CP_60_IFN	C	D1	0	IFN	1	3	4	0	0	0
622	D1C_0H_03_Cell_CP_60_TNF	C	D1	0	TNF	0	1	1	0	0	0
623	D1C_0H_03_Cell_CP_61_IFN	C	D1	0	IFN	0	1	1	0	0	0
625	D1C_0H_03_Cell_CP_62_IFN	C	D1	0	IFN	0	1	1	0	0	0
630	D1C_0H_03_Cell_CP_64_TNF	C	D1	0	TNF	1	1	2	0	0	0
631	D1C_0H_03_Cell_CP_65_IFN	C	D1	0	IFN	1	1	2	0	0	0
632	D1C_0H_03_Cell_CP_65_TNF	C	D1	0	TNF	3	14	17	0	0	0
633	D1C_0H_03_Cell_CP_67_IFN	C	D1	0	IFN	0	1	1	0	0	0
634	D1C_0H_03_Cell_CP_67_TNF	C	D1	0	TNF	1	0	1	0	0	0
636	D1C_0H_03_Cell_CP_68_TNF	C	D1	0	TNF	0	1	1	0	0	0
637	D1C_0H_03_Cell_CP_69_IFN	C	D1	0	IFN	1	1	2	0	0	0
638	D1C_0H_03_Cell_CP_69_TNF	C	D1	0	TNF	0	2	2	0	0	0
639	D1C_0H_03_Cell_CP_70_IFN	C	D1	0	IFN	2	0	2	0	0	0
640	D1C_0H_03_Cell_CP_70_TNF	C	D1	0	TNF	2	3	5	0	0	0
641	D1C_0H_03_Cell_CP_71_IFN	C	D1	0	IFN	0	1	1	0	0	0
642	D1C_0H_03_Cell_CP_71_TNF	C	D1	0	TNF	1	2	3	0	0	0
645	D1C_0H_03_Cell_CP_73_IFN	C	D1	0	IFN	0	1	1	0	0	0
647	D1C_0H_03_Cell_CP_74_IFN	C	D1	0	IFN	0	3	3	0	0	0
648	D1C_0H_03_Cell_CP_74_TNF	C	D1	0	TNF	2	7	9	0	0	0
649	D1C_0H_03_Cell_CP_75_IFN	C	D1	0	IFN	2	2	4	0	0	0
651	D1C_0H_03_Cell_CP_76_IFN	C	D1	0	IFN	7	1	8	0	0	0
652	D1C_0H_03_Cell_CP_76_TNF	C	D1	0	TNF	2	0	2	0	0	0
653	D1C_0H_03_Cell_CP_77_IFN	C	D1	0	IFN	1	1	2	0	0	0
656	D1C_0H_03_Cell_CP_78_TNF	C	D1	0	TNF	13	3	16	0	0	0
657	D1C_0H_03_Cell_CP_8_IFN	C	D1	0	IFN	0	1	1	0	0	0
658	D1C_0H_03_Cell_CP_8_TNF	C	D1	0	TNF	1	0	1	5	0	5
659	D1C_0H_03_Cell_CP_80_IFN	C	D1	0	IFN	0	1	1	4	0	4
660	D1C_0H_03_Cell_CP_80_TNF	C	D1	0	TNF	6	11	17	5	0	5
661	D1C_0H_03_Cell_CP_81_IFN	C	D1	0	IFN	2	1	3	0	0	0
662	D1C_0H_03_Cell_CP_81_TNF	C	D1	0	TNF	0	1	1	0	0	0
663	D1C_0H_03_Cell_CP_82_IFN	C	D1	0	IFN	1	0	1	0	0	0
667	D1C_0H_03_Cell_CP_84_IFN	C	D1	0	IFN	3	0	3	4	0	4
668	D1C_0H_03_Cell_CP_84_TNF	C	D1	0	TNF	6	9	15	0	0	0
669	D1C_0H_03_Cell_CP_85_IFN	C	D1	0	IFN	1	6	7	0	0	0
670	D1C_0H_03_Cell_CP_85_TNF	C	D1	0	TNF	6	26	32	5	0	5
674	D1C_0H_03_Cell_CP_88_TNF	C	D1	0	TNF	2	3	5	0	0	0
675	D1C_0H_03_Cell_CP_89_IFN	C	D1	0	IFN	0	1	1	0	0	0
676	D1C_0H_03_Cell_CP_89_TNF	C	D1	0	TNF	1	3	4	0	0	0
679	D1C_0H_03_Cell_CP_90_IFN	C	D1	0	IFN	0	4	4	10	0	10
680	D1C_0H_03_Cell_CP_90_TNF	C	D1	0	TNF	6	18	24	0	0	0
681	D1C_0H_03_Cell_CP_91_IFN	C	D1	0	IFN	3	0	3	0	0	0
682	D1C_0H_03_Cell_CP_91_TNF	C	D1	0	TNF	2	4	6	0	0	0
683	D1C_0H_03_Cell_CP_92_IFN	C	D1	0	IFN	0	2	2	0	0	0
684	D1C_0H_03_Cell_CP_92_TNF	C	D1	0	TNF	1	3	4	0	0	0
685	D1C_0H_03_Cell_CP_93_IFN	C	D1	0	IFN	0	0	0	7	0	7
686	D1C_0H_03_Cell_CP_93_TNF	C	D1	0	TNF	2	2	4	0	0	0
691	D1C_0H_03_Cell_CP_96_IFN	C	D1	0	IFN	1	0	1	4	0	4
696	D1C_0H_03_Cell_CP_99_TNF	C	D1	0	TNF	1	1	2	0	0	0
697	D1C_0H_04_Cell_CP_100_IFN	C	D1	0	IFN	3	1	4	0	0	0
698	D1C_0H_04_Cell_CP_100_TNF	C	D1	0	TNF	1	3	4	0	0	0
699	D1C_0H_04_Cell_CP_101_IFN	C	D1	0	IFN	0	3	3	0	0	0
700	D1C_0H_04_Cell_CP_101_TNF	C	D1	0	TNF	0	3	3	0	0	0
701	D1C_0H_04_Cell_CP_102_IFN	C	D1	0	IFN	0	5	5	0	0	0
702	D1C_0H_04_Cell_CP_102_TNF	C	D1	0	TNF	0	4	4	0	0	0
705	D1C_0H_04_Cell_CP_104_IFN	C	D1	0	IFN	1	1	2	0	0	0
706	D1C_0H_04_Cell_CP_104_TNF	C	D1	0	TNF	0	1	1	0	0	0
707	D1C_0H_04_Cell_CP_11_IFN	C	D1	0	IFN	1	1	2	0	0	0
708	D1C_0H_04_Cell_CP_11_TNF	C	D1	0	TNF	2	2	4	0	0	0
709	D1C_0H_04_Cell_CP_12_IFN	C	D1	0	IFN	0	1	1	0	0	0
710	D1C_0H_04_Cell_CP_12_TNF	C	D1	0	TNF	0	1	1	0	0	0
711	D1C_0H_04_Cell_CP_13_IFN	C	D1	0	IFN	1	2	3	0	0	0
712	D1C_0H_04_Cell_CP_13_TNF	C	D1	0	TNF	1	3	4	0	0	0
713	D1C_0H_04_Cell_CP_14_IFN	C	D1	0	IFN	1	6	7	0	0	0
714	D1C_0H_04_Cell_CP_14_TNF	C	D1	0	TNF	0	8	8	0	0	0
715	D1C_0H_04_Cell_CP_15_IFN	C	D1	0	IFN	1	2	3	0	0	0
716	D1C_0H_04_Cell_CP_15_TNF	C	D1	0	TNF	1	2	3	0	0	0
717	D1C_0H_04_Cell_CP_18_IFN	C	D1	0	IFN	1	6	7	0	0	0
718	D1C_0H_04_Cell_CP_18_TNF	C	D1	0	TNF	0	8	8	0	0	0
720	D1C_0H_04_Cell_CP_19_TNF	C	D1	0	TNF	0	1	1	0	0	0
721	D1C_0H_04_Cell_CP_20_IFN	C	D1	0	IFN	1	6	7	4	0	4
722	D1C_0H_04_Cell_CP_20_TNF	C	D1	0	TNF	4	7	11	0	0	0
723	D1C_0H_04_Cell_CP_21_IFN	C	D1	0	IFN	1	2	3	0	0	0
724	D1C_0H_04_Cell_CP_21_TNF	C	D1	0	TNF	0	3	3	0	0	0
725	D1C_0H_04_Cell_CP_22_IFN	C	D1	0	IFN	0	6	6	0	0	0
726	D1C_0H_04_Cell_CP_22_TNF	C	D1	0	TNF	1	5	6	0	0	0
727	D1C_0H_04_Cell_CP_23_IFN	C	D1	0	IFN	2	7	9	6	0	6
728	D1C_0H_04_Cell_CP_23_TNF	C	D1	0	TNF	4	7	11	8	0	8
729	D1C_0H_04_Cell_CP_24_IFN	C	D1	0	IFN	0	9	9	0	0	0
730	D1C_0H_04_Cell_CP_24_TNF	C	D1	0	TNF	1	10	11	0	0	0
731	D1C_0H_04_Cell_CP_25_IFN	C	D1	0	IFN	2	1	3	0	0	0
732	D1C_0H_04_Cell_CP_25_TNF	C	D1	0	TNF	2	4	6	0	0	0
733	D1C_0H_04_Cell_CP_26_IFN	C	D1	0	IFN	2	5	7	0	0	0
734	D1C_0H_04_Cell_CP_26_TNF	C	D1	0	TNF	1	7	8	0	0	0
735	D1C_0H_04_Cell_CP_29_IFN	C	D1	0	IFN	1	3	4	5	0	5
736	D1C_0H_04_Cell_CP_29_TNF	C	D1	0	TNF	1	2	3	6	0	6
737	D1C_0H_04_Cell_CP_30_IFN	C	D1	0	IFN	2	1	3	0	0	0
738	D1C_0H_04_Cell_CP_30_TNF	C	D1	0	TNF	2	3	5	0	0	0
739	D1C_0H_04_Cell_CP_31_IFN	C	D1	0	IFN	2	7	9	0	0	0
740	D1C_0H_04_Cell_CP_31_TNF	C	D1	0	TNF	1	9	10	0	0	0
741	D1C_0H_04_Cell_CP_33_IFN	C	D1	0	IFN	0	2	2	4	0	4
742	D1C_0H_04_Cell_CP_33_TNF	C	D1	0	TNF	1	1	2	5	0	5
743	D1C_0H_04_Cell_CP_34_IFN	C	D1	0	IFN	0	4	4	3	5	8
744	D1C_0H_04_Cell_CP_34_TNF	C	D1	0	TNF	2	3	5	7	0	7
745	D1C_0H_04_Cell_CP_35_IFN	C	D1	0	IFN	1	0	1	0	0	0
746	D1C_0H_04_Cell_CP_35_TNF	C	D1	0	TNF	0	1	1	0	0	0
747	D1C_0H_04_Cell_CP_36_IFN	C	D1	0	IFN	0	4	4	0	0	0
748	D1C_0H_04_Cell_CP_36_TNF	C	D1	0	TNF	0	5	5	0	0	0
749	D1C_0H_04_Cell_CP_37_IFN	C	D1	0	IFN	0	5	5	0	0	0
750	D1C_0H_04_Cell_CP_37_TNF	C	D1	0	TNF	0	5	5	0	0	0
751	D1C_0H_04_Cell_CP_38_IFN	C	D1	0	IFN	2	4	6	0	0	0
752	D1C_0H_04_Cell_CP_38_TNF	C	D1	0	TNF	2	5	7	0	0	0
753	D1C_0H_04_Cell_CP_39_IFN	C	D1	0	IFN	1	1	2	0	0	0
754	D1C_0H_04_Cell_CP_39_TNF	C	D1	0	TNF	0	2	2	0	0	0
756	D1C_0H_04_Cell_CP_40_TNF	C	D1	0	TNF	1	0	1	0	0	0
757	D1C_0H_04_Cell_CP_41_IFN	C	D1	0	IFN	0	1	1	0	0	0
758	D1C_0H_04_Cell_CP_41_TNF	C	D1	0	TNF	0	2	2	0	0	0
759	D1C_0H_04_Cell_CP_42_IFN	C	D1	0	IFN	1	1	2	0	0	0
760	D1C_0H_04_Cell_CP_42_TNF	C	D1	0	TNF	1	2	3	0	0	0
761	D1C_0H_04_Cell_CP_43_IFN	C	D1	0	IFN	6	11	17	10	9	19
762	D1C_0H_04_Cell_CP_43_TNF	C	D1	0	TNF	4	11	15	14	11	25
763	D1C_0H_04_Cell_CP_44_IFN	C	D1	0	IFN	0	1	1	0	0	0
764	D1C_0H_04_Cell_CP_44_TNF	C	D1	0	TNF	0	2	2	0	0	0
765	D1C_0H_04_Cell_CP_46_IFN	C	D1	0	IFN	0	5	5	0	0	0
766	D1C_0H_04_Cell_CP_46_TNF	C	D1	0	TNF	0	7	7	0	0	0
767	D1C_0H_04_Cell_CP_47_IFN	C	D1	0	IFN	0	6	6	0	0	0
768	D1C_0H_04_Cell_CP_47_TNF	C	D1	0	TNF	0	6	6	0	0	0
769	D1C_0H_04_Cell_CP_48_IFN	C	D1	0	IFN	1	3	4	0	0	0
770	D1C_0H_04_Cell_CP_48_TNF	C	D1	0	TNF	1	4	5	0	0	0
771	D1C_0H_04_Cell_CP_49_IFN	C	D1	0	IFN	1	7	8	5	0	5
772	D1C_0H_04_Cell_CP_49_TNF	C	D1	0	TNF	1	6	7	0	0	0
773	D1C_0H_04_Cell_CP_50_IFN	C	D1	0	IFN	2	3	5	0	0	0
774	D1C_0H_04_Cell_CP_50_TNF	C	D1	0	TNF	2	3	5	0	0	0
775	D1C_0H_04_Cell_CP_52_IFN	C	D1	0	IFN	1	1	2	0	0	0
776	D1C_0H_04_Cell_CP_52_TNF	C	D1	0	TNF	1	1	2	0	0	0
777	D1C_0H_04_Cell_CP_53_IFN	C	D1	0	IFN	0	1	1	0	0	0
778	D1C_0H_04_Cell_CP_53_TNF	C	D1	0	TNF	0	1	1	0	0	0
779	D1C_0H_04_Cell_CP_54_IFN	C	D1	0	IFN	0	1	1	0	0	0
780	D1C_0H_04_Cell_CP_54_TNF	C	D1	0	TNF	0	2	2	0	0	0
781	D1C_0H_04_Cell_CP_56_IFN	C	D1	0	IFN	0	2	2	0	0	0
782	D1C_0H_04_Cell_CP_56_TNF	C	D1	0	TNF	0	2	2	0	0	0
783	D1C_0H_04_Cell_CP_57_IFN	C	D1	0	IFN	1	2	3	0	0	0
784	D1C_0H_04_Cell_CP_57_TNF	C	D1	0	TNF	1	2	3	0	0	0
785	D1C_0H_04_Cell_CP_58_IFN	C	D1	0	IFN	0	2	2	0	0	0
786	D1C_0H_04_Cell_CP_58_TNF	C	D1	0	TNF	0	2	2	0	0	0
787	D1C_0H_04_Cell_CP_59_IFN	C	D1	0	IFN	1	3	4	0	0	0
788	D1C_0H_04_Cell_CP_59_TNF	C	D1	0	TNF	1	3	4	0	0	0
789	D1C_0H_04_Cell_CP_60_IFN	C	D1	0	IFN	1	2	3	6	5	11
790	D1C_0H_04_Cell_CP_60_TNF	C	D1	0	TNF	1	5	6	8	0	8
791	D1C_0H_04_Cell_CP_61_IFN	C	D1	0	IFN	0	1	1	0	0	0
792	D1C_0H_04_Cell_CP_61_TNF	C	D1	0	TNF	0	1	1	0	0	0
793	D1C_0H_04_Cell_CP_62_IFN	C	D1	0	IFN	3	7	10	0	0	0
794	D1C_0H_04_Cell_CP_62_TNF	C	D1	0	TNF	1	8	9	0	0	0
797	D1C_0H_04_Cell_CP_64_IFN	C	D1	0	IFN	0	8	8	0	0	0
798	D1C_0H_04_Cell_CP_64_TNF	C	D1	0	TNF	0	8	8	0	0	0
799	D1C_0H_04_Cell_CP_65_IFN	C	D1	0	IFN	0	3	3	0	0	0
800	D1C_0H_04_Cell_CP_65_TNF	C	D1	0	TNF	0	3	3	0	0	0
801	D1C_0H_04_Cell_CP_66_IFN	C	D1	0	IFN	1	1	2	0	0	0
802	D1C_0H_04_Cell_CP_66_TNF	C	D1	0	TNF	1	1	2	0	0	0
805	D1C_0H_04_Cell_CP_69_IFN	C	D1	0	IFN	2	7	9	0	0	0
806	D1C_0H_04_Cell_CP_69_TNF	C	D1	0	TNF	2	3	5	0	0	0
807	D1C_0H_04_Cell_CP_70_IFN	C	D1	0	IFN	0	1	1	11	0	11
808	D1C_0H_04_Cell_CP_70_TNF	C	D1	0	TNF	0	2	2	12	0	12
809	D1C_0H_04_Cell_CP_71_IFN	C	D1	0	IFN	2	1	3	12	9	21
810	D1C_0H_04_Cell_CP_71_TNF	C	D1	0	TNF	0	2	2	16	11	27
811	D1C_0H_04_Cell_CP_72_IFN	C	D1	0	IFN	0	1	1	0	0	0
812	D1C_0H_04_Cell_CP_72_TNF	C	D1	0	TNF	0	1	1	0	0	0
813	D1C_0H_04_Cell_CP_73_IFN	C	D1	0	IFN	0	4	4	0	0	0
814	D1C_0H_04_Cell_CP_73_TNF	C	D1	0	TNF	0	4	4	0	0	0
815	D1C_0H_04_Cell_CP_74_IFN	C	D1	0	IFN	2	7	9	0	0	0
816	D1C_0H_04_Cell_CP_74_TNF	C	D1	0	TNF	1	7	8	0	0	0
817	D1C_0H_04_Cell_CP_75_IFN	C	D1	0	IFN	1	1	2	8	8	16
818	D1C_0H_04_Cell_CP_75_TNF	C	D1	0	TNF	4	6	10	9	7	16
819	D1C_0H_04_Cell_CP_77_IFN	C	D1	0	IFN	2	2	4	0	0	0
820	D1C_0H_04_Cell_CP_77_TNF	C	D1	0	TNF	2	3	5	0	0	0
821	D1C_0H_04_Cell_CP_78_IFN	C	D1	0	IFN	1	12	13	0	0	0
822	D1C_0H_04_Cell_CP_78_TNF	C	D1	0	TNF	1	8	9	7	0	7
823	D1C_0H_04_Cell_CP_79_IFN	C	D1	0	IFN	2	2	4	5	0	5
824	D1C_0H_04_Cell_CP_79_TNF	C	D1	0	TNF	2	2	4	6	0	6
825	D1C_0H_04_Cell_CP_8_IFN	C	D1	0	IFN	1	2	3	0	0	0
826	D1C_0H_04_Cell_CP_8_TNF	C	D1	0	TNF	1	4	5	0	0	0
827	D1C_0H_04_Cell_CP_80_IFN	C	D1	0	IFN	3	1	4	0	0	0
828	D1C_0H_04_Cell_CP_80_TNF	C	D1	0	TNF	2	1	3	0	0	0
829	D1C_0H_04_Cell_CP_81_IFN	C	D1	0	IFN	0	4	4	0	0	0
830	D1C_0H_04_Cell_CP_81_TNF	C	D1	0	TNF	0	6	6	0	0	0
831	D1C_0H_04_Cell_CP_82_IFN	C	D1	0	IFN	2	1	3	0	0	0
832	D1C_0H_04_Cell_CP_82_TNF	C	D1	0	TNF	1	2	3	0	0	0
833	D1C_0H_04_Cell_CP_83_IFN	C	D1	0	IFN	0	1	1	0	0	0
834	D1C_0H_04_Cell_CP_83_TNF	C	D1	0	TNF	0	1	1	0	0	0
835	D1C_0H_04_Cell_CP_84_IFN	C	D1	0	IFN	2	3	5	0	0	0
836	D1C_0H_04_Cell_CP_84_TNF	C	D1	0	TNF	1	3	4	0	0	0
837	D1C_0H_04_Cell_CP_85_IFN	C	D1	0	IFN	2	10	12	0	0	0
838	D1C_0H_04_Cell_CP_85_TNF	C	D1	0	TNF	2	10	12	0	0	0
839	D1C_0H_04_Cell_CP_86_IFN	C	D1	0	IFN	0	1	1	0	0	0
840	D1C_0H_04_Cell_CP_86_TNF	C	D1	0	TNF	0	1	1	0	0	0
841	D1C_0H_04_Cell_CP_87_IFN	C	D1	0	IFN	0	4	4	0	0	0
842	D1C_0H_04_Cell_CP_87_TNF	C	D1	0	TNF	0	4	4	0	0	0
843	D1C_0H_04_Cell_CP_88_IFN	C	D1	0	IFN	0	3	3	9	8	17
844	D1C_0H_04_Cell_CP_88_TNF	C	D1	0	TNF	0	0	0	12	11	23
845	D1C_0H_04_Cell_CP_89_IFN	C	D1	0	IFN	0	3	3	0	0	0
846	D1C_0H_04_Cell_CP_89_TNF	C	D1	0	TNF	0	3	3	0	0	0
847	D1C_0H_04_Cell_CP_9_IFN	C	D1	0	IFN	0	1	1	0	0	0
848	D1C_0H_04_Cell_CP_9_TNF	C	D1	0	TNF	1	1	2	0	0	0
849	D1C_0H_04_Cell_CP_90_IFN	C	D1	0	IFN	0	1	1	0	0	0
850	D1C_0H_04_Cell_CP_90_TNF	C	D1	0	TNF	0	1	1	0	0	0
851	D1C_0H_04_Cell_CP_91_IFN	C	D1	0	IFN	0	2	2	0	0	0
852	D1C_0H_04_Cell_CP_91_TNF	C	D1	0	TNF	0	2	2	0	0	0
853	D1C_0H_04_Cell_CP_92_IFN	C	D1	0	IFN	2	4	6	0	0	0
854	D1C_0H_04_Cell_CP_92_TNF	C	D1	0	TNF	1	3	4	0	0	0
856	D1C_0H_04_Cell_CP_93_TNF	C	D1	0	TNF	0	1	1	0	0	0
857	D1C_0H_04_Cell_CP_94_IFN	C	D1	0	IFN	0	9	9	5	0	5
858	D1C_0H_04_Cell_CP_94_TNF	C	D1	0	TNF	0	10	10	6	0	6
859	D1C_0H_04_Cell_CP_95_IFN	C	D1	0	IFN	0	1	1	0	0	0
860	D1C_0H_04_Cell_CP_95_TNF	C	D1	0	TNF	0	1	1	0	0	0
861	D1C_0H_04_Cell_CP_96_IFN	C	D1	0	IFN	2	12	14	5	6	11
862	D1C_0H_04_Cell_CP_96_TNF	C	D1	0	TNF	0	8	8	6	0	6
863	D1C_0H_04_Cell_CP_97_IFN	C	D1	0	IFN	0	5	5	0	0	0
864	D1C_0H_04_Cell_CP_97_TNF	C	D1	0	TNF	0	4	4	0	0	0
865	D1C_0H_04_Cell_CP_98_IFN	C	D1	0	IFN	6	7	13	0	0	0
866	D1C_0H_04_Cell_CP_98_TNF	C	D1	0	TNF	4	8	12	0	0	0
868	D1C_0H_04_Cell_CP_99_TNF	C	D1	0	TNF	0	1	1	0	0	0
871	D1C_0H_05_Cell_CP_12_IFN	C	D1	0	IFN	1	0	1	0	0	0
872	D1C_0H_05_Cell_CP_12_TNF	C	D1	0	TNF	1	0	1	0	0	0
873	D1C_0H_05_Cell_CP_13_IFN	C	D1	0	IFN	0	1	1	0	0	0
874	D1C_0H_05_Cell_CP_13_TNF	C	D1	0	TNF	0	2	2	0	0	0
878	D1C_0H_05_Cell_CP_15_TNF	C	D1	0	TNF	0	1	1	0	0	0
879	D1C_0H_05_Cell_CP_16_IFN	C	D1	0	IFN	0	1	1	0	0	0
880	D1C_0H_05_Cell_CP_16_TNF	C	D1	0	TNF	0	2	2	0	0	0
884	D1C_0H_05_Cell_CP_20_TNF	C	D1	0	TNF	0	4	4	0	0	0
887	D1C_0H_05_Cell_CP_23_IFN	C	D1	0	IFN	1	1	2	0	0	0
888	D1C_0H_05_Cell_CP_23_TNF	C	D1	0	TNF	5	3	8	0	0	0
889	D1C_0H_05_Cell_CP_24_IFN	C	D1	0	IFN	0	1	1	0	0	0
890	D1C_0H_05_Cell_CP_24_TNF	C	D1	0	TNF	1	5	6	0	0	0
891	D1C_0H_05_Cell_CP_25_IFN	C	D1	0	IFN	1	0	1	0	0	0
892	D1C_0H_05_Cell_CP_25_TNF	C	D1	0	TNF	1	1	2	0	0	0
896	D1C_0H_05_Cell_CP_27_TNF	C	D1	0	TNF	0	1	1	0	0	0
900	D1C_0H_05_Cell_CP_29_TNF	C	D1	0	TNF	2	0	2	0	0	0
901	D1C_0H_05_Cell_CP_30_IFN	C	D1	0	IFN	0	1	1	0	0	0
902	D1C_0H_05_Cell_CP_30_TNF	C	D1	0	TNF	0	2	2	0	0	0
903	D1C_0H_05_Cell_CP_31_IFN	C	D1	0	IFN	0	1	1	0	0	0
904	D1C_0H_05_Cell_CP_31_TNF	C	D1	0	TNF	0	3	3	0	0	0
906	D1C_0H_05_Cell_CP_33_TNF	C	D1	0	TNF	0	1	1	0	0	0
907	D1C_0H_05_Cell_CP_34_IFN	C	D1	0	IFN	1	0	1	0	0	0
908	D1C_0H_05_Cell_CP_34_TNF	C	D1	0	TNF	0	2	2	0	0	0
909	D1C_0H_05_Cell_CP_35_IFN	C	D1	0	IFN	0	5	5	0	0	0
910	D1C_0H_05_Cell_CP_35_TNF	C	D1	0	TNF	2	20	22	0	0	0
911	D1C_0H_05_Cell_CP_36_IFN	C	D1	0	IFN	2	4	6	0	0	0
912	D1C_0H_05_Cell_CP_36_TNF	C	D1	0	TNF	3	7	10	0	0	0
913	D1C_0H_05_Cell_CP_37_IFN	C	D1	0	IFN	0	1	1	0	0	0
914	D1C_0H_05_Cell_CP_37_TNF	C	D1	0	TNF	5	10	15	0	0	0
915	D1C_0H_05_Cell_CP_38_IFN	C	D1	0	IFN	1	1	2	0	0	0
916	D1C_0H_05_Cell_CP_38_TNF	C	D1	0	TNF	1	2	3	0	0	0
917	D1C_0H_05_Cell_CP_39_IFN	C	D1	0	IFN	2	10	12	0	0	0
918	D1C_0H_05_Cell_CP_39_TNF	C	D1	0	TNF	0	5	5	0	0	0
920	D1C_0H_05_Cell_CP_4_TNF	C	D1	0	TNF	2	0	2	0	0	0
921	D1C_0H_05_Cell_CP_41_IFN	C	D1	0	IFN	1	0	1	0	0	0
922	D1C_0H_05_Cell_CP_41_TNF	C	D1	0	TNF	1	1	2	0	0	0
923	D1C_0H_05_Cell_CP_42_IFN	C	D1	0	IFN	1	4	5	0	0	0
924	D1C_0H_05_Cell_CP_42_TNF	C	D1	0	TNF	0	4	4	0	0	0
926	D1C_0H_05_Cell_CP_43_TNF	C	D1	0	TNF	1	8	9	0	0	0
927	D1C_0H_05_Cell_CP_44_IFN	C	D1	0	IFN	2	1	3	0	0	0
928	D1C_0H_05_Cell_CP_44_TNF	C	D1	0	TNF	2	3	5	0	0	0
929	D1C_0H_05_Cell_CP_45_IFN	C	D1	0	IFN	0	1	1	0	0	0
930	D1C_0H_05_Cell_CP_45_TNF	C	D1	0	TNF	0	2	2	0	0	0
933	D1C_0H_05_Cell_CP_47_IFN	C	D1	0	IFN	1	2	3	0	0	0
934	D1C_0H_05_Cell_CP_47_TNF	C	D1	0	TNF	1	3	4	0	0	0
935	D1C_0H_05_Cell_CP_48_IFN	C	D1	0	IFN	0	1	1	0	0	0
936	D1C_0H_05_Cell_CP_48_TNF	C	D1	0	TNF	4	17	21	0	0	0
937	D1C_0H_05_Cell_CP_49_IFN	C	D1	0	IFN	1	1	2	0	0	0
938	D1C_0H_05_Cell_CP_49_TNF	C	D1	0	TNF	1	3	4	0	0	0
940	D1C_0H_05_Cell_CP_5_TNF	C	D1	0	TNF	0	1	1	0	0	0
942	D1C_0H_05_Cell_CP_50_TNF	C	D1	0	TNF	1	2	3	0	0	0
943	D1C_0H_05_Cell_CP_51_IFN	C	D1	0	IFN	1	0	1	0	0	0
945	D1C_0H_05_Cell_CP_52_IFN	C	D1	0	IFN	1	0	1	0	0	0
946	D1C_0H_05_Cell_CP_52_TNF	C	D1	0	TNF	0	3	3	0	0	0
948	D1C_0H_05_Cell_CP_53_TNF	C	D1	0	TNF	0	2	2	0	0	0
949	D1C_0H_05_Cell_CP_54_IFN	C	D1	0	IFN	0	1	1	0	0	0
950	D1C_0H_05_Cell_CP_54_TNF	C	D1	0	TNF	0	2	2	0	0	0
951	D1C_0H_05_Cell_CP_55_IFN	C	D1	0	IFN	1	3	4	0	0	0
952	D1C_0H_05_Cell_CP_55_TNF	C	D1	0	TNF	2	4	6	0	0	0
954	D1C_0H_05_Cell_CP_57_TNF	C	D1	0	TNF	2	0	2	0	0	0
955	D1C_0H_05_Cell_CP_59_IFN	C	D1	0	IFN	1	0	1	0	0	0
956	D1C_0H_05_Cell_CP_59_TNF	C	D1	0	TNF	2	4	6	0	0	0
958	D1C_0H_05_Cell_CP_6_TNF	C	D1	0	TNF	1	2	3	0	0	0
959	D1C_0H_05_Cell_CP_60_IFN	C	D1	0	IFN	0	1	1	0	0	0
960	D1C_0H_05_Cell_CP_60_TNF	C	D1	0	TNF	0	1	1	0	0	0
963	D1C_0H_05_Cell_CP_62_IFN	C	D1	0	IFN	1	0	1	0	0	0
964	D1C_0H_05_Cell_CP_62_TNF	C	D1	0	TNF	2	0	2	0	0	0
965	D1C_0H_05_Cell_CP_63_IFN	C	D1	0	IFN	0	1	1	0	0	0
966	D1C_0H_05_Cell_CP_63_TNF	C	D1	0	TNF	0	1	1	0	0	0
967	D1C_0H_05_Cell_CP_64_IFN	C	D1	0	IFN	1	0	1	0	0	0
968	D1C_0H_05_Cell_CP_64_TNF	C	D1	0	TNF	1	1	2	0	0	0
970	D1C_0H_05_Cell_CP_65_TNF	C	D1	0	TNF	0	1	1	0	0	0
971	D1C_0H_05_Cell_CP_66_IFN	C	D1	0	IFN	1	1	2	0	0	0
972	D1C_0H_05_Cell_CP_66_TNF	C	D1	0	TNF	1	1	2	0	0	0
974	D1C_0H_05_Cell_CP_67_TNF	C	D1	0	TNF	2	9	11	0	0	0
976	D1C_0H_05_Cell_CP_68_TNF	C	D1	0	TNF	0	1	1	0	0	0
980	D1C_0H_05_Cell_CP_7_TNF	C	D1	0	TNF	2	1	3	0	0	0
981	D1C_0H_05_Cell_CP_70_IFN	C	D1	0	IFN	0	2	2	0	0	0
982	D1C_0H_05_Cell_CP_70_TNF	C	D1	0	TNF	0	2	2	0	0	0
983	D1C_0H_05_Cell_CP_72_IFN	C	D1	0	IFN	0	3	3	0	0	0
984	D1C_0H_05_Cell_CP_72_TNF	C	D1	0	TNF	0	4	4	0	0	0
985	D1C_0H_05_Cell_CP_73_IFN	C	D1	0	IFN	0	2	2	0	0	0
986	D1C_0H_05_Cell_CP_73_TNF	C	D1	0	TNF	0	3	3	0	0	0
987	D1C_0H_05_Cell_CP_74_IFN	C	D1	0	IFN	1	1	2	0	0	0
988	D1C_0H_05_Cell_CP_74_TNF	C	D1	0	TNF	0	4	4	0	0	0
992	D1C_0H_05_Cell_CP_76_TNF	C	D1	0	TNF	0	1	1	0	0	0
993	D1C_0H_05_Cell_CP_78_IFN	C	D1	0	IFN	1	0	1	0	0	0
996	D1C_0H_05_Cell_CP_8_TNF	C	D1	0	TNF	1	0	1	0	0	0
997	D1C_0H_05_Cell_CP_80_IFN	C	D1	0	IFN	0	1	1	0	0	0
998	D1C_0H_05_Cell_CP_80_TNF	C	D1	0	TNF	1	2	3	0	0	0
1000	D1C_0H_05_Cell_CP_81_TNF	C	D1	0	TNF	1	2	3	0	0	0
1001	D1C_0H_05_Cell_CP_82_IFN	C	D1	0	IFN	0	1	1	0	0	0
1002	D1C_0H_05_Cell_CP_82_TNF	C	D1	0	TNF	0	2	2	0	0	0
1003	D1C_0H_05_Cell_CP_83_IFN	C	D1	0	IFN	0	1	1	0	0	0
1004	D1C_0H_05_Cell_CP_83_TNF	C	D1	0	TNF	0	1	1	0	0	0
1005	D1C_0H_05_Cell_CP_84_IFN	C	D1	0	IFN	2	0	2	0	0	0
1006	D1C_0H_05_Cell_CP_84_TNF	C	D1	0	TNF	1	1	2	0	0	0
1010	D1C_0H_05_Cell_CP_86_TNF	C	D1	0	TNF	2	0	2	0	0	0
1011	D1C_0H_05_Cell_CP_88_IFN	C	D1	0	IFN	0	1	1	0	0	0
1012	D1C_0H_05_Cell_CP_88_TNF	C	D1	0	TNF	0	1	1	0	0	0
1013	D1C_0H_05_Cell_CP_89_IFN	C	D1	0	IFN	0	1	1	0	0	0
1014	D1C_0H_05_Cell_CP_89_TNF	C	D1	0	TNF	0	1	1	0	0	0
1016	D1C_0H_05_Cell_CP_9_TNF	C	D1	0	TNF	2	0	2	0	0	0
1017	D1C_0H_05_Cell_CP_90_IFN	C	D1	0	IFN	0	1	1	0	0	0
1018	D1C_0H_05_Cell_CP_90_TNF	C	D1	0	TNF	0	1	1	0	0	0
1022	D1C_0H_05_Cell_CP_92_TNF	C	D1	0	TNF	1	1	2	0	0	0
1023	D1C_0H_06_Cell_CP_10_IFN	C	D1	0	IFN	0	1	1	0	0	0
1024	D1C_0H_06_Cell_CP_10_TNF	C	D1	0	TNF	0	1	1	0	0	0
1027	D1C_0H_06_Cell_CP_101_IFN	C	D1	0	IFN	0	1	1	0	0	0
1028	D1C_0H_06_Cell_CP_101_TNF	C	D1	0	TNF	3	0	3	0	0	0
1033	D1C_0H_06_Cell_CP_105_IFN	C	D1	0	IFN	0	1	1	0	0	0
1034	D1C_0H_06_Cell_CP_105_TNF	C	D1	0	TNF	1	0	1	0	0	0
1035	D1C_0H_06_Cell_CP_106_IFN	C	D1	0	IFN	0	2	2	0	0	0
1036	D1C_0H_06_Cell_CP_106_TNF	C	D1	0	TNF	0	1	1	0	0	0
1037	D1C_0H_06_Cell_CP_11_IFN	C	D1	0	IFN	0	0	0	3	0	3
1038	D1C_0H_06_Cell_CP_11_TNF	C	D1	0	TNF	0	1	1	0	0	0
1042	D1C_0H_06_Cell_CP_13_TNF	C	D1	0	TNF	2	0	2	0	0	0
1043	D1C_0H_06_Cell_CP_14_IFN	C	D1	0	IFN	1	3	4	0	0	0
1044	D1C_0H_06_Cell_CP_14_TNF	C	D1	0	TNF	0	3	3	10	0	10
1045	D1C_0H_06_Cell_CP_15_IFN	C	D1	0	IFN	2	0	2	0	0	0
1046	D1C_0H_06_Cell_CP_15_TNF	C	D1	0	TNF	2	1	3	0	0	0
1049	D1C_0H_06_Cell_CP_17_IFN	C	D1	0	IFN	0	1	1	0	0	0
1050	D1C_0H_06_Cell_CP_17_TNF	C	D1	0	TNF	0	1	1	0	0	0
1051	D1C_0H_06_Cell_CP_18_IFN	C	D1	0	IFN	1	0	1	0	0	0
1052	D1C_0H_06_Cell_CP_18_TNF	C	D1	0	TNF	0	3	3	0	0	0
1055	D1C_0H_06_Cell_CP_20_IFN	C	D1	0	IFN	1	0	1	5	0	5
1056	D1C_0H_06_Cell_CP_20_TNF	C	D1	0	TNF	3	0	3	0	0	0
1057	D1C_0H_06_Cell_CP_22_IFN	C	D1	0	IFN	1	0	1	0	0	0
1058	D1C_0H_06_Cell_CP_22_TNF	C	D1	0	TNF	2	3	5	0	0	0
1059	D1C_0H_06_Cell_CP_23_IFN	C	D1	0	IFN	0	2	2	0	0	0
1060	D1C_0H_06_Cell_CP_23_TNF	C	D1	0	TNF	0	3	3	0	0	0
1063	D1C_0H_06_Cell_CP_26_IFN	C	D1	0	IFN	2	0	2	0	0	0
1064	D1C_0H_06_Cell_CP_26_TNF	C	D1	0	TNF	0	3	3	0	0	0
1065	D1C_0H_06_Cell_CP_27_IFN	C	D1	0	IFN	1	0	1	0	0	0
1066	D1C_0H_06_Cell_CP_27_TNF	C	D1	0	TNF	2	0	2	0	0	0
1067	D1C_0H_06_Cell_CP_28_IFN	C	D1	0	IFN	1	0	1	0	0	0
1068	D1C_0H_06_Cell_CP_28_TNF	C	D1	0	TNF	0	3	3	0	0	0
1069	D1C_0H_06_Cell_CP_29_IFN	C	D1	0	IFN	2	4	6	0	0	0
1070	D1C_0H_06_Cell_CP_29_TNF	C	D1	0	TNF	1	11	12	0	0	0
1071	D1C_0H_06_Cell_CP_30_IFN	C	D1	0	IFN	0	1	1	0	0	0
1072	D1C_0H_06_Cell_CP_30_TNF	C	D1	0	TNF	0	1	1	0	0	0
1074	D1C_0H_06_Cell_CP_31_TNF	C	D1	0	TNF	1	5	6	0	0	0
1077	D1C_0H_06_Cell_CP_33_IFN	C	D1	0	IFN	1	1	2	4	0	4
1078	D1C_0H_06_Cell_CP_33_TNF	C	D1	0	TNF	0	5	5	0	0	0
1079	D1C_0H_06_Cell_CP_34_IFN	C	D1	0	IFN	1	0	1	0	0	0
1080	D1C_0H_06_Cell_CP_34_TNF	C	D1	0	TNF	0	3	3	0	0	0
1082	D1C_0H_06_Cell_CP_35_TNF	C	D1	0	TNF	0	3	3	0	0	0
1083	D1C_0H_06_Cell_CP_36_IFN	C	D1	0	IFN	0	1	1	0	0	0
1084	D1C_0H_06_Cell_CP_36_TNF	C	D1	0	TNF	0	4	4	0	0	0
1088	D1C_0H_06_Cell_CP_39_TNF	C	D1	0	TNF	0	1	1	0	0	0
1089	D1C_0H_06_Cell_CP_40_IFN	C	D1	0	IFN	0	3	3	0	0	0
1090	D1C_0H_06_Cell_CP_40_TNF	C	D1	0	TNF	0	4	4	0	0	0
1092	D1C_0H_06_Cell_CP_41_TNF	C	D1	0	TNF	0	2	2	0	0	0
1094	D1C_0H_06_Cell_CP_42_TNF	C	D1	0	TNF	0	2	2	0	0	0
1095	D1C_0H_06_Cell_CP_44_IFN	C	D1	0	IFN	0	2	2	0	0	0
1096	D1C_0H_06_Cell_CP_44_TNF	C	D1	0	TNF	0	3	3	0	0	0
1097	D1C_0H_06_Cell_CP_45_IFN	C	D1	0	IFN	1	1	2	0	0	0
1098	D1C_0H_06_Cell_CP_45_TNF	C	D1	0	TNF	0	1	1	0	0	0
1099	D1C_0H_06_Cell_CP_46_IFN	C	D1	0	IFN	1	1	2	0	0	0
1100	D1C_0H_06_Cell_CP_46_TNF	C	D1	0	TNF	0	3	3	0	0	0
1101	D1C_0H_06_Cell_CP_47_IFN	C	D1	0	IFN	1	5	6	0	0	0
1102	D1C_0H_06_Cell_CP_47_TNF	C	D1	0	TNF	1	7	8	0	0	0
1103	D1C_0H_06_Cell_CP_48_IFN	C	D1	0	IFN	1	0	1	0	0	0
1104	D1C_0H_06_Cell_CP_48_TNF	C	D1	0	TNF	1	2	3	0	0	0
1105	D1C_0H_06_Cell_CP_49_IFN	C	D1	0	IFN	1	6	7	4	0	4
1106	D1C_0H_06_Cell_CP_49_TNF	C	D1	0	TNF	1	9	10	0	0	0
1107	D1C_0H_06_Cell_CP_50_IFN	C	D1	0	IFN	1	1	2	0	0	0
1108	D1C_0H_06_Cell_CP_50_TNF	C	D1	0	TNF	0	1	1	0	0	0
1109	D1C_0H_06_Cell_CP_51_IFN	C	D1	0	IFN	0	2	2	0	0	0
1110	D1C_0H_06_Cell_CP_51_TNF	C	D1	0	TNF	0	3	3	0	0	0
1113	D1C_0H_06_Cell_CP_53_IFN	C	D1	0	IFN	0	1	1	0	0	0
1114	D1C_0H_06_Cell_CP_53_TNF	C	D1	0	TNF	0	2	2	0	0	0
1116	D1C_0H_06_Cell_CP_54_TNF	C	D1	0	TNF	0	2	2	0	0	0
1117	D1C_0H_06_Cell_CP_55_IFN	C	D1	0	IFN	0	4	4	0	0	0
1118	D1C_0H_06_Cell_CP_55_TNF	C	D1	0	TNF	0	5	5	0	0	0
1119	D1C_0H_06_Cell_CP_56_IFN	C	D1	0	IFN	0	2	2	0	0	0
1120	D1C_0H_06_Cell_CP_56_TNF	C	D1	0	TNF	2	2	4	0	0	0
1123	D1C_0H_06_Cell_CP_59_IFN	C	D1	0	IFN	1	4	5	0	0	0
1124	D1C_0H_06_Cell_CP_59_TNF	C	D1	0	TNF	0	7	7	0	0	0
1125	D1C_0H_06_Cell_CP_60_IFN	C	D1	0	IFN	1	2	3	0	0	0
1126	D1C_0H_06_Cell_CP_60_TNF	C	D1	0	TNF	2	2	4	0	0	0
1128	D1C_0H_06_Cell_CP_61_TNF	C	D1	0	TNF	0	3	3	0	0	0
1129	D1C_0H_06_Cell_CP_62_IFN	C	D1	0	IFN	0	2	2	0	0	0
1130	D1C_0H_06_Cell_CP_62_TNF	C	D1	0	TNF	0	4	4	0	0	0
1131	D1C_0H_06_Cell_CP_63_IFN	C	D1	0	IFN	1	1	2	0	0	0
1132	D1C_0H_06_Cell_CP_63_TNF	C	D1	0	TNF	1	0	1	0	0	0
1133	D1C_0H_06_Cell_CP_64_IFN	C	D1	0	IFN	0	1	1	0	0	0
1134	D1C_0H_06_Cell_CP_64_TNF	C	D1	0	TNF	1	4	5	0	0	0
1139	D1C_0H_06_Cell_CP_67_IFN	C	D1	0	IFN	0	2	2	0	0	0
1140	D1C_0H_06_Cell_CP_67_TNF	C	D1	0	TNF	0	1	1	6	0	6
1141	D1C_0H_06_Cell_CP_68_IFN	C	D1	0	IFN	0	1	1	0	0	0
1142	D1C_0H_06_Cell_CP_68_TNF	C	D1	0	TNF	0	2	2	0	0	0
1143	D1C_0H_06_Cell_CP_69_IFN	C	D1	0	IFN	0	1	1	0	0	0
1144	D1C_0H_06_Cell_CP_69_TNF	C	D1	0	TNF	0	1	1	0	0	0
1145	D1C_0H_06_Cell_CP_70_IFN	C	D1	0	IFN	0	2	2	0	0	0
1146	D1C_0H_06_Cell_CP_70_TNF	C	D1	0	TNF	0	3	3	0	0	0
1147	D1C_0H_06_Cell_CP_71_IFN	C	D1	0	IFN	0	1	1	0	0	0
1148	D1C_0H_06_Cell_CP_71_TNF	C	D1	0	TNF	0	2	2	0	0	0
1149	D1C_0H_06_Cell_CP_72_IFN	C	D1	0	IFN	0	3	3	0	0	0
1150	D1C_0H_06_Cell_CP_72_TNF	C	D1	0	TNF	0	6	6	0	0	0
1151	D1C_0H_06_Cell_CP_73_IFN	C	D1	0	IFN	1	0	1	0	0	0
1153	D1C_0H_06_Cell_CP_74_IFN	C	D1	0	IFN	0	1	1	0	0	0
1154	D1C_0H_06_Cell_CP_74_TNF	C	D1	0	TNF	0	1	1	0	0	0
1155	D1C_0H_06_Cell_CP_76_IFN	C	D1	0	IFN	0	1	1	0	0	0
1156	D1C_0H_06_Cell_CP_76_TNF	C	D1	0	TNF	0	3	3	0	0	0
1162	D1C_0H_06_Cell_CP_79_TNF	C	D1	0	TNF	0	2	2	0	0	0
1163	D1C_0H_06_Cell_CP_80_IFN	C	D1	0	IFN	0	1	1	0	0	0
1164	D1C_0H_06_Cell_CP_80_TNF	C	D1	0	TNF	0	1	1	0	0	0
1165	D1C_0H_06_Cell_CP_81_IFN	C	D1	0	IFN	0	5	5	0	0	0
1166	D1C_0H_06_Cell_CP_81_TNF	C	D1	0	TNF	2	3	5	0	0	0
1167	D1C_0H_06_Cell_CP_82_IFN	C	D1	0	IFN	0	1	1	0	0	0
1169	D1C_0H_06_Cell_CP_83_IFN	C	D1	0	IFN	0	1	1	0	0	0
1170	D1C_0H_06_Cell_CP_83_TNF	C	D1	0	TNF	0	3	3	0	0	0
1171	D1C_0H_06_Cell_CP_84_IFN	C	D1	0	IFN	0	1	1	0	0	0
1172	D1C_0H_06_Cell_CP_84_TNF	C	D1	0	TNF	0	1	1	0	0	0
1173	D1C_0H_06_Cell_CP_86_IFN	C	D1	0	IFN	0	3	3	6	0	6
1174	D1C_0H_06_Cell_CP_86_TNF	C	D1	0	TNF	1	4	5	0	0	0
1175	D1C_0H_06_Cell_CP_87_IFN	C	D1	0	IFN	0	1	1	0	0	0
1176	D1C_0H_06_Cell_CP_87_TNF	C	D1	0	TNF	0	3	3	0	0	0
1178	D1C_0H_06_Cell_CP_88_TNF	C	D1	0	TNF	0	2	2	0	0	0
1179	D1C_0H_06_Cell_CP_89_IFN	C	D1	0	IFN	0	1	1	0	0	0
1180	D1C_0H_06_Cell_CP_89_TNF	C	D1	0	TNF	0	2	2	0	0	0
1184	D1C_0H_06_Cell_CP_90_TNF	C	D1	0	TNF	0	1	1	0	0	0
1185	D1C_0H_06_Cell_CP_91_IFN	C	D1	0	IFN	0	1	1	0	0	0
1186	D1C_0H_06_Cell_CP_91_TNF	C	D1	0	TNF	0	2	2	0	0	0
1188	D1C_0H_06_Cell_CP_92_TNF	C	D1	0	TNF	0	1	1	0	0	0
1191	D1C_0H_06_Cell_CP_94_IFN	C	D1	0	IFN	0	1	1	0	0	0
1192	D1C_0H_06_Cell_CP_94_TNF	C	D1	0	TNF	0	1	1	0	0	0
1193	D1C_0H_06_Cell_CP_95_IFN	C	D1	0	IFN	0	1	1	0	0	0
1194	D1C_0H_06_Cell_CP_95_TNF	C	D1	0	TNF	0	3	3	0	0	0
1196	D1C_0H_06_Cell_CP_96_TNF	C	D1	0	TNF	0	2	2	0	0	0
1197	D1C_0H_06_Cell_CP_97_IFN	C	D1	0	IFN	0	1	1	0	0	0
1198	D1C_0H_06_Cell_CP_97_TNF	C	D1	0	TNF	0	1	1	0	0	0
1199	D1C_0H_06_Cell_CP_98_IFN	C	D1	0	IFN	1	0	1	0	0	0
1200	D1C_0H_06_Cell_CP_98_TNF	C	D1	0	TNF	0	3	3	0	0	0
1201	D1C_0H_06_Cell_CP_99_IFN	C	D1	0	IFN	0	6	6	0	0	0
1202	D1C_0H_06_Cell_CP_99_TNF	C	D1	0	TNF	0	5	5	0	0	0
1203	D1C_0H_07_Cell_CP_10_IFN	C	D1	0	IFN	0	1	1	0	0	0
1204	D1C_0H_07_Cell_CP_10_TNF	C	D1	0	TNF	0	4	4	0	0	0
1205	D1C_0H_07_Cell_CP_100_IFN	C	D1	0	IFN	0	1	1	0	0	0
1206	D1C_0H_07_Cell_CP_100_TNF	C	D1	0	TNF	1	3	4	0	0	0
1207	D1C_0H_07_Cell_CP_101_IFN	C	D1	0	IFN	0	1	1	0	0	0
1209	D1C_0H_07_Cell_CP_102_IFN	C	D1	0	IFN	0	3	3	0	0	0
1210	D1C_0H_07_Cell_CP_102_TNF	C	D1	0	TNF	1	3	4	0	0	0
1211	D1C_0H_07_Cell_CP_105_IFN	C	D1	0	IFN	0	2	2	0	0	0
1212	D1C_0H_07_Cell_CP_105_TNF	C	D1	0	TNF	0	2	2	0	0	0
1213	D1C_0H_07_Cell_CP_106_IFN	C	D1	0	IFN	0	5	5	0	0	0
1214	D1C_0H_07_Cell_CP_106_TNF	C	D1	0	TNF	1	4	5	8	0	8
1218	D1C_0H_07_Cell_CP_108_TNF	C	D1	0	TNF	1	3	4	0	0	0
1219	D1C_0H_07_Cell_CP_109_IFN	C	D1	0	IFN	0	1	1	4	0	4
1220	D1C_0H_07_Cell_CP_109_TNF	C	D1	0	TNF	1	4	5	0	0	0
1221	D1C_0H_07_Cell_CP_11_IFN	C	D1	0	IFN	1	0	1	0	0	0
1222	D1C_0H_07_Cell_CP_11_TNF	C	D1	0	TNF	2	1	3	0	0	0
1224	D1C_0H_07_Cell_CP_110_TNF	C	D1	0	TNF	1	0	1	0	0	0
1225	D1C_0H_07_Cell_CP_111_IFN	C	D1	0	IFN	0	1	1	0	0	0
1226	D1C_0H_07_Cell_CP_111_TNF	C	D1	0	TNF	1	1	2	0	0	0
1231	D1C_0H_07_Cell_CP_12_IFN	C	D1	0	IFN	1	0	1	0	0	0
1232	D1C_0H_07_Cell_CP_12_TNF	C	D1	0	TNF	0	1	1	0	0	0
1236	D1C_0H_07_Cell_CP_14_TNF	C	D1	0	TNF	1	0	1	0	0	0
1238	D1C_0H_07_Cell_CP_15_TNF	C	D1	0	TNF	0	2	2	0	0	0
1239	D1C_0H_07_Cell_CP_16_IFN	C	D1	0	IFN	0	2	2	0	0	0
1240	D1C_0H_07_Cell_CP_16_TNF	C	D1	0	TNF	2	1	3	0	0	0
1242	D1C_0H_07_Cell_CP_17_TNF	C	D1	0	TNF	0	2	2	0	0	0
1243	D1C_0H_07_Cell_CP_18_IFN	C	D1	0	IFN	0	1	1	0	0	0
1244	D1C_0H_07_Cell_CP_18_TNF	C	D1	0	TNF	0	1	1	0	0	0
1245	D1C_0H_07_Cell_CP_19_IFN	C	D1	0	IFN	1	0	1	0	0	0
1246	D1C_0H_07_Cell_CP_19_TNF	C	D1	0	TNF	1	2	3	0	0	0
1247	D1C_0H_07_Cell_CP_20_IFN	C	D1	0	IFN	1	2	3	0	0	0
1248	D1C_0H_07_Cell_CP_20_TNF	C	D1	0	TNF	0	2	2	0	0	0
1249	D1C_0H_07_Cell_CP_21_IFN	C	D1	0	IFN	1	1	2	0	0	0
1250	D1C_0H_07_Cell_CP_21_TNF	C	D1	0	TNF	1	8	9	12	0	12
1251	D1C_0H_07_Cell_CP_22_IFN	C	D1	0	IFN	0	1	1	0	0	0
1252	D1C_0H_07_Cell_CP_22_TNF	C	D1	0	TNF	0	3	3	0	0	0
1253	D1C_0H_07_Cell_CP_23_IFN	C	D1	0	IFN	0	1	1	0	0	0
1254	D1C_0H_07_Cell_CP_23_TNF	C	D1	0	TNF	1	2	3	0	0	0
1255	D1C_0H_07_Cell_CP_24_IFN	C	D1	0	IFN	1	1	2	0	0	0
1256	D1C_0H_07_Cell_CP_24_TNF	C	D1	0	TNF	1	1	2	0	0	0
1257	D1C_0H_07_Cell_CP_26_IFN	C	D1	0	IFN	1	0	1	0	0	0
1258	D1C_0H_07_Cell_CP_26_TNF	C	D1	0	TNF	7	6	13	0	0	0
1259	D1C_0H_07_Cell_CP_27_IFN	C	D1	0	IFN	2	1	3	0	0	0
1260	D1C_0H_07_Cell_CP_27_TNF	C	D1	0	TNF	1	3	4	0	0	0
1261	D1C_0H_07_Cell_CP_28_IFN	C	D1	0	IFN	0	1	1	0	0	0
1262	D1C_0H_07_Cell_CP_28_TNF	C	D1	0	TNF	0	2	2	0	0	0
1263	D1C_0H_07_Cell_CP_29_IFN	C	D1	0	IFN	0	1	1	8	0	8
1264	D1C_0H_07_Cell_CP_29_TNF	C	D1	0	TNF	1	3	4	14	0	14
1265	D1C_0H_07_Cell_CP_30_IFN	C	D1	0	IFN	0	4	4	0	0	0
1266	D1C_0H_07_Cell_CP_30_TNF	C	D1	0	TNF	1	7	8	0	0	0
1267	D1C_0H_07_Cell_CP_31_IFN	C	D1	0	IFN	0	1	1	0	0	0
1268	D1C_0H_07_Cell_CP_31_TNF	C	D1	0	TNF	0	4	4	0	0	0
1271	D1C_0H_07_Cell_CP_33_IFN	C	D1	0	IFN	1	0	1	0	0	0
1272	D1C_0H_07_Cell_CP_33_TNF	C	D1	0	TNF	0	1	1	0	0	0
1274	D1C_0H_07_Cell_CP_34_TNF	C	D1	0	TNF	0	1	1	0	0	0
1275	D1C_0H_07_Cell_CP_35_IFN	C	D1	0	IFN	0	1	1	0	0	0
1276	D1C_0H_07_Cell_CP_35_TNF	C	D1	0	TNF	1	4	5	0	0	0
1277	D1C_0H_07_Cell_CP_36_IFN	C	D1	0	IFN	1	1	2	0	0	0
1278	D1C_0H_07_Cell_CP_36_TNF	C	D1	0	TNF	0	4	4	0	0	0
1279	D1C_0H_07_Cell_CP_37_IFN	C	D1	0	IFN	1	1	2	0	0	0
1280	D1C_0H_07_Cell_CP_37_TNF	C	D1	0	TNF	5	5	10	0	0	0
1281	D1C_0H_07_Cell_CP_38_IFN	C	D1	0	IFN	1	2	3	0	0	0
1282	D1C_0H_07_Cell_CP_38_TNF	C	D1	0	TNF	2	7	9	0	0	0
1283	D1C_0H_07_Cell_CP_39_IFN	C	D1	0	IFN	0	1	1	0	0	0
1284	D1C_0H_07_Cell_CP_39_TNF	C	D1	0	TNF	0	0	0	7	0	7
1285	D1C_0H_07_Cell_CP_40_IFN	C	D1	0	IFN	0	3	3	0	0	0
1286	D1C_0H_07_Cell_CP_40_TNF	C	D1	0	TNF	2	3	5	0	0	0
1287	D1C_0H_07_Cell_CP_41_IFN	C	D1	0	IFN	1	0	1	0	0	0
1288	D1C_0H_07_Cell_CP_41_TNF	C	D1	0	TNF	2	3	5	0	0	0
1291	D1C_0H_07_Cell_CP_43_IFN	C	D1	0	IFN	0	2	2	0	0	0
1292	D1C_0H_07_Cell_CP_43_TNF	C	D1	0	TNF	0	3	3	0	0	0
1294	D1C_0H_07_Cell_CP_44_TNF	C	D1	0	TNF	0	1	1	0	0	0
1295	D1C_0H_07_Cell_CP_45_IFN	C	D1	0	IFN	1	0	1	0	0	0
1296	D1C_0H_07_Cell_CP_45_TNF	C	D1	0	TNF	2	0	2	0	0	0
1298	D1C_0H_07_Cell_CP_47_TNF	C	D1	0	TNF	1	1	2	0	0	0
1302	D1C_0H_07_Cell_CP_50_TNF	C	D1	0	TNF	0	1	1	0	0	0
1303	D1C_0H_07_Cell_CP_51_IFN	C	D1	0	IFN	5	2	7	0	0	0
1304	D1C_0H_07_Cell_CP_51_TNF	C	D1	0	TNF	2	2	4	0	0	0
1306	D1C_0H_07_Cell_CP_52_TNF	C	D1	0	TNF	0	1	1	0	0	0
1307	D1C_0H_07_Cell_CP_53_IFN	C	D1	0	IFN	0	1	1	0	0	0
1308	D1C_0H_07_Cell_CP_53_TNF	C	D1	0	TNF	1	2	3	0	0	0
1310	D1C_0H_07_Cell_CP_54_TNF	C	D1	0	TNF	2	1	3	0	0	0
1311	D1C_0H_07_Cell_CP_55_IFN	C	D1	0	IFN	1	0	1	0	0	0
1312	D1C_0H_07_Cell_CP_55_TNF	C	D1	0	TNF	2	3	5	0	0	0
1314	D1C_0H_07_Cell_CP_56_TNF	C	D1	0	TNF	0	1	1	0	0	0
1317	D1C_0H_07_Cell_CP_58_IFN	C	D1	0	IFN	2	1	3	0	0	0
1318	D1C_0H_07_Cell_CP_58_TNF	C	D1	0	TNF	0	1	1	0	0	0
1319	D1C_0H_07_Cell_CP_59_IFN	C	D1	0	IFN	0	1	1	0	0	0
1320	D1C_0H_07_Cell_CP_59_TNF	C	D1	0	TNF	0	1	1	0	0	0
1321	D1C_0H_07_Cell_CP_60_IFN	C	D1	0	IFN	0	3	3	0	0	0
1322	D1C_0H_07_Cell_CP_60_TNF	C	D1	0	TNF	2	8	10	0	0	0
1323	D1C_0H_07_Cell_CP_61_IFN	C	D1	0	IFN	1	1	2	0	0	0
1325	D1C_0H_07_Cell_CP_63_IFN	C	D1	0	IFN	1	1	2	0	0	0
1326	D1C_0H_07_Cell_CP_63_TNF	C	D1	0	TNF	5	1	6	0	0	0
1329	D1C_0H_07_Cell_CP_65_IFN	C	D1	0	IFN	0	1	1	0	0	0
1330	D1C_0H_07_Cell_CP_65_TNF	C	D1	0	TNF	0	1	1	0	0	0
1331	D1C_0H_07_Cell_CP_66_IFN	C	D1	0	IFN	0	2	2	0	0	0
1332	D1C_0H_07_Cell_CP_66_TNF	C	D1	0	TNF	1	2	3	0	0	0
1333	D1C_0H_07_Cell_CP_67_IFN	C	D1	0	IFN	0	1	1	0	0	0
1334	D1C_0H_07_Cell_CP_67_TNF	C	D1	0	TNF	1	1	2	0	0	0
1336	D1C_0H_07_Cell_CP_68_TNF	C	D1	0	TNF	0	1	1	0	0	0
1337	D1C_0H_07_Cell_CP_69_IFN	C	D1	0	IFN	1	1	2	4	0	4
1338	D1C_0H_07_Cell_CP_69_TNF	C	D1	0	TNF	1	0	1	0	0	0
1339	D1C_0H_07_Cell_CP_70_IFN	C	D1	0	IFN	1	2	3	0	0	0
1340	D1C_0H_07_Cell_CP_70_TNF	C	D1	0	TNF	0	6	6	0	0	0
1342	D1C_0H_07_Cell_CP_71_TNF	C	D1	0	TNF	0	1	1	0	0	0
1343	D1C_0H_07_Cell_CP_72_IFN	C	D1	0	IFN	0	2	2	0	0	0
1344	D1C_0H_07_Cell_CP_72_TNF	C	D1	0	TNF	1	5	6	0	0	0
1345	D1C_0H_07_Cell_CP_73_IFN	C	D1	0	IFN	0	3	3	0	0	0
1346	D1C_0H_07_Cell_CP_73_TNF	C	D1	0	TNF	0	4	4	0	0	0
1347	D1C_0H_07_Cell_CP_74_IFN	C	D1	0	IFN	0	2	2	0	0	0
1348	D1C_0H_07_Cell_CP_74_TNF	C	D1	0	TNF	0	2	2	0	0	0
1349	D1C_0H_07_Cell_CP_75_IFN	C	D1	0	IFN	2	1	3	0	0	0
1350	D1C_0H_07_Cell_CP_75_TNF	C	D1	0	TNF	1	4	5	0	0	0
1351	D1C_0H_07_Cell_CP_76_IFN	C	D1	0	IFN	0	1	1	0	0	0
1352	D1C_0H_07_Cell_CP_76_TNF	C	D1	0	TNF	0	3	3	0	0	0
1353	D1C_0H_07_Cell_CP_77_IFN	C	D1	0	IFN	0	5	5	0	0	0
1354	D1C_0H_07_Cell_CP_77_TNF	C	D1	0	TNF	0	3	3	0	0	0
1356	D1C_0H_07_Cell_CP_78_TNF	C	D1	0	TNF	0	1	1	0	0	0
1357	D1C_0H_07_Cell_CP_79_IFN	C	D1	0	IFN	1	0	1	0	0	0
1358	D1C_0H_07_Cell_CP_79_TNF	C	D1	0	TNF	1	3	4	0	0	0
1362	D1C_0H_07_Cell_CP_80_TNF	C	D1	0	TNF	1	1	2	0	0	0
1363	D1C_0H_07_Cell_CP_81_IFN	C	D1	0	IFN	0	1	1	3	0	3
1364	D1C_0H_07_Cell_CP_81_TNF	C	D1	0	TNF	0	2	2	0	0	0
1365	D1C_0H_07_Cell_CP_82_IFN	C	D1	0	IFN	1	1	2	0	0	0
1366	D1C_0H_07_Cell_CP_82_TNF	C	D1	0	TNF	0	2	2	0	0	0
1369	D1C_0H_07_Cell_CP_84_IFN	C	D1	0	IFN	1	1	2	0	0	0
1370	D1C_0H_07_Cell_CP_84_TNF	C	D1	0	TNF	1	1	2	0	0	0
1371	D1C_0H_07_Cell_CP_86_IFN	C	D1	0	IFN	2	0	2	0	0	0
1372	D1C_0H_07_Cell_CP_86_TNF	C	D1	0	TNF	1	0	1	0	0	0
1373	D1C_0H_07_Cell_CP_87_IFN	C	D1	0	IFN	1	1	2	0	0	0
1374	D1C_0H_07_Cell_CP_87_TNF	C	D1	0	TNF	1	1	2	0	0	0
1375	D1C_0H_07_Cell_CP_88_IFN	C	D1	0	IFN	0	1	1	0	0	0
1376	D1C_0H_07_Cell_CP_88_TNF	C	D1	0	TNF	1	0	1	0	0	0
1377	D1C_0H_07_Cell_CP_89_IFN	C	D1	0	IFN	0	2	2	3	0	3
1378	D1C_0H_07_Cell_CP_89_TNF	C	D1	0	TNF	0	3	3	0	0	0
1379	D1C_0H_07_Cell_CP_9_IFN	C	D1	0	IFN	1	3	4	3	0	3
1380	D1C_0H_07_Cell_CP_9_TNF	C	D1	0	TNF	0	1	1	0	0	0
1381	D1C_0H_07_Cell_CP_91_IFN	C	D1	0	IFN	4	2	6	0	0	0
1382	D1C_0H_07_Cell_CP_91_TNF	C	D1	0	TNF	0	5	5	0	0	0
1383	D1C_0H_07_Cell_CP_92_IFN	C	D1	0	IFN	2	0	2	0	0	0
1384	D1C_0H_07_Cell_CP_92_TNF	C	D1	0	TNF	0	3	3	0	0	0
1386	D1C_0H_07_Cell_CP_94_TNF	C	D1	0	TNF	3	3	6	0	0	0
1387	D1C_0H_07_Cell_CP_95_IFN	C	D1	0	IFN	1	3	4	0	0	0
1388	D1C_0H_07_Cell_CP_95_TNF	C	D1	0	TNF	1	3	4	0	0	0
1390	D1C_0H_07_Cell_CP_96_TNF	C	D1	0	TNF	0	2	2	0	0	0
1393	D1C_0H_07_Cell_CP_98_IFN	C	D1	0	IFN	0	1	1	0	0	0
1394	D1C_0H_07_Cell_CP_98_TNF	C	D1	0	TNF	0	4	4	0	0	0
1395	D1C_0H_07_Cell_CP_99_IFN	C	D1	0	IFN	1	0	1	0	0	0
1396	D1C_0H_07_Cell_CP_99_TNF	C	D1	0	TNF	0	1	1	0	0	0
1397	D1C_0H_08_Cell_CP_10_IFN	C	D1	0	IFN	0	2	2	0	0	0
1398	D1C_0H_08_Cell_CP_10_TNF	C	D1	0	TNF	0	1	1	0	0	0
1399	D1C_0H_08_Cell_CP_100_IFN	C	D1	0	IFN	1	1	2	0	0	0
1400	D1C_0H_08_Cell_CP_100_TNF	C	D1	0	TNF	1	4	5	0	0	0
1403	D1C_0H_08_Cell_CP_102_IFN	C	D1	0	IFN	2	1	3	0	0	0
1404	D1C_0H_08_Cell_CP_102_TNF	C	D1	0	TNF	3	4	7	0	0	0
1405	D1C_0H_08_Cell_CP_104_IFN	C	D1	0	IFN	2	2	4	3	0	3
1406	D1C_0H_08_Cell_CP_104_TNF	C	D1	0	TNF	3	1	4	0	0	0
1407	D1C_0H_08_Cell_CP_105_IFN	C	D1	0	IFN	2	1	3	0	0	0
1408	D1C_0H_08_Cell_CP_105_TNF	C	D1	0	TNF	7	3	10	0	0	0
1409	D1C_0H_08_Cell_CP_107_IFN	C	D1	0	IFN	0	2	2	0	0	0
1410	D1C_0H_08_Cell_CP_107_TNF	C	D1	0	TNF	0	3	3	0	0	0
1411	D1C_0H_08_Cell_CP_108_IFN	C	D1	0	IFN	0	3	3	0	0	0
1412	D1C_0H_08_Cell_CP_108_TNF	C	D1	0	TNF	0	2	2	0	0	0
1413	D1C_0H_08_Cell_CP_109_IFN	C	D1	0	IFN	1	1	2	0	0	0
1414	D1C_0H_08_Cell_CP_109_TNF	C	D1	0	TNF	1	0	1	0	0	0
1415	D1C_0H_08_Cell_CP_11_IFN	C	D1	0	IFN	0	3	3	0	0	0
1416	D1C_0H_08_Cell_CP_11_TNF	C	D1	0	TNF	0	13	13	15	6	21
1417	D1C_0H_08_Cell_CP_110_IFN	C	D1	0	IFN	0	1	1	4	0	4
1418	D1C_0H_08_Cell_CP_110_TNF	C	D1	0	TNF	1	3	4	0	0	0
1420	D1C_0H_08_Cell_CP_111_TNF	C	D1	0	TNF	0	4	4	0	0	0
1421	D1C_0H_08_Cell_CP_112_IFN	C	D1	0	IFN	0	3	3	0	0	0
1422	D1C_0H_08_Cell_CP_112_TNF	C	D1	0	TNF	0	6	6	0	0	0
1423	D1C_0H_08_Cell_CP_113_IFN	C	D1	0	IFN	0	4	4	0	0	0
1424	D1C_0H_08_Cell_CP_113_TNF	C	D1	0	TNF	0	2	2	9	0	9
1425	D1C_0H_08_Cell_CP_114_IFN	C	D1	0	IFN	0	3	3	0	0	0
1426	D1C_0H_08_Cell_CP_114_TNF	C	D1	0	TNF	0	1	1	0	0	0
1427	D1C_0H_08_Cell_CP_116_IFN	C	D1	0	IFN	0	6	6	0	0	0
1428	D1C_0H_08_Cell_CP_116_TNF	C	D1	0	TNF	1	4	5	0	0	0
1430	D1C_0H_08_Cell_CP_117_TNF	C	D1	0	TNF	0	1	1	0	0	0
1431	D1C_0H_08_Cell_CP_118_IFN	C	D1	0	IFN	1	1	2	5	0	5
1432	D1C_0H_08_Cell_CP_118_TNF	C	D1	0	TNF	1	2	3	6	0	6
1433	D1C_0H_08_Cell_CP_119_IFN	C	D1	0	IFN	0	2	2	0	0	0
1434	D1C_0H_08_Cell_CP_119_TNF	C	D1	0	TNF	1	2	3	0	0	0
1436	D1C_0H_08_Cell_CP_12_TNF	C	D1	0	TNF	2	3	5	0	0	0
1439	D1C_0H_08_Cell_CP_121_IFN	C	D1	0	IFN	0	5	5	0	0	0
1440	D1C_0H_08_Cell_CP_121_TNF	C	D1	0	TNF	0	5	5	0	0	0
1441	D1C_0H_08_Cell_CP_123_IFN	C	D1	0	IFN	1	1	2	0	0	0
1442	D1C_0H_08_Cell_CP_123_TNF	C	D1	0	TNF	1	1	2	0	0	0
1443	D1C_0H_08_Cell_CP_124_IFN	C	D1	0	IFN	0	1	1	0	0	0
1444	D1C_0H_08_Cell_CP_124_TNF	C	D1	0	TNF	0	1	1	0	0	0
1445	D1C_0H_08_Cell_CP_125_IFN	C	D1	0	IFN	0	2	2	0	0	0
1446	D1C_0H_08_Cell_CP_125_TNF	C	D1	0	TNF	1	1	2	0	0	0
1447	D1C_0H_08_Cell_CP_126_IFN	C	D1	0	IFN	0	3	3	0	0	0
1448	D1C_0H_08_Cell_CP_126_TNF	C	D1	0	TNF	1	2	3	0	0	0
1449	D1C_0H_08_Cell_CP_127_IFN	C	D1	0	IFN	1	2	3	0	0	0
1450	D1C_0H_08_Cell_CP_127_TNF	C	D1	0	TNF	1	3	4	0	0	0
1452	D1C_0H_08_Cell_CP_128_TNF	C	D1	0	TNF	0	1	1	0	0	0
1453	D1C_0H_08_Cell_CP_129_IFN	C	D1	0	IFN	1	2	3	0	0	0
1454	D1C_0H_08_Cell_CP_129_TNF	C	D1	0	TNF	1	2	3	0	0	0
1455	D1C_0H_08_Cell_CP_13_IFN	C	D1	0	IFN	0	2	2	0	0	0
1456	D1C_0H_08_Cell_CP_13_TNF	C	D1	0	TNF	3	20	23	0	0	0
1457	D1C_0H_08_Cell_CP_130_IFN	C	D1	0	IFN	0	1	1	0	0	0
1458	D1C_0H_08_Cell_CP_130_TNF	C	D1	0	TNF	0	1	1	0	0	0
1459	D1C_0H_08_Cell_CP_131_IFN	C	D1	0	IFN	1	2	3	0	0	0
1460	D1C_0H_08_Cell_CP_131_TNF	C	D1	0	TNF	0	1	1	0	0	0
1463	D1C_0H_08_Cell_CP_14_IFN	C	D1	0	IFN	0	3	3	0	0	0
1464	D1C_0H_08_Cell_CP_14_TNF	C	D1	0	TNF	0	7	7	9	0	9
1465	D1C_0H_08_Cell_CP_15_IFN	C	D1	0	IFN	1	4	5	0	0	0
1466	D1C_0H_08_Cell_CP_15_TNF	C	D1	0	TNF	5	18	23	0	0	0
1467	D1C_0H_08_Cell_CP_16_IFN	C	D1	0	IFN	0	1	1	0	0	0
1468	D1C_0H_08_Cell_CP_16_TNF	C	D1	0	TNF	1	5	6	0	0	0
1469	D1C_0H_08_Cell_CP_17_IFN	C	D1	0	IFN	0	6	6	0	0	0
1470	D1C_0H_08_Cell_CP_17_TNF	C	D1	0	TNF	2	24	26	10	9	19
1471	D1C_0H_08_Cell_CP_18_IFN	C	D1	0	IFN	0	2	2	0	0	0
1472	D1C_0H_08_Cell_CP_18_TNF	C	D1	0	TNF	2	9	11	0	0	0
1473	D1C_0H_08_Cell_CP_19_IFN	C	D1	0	IFN	0	2	2	0	0	0
1474	D1C_0H_08_Cell_CP_19_TNF	C	D1	0	TNF	0	3	3	9	0	9
1476	D1C_0H_08_Cell_CP_20_TNF	C	D1	0	TNF	0	4	4	0	0	0
1477	D1C_0H_08_Cell_CP_21_IFN	C	D1	0	IFN	2	5	7	4	0	4
1478	D1C_0H_08_Cell_CP_21_TNF	C	D1	0	TNF	4	12	16	16	0	16
1479	D1C_0H_08_Cell_CP_22_IFN	C	D1	0	IFN	1	1	2	7	6	13
1480	D1C_0H_08_Cell_CP_22_TNF	C	D1	0	TNF	7	9	16	26	27	53
1481	D1C_0H_08_Cell_CP_23_IFN	C	D1	0	IFN	1	1	2	0	0	0
1482	D1C_0H_08_Cell_CP_23_TNF	C	D1	0	TNF	2	1	3	0	0	0
1484	D1C_0H_08_Cell_CP_24_TNF	C	D1	0	TNF	3	2	5	0	0	0
1485	D1C_0H_08_Cell_CP_25_IFN	C	D1	0	IFN	0	1	1	0	0	0
1486	D1C_0H_08_Cell_CP_25_TNF	C	D1	0	TNF	1	3	4	0	0	0
1488	D1C_0H_08_Cell_CP_26_TNF	C	D1	0	TNF	1	3	4	0	0	0
1489	D1C_0H_08_Cell_CP_27_IFN	C	D1	0	IFN	0	4	4	3	0	3
1490	D1C_0H_08_Cell_CP_27_TNF	C	D1	0	TNF	4	28	32	17	8	25
1491	D1C_0H_08_Cell_CP_28_IFN	C	D1	0	IFN	0	5	5	0	0	0
1492	D1C_0H_08_Cell_CP_28_TNF	C	D1	0	TNF	3	15	18	0	0	0
1493	D1C_0H_08_Cell_CP_29_IFN	C	D1	0	IFN	1	3	4	0	0	0
1494	D1C_0H_08_Cell_CP_29_TNF	C	D1	0	TNF	1	6	7	6	0	6
1495	D1C_0H_08_Cell_CP_30_IFN	C	D1	0	IFN	0	4	4	0	0	0
1496	D1C_0H_08_Cell_CP_30_TNF	C	D1	0	TNF	1	6	7	0	0	0
1497	D1C_0H_08_Cell_CP_31_IFN	C	D1	0	IFN	0	3	3	0	0	0
1498	D1C_0H_08_Cell_CP_31_TNF	C	D1	0	TNF	3	11	14	0	0	0
1499	D1C_0H_08_Cell_CP_32_IFN	C	D1	0	IFN	0	4	4	0	0	0
1500	D1C_0H_08_Cell_CP_32_TNF	C	D1	0	TNF	1	13	14	6	0	6
1501	D1C_0H_08_Cell_CP_34_IFN	C	D1	0	IFN	0	1	1	0	0	0
1502	D1C_0H_08_Cell_CP_34_TNF	C	D1	0	TNF	0	0	0	7	0	7
1503	D1C_0H_08_Cell_CP_35_IFN	C	D1	0	IFN	1	2	3	0	0	0
1504	D1C_0H_08_Cell_CP_35_TNF	C	D1	0	TNF	4	4	8	0	0	0
1505	D1C_0H_08_Cell_CP_36_IFN	C	D1	0	IFN	0	2	2	0	0	0
1506	D1C_0H_08_Cell_CP_36_TNF	C	D1	0	TNF	2	5	7	6	0	6
1507	D1C_0H_08_Cell_CP_37_IFN	C	D1	0	IFN	0	5	5	0	0	0
1508	D1C_0H_08_Cell_CP_37_TNF	C	D1	0	TNF	0	6	6	13	7	20
1509	D1C_0H_08_Cell_CP_38_IFN	C	D1	0	IFN	1	3	4	0	0	0
1510	D1C_0H_08_Cell_CP_38_TNF	C	D1	0	TNF	1	7	8	0	0	0
1512	D1C_0H_08_Cell_CP_39_TNF	C	D1	0	TNF	0	1	1	0	0	0
1513	D1C_0H_08_Cell_CP_40_IFN	C	D1	0	IFN	0	1	1	0	0	0
1514	D1C_0H_08_Cell_CP_40_TNF	C	D1	0	TNF	2	1	3	0	0	0
1515	D1C_0H_08_Cell_CP_41_IFN	C	D1	0	IFN	0	4	4	0	0	0
1516	D1C_0H_08_Cell_CP_41_TNF	C	D1	0	TNF	1	7	8	9	6	15
1517	D1C_0H_08_Cell_CP_42_IFN	C	D1	0	IFN	2	1	3	7	0	7
1518	D1C_0H_08_Cell_CP_42_TNF	C	D1	0	TNF	5	1	6	20	8	28
1519	D1C_0H_08_Cell_CP_43_IFN	C	D1	0	IFN	0	3	3	0	0	0
1520	D1C_0H_08_Cell_CP_43_TNF	C	D1	0	TNF	0	5	5	0	0	0
1521	D1C_0H_08_Cell_CP_45_IFN	C	D1	0	IFN	0	7	7	0	0	0
1522	D1C_0H_08_Cell_CP_45_TNF	C	D1	0	TNF	1	13	14	0	0	0
1523	D1C_0H_08_Cell_CP_46_IFN	C	D1	0	IFN	0	1	1	0	0	0
1524	D1C_0H_08_Cell_CP_46_TNF	C	D1	0	TNF	3	6	9	0	0	0
1525	D1C_0H_08_Cell_CP_47_IFN	C	D1	0	IFN	0	2	2	0	0	0
1526	D1C_0H_08_Cell_CP_47_TNF	C	D1	0	TNF	5	7	12	0	0	0
1527	D1C_0H_08_Cell_CP_49_IFN	C	D1	0	IFN	0	2	2	0	0	0
1528	D1C_0H_08_Cell_CP_49_TNF	C	D1	0	TNF	2	2	4	0	0	0
1529	D1C_0H_08_Cell_CP_50_IFN	C	D1	0	IFN	0	5	5	0	0	0
1530	D1C_0H_08_Cell_CP_50_TNF	C	D1	0	TNF	1	10	11	0	0	0
1531	D1C_0H_08_Cell_CP_51_IFN	C	D1	0	IFN	1	3	4	0	0	0
1532	D1C_0H_08_Cell_CP_51_TNF	C	D1	0	TNF	1	10	11	0	0	0
1533	D1C_0H_08_Cell_CP_52_IFN	C	D1	0	IFN	0	2	2	6	0	6
1534	D1C_0H_08_Cell_CP_52_TNF	C	D1	0	TNF	1	5	6	17	0	17
1535	D1C_0H_08_Cell_CP_53_IFN	C	D1	0	IFN	0	2	2	0	0	0
1536	D1C_0H_08_Cell_CP_53_TNF	C	D1	0	TNF	2	6	8	0	0	0
1537	D1C_0H_08_Cell_CP_54_IFN	C	D1	0	IFN	0	2	2	0	0	0
1538	D1C_0H_08_Cell_CP_54_TNF	C	D1	0	TNF	1	5	6	0	0	0
1539	D1C_0H_08_Cell_CP_55_IFN	C	D1	0	IFN	0	1	1	0	0	0
1540	D1C_0H_08_Cell_CP_55_TNF	C	D1	0	TNF	2	2	4	0	0	0
1541	D1C_0H_08_Cell_CP_56_IFN	C	D1	0	IFN	1	1	2	5	0	5
1542	D1C_0H_08_Cell_CP_56_TNF	C	D1	0	TNF	1	1	2	0	0	0
1543	D1C_0H_08_Cell_CP_57_IFN	C	D1	0	IFN	0	2	2	0	0	0
1544	D1C_0H_08_Cell_CP_57_TNF	C	D1	0	TNF	0	4	4	0	0	0
1545	D1C_0H_08_Cell_CP_58_IFN	C	D1	0	IFN	0	2	2	0	0	0
1546	D1C_0H_08_Cell_CP_58_TNF	C	D1	0	TNF	0	3	3	0	0	0
1547	D1C_0H_08_Cell_CP_59_IFN	C	D1	0	IFN	0	3	3	0	0	0
1548	D1C_0H_08_Cell_CP_59_TNF	C	D1	0	TNF	1	4	5	0	0	0
1550	D1C_0H_08_Cell_CP_60_TNF	C	D1	0	TNF	0	1	1	0	0	0
1551	D1C_0H_08_Cell_CP_61_IFN	C	D1	0	IFN	0	1	1	0	0	0
1552	D1C_0H_08_Cell_CP_61_TNF	C	D1	0	TNF	0	2	2	0	0	0
1553	D1C_0H_08_Cell_CP_62_IFN	C	D1	0	IFN	2	0	2	0	0	0
1554	D1C_0H_08_Cell_CP_62_TNF	C	D1	0	TNF	4	1	5	0	0	0
1555	D1C_0H_08_Cell_CP_63_IFN	C	D1	0	IFN	0	1	1	0	0	0
1556	D1C_0H_08_Cell_CP_63_TNF	C	D1	0	TNF	0	5	5	0	0	0
1557	D1C_0H_08_Cell_CP_65_IFN	C	D1	0	IFN	0	1	1	0	0	0
1558	D1C_0H_08_Cell_CP_65_TNF	C	D1	0	TNF	0	1	1	0	0	0
1559	D1C_0H_08_Cell_CP_66_IFN	C	D1	0	IFN	0	9	9	0	0	0
1560	D1C_0H_08_Cell_CP_66_TNF	C	D1	0	TNF	1	15	16	0	0	0
1561	D1C_0H_08_Cell_CP_67_IFN	C	D1	0	IFN	0	5	5	0	0	0
1562	D1C_0H_08_Cell_CP_67_TNF	C	D1	0	TNF	1	5	6	0	0	0
1563	D1C_0H_08_Cell_CP_68_IFN	C	D1	0	IFN	0	1	1	0	0	0
1565	D1C_0H_08_Cell_CP_69_IFN	C	D1	0	IFN	1	0	1	0	0	0
1566	D1C_0H_08_Cell_CP_69_TNF	C	D1	0	TNF	1	1	2	0	0	0
1567	D1C_0H_08_Cell_CP_7_IFN	C	D1	0	IFN	0	2	2	0	0	0
1568	D1C_0H_08_Cell_CP_7_TNF	C	D1	0	TNF	0	6	6	6	7	13
1569	D1C_0H_08_Cell_CP_70_IFN	C	D1	0	IFN	1	0	1	10	0	10
1570	D1C_0H_08_Cell_CP_70_TNF	C	D1	0	TNF	2	0	2	19	0	19
1571	D1C_0H_08_Cell_CP_71_IFN	C	D1	0	IFN	1	2	3	0	0	0
1572	D1C_0H_08_Cell_CP_71_TNF	C	D1	0	TNF	1	2	3	8	0	8
1573	D1C_0H_08_Cell_CP_73_IFN	C	D1	0	IFN	0	1	1	5	0	5
1574	D1C_0H_08_Cell_CP_73_TNF	C	D1	0	TNF	4	2	6	8	0	8
1575	D1C_0H_08_Cell_CP_74_IFN	C	D1	0	IFN	1	5	6	0	0	0
1576	D1C_0H_08_Cell_CP_74_TNF	C	D1	0	TNF	1	5	6	0	0	0
1577	D1C_0H_08_Cell_CP_75_IFN	C	D1	0	IFN	0	12	12	0	0	0
1578	D1C_0H_08_Cell_CP_75_TNF	C	D1	0	TNF	0	12	12	0	0	0
1579	D1C_0H_08_Cell_CP_76_IFN	C	D1	0	IFN	0	5	5	4	0	4
1580	D1C_0H_08_Cell_CP_76_TNF	C	D1	0	TNF	2	9	11	0	0	0
1581	D1C_0H_08_Cell_CP_77_IFN	C	D1	0	IFN	6	2	8	0	0	0
1582	D1C_0H_08_Cell_CP_77_TNF	C	D1	0	TNF	5	0	5	6	7	13
1583	D1C_0H_08_Cell_CP_79_IFN	C	D1	0	IFN	0	4	4	0	0	0
1584	D1C_0H_08_Cell_CP_79_TNF	C	D1	0	TNF	1	4	5	0	0	0
1585	D1C_0H_08_Cell_CP_8_IFN	C	D1	0	IFN	0	2	2	0	0	0
1586	D1C_0H_08_Cell_CP_8_TNF	C	D1	0	TNF	0	7	7	8	0	8
1590	D1C_0H_08_Cell_CP_81_TNF	C	D1	0	TNF	1	0	1	0	0	0
1591	D1C_0H_08_Cell_CP_82_IFN	C	D1	0	IFN	3	4	7	0	0	0
1592	D1C_0H_08_Cell_CP_82_TNF	C	D1	0	TNF	2	9	11	0	0	0
1593	D1C_0H_08_Cell_CP_83_IFN	C	D1	0	IFN	0	3	3	0	0	0
1594	D1C_0H_08_Cell_CP_83_TNF	C	D1	0	TNF	1	5	6	0	0	0
1595	D1C_0H_08_Cell_CP_84_IFN	C	D1	0	IFN	0	3	3	0	0	0
1596	D1C_0H_08_Cell_CP_84_TNF	C	D1	0	TNF	2	3	5	0	0	0
1597	D1C_0H_08_Cell_CP_85_IFN	C	D1	0	IFN	1	3	4	8	7	15
1598	D1C_0H_08_Cell_CP_85_TNF	C	D1	0	TNF	1	5	6	10	8	18
1600	D1C_0H_08_Cell_CP_87_TNF	C	D1	0	TNF	0	1	1	0	0	0
1605	D1C_0H_08_Cell_CP_9_IFN	C	D1	0	IFN	1	2	3	4	0	4
1606	D1C_0H_08_Cell_CP_9_TNF	C	D1	0	TNF	0	4	4	0	0	0
1607	D1C_0H_08_Cell_CP_90_IFN	C	D1	0	IFN	0	1	1	0	0	0
1608	D1C_0H_08_Cell_CP_90_TNF	C	D1	0	TNF	1	0	1	0	0	0
1609	D1C_0H_08_Cell_CP_91_IFN	C	D1	0	IFN	0	4	4	0	0	0
1610	D1C_0H_08_Cell_CP_91_TNF	C	D1	0	TNF	0	6	6	0	0	0
1612	D1C_0H_08_Cell_CP_92_TNF	C	D1	0	TNF	0	2	2	0	0	0
1613	D1C_0H_08_Cell_CP_93_IFN	C	D1	0	IFN	0	5	5	0	0	0
1614	D1C_0H_08_Cell_CP_93_TNF	C	D1	0	TNF	1	7	8	0	0	0
1615	D1C_0H_08_Cell_CP_95_IFN	C	D1	0	IFN	0	1	1	0	0	0
1616	D1C_0H_08_Cell_CP_95_TNF	C	D1	0	TNF	0	14	14	0	0	0
1617	D1C_0H_08_Cell_CP_96_IFN	C	D1	0	IFN	2	2	4	0	0	0
1618	D1C_0H_08_Cell_CP_96_TNF	C	D1	0	TNF	2	2	4	0	0	0
1619	D1C_0H_08_Cell_CP_97_IFN	C	D1	0	IFN	2	1	3	0	0	0
1620	D1C_0H_08_Cell_CP_97_TNF	C	D1	0	TNF	2	3	5	0	0	0
1622	D1C_0H_08_Cell_CP_98_TNF	C	D1	0	TNF	0	2	2	0	0	0
1623	D1C_0H_08_Cell_CP_99_IFN	C	D1	0	IFN	0	9	9	8	0	8
1624	D1C_0H_08_Cell_CP_99_TNF	C	D1	0	TNF	0	8	8	10	0	10
1626	D1C_1H_01_Cell_CP_10_TNF	C	D1	1	TNF	0	4	4	0	0	0
1627	D1C_1H_01_Cell_CP_100_IFN	C	D1	1	IFN	0	1	1	0	0	0
1628	D1C_1H_01_Cell_CP_100_TNF	C	D1	1	TNF	1	2	3	0	0	0
1629	D1C_1H_01_Cell_CP_101_IFN	C	D1	1	IFN	1	11	12	0	0	0
1630	D1C_1H_01_Cell_CP_101_TNF	C	D1	1	TNF	3	7	10	4	0	4
1631	D1C_1H_01_Cell_CP_102_IFN	C	D1	1	IFN	6	19	25	0	0	0
1632	D1C_1H_01_Cell_CP_102_TNF	C	D1	1	TNF	34	56	90	4	0	4
1633	D1C_1H_01_Cell_CP_103_IFN	C	D1	1	IFN	24	70	94	14	0	14
1634	D1C_1H_01_Cell_CP_103_TNF	C	D1	1	TNF	87	105	192	5	19	24
1636	D1C_1H_01_Cell_CP_105_TNF	C	D1	1	TNF	2	5	7	0	0	0
1638	D1C_1H_01_Cell_CP_106_TNF	C	D1	1	TNF	1	0	1	0	0	0
1639	D1C_1H_01_Cell_CP_107_IFN	C	D1	1	IFN	22	76	98	0	0	0
1640	D1C_1H_01_Cell_CP_107_TNF	C	D1	1	TNF	16	96	112	0	0	0
1642	D1C_1H_01_Cell_CP_108_TNF	C	D1	1	TNF	8	11	19	0	0	0
1643	D1C_1H_01_Cell_CP_109_IFN	C	D1	1	IFN	0	1	1	0	0	0
1645	D1C_1H_01_Cell_CP_11_IFN	C	D1	1	IFN	1	16	17	0	0	0
1646	D1C_1H_01_Cell_CP_11_TNF	C	D1	1	TNF	33	95	128	4	4	8
1647	D1C_1H_01_Cell_CP_110_IFN	C	D1	1	IFN	8	16	24	0	0	0
1648	D1C_1H_01_Cell_CP_110_TNF	C	D1	1	TNF	28	21	49	0	0	0
1650	D1C_1H_01_Cell_CP_111_TNF	C	D1	1	TNF	6	6	12	0	0	0
1652	D1C_1H_01_Cell_CP_112_TNF	C	D1	1	TNF	14	33	47	0	0	0
1654	D1C_1H_01_Cell_CP_114_TNF	C	D1	1	TNF	3	18	21	0	0	0
1655	D1C_1H_01_Cell_CP_115_IFN	C	D1	1	IFN	2	4	6	5	0	5
1656	D1C_1H_01_Cell_CP_115_TNF	C	D1	1	TNF	36	58	94	0	0	0
1657	D1C_1H_01_Cell_CP_116_IFN	C	D1	1	IFN	6	7	13	0	0	0
1658	D1C_1H_01_Cell_CP_116_TNF	C	D1	1	TNF	2	1	3	0	0	0
1659	D1C_1H_01_Cell_CP_118_IFN	C	D1	1	IFN	1	2	3	0	0	0
1661	D1C_1H_01_Cell_CP_119_IFN	C	D1	1	IFN	17	9	26	0	0	0
1662	D1C_1H_01_Cell_CP_119_TNF	C	D1	1	TNF	29	40	69	16	0	16
1664	D1C_1H_01_Cell_CP_120_TNF	C	D1	1	TNF	0	1	1	0	0	0
1668	D1C_1H_01_Cell_CP_122_TNF	C	D1	1	TNF	19	63	82	0	0	0
1672	D1C_1H_01_Cell_CP_14_TNF	C	D1	1	TNF	13	25	38	0	0	0
1673	D1C_1H_01_Cell_CP_15_IFN	C	D1	1	IFN	4	31	35	0	0	0
1674	D1C_1H_01_Cell_CP_15_TNF	C	D1	1	TNF	9	21	30	0	0	0
1677	D1C_1H_01_Cell_CP_18_IFN	C	D1	1	IFN	21	63	84	0	0	0
1678	D1C_1H_01_Cell_CP_18_TNF	C	D1	1	TNF	44	118	162	0	0	0
1679	D1C_1H_01_Cell_CP_19_IFN	C	D1	1	IFN	0	1	1	0	0	0
1682	D1C_1H_01_Cell_CP_20_TNF	C	D1	1	TNF	0	1	1	0	0	0
1684	D1C_1H_01_Cell_CP_21_TNF	C	D1	1	TNF	4	4	8	0	0	0
1685	D1C_1H_01_Cell_CP_24_IFN	C	D1	1	IFN	7	21	28	0	0	0
1686	D1C_1H_01_Cell_CP_24_TNF	C	D1	1	TNF	45	71	116	15	14	29
1688	D1C_1H_01_Cell_CP_25_TNF	C	D1	1	TNF	18	63	81	0	0	0
1690	D1C_1H_01_Cell_CP_26_TNF	C	D1	1	TNF	15	39	54	0	0	0
1692	D1C_1H_01_Cell_CP_27_TNF	C	D1	1	TNF	9	21	30	0	0	0
1693	D1C_1H_01_Cell_CP_28_IFN	C	D1	1	IFN	10	7	17	0	0	0
1694	D1C_1H_01_Cell_CP_28_TNF	C	D1	1	TNF	6	0	6	0	0	0
1696	D1C_1H_01_Cell_CP_29_TNF	C	D1	1	TNF	4	33	37	0	0	0
1697	D1C_1H_01_Cell_CP_30_IFN	C	D1	1	IFN	0	1	1	0	0	0
1698	D1C_1H_01_Cell_CP_30_TNF	C	D1	1	TNF	1	2	3	0	0	0
1699	D1C_1H_01_Cell_CP_31_IFN	C	D1	1	IFN	3	2	5	0	0	0
1700	D1C_1H_01_Cell_CP_31_TNF	C	D1	1	TNF	3	7	10	6	0	6
1702	D1C_1H_01_Cell_CP_32_TNF	C	D1	1	TNF	8	6	14	0	0	0
1703	D1C_1H_01_Cell_CP_33_IFN	C	D1	1	IFN	2	10	12	0	0	0
1704	D1C_1H_01_Cell_CP_33_TNF	C	D1	1	TNF	6	21	27	0	0	0
1706	D1C_1H_01_Cell_CP_34_TNF	C	D1	1	TNF	10	19	29	0	0	0
1707	D1C_1H_01_Cell_CP_35_IFN	C	D1	1	IFN	25	117	142	8	0	8
1708	D1C_1H_01_Cell_CP_35_TNF	C	D1	1	TNF	74	317	391	15	8	23
1712	D1C_1H_01_Cell_CP_39_TNF	C	D1	1	TNF	23	38	61	4	0	4
1714	D1C_1H_01_Cell_CP_4_TNF	C	D1	1	TNF	1	1	2	0	0	0
1716	D1C_1H_01_Cell_CP_41_TNF	C	D1	1	TNF	0	1	1	0	0	0
1717	D1C_1H_01_Cell_CP_42_IFN	C	D1	1	IFN	3	2	5	0	0	0
1718	D1C_1H_01_Cell_CP_42_TNF	C	D1	1	TNF	6	15	21	0	0	0
1719	D1C_1H_01_Cell_CP_43_IFN	C	D1	1	IFN	1	10	11	0	0	0
1720	D1C_1H_01_Cell_CP_43_TNF	C	D1	1	TNF	48	87	135	7	0	7
1721	D1C_1H_01_Cell_CP_44_IFN	C	D1	1	IFN	11	59	70	0	0	0
1722	D1C_1H_01_Cell_CP_44_TNF	C	D1	1	TNF	67	209	276	8	7	15
1724	D1C_1H_01_Cell_CP_45_TNF	C	D1	1	TNF	0	4	4	0	0	0
1727	D1C_1H_01_Cell_CP_47_IFN	C	D1	1	IFN	1	21	22	0	0	0
1728	D1C_1H_01_Cell_CP_47_TNF	C	D1	1	TNF	4	9	13	0	0	0
1730	D1C_1H_01_Cell_CP_48_TNF	C	D1	1	TNF	33	78	111	4	4	8
1732	D1C_1H_01_Cell_CP_49_TNF	C	D1	1	TNF	1	0	1	0	0	0
1734	D1C_1H_01_Cell_CP_50_TNF	C	D1	1	TNF	12	31	43	0	0	0
1735	D1C_1H_01_Cell_CP_51_IFN	C	D1	1	IFN	2	2	4	0	0	0
1736	D1C_1H_01_Cell_CP_51_TNF	C	D1	1	TNF	14	54	68	0	0	0
1737	D1C_1H_01_Cell_CP_52_IFN	C	D1	1	IFN	10	45	55	0	0	0
1738	D1C_1H_01_Cell_CP_52_TNF	C	D1	1	TNF	2	14	16	0	0	0
1740	D1C_1H_01_Cell_CP_53_TNF	C	D1	1	TNF	9	17	26	0	0	0
1741	D1C_1H_01_Cell_CP_56_IFN	C	D1	1	IFN	9	31	40	0	0	0
1742	D1C_1H_01_Cell_CP_56_TNF	C	D1	1	TNF	11	17	28	0	0	0
1743	D1C_1H_01_Cell_CP_58_IFN	C	D1	1	IFN	33	89	122	4	6	10
1744	D1C_1H_01_Cell_CP_58_TNF	C	D1	1	TNF	23	78	101	0	0	0
1745	D1C_1H_01_Cell_CP_59_IFN	C	D1	1	IFN	21	12	33	0	0	0
1746	D1C_1H_01_Cell_CP_59_TNF	C	D1	1	TNF	3	7	10	0	0	0
1747	D1C_1H_01_Cell_CP_6_IFN	C	D1	1	IFN	0	14	14	0	0	0
1748	D1C_1H_01_Cell_CP_6_TNF	C	D1	1	TNF	3	14	17	3	6	9
1749	D1C_1H_01_Cell_CP_60_IFN	C	D1	1	IFN	0	2	2	0	0	0
1750	D1C_1H_01_Cell_CP_60_TNF	C	D1	1	TNF	2	52	54	0	0	0
1752	D1C_1H_01_Cell_CP_61_TNF	C	D1	1	TNF	0	8	8	4	0	4
1754	D1C_1H_01_Cell_CP_62_TNF	C	D1	1	TNF	1	5	6	0	0	0
1755	D1C_1H_01_Cell_CP_64_IFN	C	D1	1	IFN	9	29	38	0	0	0
1756	D1C_1H_01_Cell_CP_64_TNF	C	D1	1	TNF	17	27	44	0	0	0
1757	D1C_1H_01_Cell_CP_65_IFN	C	D1	1	IFN	2	0	2	0	0	0
1758	D1C_1H_01_Cell_CP_65_TNF	C	D1	1	TNF	1	1	2	6	0	6
1759	D1C_1H_01_Cell_CP_67_IFN	C	D1	1	IFN	25	78	103	0	0	0
1760	D1C_1H_01_Cell_CP_67_TNF	C	D1	1	TNF	22	94	116	3	3	6
1762	D1C_1H_01_Cell_CP_68_TNF	C	D1	1	TNF	15	68	83	4	5	9
1763	D1C_1H_01_Cell_CP_69_IFN	C	D1	1	IFN	1	0	1	0	0	0
1764	D1C_1H_01_Cell_CP_69_TNF	C	D1	1	TNF	8	11	19	0	0	0
1766	D1C_1H_01_Cell_CP_7_TNF	C	D1	1	TNF	12	17	29	0	0	0
1768	D1C_1H_01_Cell_CP_70_TNF	C	D1	1	TNF	29	48	77	0	0	0
1770	D1C_1H_01_Cell_CP_71_TNF	C	D1	1	TNF	48	116	164	0	0	0
1773	D1C_1H_01_Cell_CP_74_IFN	C	D1	1	IFN	9	21	30	45	0	45
1774	D1C_1H_01_Cell_CP_74_TNF	C	D1	1	TNF	6	9	15	0	0	0
1775	D1C_1H_01_Cell_CP_75_IFN	C	D1	1	IFN	17	60	77	0	0	0
1776	D1C_1H_01_Cell_CP_75_TNF	C	D1	1	TNF	6	31	37	4	0	4
1777	D1C_1H_01_Cell_CP_76_IFN	C	D1	1	IFN	39	47	86	0	0	0
1778	D1C_1H_01_Cell_CP_76_TNF	C	D1	1	TNF	12	46	58	0	0	0
1780	D1C_1H_01_Cell_CP_78_TNF	C	D1	1	TNF	38	34	72	13	0	13
1781	D1C_1H_01_Cell_CP_79_IFN	C	D1	1	IFN	1	0	1	0	0	0
1782	D1C_1H_01_Cell_CP_79_TNF	C	D1	1	TNF	0	1	1	0	0	0
1783	D1C_1H_01_Cell_CP_8_IFN	C	D1	1	IFN	5	9	14	0	0	0
1784	D1C_1H_01_Cell_CP_8_TNF	C	D1	1	TNF	0	1	1	0	0	0
1785	D1C_1H_01_Cell_CP_80_IFN	C	D1	1	IFN	38	200	238	4	11	15
1786	D1C_1H_01_Cell_CP_80_TNF	C	D1	1	TNF	28	124	152	4	0	4
1788	D1C_1H_01_Cell_CP_81_TNF	C	D1	1	TNF	0	3	3	0	0	0
1789	D1C_1H_01_Cell_CP_82_IFN	C	D1	1	IFN	2	11	13	0	0	0
1790	D1C_1H_01_Cell_CP_82_TNF	C	D1	1	TNF	11	12	23	0	0	0
1792	D1C_1H_01_Cell_CP_83_TNF	C	D1	1	TNF	0	27	27	4	0	4
1793	D1C_1H_01_Cell_CP_84_IFN	C	D1	1	IFN	0	20	20	0	0	0
1794	D1C_1H_01_Cell_CP_84_TNF	C	D1	1	TNF	0	108	108	0	0	0
1795	D1C_1H_01_Cell_CP_85_IFN	C	D1	1	IFN	29	100	129	4	12	16
1796	D1C_1H_01_Cell_CP_85_TNF	C	D1	1	TNF	56	154	210	0	0	0
1797	D1C_1H_01_Cell_CP_86_IFN	C	D1	1	IFN	13	52	65	0	0	0
1798	D1C_1H_01_Cell_CP_86_TNF	C	D1	1	TNF	20	70	90	4	0	4
1803	D1C_1H_01_Cell_CP_9_IFN	C	D1	1	IFN	1	4	5	0	0	0
1804	D1C_1H_01_Cell_CP_9_TNF	C	D1	1	TNF	3	0	3	0	0	0
1805	D1C_1H_01_Cell_CP_90_IFN	C	D1	1	IFN	26	39	65	11	0	11
1806	D1C_1H_01_Cell_CP_90_TNF	C	D1	1	TNF	32	80	112	7	0	7
1807	D1C_1H_01_Cell_CP_91_IFN	C	D1	1	IFN	7	41	48	0	0	0
1808	D1C_1H_01_Cell_CP_91_TNF	C	D1	1	TNF	4	23	27	0	0	0
1809	D1C_1H_01_Cell_CP_92_IFN	C	D1	1	IFN	21	103	124	7	6	13
1810	D1C_1H_01_Cell_CP_92_TNF	C	D1	1	TNF	6	12	18	0	0	0
1811	D1C_1H_01_Cell_CP_94_IFN	C	D1	1	IFN	12	14	26	0	0	0
1812	D1C_1H_01_Cell_CP_94_TNF	C	D1	1	TNF	8	11	19	0	0	0
1813	D1C_1H_01_Cell_CP_95_IFN	C	D1	1	IFN	1	0	1	0	0	0
1814	D1C_1H_01_Cell_CP_95_TNF	C	D1	1	TNF	0	12	12	0	0	0
1815	D1C_1H_01_Cell_CP_96_IFN	C	D1	1	IFN	26	179	205	20	8	28
1816	D1C_1H_01_Cell_CP_96_TNF	C	D1	1	TNF	10	51	61	3	6	9
1818	D1C_1H_01_Cell_CP_97_TNF	C	D1	1	TNF	0	1	1	3	0	3
1820	D1C_1H_01_Cell_CP_99_TNF	C	D1	1	TNF	12	28	40	0	0	0
1823	D1C_1H_02_Cell_CP_100_IFN	C	D1	1	IFN	2	6	8	0	0	0
1824	D1C_1H_02_Cell_CP_100_TNF	C	D1	1	TNF	9	12	21	9	0	9
1826	D1C_1H_02_Cell_CP_101_TNF	C	D1	1	TNF	21	15	36	0	0	0
1827	D1C_1H_02_Cell_CP_102_IFN	C	D1	1	IFN	34	41	75	11	10	21
1828	D1C_1H_02_Cell_CP_102_TNF	C	D1	1	TNF	31	52	83	0	0	0
1829	D1C_1H_02_Cell_CP_104_IFN	C	D1	1	IFN	11	19	30	13	6	19
1830	D1C_1H_02_Cell_CP_104_TNF	C	D1	1	TNF	9	27	36	0	0	0
1831	D1C_1H_02_Cell_CP_105_IFN	C	D1	1	IFN	0	1	1	0	0	0
1832	D1C_1H_02_Cell_CP_105_TNF	C	D1	1	TNF	3	11	14	0	0	0
1834	D1C_1H_02_Cell_CP_106_TNF	C	D1	1	TNF	4	2	6	0	0	0
1835	D1C_1H_02_Cell_CP_107_IFN	C	D1	1	IFN	3	16	19	0	0	0
1836	D1C_1H_02_Cell_CP_107_TNF	C	D1	1	TNF	27	40	67	0	0	0
1837	D1C_1H_02_Cell_CP_108_IFN	C	D1	1	IFN	2	6	8	5	0	5
1838	D1C_1H_02_Cell_CP_108_TNF	C	D1	1	TNF	18	56	74	7	0	7
1839	D1C_1H_02_Cell_CP_109_IFN	C	D1	1	IFN	17	53	70	0	0	0
1840	D1C_1H_02_Cell_CP_109_TNF	C	D1	1	TNF	15	78	93	0	0	0
1842	D1C_1H_02_Cell_CP_11_TNF	C	D1	1	TNF	0	1	1	0	0	0
1843	D1C_1H_02_Cell_CP_110_IFN	C	D1	1	IFN	22	11	33	0	0	0
1844	D1C_1H_02_Cell_CP_110_TNF	C	D1	1	TNF	51	26	77	14	8	22
1845	D1C_1H_02_Cell_CP_112_IFN	C	D1	1	IFN	4	40	44	0	0	0
1846	D1C_1H_02_Cell_CP_112_TNF	C	D1	1	TNF	33	42	75	0	0	0
1847	D1C_1H_02_Cell_CP_113_IFN	C	D1	1	IFN	1	1	2	0	0	0
1848	D1C_1H_02_Cell_CP_113_TNF	C	D1	1	TNF	11	13	24	0	0	0
1850	D1C_1H_02_Cell_CP_114_TNF	C	D1	1	TNF	9	38	47	0	0	0
1851	D1C_1H_02_Cell_CP_115_IFN	C	D1	1	IFN	0	11	11	0	0	0
1852	D1C_1H_02_Cell_CP_115_TNF	C	D1	1	TNF	3	4	7	0	0	0
1855	D1C_1H_02_Cell_CP_117_IFN	C	D1	1	IFN	2	1	3	0	0	0
1856	D1C_1H_02_Cell_CP_117_TNF	C	D1	1	TNF	21	66	87	0	0	0
1858	D1C_1H_02_Cell_CP_118_TNF	C	D1	1	TNF	30	74	104	0	0	0
1859	D1C_1H_02_Cell_CP_119_IFN	C	D1	1	IFN	14	44	58	24	0	24
1860	D1C_1H_02_Cell_CP_119_TNF	C	D1	1	TNF	23	37	60	8	0	8
1861	D1C_1H_02_Cell_CP_121_IFN	C	D1	1	IFN	0	4	4	0	0	0
1862	D1C_1H_02_Cell_CP_121_TNF	C	D1	1	TNF	7	12	19	0	0	0
1864	D1C_1H_02_Cell_CP_122_TNF	C	D1	1	TNF	5	11	16	0	0	0
1866	D1C_1H_02_Cell_CP_123_TNF	C	D1	1	TNF	8	23	31	0	0	0
1867	D1C_1H_02_Cell_CP_124_IFN	C	D1	1	IFN	2	2	4	0	0	0
1868	D1C_1H_02_Cell_CP_124_TNF	C	D1	1	TNF	36	46	82	6	12	18
1869	D1C_1H_02_Cell_CP_125_IFN	C	D1	1	IFN	3	28	31	0	0	0
1870	D1C_1H_02_Cell_CP_125_TNF	C	D1	1	TNF	17	53	70	0	0	0
1871	D1C_1H_02_Cell_CP_126_IFN	C	D1	1	IFN	2	11	13	6	0	6
1872	D1C_1H_02_Cell_CP_126_TNF	C	D1	1	TNF	57	70	127	12	12	24
1873	D1C_1H_02_Cell_CP_127_IFN	C	D1	1	IFN	3	37	40	0	0	0
1874	D1C_1H_02_Cell_CP_127_TNF	C	D1	1	TNF	5	32	37	0	0	0
1875	D1C_1H_02_Cell_CP_128_IFN	C	D1	1	IFN	0	6	6	0	0	0
1876	D1C_1H_02_Cell_CP_128_TNF	C	D1	1	TNF	2	3	5	0	0	0
1877	D1C_1H_02_Cell_CP_129_IFN	C	D1	1	IFN	1	12	13	0	0	0
1878	D1C_1H_02_Cell_CP_129_TNF	C	D1	1	TNF	13	115	128	0	0	0
1879	D1C_1H_02_Cell_CP_13_IFN	C	D1	1	IFN	1	0	1	0	0	0
1880	D1C_1H_02_Cell_CP_13_TNF	C	D1	1	TNF	2	2	4	6	0	6
1881	D1C_1H_02_Cell_CP_14_IFN	C	D1	1	IFN	0	1	1	0	0	0
1882	D1C_1H_02_Cell_CP_14_TNF	C	D1	1	TNF	3	10	13	0	0	0
1883	D1C_1H_02_Cell_CP_15_IFN	C	D1	1	IFN	1	1	2	0	0	0
1884	D1C_1H_02_Cell_CP_15_TNF	C	D1	1	TNF	1	2	3	0	0	0
1885	D1C_1H_02_Cell_CP_17_IFN	C	D1	1	IFN	10	32	42	0	0	0
1886	D1C_1H_02_Cell_CP_17_TNF	C	D1	1	TNF	10	22	32	0	0	0
1888	D1C_1H_02_Cell_CP_18_TNF	C	D1	1	TNF	8	28	36	0	0	0
1890	D1C_1H_02_Cell_CP_19_TNF	C	D1	1	TNF	0	1	1	0	0	0
1893	D1C_1H_02_Cell_CP_21_IFN	C	D1	1	IFN	1	11	12	0	0	0
1894	D1C_1H_02_Cell_CP_21_TNF	C	D1	1	TNF	3	16	19	0	0	0
1895	D1C_1H_02_Cell_CP_22_IFN	C	D1	1	IFN	0	1	1	0	0	0
1896	D1C_1H_02_Cell_CP_22_TNF	C	D1	1	TNF	41	193	234	5	0	5
1898	D1C_1H_02_Cell_CP_23_TNF	C	D1	1	TNF	5	25	30	0	0	0
1900	D1C_1H_02_Cell_CP_24_TNF	C	D1	1	TNF	21	53	74	0	0	0
1902	D1C_1H_02_Cell_CP_25_TNF	C	D1	1	TNF	10	24	34	0	0	0
1903	D1C_1H_02_Cell_CP_27_IFN	C	D1	1	IFN	0	2	2	0	0	0
1904	D1C_1H_02_Cell_CP_27_TNF	C	D1	1	TNF	4	3	7	0	0	0
1908	D1C_1H_02_Cell_CP_29_TNF	C	D1	1	TNF	19	55	74	0	0	0
1910	D1C_1H_02_Cell_CP_30_TNF	C	D1	1	TNF	0	4	4	0	0	0
1912	D1C_1H_02_Cell_CP_31_TNF	C	D1	1	TNF	2	14	16	0	0	0
1914	D1C_1H_02_Cell_CP_32_TNF	C	D1	1	TNF	0	5	5	0	0	0
1915	D1C_1H_02_Cell_CP_33_IFN	C	D1	1	IFN	7	11	18	0	0	0
1916	D1C_1H_02_Cell_CP_33_TNF	C	D1	1	TNF	14	7	21	0	0	0
1917	D1C_1H_02_Cell_CP_34_IFN	C	D1	1	IFN	14	41	55	10	0	10
1918	D1C_1H_02_Cell_CP_34_TNF	C	D1	1	TNF	33	61	94	0	0	0
1922	D1C_1H_02_Cell_CP_36_TNF	C	D1	1	TNF	1	14	15	0	0	0
1924	D1C_1H_02_Cell_CP_37_TNF	C	D1	1	TNF	9	25	34	0	0	0
1926	D1C_1H_02_Cell_CP_38_TNF	C	D1	1	TNF	0	6	6	0	0	0
1927	D1C_1H_02_Cell_CP_39_IFN	C	D1	1	IFN	0	10	10	0	0	0
1928	D1C_1H_02_Cell_CP_39_TNF	C	D1	1	TNF	8	40	48	0	0	0
1929	D1C_1H_02_Cell_CP_41_IFN	C	D1	1	IFN	1	3	4	0	0	0
1930	D1C_1H_02_Cell_CP_41_TNF	C	D1	1	TNF	3	7	10	0	0	0
1932	D1C_1H_02_Cell_CP_42_TNF	C	D1	1	TNF	1	24	25	0	0	0
1933	D1C_1H_02_Cell_CP_44_IFN	C	D1	1	IFN	4	22	26	0	0	0
1934	D1C_1H_02_Cell_CP_44_TNF	C	D1	1	TNF	14	59	73	5	0	5
1935	D1C_1H_02_Cell_CP_45_IFN	C	D1	1	IFN	14	17	31	6	0	6
1936	D1C_1H_02_Cell_CP_45_TNF	C	D1	1	TNF	33	60	93	4	0	4
1938	D1C_1H_02_Cell_CP_47_TNF	C	D1	1	TNF	17	46	63	0	0	0
1940	D1C_1H_02_Cell_CP_48_TNF	C	D1	1	TNF	13	26	39	7	0	7
1942	D1C_1H_02_Cell_CP_49_TNF	C	D1	1	TNF	4	9	13	0	0	0
1946	D1C_1H_02_Cell_CP_52_TNF	C	D1	1	TNF	1	0	1	0	0	0
1947	D1C_1H_02_Cell_CP_53_IFN	C	D1	1	IFN	6	35	41	0	0	0
1948	D1C_1H_02_Cell_CP_53_TNF	C	D1	1	TNF	33	113	146	17	0	17
1949	D1C_1H_02_Cell_CP_54_IFN	C	D1	1	IFN	12	42	54	0	0	0
1950	D1C_1H_02_Cell_CP_54_TNF	C	D1	1	TNF	27	82	109	0	0	0
1952	D1C_1H_02_Cell_CP_55_TNF	C	D1	1	TNF	1	4	5	0	0	0
1956	D1C_1H_02_Cell_CP_57_TNF	C	D1	1	TNF	1	2	3	0	0	0
1959	D1C_1H_02_Cell_CP_59_IFN	C	D1	1	IFN	4	73	77	0	0	0
1960	D1C_1H_02_Cell_CP_59_TNF	C	D1	1	TNF	13	196	209	0	0	0
1961	D1C_1H_02_Cell_CP_6_IFN	C	D1	1	IFN	1	13	14	0	0	0
1962	D1C_1H_02_Cell_CP_6_TNF	C	D1	1	TNF	11	33	44	0	0	0
1966	D1C_1H_02_Cell_CP_61_TNF	C	D1	1	TNF	6	3	9	0	0	0
1968	D1C_1H_02_Cell_CP_62_TNF	C	D1	1	TNF	3	18	21	5	0	5
1970	D1C_1H_02_Cell_CP_63_TNF	C	D1	1	TNF	9	11	20	0	0	0
1971	D1C_1H_02_Cell_CP_64_IFN	C	D1	1	IFN	9	12	21	0	0	0
1972	D1C_1H_02_Cell_CP_64_TNF	C	D1	1	TNF	8	6	14	0	0	0
1973	D1C_1H_02_Cell_CP_65_IFN	C	D1	1	IFN	2	8	10	0	0	0
1974	D1C_1H_02_Cell_CP_65_TNF	C	D1	1	TNF	5	11	16	0	0	0
1976	D1C_1H_02_Cell_CP_66_TNF	C	D1	1	TNF	16	51	67	0	0	0
1977	D1C_1H_02_Cell_CP_67_IFN	C	D1	1	IFN	1	3	4	0	0	0
1978	D1C_1H_02_Cell_CP_67_TNF	C	D1	1	TNF	5	27	32	0	0	0
1980	D1C_1H_02_Cell_CP_68_TNF	C	D1	1	TNF	9	28	37	0	0	0
1982	D1C_1H_02_Cell_CP_69_TNF	C	D1	1	TNF	29	91	120	0	0	0
1983	D1C_1H_02_Cell_CP_7_IFN	C	D1	1	IFN	0	8	8	0	0	0
1984	D1C_1H_02_Cell_CP_7_TNF	C	D1	1	TNF	0	2	2	0	0	0
1987	D1C_1H_02_Cell_CP_71_IFN	C	D1	1	IFN	0	1	1	0	0	0
1988	D1C_1H_02_Cell_CP_71_TNF	C	D1	1	TNF	6	3	9	0	0	0
1990	D1C_1H_02_Cell_CP_72_TNF	C	D1	1	TNF	2	0	2	0	0	0
1992	D1C_1H_02_Cell_CP_73_TNF	C	D1	1	TNF	0	1	1	0	0	0
1993	D1C_1H_02_Cell_CP_74_IFN	C	D1	1	IFN	3	4	7	0	0	0
1994	D1C_1H_02_Cell_CP_74_TNF	C	D1	1	TNF	15	12	27	5	0	5
1995	D1C_1H_02_Cell_CP_75_IFN	C	D1	1	IFN	23	55	78	0	0	0
1996	D1C_1H_02_Cell_CP_75_TNF	C	D1	1	TNF	9	19	28	0	0	0
1997	D1C_1H_02_Cell_CP_76_IFN	C	D1	1	IFN	0	6	6	0	0	0
1998	D1C_1H_02_Cell_CP_76_TNF	C	D1	1	TNF	36	214	250	5	7	12
2002	D1C_1H_02_Cell_CP_78_TNF	C	D1	1	TNF	36	45	81	0	0	0
2003	D1C_1H_02_Cell_CP_79_IFN	C	D1	1	IFN	3	4	7	0	0	0
2004	D1C_1H_02_Cell_CP_79_TNF	C	D1	1	TNF	5	4	9	0	0	0
2006	D1C_1H_02_Cell_CP_80_TNF	C	D1	1	TNF	2	1	3	0	0	0
2008	D1C_1H_02_Cell_CP_81_TNF	C	D1	1	TNF	2	1	3	0	0	0
2010	D1C_1H_02_Cell_CP_82_TNF	C	D1	1	TNF	12	35	47	0	0	0
2012	D1C_1H_02_Cell_CP_83_TNF	C	D1	1	TNF	5	28	33	0	0	0
2013	D1C_1H_02_Cell_CP_84_IFN	C	D1	1	IFN	8	17	25	0	0	0
2014	D1C_1H_02_Cell_CP_84_TNF	C	D1	1	TNF	0	5	5	0	0	0
2016	D1C_1H_02_Cell_CP_85_TNF	C	D1	1	TNF	18	68	86	0	0	0
2017	D1C_1H_02_Cell_CP_86_IFN	C	D1	1	IFN	10	53	63	0	0	0
2018	D1C_1H_02_Cell_CP_86_TNF	C	D1	1	TNF	18	81	99	0	0	0
2020	D1C_1H_02_Cell_CP_88_TNF	C	D1	1	TNF	11	22	33	0	0	0
2021	D1C_1H_02_Cell_CP_89_IFN	C	D1	1	IFN	3	1	4	0	0	0
2022	D1C_1H_02_Cell_CP_89_TNF	C	D1	1	TNF	67	81	148	0	0	0
2023	D1C_1H_02_Cell_CP_9_IFN	C	D1	1	IFN	0	1	1	0	0	0
2025	D1C_1H_02_Cell_CP_90_IFN	C	D1	1	IFN	23	96	119	0	0	0
2026	D1C_1H_02_Cell_CP_90_TNF	C	D1	1	TNF	44	155	199	6	0	6
2027	D1C_1H_02_Cell_CP_91_IFN	C	D1	1	IFN	13	16	29	0	0	0
2028	D1C_1H_02_Cell_CP_91_TNF	C	D1	1	TNF	40	58	98	0	0	0
2029	D1C_1H_02_Cell_CP_92_IFN	C	D1	1	IFN	5	6	11	0	0	0
2030	D1C_1H_02_Cell_CP_92_TNF	C	D1	1	TNF	8	3	11	0	0	0
2031	D1C_1H_02_Cell_CP_93_IFN	C	D1	1	IFN	8	27	35	0	0	0
2032	D1C_1H_02_Cell_CP_93_TNF	C	D1	1	TNF	14	29	43	0	0	0
2033	D1C_1H_02_Cell_CP_94_IFN	C	D1	1	IFN	0	1	1	0	0	0
2034	D1C_1H_02_Cell_CP_94_TNF	C	D1	1	TNF	0	1	1	0	0	0
2035	D1C_1H_02_Cell_CP_95_IFN	C	D1	1	IFN	4	3	7	0	0	0
2036	D1C_1H_02_Cell_CP_95_TNF	C	D1	1	TNF	0	10	10	0	0	0
2038	D1C_1H_02_Cell_CP_97_TNF	C	D1	1	TNF	0	2	2	0	0	0
2039	D1C_1H_02_Cell_CP_98_IFN	C	D1	1	IFN	1	5	6	0	0	0
2040	D1C_1H_02_Cell_CP_98_TNF	C	D1	1	TNF	32	15	47	8	0	8
2042	D1C_1H_02_Cell_CP_99_TNF	C	D1	1	TNF	2	1	3	0	0	0
2043	D1C_1H_03_Cell_CP_10_IFN	C	D1	1	IFN	1	5	6	0	0	0
2044	D1C_1H_03_Cell_CP_10_TNF	C	D1	1	TNF	3	13	16	0	0	0
2046	D1C_1H_03_Cell_CP_100_TNF	C	D1	1	TNF	8	10	18	0	0	0
2048	D1C_1H_03_Cell_CP_101_TNF	C	D1	1	TNF	10	26	36	0	0	0
2049	D1C_1H_03_Cell_CP_102_IFN	C	D1	1	IFN	30	60	90	0	0	0
2050	D1C_1H_03_Cell_CP_102_TNF	C	D1	1	TNF	29	69	98	0	0	0
2051	D1C_1H_03_Cell_CP_103_IFN	C	D1	1	IFN	14	37	51	0	0	0
2052	D1C_1H_03_Cell_CP_103_TNF	C	D1	1	TNF	15	49	64	4	0	4
2054	D1C_1H_03_Cell_CP_104_TNF	C	D1	1	TNF	0	1	1	0	0	0
2056	D1C_1H_03_Cell_CP_105_TNF	C	D1	1	TNF	47	111	158	12	0	12
2057	D1C_1H_03_Cell_CP_106_IFN	C	D1	1	IFN	2	4	6	0	0	0
2058	D1C_1H_03_Cell_CP_106_TNF	C	D1	1	TNF	10	22	32	4	0	4
2059	D1C_1H_03_Cell_CP_107_IFN	C	D1	1	IFN	0	1	1	0	0	0
2060	D1C_1H_03_Cell_CP_107_TNF	C	D1	1	TNF	1	4	5	0	0	0
2064	D1C_1H_03_Cell_CP_11_TNF	C	D1	1	TNF	5	8	13	0	0	0
2065	D1C_1H_03_Cell_CP_110_IFN	C	D1	1	IFN	0	1	1	0	0	0
2066	D1C_1H_03_Cell_CP_110_TNF	C	D1	1	TNF	3	5	8	0	0	0
2068	D1C_1H_03_Cell_CP_112_TNF	C	D1	1	TNF	2	3	5	0	0	0
2072	D1C_1H_03_Cell_CP_114_TNF	C	D1	1	TNF	7	6	13	0	0	0
2074	D1C_1H_03_Cell_CP_115_TNF	C	D1	1	TNF	3	10	13	0	0	0
2075	D1C_1H_03_Cell_CP_116_IFN	C	D1	1	IFN	0	1	1	0	0	0
2076	D1C_1H_03_Cell_CP_116_TNF	C	D1	1	TNF	0	10	10	0	0	0
2078	D1C_1H_03_Cell_CP_117_TNF	C	D1	1	TNF	3	11	14	0	0	0
2079	D1C_1H_03_Cell_CP_118_IFN	C	D1	1	IFN	26	51	77	0	0	0
2080	D1C_1H_03_Cell_CP_118_TNF	C	D1	1	TNF	79	152	231	5	8	13
2081	D1C_1H_03_Cell_CP_119_IFN	C	D1	1	IFN	3	19	22	0	0	0
2082	D1C_1H_03_Cell_CP_119_TNF	C	D1	1	TNF	4	9	13	0	0	0
2083	D1C_1H_03_Cell_CP_121_IFN	C	D1	1	IFN	14	27	41	0	0	0
2084	D1C_1H_03_Cell_CP_121_TNF	C	D1	1	TNF	16	24	40	0	0	0
2088	D1C_1H_03_Cell_CP_123_TNF	C	D1	1	TNF	4	5	9	0	0	0
2090	D1C_1H_03_Cell_CP_124_TNF	C	D1	1	TNF	24	50	74	0	0	0
2092	D1C_1H_03_Cell_CP_125_TNF	C	D1	1	TNF	10	12	22	0	0	0
2093	D1C_1H_03_Cell_CP_126_IFN	C	D1	1	IFN	6	12	18	0	0	0
2094	D1C_1H_03_Cell_CP_126_TNF	C	D1	1	TNF	8	25	33	0	0	0
2096	D1C_1H_03_Cell_CP_129_TNF	C	D1	1	TNF	3	1	4	0	0	0
2098	D1C_1H_03_Cell_CP_13_TNF	C	D1	1	TNF	8	29	37	0	0	0
2099	D1C_1H_03_Cell_CP_130_IFN	C	D1	1	IFN	0	1	1	0	0	0
2100	D1C_1H_03_Cell_CP_130_TNF	C	D1	1	TNF	34	41	75	0	0	0
2101	D1C_1H_03_Cell_CP_131_IFN	C	D1	1	IFN	3	4	7	0	0	0
2102	D1C_1H_03_Cell_CP_131_TNF	C	D1	1	TNF	24	30	54	0	0	0
2103	D1C_1H_03_Cell_CP_132_IFN	C	D1	1	IFN	16	71	87	12	0	12
2104	D1C_1H_03_Cell_CP_132_TNF	C	D1	1	TNF	16	39	55	0	0	0
2106	D1C_1H_03_Cell_CP_133_TNF	C	D1	1	TNF	3	8	11	0	0	0
2107	D1C_1H_03_Cell_CP_134_IFN	C	D1	1	IFN	14	9	23	0	0	0
2108	D1C_1H_03_Cell_CP_134_TNF	C	D1	1	TNF	14	20	34	0	0	0
2109	D1C_1H_03_Cell_CP_135_IFN	C	D1	1	IFN	1	2	3	0	0	0
2110	D1C_1H_03_Cell_CP_135_TNF	C	D1	1	TNF	4	2	6	0	0	0
2111	D1C_1H_03_Cell_CP_136_IFN	C	D1	1	IFN	27	97	124	7	9	16
2112	D1C_1H_03_Cell_CP_136_TNF	C	D1	1	TNF	30	145	175	7	0	7
2113	D1C_1H_03_Cell_CP_137_IFN	C	D1	1	IFN	1	2	3	0	0	0
2114	D1C_1H_03_Cell_CP_137_TNF	C	D1	1	TNF	2	6	8	0	0	0
2115	D1C_1H_03_Cell_CP_14_IFN	C	D1	1	IFN	36	53	89	0	0	0
2116	D1C_1H_03_Cell_CP_14_TNF	C	D1	1	TNF	26	64	90	0	0	0
2118	D1C_1H_03_Cell_CP_15_TNF	C	D1	1	TNF	8	7	15	0	0	0
2120	D1C_1H_03_Cell_CP_16_TNF	C	D1	1	TNF	1	3	4	0	0	0
2121	D1C_1H_03_Cell_CP_17_IFN	C	D1	1	IFN	6	35	41	0	0	0
2122	D1C_1H_03_Cell_CP_17_TNF	C	D1	1	TNF	12	24	36	0	0	0
2126	D1C_1H_03_Cell_CP_19_TNF	C	D1	1	TNF	6	18	24	0	0	0
2129	D1C_1H_03_Cell_CP_21_IFN	C	D1	1	IFN	0	1	1	0	0	0
2130	D1C_1H_03_Cell_CP_21_TNF	C	D1	1	TNF	2	2	4	0	0	0
2131	D1C_1H_03_Cell_CP_22_IFN	C	D1	1	IFN	1	16	17	0	0	0
2132	D1C_1H_03_Cell_CP_22_TNF	C	D1	1	TNF	8	27	35	0	0	0
2134	D1C_1H_03_Cell_CP_23_TNF	C	D1	1	TNF	0	1	1	0	0	0
2136	D1C_1H_03_Cell_CP_26_TNF	C	D1	1	TNF	29	122	151	0	0	0
2137	D1C_1H_03_Cell_CP_27_IFN	C	D1	1	IFN	22	64	86	5	0	5
2138	D1C_1H_03_Cell_CP_27_TNF	C	D1	1	TNF	85	202	287	11	6	17
2139	D1C_1H_03_Cell_CP_28_IFN	C	D1	1	IFN	1	0	1	0	0	0
2140	D1C_1H_03_Cell_CP_28_TNF	C	D1	1	TNF	0	3	3	0	0	0
2142	D1C_1H_03_Cell_CP_29_TNF	C	D1	1	TNF	16	14	30	0	0	0
2143	D1C_1H_03_Cell_CP_30_IFN	C	D1	1	IFN	2	4	6	0	0	0
2144	D1C_1H_03_Cell_CP_30_TNF	C	D1	1	TNF	18	54	72	0	0	0
2146	D1C_1H_03_Cell_CP_31_TNF	C	D1	1	TNF	3	10	13	0	0	0
2148	D1C_1H_03_Cell_CP_32_TNF	C	D1	1	TNF	10	12	22	0	0	0
2150	D1C_1H_03_Cell_CP_33_TNF	C	D1	1	TNF	6	3	9	11	0	11
2151	D1C_1H_03_Cell_CP_35_IFN	C	D1	1	IFN	16	57	73	10	0	10
2152	D1C_1H_03_Cell_CP_35_TNF	C	D1	1	TNF	17	81	98	0	0	0
2154	D1C_1H_03_Cell_CP_36_TNF	C	D1	1	TNF	0	2	2	0	0	0
2155	D1C_1H_03_Cell_CP_37_IFN	C	D1	1	IFN	32	102	134	0	0	0
2156	D1C_1H_03_Cell_CP_37_TNF	C	D1	1	TNF	35	79	114	0	0	0
2157	D1C_1H_03_Cell_CP_38_IFN	C	D1	1	IFN	3	29	32	0	0	0
2158	D1C_1H_03_Cell_CP_38_TNF	C	D1	1	TNF	19	122	141	0	0	0
2160	D1C_1H_03_Cell_CP_39_TNF	C	D1	1	TNF	10	13	23	0	0	0
2161	D1C_1H_03_Cell_CP_40_IFN	C	D1	1	IFN	0	1	1	0	0	0
2162	D1C_1H_03_Cell_CP_40_TNF	C	D1	1	TNF	4	9	13	0	0	0
2163	D1C_1H_03_Cell_CP_41_IFN	C	D1	1	IFN	1	2	3	0	0	0
2164	D1C_1H_03_Cell_CP_41_TNF	C	D1	1	TNF	4	24	28	0	0	0
2166	D1C_1H_03_Cell_CP_42_TNF	C	D1	1	TNF	8	7	15	0	0	0
2168	D1C_1H_03_Cell_CP_43_TNF	C	D1	1	TNF	31	80	111	0	0	0
2171	D1C_1H_03_Cell_CP_45_IFN	C	D1	1	IFN	0	10	10	0	0	0
2172	D1C_1H_03_Cell_CP_45_TNF	C	D1	1	TNF	13	53	66	0	0	0
2173	D1C_1H_03_Cell_CP_46_IFN	C	D1	1	IFN	11	22	33	0	0	0
2174	D1C_1H_03_Cell_CP_46_TNF	C	D1	1	TNF	15	50	65	0	0	0
2175	D1C_1H_03_Cell_CP_47_IFN	C	D1	1	IFN	0	1	1	0	0	0
2176	D1C_1H_03_Cell_CP_47_TNF	C	D1	1	TNF	14	54	68	0	0	0
2179	D1C_1H_03_Cell_CP_50_IFN	C	D1	1	IFN	0	1	1	0	0	0
2180	D1C_1H_03_Cell_CP_50_TNF	C	D1	1	TNF	4	18	22	0	0	0
2183	D1C_1H_03_Cell_CP_52_IFN	C	D1	1	IFN	30	72	102	7	0	7
2184	D1C_1H_03_Cell_CP_52_TNF	C	D1	1	TNF	61	109	170	10	7	17
2186	D1C_1H_03_Cell_CP_53_TNF	C	D1	1	TNF	29	96	125	8	5	13
2190	D1C_1H_03_Cell_CP_56_TNF	C	D1	1	TNF	9	14	23	0	0	0
2191	D1C_1H_03_Cell_CP_57_IFN	C	D1	1	IFN	19	64	83	0	0	0
2192	D1C_1H_03_Cell_CP_57_TNF	C	D1	1	TNF	26	86	112	0	0	0
2193	D1C_1H_03_Cell_CP_58_IFN	C	D1	1	IFN	0	3	3	0	0	0
2194	D1C_1H_03_Cell_CP_58_TNF	C	D1	1	TNF	30	192	222	0	0	0
2195	D1C_1H_03_Cell_CP_59_IFN	C	D1	1	IFN	2	24	26	0	0	0
2196	D1C_1H_03_Cell_CP_59_TNF	C	D1	1	TNF	14	64	78	0	0	0
2198	D1C_1H_03_Cell_CP_60_TNF	C	D1	1	TNF	2	5	7	0	0	0
2199	D1C_1H_03_Cell_CP_61_IFN	C	D1	1	IFN	15	51	66	0	0	0
2200	D1C_1H_03_Cell_CP_61_TNF	C	D1	1	TNF	5	18	23	0	0	0
2202	D1C_1H_03_Cell_CP_62_TNF	C	D1	1	TNF	4	3	7	0	0	0
2204	D1C_1H_03_Cell_CP_63_TNF	C	D1	1	TNF	14	45	59	0	0	0
2205	D1C_1H_03_Cell_CP_64_IFN	C	D1	1	IFN	9	38	47	10	0	10
2206	D1C_1H_03_Cell_CP_64_TNF	C	D1	1	TNF	29	86	115	0	0	0
2208	D1C_1H_03_Cell_CP_65_TNF	C	D1	1	TNF	11	32	43	0	0	0
2209	D1C_1H_03_Cell_CP_67_IFN	C	D1	1	IFN	0	3	3	0	0	0
2210	D1C_1H_03_Cell_CP_67_TNF	C	D1	1	TNF	5	13	18	0	0	0
2214	D1C_1H_03_Cell_CP_69_TNF	C	D1	1	TNF	4	10	14	0	0	0
2215	D1C_1H_03_Cell_CP_70_IFN	C	D1	1	IFN	0	1	1	0	0	0
2216	D1C_1H_03_Cell_CP_70_TNF	C	D1	1	TNF	41	215	256	6	5	11
2217	D1C_1H_03_Cell_CP_71_IFN	C	D1	1	IFN	1	3	4	0	0	0
2218	D1C_1H_03_Cell_CP_71_TNF	C	D1	1	TNF	18	79	97	0	0	0
2221	D1C_1H_03_Cell_CP_74_IFN	C	D1	1	IFN	2	0	2	0	0	0
2222	D1C_1H_03_Cell_CP_74_TNF	C	D1	1	TNF	9	3	12	0	0	0
2223	D1C_1H_03_Cell_CP_75_IFN	C	D1	1	IFN	14	89	103	0	0	0
2224	D1C_1H_03_Cell_CP_75_TNF	C	D1	1	TNF	23	95	118	0	0	0
2226	D1C_1H_03_Cell_CP_76_TNF	C	D1	1	TNF	13	23	36	0	0	0
2227	D1C_1H_03_Cell_CP_78_IFN	C	D1	1	IFN	9	66	75	0	0	0
2228	D1C_1H_03_Cell_CP_78_TNF	C	D1	1	TNF	8	17	25	0	0	0
2231	D1C_1H_03_Cell_CP_8_IFN	C	D1	1	IFN	1	10	11	0	0	0
2232	D1C_1H_03_Cell_CP_8_TNF	C	D1	1	TNF	1	27	28	0	0	0
2234	D1C_1H_03_Cell_CP_80_TNF	C	D1	1	TNF	32	47	79	0	0	0
2237	D1C_1H_03_Cell_CP_83_IFN	C	D1	1	IFN	3	13	16	0	0	0
2238	D1C_1H_03_Cell_CP_83_TNF	C	D1	1	TNF	10	49	59	5	0	5
2239	D1C_1H_03_Cell_CP_84_IFN	C	D1	1	IFN	0	7	7	0	0	0
2240	D1C_1H_03_Cell_CP_84_TNF	C	D1	1	TNF	50	219	269	6	9	15
2242	D1C_1H_03_Cell_CP_85_TNF	C	D1	1	TNF	0	1	1	0	0	0
2243	D1C_1H_03_Cell_CP_86_IFN	C	D1	1	IFN	11	43	54	0	0	0
2244	D1C_1H_03_Cell_CP_86_TNF	C	D1	1	TNF	38	189	227	6	9	15
2246	D1C_1H_03_Cell_CP_87_TNF	C	D1	1	TNF	0	6	6	0	0	0
2247	D1C_1H_03_Cell_CP_88_IFN	C	D1	1	IFN	6	9	15	0	0	0
2248	D1C_1H_03_Cell_CP_88_TNF	C	D1	1	TNF	54	92	146	10	0	10
2250	D1C_1H_03_Cell_CP_89_TNF	C	D1	1	TNF	10	20	30	0	0	0
2253	D1C_1H_03_Cell_CP_90_IFN	C	D1	1	IFN	0	4	4	0	0	0
2254	D1C_1H_03_Cell_CP_90_TNF	C	D1	1	TNF	5	44	49	0	0	0
2257	D1C_1H_03_Cell_CP_92_IFN	C	D1	1	IFN	4	23	27	0	0	0
2258	D1C_1H_03_Cell_CP_92_TNF	C	D1	1	TNF	24	87	111	4	4	8
2260	D1C_1H_03_Cell_CP_93_TNF	C	D1	1	TNF	0	1	1	0	0	0
2262	D1C_1H_03_Cell_CP_94_TNF	C	D1	1	TNF	4	0	4	0	0	0
2263	D1C_1H_03_Cell_CP_95_IFN	C	D1	1	IFN	1	12	13	0	0	0
2264	D1C_1H_03_Cell_CP_95_TNF	C	D1	1	TNF	2	14	16	0	0	0
2265	D1C_1H_03_Cell_CP_96_IFN	C	D1	1	IFN	17	30	47	0	0	0
2266	D1C_1H_03_Cell_CP_96_TNF	C	D1	1	TNF	34	128	162	4	0	4
2267	D1C_1H_03_Cell_CP_97_IFN	C	D1	1	IFN	4	26	30	0	0	0
2268	D1C_1H_03_Cell_CP_97_TNF	C	D1	1	TNF	11	83	94	0	0	0
2270	D1C_1H_03_Cell_CP_98_TNF	C	D1	1	TNF	15	44	59	0	0	0
2272	D1C_1H_03_Cell_CP_99_TNF	C	D1	1	TNF	2	3	5	0	0	0
2276	D1C_1H_04_Cell_CP_100_TNF	C	D1	1	TNF	3	16	19	0	0	0
2277	D1C_1H_04_Cell_CP_102_IFN	C	D1	1	IFN	1	14	15	0	0	0
2278	D1C_1H_04_Cell_CP_102_TNF	C	D1	1	TNF	1	10	11	0	0	0
2279	D1C_1H_04_Cell_CP_103_IFN	C	D1	1	IFN	1	1	2	0	0	0
2282	D1C_1H_04_Cell_CP_104_TNF	C	D1	1	TNF	7	69	76	12	0	12
2283	D1C_1H_04_Cell_CP_105_IFN	C	D1	1	IFN	0	8	8	0	0	0
2284	D1C_1H_04_Cell_CP_105_TNF	C	D1	1	TNF	1	2	3	0	0	0
2286	D1C_1H_04_Cell_CP_106_TNF	C	D1	1	TNF	21	36	57	0	0	0
2287	D1C_1H_04_Cell_CP_107_IFN	C	D1	1	IFN	1	0	1	0	0	0
2288	D1C_1H_04_Cell_CP_107_TNF	C	D1	1	TNF	3	13	16	0	0	0
2289	D1C_1H_04_Cell_CP_108_IFN	C	D1	1	IFN	3	7	10	0	0	0
2292	D1C_1H_04_Cell_CP_109_TNF	C	D1	1	TNF	0	4	4	0	0	0
2295	D1C_1H_04_Cell_CP_110_IFN	C	D1	1	IFN	27	64	91	0	0	0
2296	D1C_1H_04_Cell_CP_110_TNF	C	D1	1	TNF	60	72	132	0	0	0
2297	D1C_1H_04_Cell_CP_111_IFN	C	D1	1	IFN	4	16	20	0	0	0
2298	D1C_1H_04_Cell_CP_111_TNF	C	D1	1	TNF	1	5	6	0	0	0
2300	D1C_1H_04_Cell_CP_112_TNF	C	D1	1	TNF	0	10	10	0	0	0
2302	D1C_1H_04_Cell_CP_113_TNF	C	D1	1	TNF	19	26	45	8	0	8
2304	D1C_1H_04_Cell_CP_114_TNF	C	D1	1	TNF	2	0	2	0	0	0
2306	D1C_1H_04_Cell_CP_115_TNF	C	D1	1	TNF	4	22	26	0	0	0
2308	D1C_1H_04_Cell_CP_116_TNF	C	D1	1	TNF	4	0	4	8	7	15
2310	D1C_1H_04_Cell_CP_117_TNF	C	D1	1	TNF	2	14	16	0	0	0
2311	D1C_1H_04_Cell_CP_119_IFN	C	D1	1	IFN	1	11	12	0	0	0
2312	D1C_1H_04_Cell_CP_119_TNF	C	D1	1	TNF	11	46	57	0	0	0
2313	D1C_1H_04_Cell_CP_13_IFN	C	D1	1	IFN	5	9	14	0	0	0
2314	D1C_1H_04_Cell_CP_13_TNF	C	D1	1	TNF	4	2	6	0	0	0
2316	D1C_1H_04_Cell_CP_14_TNF	C	D1	1	TNF	1	10	11	0	0	0
2319	D1C_1H_04_Cell_CP_17_IFN	C	D1	1	IFN	5	21	26	0	0	0
2320	D1C_1H_04_Cell_CP_17_TNF	C	D1	1	TNF	20	65	85	0	0	0
2321	D1C_1H_04_Cell_CP_18_IFN	C	D1	1	IFN	0	2	2	0	0	0
2322	D1C_1H_04_Cell_CP_18_TNF	C	D1	1	TNF	13	35	48	0	0	0
2324	D1C_1H_04_Cell_CP_19_TNF	C	D1	1	TNF	2	9	11	0	0	0
2326	D1C_1H_04_Cell_CP_20_TNF	C	D1	1	TNF	0	1	1	0	0	0
2328	D1C_1H_04_Cell_CP_21_TNF	C	D1	1	TNF	1	2	3	0	0	0
2330	D1C_1H_04_Cell_CP_22_TNF	C	D1	1	TNF	2	1	3	0	0	0
2331	D1C_1H_04_Cell_CP_23_IFN	C	D1	1	IFN	1	15	16	0	0	0
2332	D1C_1H_04_Cell_CP_23_TNF	C	D1	1	TNF	2	17	19	0	0	0
2333	D1C_1H_04_Cell_CP_25_IFN	C	D1	1	IFN	3	15	18	0	0	0
2334	D1C_1H_04_Cell_CP_25_TNF	C	D1	1	TNF	4	8	12	0	0	0
2335	D1C_1H_04_Cell_CP_26_IFN	C	D1	1	IFN	1	13	14	0	0	0
2336	D1C_1H_04_Cell_CP_26_TNF	C	D1	1	TNF	0	13	13	0	0	0
2337	D1C_1H_04_Cell_CP_28_IFN	C	D1	1	IFN	0	2	2	0	0	0
2338	D1C_1H_04_Cell_CP_28_TNF	C	D1	1	TNF	0	6	6	0	0	0
2340	D1C_1H_04_Cell_CP_29_TNF	C	D1	1	TNF	16	45	61	0	0	0
2344	D1C_1H_04_Cell_CP_31_TNF	C	D1	1	TNF	0	10	10	0	0	0
2345	D1C_1H_04_Cell_CP_32_IFN	C	D1	1	IFN	11	21	32	0	0	0
2346	D1C_1H_04_Cell_CP_32_TNF	C	D1	1	TNF	9	63	72	8	0	8
2348	D1C_1H_04_Cell_CP_33_TNF	C	D1	1	TNF	3	5	8	0	0	0
2350	D1C_1H_04_Cell_CP_34_TNF	C	D1	1	TNF	7	29	36	5	0	5
2351	D1C_1H_04_Cell_CP_35_IFN	C	D1	1	IFN	1	5	6	0	0	0
2352	D1C_1H_04_Cell_CP_35_TNF	C	D1	1	TNF	3	6	9	8	0	8
2353	D1C_1H_04_Cell_CP_36_IFN	C	D1	1	IFN	17	64	81	0	0	0
2354	D1C_1H_04_Cell_CP_36_TNF	C	D1	1	TNF	42	104	146	9	9	18
2355	D1C_1H_04_Cell_CP_37_IFN	C	D1	1	IFN	22	20	42	5	0	5
2356	D1C_1H_04_Cell_CP_37_TNF	C	D1	1	TNF	24	52	76	0	0	0
2357	D1C_1H_04_Cell_CP_38_IFN	C	D1	1	IFN	0	3	3	0	0	0
2358	D1C_1H_04_Cell_CP_38_TNF	C	D1	1	TNF	6	37	43	0	0	0
2359	D1C_1H_04_Cell_CP_40_IFN	C	D1	1	IFN	1	3	4	0	0	0
2360	D1C_1H_04_Cell_CP_40_TNF	C	D1	1	TNF	3	6	9	0	0	0
2361	D1C_1H_04_Cell_CP_41_IFN	C	D1	1	IFN	13	58	71	0	0	0
2362	D1C_1H_04_Cell_CP_41_TNF	C	D1	1	TNF	9	33	42	0	0	0
2363	D1C_1H_04_Cell_CP_42_IFN	C	D1	1	IFN	0	2	2	0	0	0
2364	D1C_1H_04_Cell_CP_42_TNF	C	D1	1	TNF	0	3	3	0	0	0
2367	D1C_1H_04_Cell_CP_44_IFN	C	D1	1	IFN	3	3	6	0	0	0
2368	D1C_1H_04_Cell_CP_44_TNF	C	D1	1	TNF	19	37	56	0	0	0
2369	D1C_1H_04_Cell_CP_45_IFN	C	D1	1	IFN	15	53	68	0	0	0
2370	D1C_1H_04_Cell_CP_45_TNF	C	D1	1	TNF	1	7	8	0	0	0
2372	D1C_1H_04_Cell_CP_46_TNF	C	D1	1	TNF	3	15	18	0	0	0
2374	D1C_1H_04_Cell_CP_47_TNF	C	D1	1	TNF	4	40	44	0	0	0
2375	D1C_1H_04_Cell_CP_48_IFN	C	D1	1	IFN	23	67	90	9	0	9
2376	D1C_1H_04_Cell_CP_48_TNF	C	D1	1	TNF	40	81	121	0	0	0
2378	D1C_1H_04_Cell_CP_49_TNF	C	D1	1	TNF	0	4	4	0	0	0
2379	D1C_1H_04_Cell_CP_50_IFN	C	D1	1	IFN	0	5	5	0	0	0
2380	D1C_1H_04_Cell_CP_50_TNF	C	D1	1	TNF	9	55	64	0	0	0
2382	D1C_1H_04_Cell_CP_51_TNF	C	D1	1	TNF	8	11	19	0	0	0
2383	D1C_1H_04_Cell_CP_52_IFN	C	D1	1	IFN	0	1	1	6	0	6
2384	D1C_1H_04_Cell_CP_52_TNF	C	D1	1	TNF	10	25	35	5	0	5
2386	D1C_1H_04_Cell_CP_53_TNF	C	D1	1	TNF	1	1	2	0	0	0
2387	D1C_1H_04_Cell_CP_54_IFN	C	D1	1	IFN	4	3	7	16	0	16
2388	D1C_1H_04_Cell_CP_54_TNF	C	D1	1	TNF	22	23	45	0	0	0
2389	D1C_1H_04_Cell_CP_55_IFN	C	D1	1	IFN	9	24	33	0	0	0
2390	D1C_1H_04_Cell_CP_55_TNF	C	D1	1	TNF	20	28	48	5	0	5
2392	D1C_1H_04_Cell_CP_56_TNF	C	D1	1	TNF	9	10	19	0	0	0
2394	D1C_1H_04_Cell_CP_57_TNF	C	D1	1	TNF	0	2	2	0	0	0
2395	D1C_1H_04_Cell_CP_58_IFN	C	D1	1	IFN	18	82	100	10	8	18
2396	D1C_1H_04_Cell_CP_58_TNF	C	D1	1	TNF	24	115	139	4	0	4
2398	D1C_1H_04_Cell_CP_59_TNF	C	D1	1	TNF	11	36	47	0	0	0
2399	D1C_1H_04_Cell_CP_6_IFN	C	D1	1	IFN	0	6	6	0	0	0
2400	D1C_1H_04_Cell_CP_6_TNF	C	D1	1	TNF	10	40	50	0	0	0
2401	D1C_1H_04_Cell_CP_60_IFN	C	D1	1	IFN	0	1	1	0	0	0
2402	D1C_1H_04_Cell_CP_60_TNF	C	D1	1	TNF	8	13	21	0	0	0
2403	D1C_1H_04_Cell_CP_62_IFN	C	D1	1	IFN	0	3	3	0	0	0
2404	D1C_1H_04_Cell_CP_62_TNF	C	D1	1	TNF	7	99	106	0	0	0
2405	D1C_1H_04_Cell_CP_63_IFN	C	D1	1	IFN	0	1	1	0	0	0
2406	D1C_1H_04_Cell_CP_63_TNF	C	D1	1	TNF	3	3	6	0	0	0
2408	D1C_1H_04_Cell_CP_64_TNF	C	D1	1	TNF	0	1	1	0	0	0
2409	D1C_1H_04_Cell_CP_65_IFN	C	D1	1	IFN	0	2	2	0	0	0
2410	D1C_1H_04_Cell_CP_65_TNF	C	D1	1	TNF	3	11	14	0	0	0
2411	D1C_1H_04_Cell_CP_66_IFN	C	D1	1	IFN	3	8	11	0	0	0
2412	D1C_1H_04_Cell_CP_66_TNF	C	D1	1	TNF	1	3	4	0	0	0
2414	D1C_1H_04_Cell_CP_67_TNF	C	D1	1	TNF	3	7	10	0	0	0
2415	D1C_1H_04_Cell_CP_68_IFN	C	D1	1	IFN	5	14	19	0	0	0
2416	D1C_1H_04_Cell_CP_68_TNF	C	D1	1	TNF	1	8	9	0	0	0
2417	D1C_1H_04_Cell_CP_69_IFN	C	D1	1	IFN	24	82	106	0	0	0
2418	D1C_1H_04_Cell_CP_69_TNF	C	D1	1	TNF	18	75	93	0	0	0
2421	D1C_1H_04_Cell_CP_70_IFN	C	D1	1	IFN	0	25	25	0	0	0
2422	D1C_1H_04_Cell_CP_70_TNF	C	D1	1	TNF	15	70	85	0	0	0
2423	D1C_1H_04_Cell_CP_71_IFN	C	D1	1	IFN	1	30	31	0	0	0
2424	D1C_1H_04_Cell_CP_71_TNF	C	D1	1	TNF	14	50	64	0	0	0
2426	D1C_1H_04_Cell_CP_72_TNF	C	D1	1	TNF	24	42	66	0	0	0
2427	D1C_1H_04_Cell_CP_73_IFN	C	D1	1	IFN	0	1	1	0	0	0
2428	D1C_1H_04_Cell_CP_73_TNF	C	D1	1	TNF	8	20	28	0	0	0
2430	D1C_1H_04_Cell_CP_74_TNF	C	D1	1	TNF	25	55	80	0	0	0
2431	D1C_1H_04_Cell_CP_75_IFN	C	D1	1	IFN	7	22	29	0	0	0
2432	D1C_1H_04_Cell_CP_75_TNF	C	D1	1	TNF	8	16	24	0	0	0
2434	D1C_1H_04_Cell_CP_76_TNF	C	D1	1	TNF	82	163	245	6	6	12
2436	D1C_1H_04_Cell_CP_77_TNF	C	D1	1	TNF	5	5	10	0	0	0
2437	D1C_1H_04_Cell_CP_78_IFN	C	D1	1	IFN	12	52	64	0	0	0
2438	D1C_1H_04_Cell_CP_78_TNF	C	D1	1	TNF	5	40	45	0	0	0
2439	D1C_1H_04_Cell_CP_79_IFN	C	D1	1	IFN	0	1	1	0	0	0
2440	D1C_1H_04_Cell_CP_79_TNF	C	D1	1	TNF	1	6	7	0	0	0
2441	D1C_1H_04_Cell_CP_80_IFN	C	D1	1	IFN	2	3	5	0	0	0
2442	D1C_1H_04_Cell_CP_80_TNF	C	D1	1	TNF	0	1	1	0	0	0
2443	D1C_1H_04_Cell_CP_81_IFN	C	D1	1	IFN	12	13	25	5	0	5
2444	D1C_1H_04_Cell_CP_81_TNF	C	D1	1	TNF	29	18	47	0	0	0
2446	D1C_1H_04_Cell_CP_82_TNF	C	D1	1	TNF	4	13	17	0	0	0
2448	D1C_1H_04_Cell_CP_83_TNF	C	D1	1	TNF	4	5	9	0	0	0
2449	D1C_1H_04_Cell_CP_84_IFN	C	D1	1	IFN	3	37	40	3	0	3
2450	D1C_1H_04_Cell_CP_84_TNF	C	D1	1	TNF	8	52	60	0	0	0
2451	D1C_1H_04_Cell_CP_85_IFN	C	D1	1	IFN	4	18	22	0	0	0
2452	D1C_1H_04_Cell_CP_85_TNF	C	D1	1	TNF	6	12	18	0	0	0
2454	D1C_1H_04_Cell_CP_86_TNF	C	D1	1	TNF	13	34	47	0	0	0
2456	D1C_1H_04_Cell_CP_87_TNF	C	D1	1	TNF	1	5	6	0	0	0
2457	D1C_1H_04_Cell_CP_88_IFN	C	D1	1	IFN	0	1	1	0	0	0
2458	D1C_1H_04_Cell_CP_88_TNF	C	D1	1	TNF	17	23	40	0	0	0
2459	D1C_1H_04_Cell_CP_89_IFN	C	D1	1	IFN	4	19	23	0	0	0
2460	D1C_1H_04_Cell_CP_89_TNF	C	D1	1	TNF	23	45	68	0	0	0
2461	D1C_1H_04_Cell_CP_9_IFN	C	D1	1	IFN	0	2	2	0	0	0
2462	D1C_1H_04_Cell_CP_9_TNF	C	D1	1	TNF	11	5	16	11	0	11
2466	D1C_1H_04_Cell_CP_91_TNF	C	D1	1	TNF	0	3	3	0	0	0
2467	D1C_1H_04_Cell_CP_92_IFN	C	D1	1	IFN	0	2	2	0	0	0
2468	D1C_1H_04_Cell_CP_92_TNF	C	D1	1	TNF	1	6	7	0	0	0
2469	D1C_1H_04_Cell_CP_94_IFN	C	D1	1	IFN	5	24	29	0	0	0
2470	D1C_1H_04_Cell_CP_94_TNF	C	D1	1	TNF	13	63	76	0	0	0
2471	D1C_1H_04_Cell_CP_95_IFN	C	D1	1	IFN	2	17	19	0	0	0
2472	D1C_1H_04_Cell_CP_95_TNF	C	D1	1	TNF	28	40	68	15	0	15
2475	D1C_1H_04_Cell_CP_98_IFN	C	D1	1	IFN	0	6	6	0	0	0
2476	D1C_1H_04_Cell_CP_98_TNF	C	D1	1	TNF	24	75	99	0	0	0
2477	D1C_1H_04_Cell_CP_99_IFN	C	D1	1	IFN	1	8	9	0	0	0
2478	D1C_1H_04_Cell_CP_99_TNF	C	D1	1	TNF	20	46	66	6	0	6
2479	D1C_1H_05_Cell_CP_100_IFN	C	D1	1	IFN	2	36	38	0	0	0
2480	D1C_1H_05_Cell_CP_100_TNF	C	D1	1	TNF	1	13	14	0	0	0
2482	D1C_1H_05_Cell_CP_101_TNF	C	D1	1	TNF	12	46	58	0	0	0
2483	D1C_1H_05_Cell_CP_103_IFN	C	D1	1	IFN	8	15	23	0	0	0
2484	D1C_1H_05_Cell_CP_103_TNF	C	D1	1	TNF	21	30	51	6	0	6
2485	D1C_1H_05_Cell_CP_104_IFN	C	D1	1	IFN	12	54	66	0	0	0
2486	D1C_1H_05_Cell_CP_104_TNF	C	D1	1	TNF	43	91	134	0	0	0
2488	D1C_1H_05_Cell_CP_106_TNF	C	D1	1	TNF	0	8	8	0	0	0
2492	D1C_1H_05_Cell_CP_108_TNF	C	D1	1	TNF	48	209	257	4	5	9
2493	D1C_1H_05_Cell_CP_109_IFN	C	D1	1	IFN	16	73	89	0	0	0
2494	D1C_1H_05_Cell_CP_109_TNF	C	D1	1	TNF	23	74	97	0	0	0
2495	D1C_1H_05_Cell_CP_11_IFN	C	D1	1	IFN	0	4	4	0	0	0
2496	D1C_1H_05_Cell_CP_11_TNF	C	D1	1	TNF	5	16	21	0	0	0
2500	D1C_1H_05_Cell_CP_111_TNF	C	D1	1	TNF	2	12	14	0	0	0
2502	D1C_1H_05_Cell_CP_112_TNF	C	D1	1	TNF	5	20	25	0	0	0
2504	D1C_1H_05_Cell_CP_113_TNF	C	D1	1	TNF	3	26	29	0	0	0
2506	D1C_1H_05_Cell_CP_115_TNF	C	D1	1	TNF	1	10	11	0	0	0
2508	D1C_1H_05_Cell_CP_116_TNF	C	D1	1	TNF	7	52	59	0	0	0
2510	D1C_1H_05_Cell_CP_117_TNF	C	D1	1	TNF	2	4	6	0	0	0
2511	D1C_1H_05_Cell_CP_118_IFN	C	D1	1	IFN	7	16	23	10	0	10
2512	D1C_1H_05_Cell_CP_118_TNF	C	D1	1	TNF	23	60	83	0	0	0
2515	D1C_1H_05_Cell_CP_120_IFN	C	D1	1	IFN	16	49	65	0	0	0
2516	D1C_1H_05_Cell_CP_120_TNF	C	D1	1	TNF	20	83	103	0	0	0
2517	D1C_1H_05_Cell_CP_122_IFN	C	D1	1	IFN	17	76	93	0	0	0
2518	D1C_1H_05_Cell_CP_122_TNF	C	D1	1	TNF	30	138	168	0	0	0
2519	D1C_1H_05_Cell_CP_123_IFN	C	D1	1	IFN	5	21	26	0	0	0
2520	D1C_1H_05_Cell_CP_123_TNF	C	D1	1	TNF	21	44	65	0	0	0
2524	D1C_1H_05_Cell_CP_125_TNF	C	D1	1	TNF	0	1	1	0	0	0
2526	D1C_1H_05_Cell_CP_13_TNF	C	D1	1	TNF	19	155	174	7	10	17
2528	D1C_1H_05_Cell_CP_14_TNF	C	D1	1	TNF	0	3	3	0	0	0
2529	D1C_1H_05_Cell_CP_15_IFN	C	D1	1	IFN	3	32	35	0	0	0
2530	D1C_1H_05_Cell_CP_15_TNF	C	D1	1	TNF	3	11	14	0	0	0
2532	D1C_1H_05_Cell_CP_16_TNF	C	D1	1	TNF	1	8	9	0	0	0
2533	D1C_1H_05_Cell_CP_17_IFN	C	D1	1	IFN	0	3	3	0	0	0
2534	D1C_1H_05_Cell_CP_17_TNF	C	D1	1	TNF	4	24	28	0	0	0
2535	D1C_1H_05_Cell_CP_19_IFN	C	D1	1	IFN	0	3	3	0	0	0
2536	D1C_1H_05_Cell_CP_19_TNF	C	D1	1	TNF	0	2	2	0	0	0
2537	D1C_1H_05_Cell_CP_22_IFN	C	D1	1	IFN	13	24	37	10	15	25
2538	D1C_1H_05_Cell_CP_22_TNF	C	D1	1	TNF	30	65	95	6	8	14
2541	D1C_1H_05_Cell_CP_25_IFN	C	D1	1	IFN	0	1	1	0	0	0
2542	D1C_1H_05_Cell_CP_25_TNF	C	D1	1	TNF	0	3	3	0	0	0
2543	D1C_1H_05_Cell_CP_26_IFN	C	D1	1	IFN	6	45	51	0	0	0
2544	D1C_1H_05_Cell_CP_26_TNF	C	D1	1	TNF	5	32	37	0	0	0
2546	D1C_1H_05_Cell_CP_27_TNF	C	D1	1	TNF	56	106	162	6	0	6
2547	D1C_1H_05_Cell_CP_28_IFN	C	D1	1	IFN	11	44	55	0	0	0
2548	D1C_1H_05_Cell_CP_28_TNF	C	D1	1	TNF	20	58	78	0	0	0
2550	D1C_1H_05_Cell_CP_29_TNF	C	D1	1	TNF	3	19	22	0	0	0
2552	D1C_1H_05_Cell_CP_30_TNF	C	D1	1	TNF	3	0	3	0	0	0
2553	D1C_1H_05_Cell_CP_31_IFN	C	D1	1	IFN	1	7	8	0	0	0
2554	D1C_1H_05_Cell_CP_31_TNF	C	D1	1	TNF	6	24	30	0	0	0
2555	D1C_1H_05_Cell_CP_32_IFN	C	D1	1	IFN	0	6	6	0	0	0
2556	D1C_1H_05_Cell_CP_32_TNF	C	D1	1	TNF	27	35	62	28	0	28
2558	D1C_1H_05_Cell_CP_33_TNF	C	D1	1	TNF	1	1	2	0	0	0
2559	D1C_1H_05_Cell_CP_34_IFN	C	D1	1	IFN	8	123	131	7	9	16
2560	D1C_1H_05_Cell_CP_34_TNF	C	D1	1	TNF	65	285	350	6	8	14
2562	D1C_1H_05_Cell_CP_35_TNF	C	D1	1	TNF	3	3	6	0	0	0
2563	D1C_1H_05_Cell_CP_36_IFN	C	D1	1	IFN	3	56	59	0	0	0
2564	D1C_1H_05_Cell_CP_36_TNF	C	D1	1	TNF	22	47	69	0	0	0
2565	D1C_1H_05_Cell_CP_38_IFN	C	D1	1	IFN	2	6	8	0	0	0
2566	D1C_1H_05_Cell_CP_38_TNF	C	D1	1	TNF	9	18	27	3	0	3
2569	D1C_1H_05_Cell_CP_40_IFN	C	D1	1	IFN	0	2	2	0	0	0
2570	D1C_1H_05_Cell_CP_40_TNF	C	D1	1	TNF	21	95	116	0	0	0
2571	D1C_1H_05_Cell_CP_41_IFN	C	D1	1	IFN	1	4	5	0	0	0
2572	D1C_1H_05_Cell_CP_41_TNF	C	D1	1	TNF	8	12	20	7	0	7
2574	D1C_1H_05_Cell_CP_43_TNF	C	D1	1	TNF	26	68	94	0	0	0
2575	D1C_1H_05_Cell_CP_44_IFN	C	D1	1	IFN	2	37	39	0	0	0
2576	D1C_1H_05_Cell_CP_44_TNF	C	D1	1	TNF	12	43	55	0	0	0
2577	D1C_1H_05_Cell_CP_45_IFN	C	D1	1	IFN	1	12	13	0	0	0
2578	D1C_1H_05_Cell_CP_45_TNF	C	D1	1	TNF	11	33	44	0	0	0
2579	D1C_1H_05_Cell_CP_46_IFN	C	D1	1	IFN	3	29	32	0	0	0
2580	D1C_1H_05_Cell_CP_46_TNF	C	D1	1	TNF	19	127	146	0	0	0
2582	D1C_1H_05_Cell_CP_47_TNF	C	D1	1	TNF	1	8	9	0	0	0
2584	D1C_1H_05_Cell_CP_49_TNF	C	D1	1	TNF	15	24	39	0	0	0
2585	D1C_1H_05_Cell_CP_50_IFN	C	D1	1	IFN	11	40	51	0	0	0
2586	D1C_1H_05_Cell_CP_50_TNF	C	D1	1	TNF	4	10	14	0	0	0
2587	D1C_1H_05_Cell_CP_51_IFN	C	D1	1	IFN	1	43	44	0	0	0
2588	D1C_1H_05_Cell_CP_51_TNF	C	D1	1	TNF	54	195	249	4	5	9
2589	D1C_1H_05_Cell_CP_52_IFN	C	D1	1	IFN	2	26	28	0	0	0
2590	D1C_1H_05_Cell_CP_52_TNF	C	D1	1	TNF	9	37	46	0	0	0
2592	D1C_1H_05_Cell_CP_53_TNF	C	D1	1	TNF	5	5	10	0	0	0
2593	D1C_1H_05_Cell_CP_54_IFN	C	D1	1	IFN	6	10	16	0	0	0
2594	D1C_1H_05_Cell_CP_54_TNF	C	D1	1	TNF	6	22	28	0	0	0
2596	D1C_1H_05_Cell_CP_56_TNF	C	D1	1	TNF	5	17	22	0	0	0
2597	D1C_1H_05_Cell_CP_57_IFN	C	D1	1	IFN	3	10	13	0	0	0
2598	D1C_1H_05_Cell_CP_57_TNF	C	D1	1	TNF	7	5	12	9	0	9
2599	D1C_1H_05_Cell_CP_58_IFN	C	D1	1	IFN	1	7	8	0	0	0
2600	D1C_1H_05_Cell_CP_58_TNF	C	D1	1	TNF	1	60	61	0	0	0
2602	D1C_1H_05_Cell_CP_59_TNF	C	D1	1	TNF	30	38	68	0	0	0
2603	D1C_1H_05_Cell_CP_6_IFN	C	D1	1	IFN	3	21	24	0	0	0
2604	D1C_1H_05_Cell_CP_6_TNF	C	D1	1	TNF	24	83	107	0	0	0
2606	D1C_1H_05_Cell_CP_60_TNF	C	D1	1	TNF	0	1	1	0	0	0
2608	D1C_1H_05_Cell_CP_61_TNF	C	D1	1	TNF	17	148	165	0	0	0
2610	D1C_1H_05_Cell_CP_62_TNF	C	D1	1	TNF	0	1	1	0	0	0
2611	D1C_1H_05_Cell_CP_63_IFN	C	D1	1	IFN	1	0	1	0	0	0
2612	D1C_1H_05_Cell_CP_63_TNF	C	D1	1	TNF	5	2	7	5	0	5
2614	D1C_1H_05_Cell_CP_64_TNF	C	D1	1	TNF	2	10	12	0	0	0
2615	D1C_1H_05_Cell_CP_65_IFN	C	D1	1	IFN	5	20	25	0	0	0
2616	D1C_1H_05_Cell_CP_65_TNF	C	D1	1	TNF	22	56	78	0	0	0
2619	D1C_1H_05_Cell_CP_67_IFN	C	D1	1	IFN	0	2	2	0	0	0
2620	D1C_1H_05_Cell_CP_67_TNF	C	D1	1	TNF	5	25	30	0	0	0
2622	D1C_1H_05_Cell_CP_68_TNF	C	D1	1	TNF	7	14	21	0	0	0
2623	D1C_1H_05_Cell_CP_69_IFN	C	D1	1	IFN	2	17	19	0	0	0
2624	D1C_1H_05_Cell_CP_69_TNF	C	D1	1	TNF	3	11	14	0	0	0
2626	D1C_1H_05_Cell_CP_7_TNF	C	D1	1	TNF	2	4	6	0	0	0
2628	D1C_1H_05_Cell_CP_71_TNF	C	D1	1	TNF	5	11	16	0	0	0
2632	D1C_1H_05_Cell_CP_73_TNF	C	D1	1	TNF	4	9	13	4	0	4
2633	D1C_1H_05_Cell_CP_74_IFN	C	D1	1	IFN	0	2	2	0	0	0
2634	D1C_1H_05_Cell_CP_74_TNF	C	D1	1	TNF	40	68	108	0	0	0
2635	D1C_1H_05_Cell_CP_75_IFN	C	D1	1	IFN	7	27	34	0	0	0
2636	D1C_1H_05_Cell_CP_75_TNF	C	D1	1	TNF	4	21	25	0	0	0
2637	D1C_1H_05_Cell_CP_76_IFN	C	D1	1	IFN	14	63	77	0	0	0
2638	D1C_1H_05_Cell_CP_76_TNF	C	D1	1	TNF	44	100	144	6	0	6
2640	D1C_1H_05_Cell_CP_77_TNF	C	D1	1	TNF	2	6	8	0	0	0
2642	D1C_1H_05_Cell_CP_78_TNF	C	D1	1	TNF	1	5	6	0	0	0
2643	D1C_1H_05_Cell_CP_79_IFN	C	D1	1	IFN	3	11	14	0	0	0
2644	D1C_1H_05_Cell_CP_79_TNF	C	D1	1	TNF	11	17	28	0	0	0
2646	D1C_1H_05_Cell_CP_8_TNF	C	D1	1	TNF	8	17	25	0	0	0
2648	D1C_1H_05_Cell_CP_80_TNF	C	D1	1	TNF	5	52	57	0	0	0
2652	D1C_1H_05_Cell_CP_82_TNF	C	D1	1	TNF	6	19	25	0	0	0
2654	D1C_1H_05_Cell_CP_83_TNF	C	D1	1	TNF	3	13	16	0	0	0
2656	D1C_1H_05_Cell_CP_84_TNF	C	D1	1	TNF	1	14	15	0	0	0
2658	D1C_1H_05_Cell_CP_85_TNF	C	D1	1	TNF	1	9	10	0	0	0
2660	D1C_1H_05_Cell_CP_86_TNF	C	D1	1	TNF	4	12	16	0	0	0
2661	D1C_1H_05_Cell_CP_88_IFN	C	D1	1	IFN	5	30	35	0	0	0
2662	D1C_1H_05_Cell_CP_88_TNF	C	D1	1	TNF	16	66	82	0	0	0
2663	D1C_1H_05_Cell_CP_89_IFN	C	D1	1	IFN	6	15	21	29	0	29
2664	D1C_1H_05_Cell_CP_89_TNF	C	D1	1	TNF	22	55	77	11	0	11
2665	D1C_1H_05_Cell_CP_90_IFN	C	D1	1	IFN	0	45	45	8	11	19
2666	D1C_1H_05_Cell_CP_90_TNF	C	D1	1	TNF	11	63	74	0	0	0
2667	D1C_1H_05_Cell_CP_91_IFN	C	D1	1	IFN	0	3	3	0	0	0
2668	D1C_1H_05_Cell_CP_91_TNF	C	D1	1	TNF	6	21	27	0	0	0
2669	D1C_1H_05_Cell_CP_93_IFN	C	D1	1	IFN	1	8	9	0	0	0
2670	D1C_1H_05_Cell_CP_93_TNF	C	D1	1	TNF	8	13	21	0	0	0
2672	D1C_1H_05_Cell_CP_96_TNF	C	D1	1	TNF	0	1	1	0	0	0
2674	D1C_1H_05_Cell_CP_97_TNF	C	D1	1	TNF	7	16	23	0	0	0
2675	D1C_1H_05_Cell_CP_98_IFN	C	D1	1	IFN	1	3	4	0	0	0
2676	D1C_1H_05_Cell_CP_98_TNF	C	D1	1	TNF	0	5	5	0	0	0
2678	D1C_1H_05_Cell_CP_99_TNF	C	D1	1	TNF	1	0	1	0	0	0
2680	D1C_1H_06_Cell_CP_10_TNF	C	D1	1	TNF	17	129	146	0	0	0
2684	D1C_1H_06_Cell_CP_102_TNF	C	D1	1	TNF	13	28	41	0	0	0
2686	D1C_1H_06_Cell_CP_104_TNF	C	D1	1	TNF	0	1	1	0	0	0
2689	D1C_1H_06_Cell_CP_107_IFN	C	D1	1	IFN	15	63	78	6	0	6
2690	D1C_1H_06_Cell_CP_107_TNF	C	D1	1	TNF	22	82	104	7	4	11
2692	D1C_1H_06_Cell_CP_108_TNF	C	D1	1	TNF	1	1	2	0	0	0
2693	D1C_1H_06_Cell_CP_109_IFN	C	D1	1	IFN	5	22	27	6	0	6
2694	D1C_1H_06_Cell_CP_109_TNF	C	D1	1	TNF	31	130	161	0	0	0
2696	D1C_1H_06_Cell_CP_11_TNF	C	D1	1	TNF	0	3	3	0	0	0
2698	D1C_1H_06_Cell_CP_110_TNF	C	D1	1	TNF	13	24	37	0	0	0
2701	D1C_1H_06_Cell_CP_113_IFN	C	D1	1	IFN	2	35	37	0	0	0
2702	D1C_1H_06_Cell_CP_113_TNF	C	D1	1	TNF	1	29	30	0	0	0
2703	D1C_1H_06_Cell_CP_114_IFN	C	D1	1	IFN	1	0	1	0	0	0
2706	D1C_1H_06_Cell_CP_115_TNF	C	D1	1	TNF	1	1	2	0	0	0
2713	D1C_1H_06_Cell_CP_12_IFN	C	D1	1	IFN	7	10	17	0	0	0
2714	D1C_1H_06_Cell_CP_12_TNF	C	D1	1	TNF	5	14	19	0	0	0
2715	D1C_1H_06_Cell_CP_120_IFN	C	D1	1	IFN	21	67	88	0	0	0
2716	D1C_1H_06_Cell_CP_120_TNF	C	D1	1	TNF	10	43	53	0	0	0
2717	D1C_1H_06_Cell_CP_121_IFN	C	D1	1	IFN	11	8	19	7	0	7
2718	D1C_1H_06_Cell_CP_121_TNF	C	D1	1	TNF	77	33	110	17	5	22
2722	D1C_1H_06_Cell_CP_124_TNF	C	D1	1	TNF	3	5	8	0	0	0
2725	D1C_1H_06_Cell_CP_127_IFN	C	D1	1	IFN	36	76	112	14	0	14
2726	D1C_1H_06_Cell_CP_127_TNF	C	D1	1	TNF	11	94	105	0	0	0
2727	D1C_1H_06_Cell_CP_129_IFN	C	D1	1	IFN	4	15	19	0	0	0
2728	D1C_1H_06_Cell_CP_129_TNF	C	D1	1	TNF	5	15	20	0	0	0
2730	D1C_1H_06_Cell_CP_13_TNF	C	D1	1	TNF	1	8	9	0	0	0
2732	D1C_1H_06_Cell_CP_130_TNF	C	D1	1	TNF	14	46	60	0	0	0
2733	D1C_1H_06_Cell_CP_14_IFN	C	D1	1	IFN	1	0	1	0	0	0
2734	D1C_1H_06_Cell_CP_14_TNF	C	D1	1	TNF	8	17	25	0	0	0
2735	D1C_1H_06_Cell_CP_15_IFN	C	D1	1	IFN	2	8	10	0	0	0
2736	D1C_1H_06_Cell_CP_15_TNF	C	D1	1	TNF	26	55	81	0	0	0
2738	D1C_1H_06_Cell_CP_16_TNF	C	D1	1	TNF	27	26	53	0	0	0
2742	D1C_1H_06_Cell_CP_18_TNF	C	D1	1	TNF	32	49	81	0	0	0
2744	D1C_1H_06_Cell_CP_19_TNF	C	D1	1	TNF	57	109	166	5	0	5
2748	D1C_1H_06_Cell_CP_21_TNF	C	D1	1	TNF	0	2	2	0	0	0
2751	D1C_1H_06_Cell_CP_23_IFN	C	D1	1	IFN	0	4	4	0	0	0
2752	D1C_1H_06_Cell_CP_23_TNF	C	D1	1	TNF	1	31	32	5	0	5
2753	D1C_1H_06_Cell_CP_24_IFN	C	D1	1	IFN	15	37	52	0	0	0
2754	D1C_1H_06_Cell_CP_24_TNF	C	D1	1	TNF	18	40	58	5	0	5
2756	D1C_1H_06_Cell_CP_25_TNF	C	D1	1	TNF	0	14	14	0	0	0
2759	D1C_1H_06_Cell_CP_27_IFN	C	D1	1	IFN	2	13	15	0	0	0
2760	D1C_1H_06_Cell_CP_27_TNF	C	D1	1	TNF	6	35	41	0	0	0
2761	D1C_1H_06_Cell_CP_28_IFN	C	D1	1	IFN	10	0	10	0	0	0
2762	D1C_1H_06_Cell_CP_28_TNF	C	D1	1	TNF	8	1	9	0	0	0
2764	D1C_1H_06_Cell_CP_31_TNF	C	D1	1	TNF	11	2	13	0	0	0
2766	D1C_1H_06_Cell_CP_32_TNF	C	D1	1	TNF	0	4	4	0	0	0
2767	D1C_1H_06_Cell_CP_33_IFN	C	D1	1	IFN	10	55	65	0	0	0
2768	D1C_1H_06_Cell_CP_33_TNF	C	D1	1	TNF	6	29	35	0	0	0
2770	D1C_1H_06_Cell_CP_35_TNF	C	D1	1	TNF	5	5	10	0	0	0
2771	D1C_1H_06_Cell_CP_36_IFN	C	D1	1	IFN	0	4	4	0	0	0
2772	D1C_1H_06_Cell_CP_36_TNF	C	D1	1	TNF	1	10	11	0	0	0
2773	D1C_1H_06_Cell_CP_38_IFN	C	D1	1	IFN	4	3	7	0	0	0
2774	D1C_1H_06_Cell_CP_38_TNF	C	D1	1	TNF	11	8	19	0	0	0
2776	D1C_1H_06_Cell_CP_39_TNF	C	D1	1	TNF	14	25	39	0	0	0
2777	D1C_1H_06_Cell_CP_40_IFN	C	D1	1	IFN	5	12	17	0	0	0
2778	D1C_1H_06_Cell_CP_40_TNF	C	D1	1	TNF	4	2	6	0	0	0
2780	D1C_1H_06_Cell_CP_41_TNF	C	D1	1	TNF	19	74	93	0	0	0
2782	D1C_1H_06_Cell_CP_42_TNF	C	D1	1	TNF	11	34	45	0	0	0
2783	D1C_1H_06_Cell_CP_43_IFN	C	D1	1	IFN	8	69	77	0	0	0
2784	D1C_1H_06_Cell_CP_43_TNF	C	D1	1	TNF	38	90	128	5	0	5
2785	D1C_1H_06_Cell_CP_45_IFN	C	D1	1	IFN	31	61	92	0	0	0
2786	D1C_1H_06_Cell_CP_45_TNF	C	D1	1	TNF	41	101	142	0	0	0
2788	D1C_1H_06_Cell_CP_46_TNF	C	D1	1	TNF	33	53	86	0	0	0
2789	D1C_1H_06_Cell_CP_47_IFN	C	D1	1	IFN	0	1	1	0	0	0
2790	D1C_1H_06_Cell_CP_47_TNF	C	D1	1	TNF	0	2	2	0	0	0
2791	D1C_1H_06_Cell_CP_48_IFN	C	D1	1	IFN	3	6	9	0	0	0
2792	D1C_1H_06_Cell_CP_48_TNF	C	D1	1	TNF	10	47	57	7	0	7
2794	D1C_1H_06_Cell_CP_49_TNF	C	D1	1	TNF	8	30	38	0	0	0
2796	D1C_1H_06_Cell_CP_50_TNF	C	D1	1	TNF	39	41	80	0	0	0
2797	D1C_1H_06_Cell_CP_52_IFN	C	D1	1	IFN	2	2	4	0	0	0
2798	D1C_1H_06_Cell_CP_52_TNF	C	D1	1	TNF	7	4	11	0	0	0
2799	D1C_1H_06_Cell_CP_53_IFN	C	D1	1	IFN	6	5	11	0	0	0
2800	D1C_1H_06_Cell_CP_53_TNF	C	D1	1	TNF	5	2	7	0	0	0
2801	D1C_1H_06_Cell_CP_55_IFN	C	D1	1	IFN	7	10	17	0	0	0
2802	D1C_1H_06_Cell_CP_55_TNF	C	D1	1	TNF	21	53	74	0	0	0
2803	D1C_1H_06_Cell_CP_56_IFN	C	D1	1	IFN	23	70	93	23	0	23
2804	D1C_1H_06_Cell_CP_56_TNF	C	D1	1	TNF	66	160	226	15	7	22
2805	D1C_1H_06_Cell_CP_57_IFN	C	D1	1	IFN	1	0	1	0	0	0
2806	D1C_1H_06_Cell_CP_57_TNF	C	D1	1	TNF	2	3	5	6	0	6
2810	D1C_1H_06_Cell_CP_59_TNF	C	D1	1	TNF	15	32	47	0	0	0
2812	D1C_1H_06_Cell_CP_62_TNF	C	D1	1	TNF	1	1	2	0	0	0
2814	D1C_1H_06_Cell_CP_63_TNF	C	D1	1	TNF	1	3	4	0	0	0
2816	D1C_1H_06_Cell_CP_64_TNF	C	D1	1	TNF	0	14	14	0	0	0
2818	D1C_1H_06_Cell_CP_66_TNF	C	D1	1	TNF	0	10	10	0	0	0
2820	D1C_1H_06_Cell_CP_67_TNF	C	D1	1	TNF	4	10	14	0	0	0
2821	D1C_1H_06_Cell_CP_68_IFN	C	D1	1	IFN	29	49	78	25	32	57
[truncated: 24,945 more rows]
