# Supplementary material for: Single-molecule imaging of transcription dynamics, RNA localization and fate in human T cells
Source: EMBO J. 2025 Oct 14;44(22):6732–49. doi: 10.1038/s44318-025-00592-0 (PMC12624010; doi:10.1038/s44318-025-00592-0)
Supplement: Supplementary file 10 — Source data Fig. 5 [file 44318_2025_592_MOESM10_ESM.zip › Figure_5/5C/SF06 HuR KO D4-6 ActD.xlsx]

## Sheet: Donor 4 raw data
Well	Sample Name	Target Name	Task	Reporter	Quencher	RQ	RQ Min	RQ Max	Cт	Cт Mean	Cт SD	ΔCт	ΔCт Mean	ΔCт SE	HK Control ΔCт Mean	HK Control ΔCт SE	ΔΔCт	Automatic Ct Threshold	Ct Threshold	Automatic Baseline	Baseline Start	Baseline End	Efficiency	Tm1	Tm2	Tm3	Comments	BADROX	HIGHSD	NOAMP	NOISE	NOSIGNAL	EXPFAIL	THOLDFAIL	MTP
A1	Donor 30min	18S	UNKNOWN	SYBR	None				13.1081	13.1183	0.014343							FALSE	0.7	TRUE	3	6	1	81.2083				N	N	N	N	N	N	N	N
A2	Donor 1.3h	18S	UNKNOWN	SYBR	None				15.1326	15.0684	0.090762							FALSE	0.7	TRUE	3	8	1	81.2083				N	N	N	N	N	N	N	N
A3	Donor 2.3h	18S	UNKNOWN	SYBR	None				13.5839	13.5138	0.099235							FALSE	0.7	TRUE	3	7	1	80.9093				N	N	N	N	N	N	N	N
A4	Donor 1.3h ActD	18S	UNKNOWN	SYBR	None				14.4417	14.398	0.061784							FALSE	0.7	TRUE	3	7	1	80.9093				N	N	N	N	N	N	N	N
A5	Donor 2.3h ActD	18S	UNKNOWN	SYBR	None				13.3454	13.3755	0.0425							FALSE	0.7	TRUE	3	7	1	80.9087				N	N	N	N	N	N	N	N
A6	Donor 30min KO	18S	UNKNOWN	SYBR	None				11.4708	11.4761	0.007518							FALSE	0.7	TRUE	3	5	1	80.9087				N	N	N	N	N	N	N	N
A7	Donor 1.3h KO	18S	UNKNOWN	SYBR	None				12.3055	12.4243	0.167989							FALSE	0.7	TRUE	3	5	1	81.0623				N	N	N	N	N	N	N	N
A8	Donor 2.3h KO	18S	UNKNOWN	SYBR	None				12.8907	12.9284	0.053394							FALSE	0.7	TRUE	3	6	1	80.913				N	N	N	N	N	N	N	N
A9	Donor 1.3h ActD KO	18S	UNKNOWN	SYBR	None				13.3961	13.4222	0.036876							FALSE	0.7	TRUE	3	6	1	81.0587				N	N	N	N	N	N	N	N
A10	Donor 2.3h ActD KO	18S	UNKNOWN	SYBR	None				12.8158	12.8978	0.116014							FALSE	0.7	TRUE	3	6	1	81.0587				N	N	N	N	N	N	N	N
A11		water ctrl	UNKNOWN	SYBR	None				9.46025	9.46025								TRUE	0.057307	TRUE	3	27	1	70.9044	82.8516	86.8838		Y	N	N	N	Y	N	N	Y
A12		water ctrl	UNKNOWN	SYBR	None				Undetermined	9.46025								TRUE	0.057307	TRUE	3	39	1	91.0653	83.7476	78.3714		Y	N	N	Y	Y	Y	N	Y
B1	Donor 30min	18S	UNKNOWN	SYBR	None				13.1284	13.1183	0.014343							FALSE	0.7	TRUE	3	7	1	81.2083				N	N	N	N	N	N	N	N
B2	Donor 1.3h	18S	UNKNOWN	SYBR	None				15.0042	15.0684	0.090762							FALSE	0.7	TRUE	3	8	1	81.2083				N	N	N	N	N	N	N	N
B3	Donor 2.3h	18S	UNKNOWN	SYBR	None				13.4436	13.5138	0.099235							FALSE	0.7	TRUE	3	6	1	80.9093				N	N	N	N	N	N	N	N
B4	Donor 1.3h ActD	18S	UNKNOWN	SYBR	None				14.3543	14.398	0.061784							FALSE	0.7	TRUE	3	7	1	80.9093				N	N	N	N	N	N	N	N
B5	Donor 2.3h ActD	18S	UNKNOWN	SYBR	None				13.4056	13.3755	0.0425							FALSE	0.7	TRUE	3	6	1	80.9087				N	N	N	N	N	N	N	N
B6	Donor 30min KO	18S	UNKNOWN	SYBR	None				11.4814	11.4761	0.007518							FALSE	0.7	TRUE	3	5	1	81.058				N	N	N	N	N	N	N	N
B7	Donor 1.3h KO	18S	UNKNOWN	SYBR	None				12.543	12.4243	0.167989							FALSE	0.7	TRUE	3	6	1	81.0623				N	N	N	N	N	N	N	N
B8	Donor 2.3h KO	18S	UNKNOWN	SYBR	None				12.9662	12.9284	0.053394							FALSE	0.7	TRUE	3	6	1	81.0623				N	N	N	N	N	N	N	N
B9	Donor 1.3h ActD KO	18S	UNKNOWN	SYBR	None				13.4483	13.4222	0.036876							FALSE	0.7	TRUE	3	7	1	81.0587				N	N	N	N	N	N	N	N
B10	Donor 2.3h ActD KO	18S	UNKNOWN	SYBR	None				12.9799	12.8978	0.116014							FALSE	0.7	TRUE	3	6	1	80.9094	66.1241			N	N	N	N	N	N	N	Y
B11		18s ctrl	UNKNOWN	SYBR	None				36.2572	36.6343	0.533362							TRUE	0.769442	TRUE	3	29	1	80.7609	66.4242			N	Y	N	N	N	N	N	Y
B12		18s ctrl	UNKNOWN	SYBR	None				37.0115	36.6343	0.533362							TRUE	0.769442	TRUE	3	30	1	80.7609	66.1255			N	Y	N	N	N	N	N	Y
C1	Donor 30min	IFNg	UNKNOWN	SYBR	None	1	0.954767	1.04738	21.4465	21.4582	0.016615		8.33994	0.015521			0	FALSE	0.7	TRUE	3	14	1	76.2807				N	N	N	N	N	N	N	N
C2	Donor 1.3h	IFNg	UNKNOWN	SYBR	None	9.41343	7.65139	11.5812	20.2003	20.1736	0.037688		5.10522	0.069492			-3.23472	FALSE	0.7	TRUE	3	12	1	75.982				N	N	N	N	N	N	N	N
C3	Donor 2.3h	IFNg	UNKNOWN	SYBR	None	7.78573	5.2073	11.6409	19.0081	18.8929	0.162886		5.37911	0.134869			-2.96083	FALSE	0.7	TRUE	3	10	1	76.1301				N	N	N	N	N	N	N	N
C4	Donor 1.3h ActD	IFNg	UNKNOWN	SYBR	None	3.51566	3.04122	4.06411	20.9455	20.9242	0.030138		6.52614	0.048608			-1.8138	FALSE	0.7	TRUE	3	14	1	75.9808				N	N	N	N	N	N	N	N
C5	Donor 2.3h ActD	IFNg	UNKNOWN	SYBR	None	3.10925	2.44874	3.94792	20.0047	20.0789	0.104963		6.70337	0.080073			-1.63657	FALSE	0.7	TRUE	3	12	1	76.1305				N	N	N	N	N	N	N	N
C6	Donor 30min KO	IFNg	UNKNOWN	SYBR	None	0.877578	0.809855	0.950965	19.978	20.0044	0.037333		8.52834	0.026929			0.1884	FALSE	0.7	TRUE	3	12	1	76.1305				N	N	N	N	N	N	N	N
C7	Donor 1.3h KO	IFNg	UNKNOWN	SYBR	None	7.49653	4.79218	11.727	17.7663	17.858	0.129614		5.43372	0.150033			-2.90622	FALSE	0.7	TRUE	3	9	1	76.1336				N	N	N	N	N	N	N	N
C8	Donor 2.3h KO	IFNg	UNKNOWN	SYBR	None	9.13434	7.06058	11.8172	17.9994	18.0771	0.109819		5.14864	0.086346			-3.1913	FALSE	0.7	TRUE	3	10	1	76.1336				N	N	N	N	N	N	N	N
C9	Donor 1.3h ActD KO	IFNg	UNKNOWN	SYBR	None	7.69502	7.11354	8.32403	18.8145	18.8182	0.005325		5.39601	0.026346			-2.94392	FALSE	0.7	TRUE	3	11	1	75.981				N	N	N	N	N	N	N	N
C10	Donor 2.3h ActD KO	IFNg	UNKNOWN	SYBR	None	4.63399	3.24662	6.61421	19.1121	19.0255	0.122501		6.12768	0.119302			-2.21226	FALSE	0.7	TRUE	3	9	1	75.981				N	N	N	N	N	N	N	N
C11		IFNg ctrl	UNKNOWN	SYBR	None				Undetermined									TRUE	0.2	TRUE	3	39	1	78.6701	92.4094	89.2732		N	N	Y	N	N	Y	Y	Y
C12		IFNg ctrl	UNKNOWN	SYBR	None				Undetermined									TRUE	0.2	TRUE	3	39	1	92.8574	71.9498	83.897		N	N	N	N	N	Y	Y	Y
D1	Donor 30min	IFNg	UNKNOWN	SYBR	None	1	0.954767	1.04738	21.47	21.4582	0.016615		8.33994	0.015521			0	FALSE	0.7	TRUE	3	14	1	76.2807				N	N	N	N	N	N	N	N
D2	Donor 1.3h	IFNg	UNKNOWN	SYBR	None	9.41343	7.65139	11.5812	20.147	20.1736	0.037688		5.10522	0.069492			-3.23472	FALSE	0.7	TRUE	3	13	1	76.1313				N	N	N	N	N	N	N	N
D3	Donor 2.3h	IFNg	UNKNOWN	SYBR	None	7.78573	5.2073	11.6409	18.7777	18.8929	0.162886		5.37911	0.134869			-2.96083	FALSE	0.7	TRUE	3	11	1	76.1301				N	N	N	N	N	N	N	N
D4	Donor 1.3h ActD	IFNg	UNKNOWN	SYBR	None	3.51566	3.04122	4.06411	20.9029	20.9242	0.030138		6.52614	0.048608			-1.8138	FALSE	0.7	TRUE	3	14	1	75.9808				N	N	N	N	N	N	N	N
D5	Donor 2.3h ActD	IFNg	UNKNOWN	SYBR	None	3.10925	2.44874	3.94792	20.1531	20.0789	0.104963		6.70337	0.080073			-1.63657	FALSE	0.7	TRUE	3	13	1	76.1305				N	N	N	N	N	N	N	N
D6	Donor 30min KO	IFNg	UNKNOWN	SYBR	None	0.877578	0.809855	0.950965	20.0308	20.0044	0.037333		8.52834	0.026929			0.1884	FALSE	0.7	TRUE	3	12	1	76.1305				N	N	N	N	N	N	N	N
D7	Donor 1.3h KO	IFNg	UNKNOWN	SYBR	None	7.49653	4.79218	11.727	17.9496	17.858	0.129614		5.43372	0.150033			-2.90622	FALSE	0.7	TRUE	3	9	1	76.1336				N	N	N	N	N	N	N	N
D8	Donor 2.3h KO	IFNg	UNKNOWN	SYBR	None	9.13434	7.06058	11.8172	18.1547	18.0771	0.109819		5.14864	0.086346			-3.1913	FALSE	0.7	TRUE	3	10	1	76.1336				N	N	N	N	N	N	N	N
D9	Donor 1.3h ActD KO	IFNg	UNKNOWN	SYBR	None	7.69502	7.11354	8.32403	18.822	18.8182	0.005325		5.39601	0.026346			-2.94392	FALSE	0.7	TRUE	3	11	1	75.981				N	N	N	N	N	N	N	N
D10	Donor 2.3h ActD KO	IFNg	UNKNOWN	SYBR	None	4.63399	3.24662	6.61421	18.9389	19.0255	0.122501		6.12768	0.119302			-2.21226	FALSE	0.7	TRUE	3	10	1	75.981				N	N	N	N	N	N	N	N
D11		TNFa ctrl	UNKNOWN	SYBR	None				36.5864	36.745	0.224383							TRUE	0.640242	TRUE	3	30	1	74.3392				N	N	N	N	N	N	N	N
D12		TNFa ctrl	UNKNOWN	SYBR	None				36.9037	36.745	0.224383							TRUE	0.640242	TRUE	3	31	1	74.6379				N	N	N	N	N	N	N	N
E1	Donor 30min	TNFa	UNKNOWN	SYBR	None	1	0.597619	1.67331	21.1713	20.9989	0.243692		7.88065	0.172615			0	FALSE	0.7	TRUE	3	13	1	83.4482	67.7692			N	N	N	N	N	N	N	Y
E2	Donor 1.3h	TNFa	UNKNOWN	SYBR	None	5.00462	4.13152	6.06224	20.6221	20.6258	0.005198		5.55739	0.064284			-2.32326	FALSE	0.7	TRUE	3	14	1	83.2989	68.5159			N	N	N	N	N	N	N	Y
E3	Donor 2.3h	TNFa	UNKNOWN	SYBR	None	3.13627	2.49208	3.94698	19.7135	19.7454	0.045152		6.2316	0.077091			-1.64905	FALSE	0.7	TRUE	3	12	1	83.2989				N	N	N	N	N	N	N	N
E4	Donor 1.3h ActD	TNFa	UNKNOWN	SYBR	None	1.69118	1.25872	2.27223	21.6095	21.5206	0.125679		7.12262	0.099026			-0.75803	FALSE	0.7	TRUE	3	15	1	83.0002	67.3185			N	N	N	N	N	N	N	Y
E5	Donor 2.3h ActD	TNFa	UNKNOWN	SYBR	None	1.05965	0.823837	1.36296	21.0937	21.1726	0.111541		7.79706	0.084403			-0.08359	FALSE	0.7	TRUE	3	13	1	83.4471	66.8728			N	N	N	N	N	N	N	Y
E6	Donor 30min KO	TNFa	UNKNOWN	SYBR	None	0.298137	0.245453	0.36213	21.0377	21.1027	0.091899		9.6266	0.065199			1.74595	FALSE	0.7	TRUE	3	13	1	83.4471	66.7235			N	N	N	N	N	N	N	Y
E7	Donor 1.3h KO	TNFa	UNKNOWN	SYBR	None	4.17127	2.89458	6.01105	18.2144	18.2444	0.042411		5.82016	0.122513			-2.06049	FALSE	0.7	TRUE	3	9	1	83.4521	67.3215			N	N	N	N	N	N	N	Y
E8	Donor 2.3h KO	TNFa	UNKNOWN	SYBR	None	2.53427	2.26056	2.84112	19.461	19.4675	0.009297		6.53908	0.038323			-1.34157	FALSE	0.7	TRUE	3	11	1	83.4521	67.1721			N	N	N	N	N	N	N	Y
E9	Donor 1.3h ActD KO	TNFa	UNKNOWN	SYBR	None	2.58642	2.38902	2.80012	19.9265	19.9319	0.00757		6.50969	0.026619			-1.37095	FALSE	0.7	TRUE	3	12	1	83.2989	67.3189			N	N	N	N	N	N	N	Y
E10	Donor 2.3h ActD KO	TNFa	UNKNOWN	SYBR	None	0.959949	0.704668	1.30771	20.7741	20.8374	0.089618		7.93962	0.10366			0.058971	FALSE	0.7	TRUE	3	13	1	83.2989	66.5721			N	N	N	N	N	N	N	Y
E11		HRPT1 ctrl	UNKNOWN	SYBR	None				Undetermined									TRUE	0.2	TRUE	3	39	1	92.8574	72.2485	60.8986		N	N	Y	N	N	Y	Y	Y
E12		HRPT1 ctrl	UNKNOWN	SYBR	None				Undetermined									TRUE	0.2	TRUE	3	39	1	92.708	76.1313	71.2031		N	N	Y	N	N	Y	Y	Y
F1	Donor 30min	TNFa	UNKNOWN	SYBR	None	1	0.597619	1.67331	20.8266	20.9989	0.243692		7.88065	0.172615			0	FALSE	0.7	TRUE	3	13	1	83.5975	67.3213			N	N	N	N	N	N	N	Y
F2	Donor 1.3h	TNFa	UNKNOWN	SYBR	None	5.00462	4.13152	6.06224	20.6295	20.6258	0.005198		5.55739	0.064284			-2.32326	FALSE	0.7	TRUE	3	14	1	83.2989				N	N	N	N	N	N	N	N
F3	Donor 2.3h	TNFa	UNKNOWN	SYBR	None	3.13627	2.49208	3.94698	19.7773	19.7454	0.045152		6.2316	0.077091			-1.64905	FALSE	0.7	TRUE	3	12	1	83.1496				N	N	N	N	N	N	N	N
F4	Donor 1.3h ActD	TNFa	UNKNOWN	SYBR	None	1.69118	1.25872	2.27223	21.4318	21.5206	0.125679		7.12262	0.099026			-0.75803	FALSE	0.7	TRUE	3	15	1	83.2989	67.3185			N	N	N	N	N	N	N	Y
F5	Donor 2.3h ActD	TNFa	UNKNOWN	SYBR	None	1.05965	0.823837	1.36296	21.2514	21.1726	0.111541		7.79706	0.084403			-0.08359	FALSE	0.7	TRUE	3	14	1	83.4471	66.5742			N	N	N	N	N	N	N	Y
F6	Donor 30min KO	TNFa	UNKNOWN	SYBR	None	0.298137	0.245453	0.36213	21.1677	21.1027	0.091899		9.6266	0.065199			1.74595	FALSE	0.7	TRUE	3	14	1	83.5965	67.1715			N	N	N	N	N	N	N	Y
F7	Donor 1.3h KO	TNFa	UNKNOWN	SYBR	None	4.17127	2.89458	6.01105	18.2744	18.2444	0.042411		5.82016	0.122513			-2.06049	FALSE	0.7	TRUE	3	10	1	83.6014	67.3215			N	N	N	N	N	N	N	Y
F8	Donor 2.3h KO	TNFa	UNKNOWN	SYBR	None	2.53427	2.26056	2.84112	19.4741	19.4675	0.009297		6.53908	0.038323			-1.34157	FALSE	0.7	TRUE	3	12	1	83.4521	66.8734			N	N	N	N	N	N	N	Y
F9	Donor 1.3h ActD KO	TNFa	UNKNOWN	SYBR	None	2.58642	2.38902	2.80012	19.9372	19.9319	0.00757		6.50969	0.026619			-1.37095	FALSE	0.7	TRUE	3	12	1	83.2989	67.0202			N	N	N	N	N	N	N	Y
F10	Donor 2.3h ActD KO	TNFa	UNKNOWN	SYBR	None	0.959949	0.704668	1.30771	20.9008	20.8374	0.089618		7.93962	0.10366			0.058971	FALSE	0.7	TRUE	3	13	1	83.2989	67.1695			N	N	N	N	N	N	N	Y
G1	Donor 30min	HRPT1	UNKNOWN	SYBR	None	1	0.969145	1.03184	24.4487	24.4514	0.00389		11.3331	0.010509			0	FALSE	0.7	TRUE	3	17	1	78.3712				N	N	N	N	N	N	N	N
G2	Donor 1.3h	HRPT1	UNKNOWN	SYBR	None	1.25077	1.01301	1.54432	26.0491	26.0787	0.041915		11.0103	0.070692			-0.32281	FALSE	0.7	TRUE	3	19	1	78.0726				N	N	N	N	N	N	N	N
G3	Donor 2.3h	HRPT1	UNKNOWN	SYBR	None	1.00476	0.771776	1.30807	24.7862	24.8401	0.076165		11.3263	0.088455			-0.00685	FALSE	0.7	TRUE	3	17	1	78.221				N	N	N	N	N	N	N	N
G4	Donor 1.3h ActD	HRPT1	UNKNOWN	SYBR	None	1.59438	1.33412	1.90542	25.0174	25.0582	0.057658		10.6601	0.059757			-0.673	FALSE	0.7	TRUE	3	18	1	78.0717				N	N	N	N	N	N	N	N
G5	Donor 2.3h ActD	HRPT1	UNKNOWN	SYBR	None	1.18994	1.08625	1.30351	24.4522	24.4578	0.007906		11.0823	0.030568			-0.25088	FALSE	0.7	TRUE	3	16	1	78.3703				N	N	N	N	N	N	N	N
G6	Donor 30min KO	HRPT1	UNKNOWN	SYBR	None	0.399691	0.340119	0.469697	24.1861	24.1323	0.076162		12.6562	0.054117			1.32304	FALSE	0.7	TRUE	3	16	1	78.3703				N	N	N	N	N	N	N	N
G7	Donor 1.3h KO	HRPT1	UNKNOWN	SYBR	None	0.952699	0.66399	1.36694	23.804	23.8273	0.032992		11.4031	0.121055			0.069908	FALSE	0.7	TRUE	3	16	1	78.3739				N	N	N	N	N	N	N	N
G8	Donor 2.3h KO	HRPT1	UNKNOWN	SYBR	None	1.10889	0.989084	1.2432	24.1058	24.1125	0.009403		11.184	0.038336			-0.14911	FALSE	0.7	TRUE	3	16	1	78.3739				N	N	N	N	N	N	N	N
G9	Donor 1.3h ActD KO	HRPT1	UNKNOWN	SYBR	None	2.65154	2.43192	2.89099	23.3358	23.3485	0.017916		9.92631	0.02899			-1.40683	FALSE	0.7	TRUE	3	16	1	78.0718				N	N	N	N	N	N	N	N
G10	Donor 2.3h ActD KO	HRPT1	UNKNOWN	SYBR	None	1.78021	1.3617	2.32734	23.3622	23.3989	0.051867		10.5011	0.08986			-0.83205	FALSE	0.7	TRUE	3	15	1	78.0718				N	N	N	N	N	N	N	N
H1	Donor 30min	HRPT1	UNKNOWN	SYBR	None	1	0.969145	1.03184	24.4542	24.4514	0.00389		11.3331	0.010509			0	FALSE	0.7	TRUE	3	16	1	78.3712				N	N	N	N	N	N	N	N
H2	Donor 1.3h	HRPT1	UNKNOWN	SYBR	None	1.25077	1.01301	1.54432	26.1084	26.0787	0.041915		11.0103	0.070692			-0.32281	FALSE	0.7	TRUE	3	19	1	78.2219				N	N	N	N	N	N	N	N
H3	Donor 2.3h	HRPT1	UNKNOWN	SYBR	None	1.00476	0.771776	1.30807	24.8939	24.8401	0.076165		11.3263	0.088455			-0.00685	FALSE	0.7	TRUE	3	17	1	78.221				N	N	N	N	N	N	N	N
H4	Donor 1.3h ActD	HRPT1	UNKNOWN	SYBR	None	1.59438	1.33412	1.90542	25.0989	25.0582	0.057658		10.6601	0.059757			-0.673	FALSE	0.7	TRUE	3	18	1	78.0717				N	N	N	N	N	N	N	N
H5	Donor 2.3h ActD	HRPT1	UNKNOWN	SYBR	None	1.18994	1.08625	1.30351	24.4633	24.4578	0.007906		11.0823	0.030568			-0.25088	FALSE	0.7	TRUE	3	17	1	78.3703				N	N	N	N	N	N	N	N
H6	Donor 30min KO	HRPT1	UNKNOWN	SYBR	None	0.399691	0.340119	0.469697	24.0784	24.1323	0.076162		12.6562	0.054117			1.32304	FALSE	0.7	TRUE	3	17	1	78.3703				N	N	N	N	N	N	N	N
H7	Donor 1.3h KO	HRPT1	UNKNOWN	SYBR	None	0.952699	0.66399	1.36694	23.8507	23.8273	0.032992		11.4031	0.121055			0.069908	FALSE	0.7	TRUE	3	15	1	78.3739				N	N	N	N	N	N	N	N
H8	Donor 2.3h KO	HRPT1	UNKNOWN	SYBR	None	1.10889	0.989084	1.2432	24.1191	24.1125	0.009403		11.184	0.038336			-0.14911	FALSE	0.7	TRUE	3	16	1	78.3739				N	N	N	N	N	N	N	N
H9	Donor 1.3h ActD KO	HRPT1	UNKNOWN	SYBR	None	2.65154	2.43192	2.89099	23.3612	23.3485	0.017916		9.92631	0.02899			-1.40683	FALSE	0.7	TRUE	3	16	1	78.0718				N	N	N	N	N	N	N	N
H10	Donor 2.3h ActD KO	HRPT1	UNKNOWN	SYBR	None	1.78021	1.3617	2.32734	23.4356	23.3989	0.051867		10.5011	0.08986			-0.83205	FALSE	0.7	TRUE	3	16	1	78.0718				N	N	N	N	N	N	N	N
Block Type	96well
Chemistry	SYBR_GREEN
Experiment File Name	D:\Applied Biosystems\StepOne Software v2.3\experiments\lEYMA\SF06 HuR KO D4 rerun_17jan2024_Leyma.eds
Experiment Run End Time	2024-01-17 15:44:20 PM CET
Instrument Type	steponeplus
Passive Reference	ROX

## Sheet: Donor 5 raw data
Well	Sample Name	Target Name	Task	Reporter	Quencher	RQ	RQ Min	RQ Max	Cт	Cт Mean	Cт SD	ΔCт	ΔCт Mean	ΔCт SE	HK Control ΔCт Mean	HK Control ΔCт SE	ΔΔCт	Automatic Ct Threshold	Ct Threshold	Automatic Baseline	Baseline Start	Baseline End	Efficiency	Tm1	Tm2	Tm3	Comments	NOAMP	EXPFAIL	THOLDFAIL	MTP
A1	Donor 30min	18S	UNKNOWN	SYBR	None				13.0356	13.0652	0.041879							FALSE	0.7	TRUE	1	2	1	81.5083				N	N	N	N
A2	Donor 1.3h	18S	UNKNOWN	SYBR	None				13.2528	13.2626	0.013867							FALSE	0.7	TRUE	3	6	1	81.3589				N	N	N	N
A3	Donor 2.3h	18S	UNKNOWN	SYBR	None				13.3043	13.297	0.010293							FALSE	0.7	TRUE	3	6	1	81.2113				N	N	N	N
A4	Donor 1.3h ActD	18S	UNKNOWN	SYBR	None				12.6949	12.7523	0.081209							FALSE	0.7	TRUE	3	5	1	81.2113				N	N	N	N
A5	Donor 2.3h ActD	18S	UNKNOWN	SYBR	None				13.1531	13.1342	0.026758							FALSE	0.7	TRUE	3	6	1	81.2072				N	N	N	N
A6	Donor 30min KO	18S	UNKNOWN	SYBR	None				13.2139	13.1725	0.058463							FALSE	0.7	TRUE	3	6	1	81.2072				N	N	N	N
A7	Donor 1.3h KO	18S	UNKNOWN	SYBR	None				13.6463	13.7155	0.097854							FALSE	0.7	TRUE	3	6	1	81.209				N	N	N	N
A8	Donor 2.3h KO	18S	UNKNOWN	SYBR	None				16.3022	16.3464	0.062541							FALSE	0.7	TRUE	3	10	1	81.209				N	N	N	N
A9	Donor 1.3h ActD KO	18S	UNKNOWN	SYBR	None				13.8804	13.9227	0.059745							FALSE	0.7	TRUE	3	6	1	81.2097				N	N	N	N
A10	Donor 2.3h ActD KO	18S	UNKNOWN	SYBR	None				13.6968	13.6804	0.023109							FALSE	0.7	TRUE	3	7	1	81.2097				N	N	N	N
A11		water ctrl	UNKNOWN	SYBR	None				Undetermined									TRUE	0.2	TRUE	3	39	1	76.1303				N	Y	Y	N
A12		water ctrl	UNKNOWN	SYBR	None				Undetermined									TRUE	0.2	TRUE	3	39	1	93.0079	88.079	77.4745		N	Y	Y	Y
B1	Donor 30min	18S	UNKNOWN	SYBR	None				13.0948	13.0652	0.041879							FALSE	0.7	TRUE	3	6	1	81.5083				N	N	N	N
B2	Donor 1.3h	18S	UNKNOWN	SYBR	None				13.2724	13.2626	0.013867							FALSE	0.7	TRUE	3	6	1	81.3589				N	N	N	N
B3	Donor 2.3h	18S	UNKNOWN	SYBR	None				13.2897	13.297	0.010293							FALSE	0.7	TRUE	3	6	1	81.2113				N	N	N	N
B4	Donor 1.3h ActD	18S	UNKNOWN	SYBR	None				12.8097	12.7523	0.081209							FALSE	0.7	TRUE	3	6	1	81.2113				N	N	N	N
B5	Donor 2.3h ActD	18S	UNKNOWN	SYBR	None				13.1153	13.1342	0.026758							FALSE	0.7	TRUE	3	6	1	81.2072				N	N	N	N
B6	Donor 30min KO	18S	UNKNOWN	SYBR	None				13.1312	13.1725	0.058463							FALSE	0.7	TRUE	3	6	1	81.2072				N	N	N	N
B7	Donor 1.3h KO	18S	UNKNOWN	SYBR	None				13.7847	13.7155	0.097854							FALSE	0.7	TRUE	3	7	1	81.209				N	N	N	N
B8	Donor 2.3h KO	18S	UNKNOWN	SYBR	None				16.3906	16.3464	0.062541							FALSE	0.7	TRUE	3	9	1	81.209				N	N	N	N
B9	Donor 1.3h ActD KO	18S	UNKNOWN	SYBR	None				13.9649	13.9227	0.059745							FALSE	0.7	TRUE	3	7	1	81.2097				N	N	N	N
B10	Donor 2.3h ActD KO	18S	UNKNOWN	SYBR	None				13.6641	13.6804	0.023109							FALSE	0.7	TRUE	3	6	1	81.2097				N	N	N	N
B11		18s ctrl	UNKNOWN	SYBR	None				Undetermined									TRUE	0.2	TRUE	3	39	1	83.0008	72.0975	93.1572		Y	Y	Y	Y
B12		18s ctrl	UNKNOWN	SYBR	None				Undetermined									TRUE	0.2	TRUE	3	39	1	92.8585	82.5527	71.7988		N	Y	Y	Y
C1	Donor 30min	IFNg	UNKNOWN	SYBR	None	1	0.446963	2.23732	20.5448	20.8132	0.379552		7.74793	0.270013			0	FALSE	0.7	TRUE	3	12	1	76.43				N	N	N	N
C2	Donor 1.3h	IFNg	UNKNOWN	SYBR	None	10.391	9.63922	11.2015	17.6101	17.6333	0.032803		4.37066	0.025183			-3.37727	FALSE	0.7	TRUE	3	9	1	76.2806				N	N	N	N
C3	Donor 2.3h	IFNg	UNKNOWN	SYBR	None	12.9633	12.5074	13.4357	17.339	17.3486	0.013498		4.05157	0.012003			-3.69636	FALSE	0.7	TRUE	3	9	1	76.1336				N	N	N	N
C4	Donor 1.3h ActD	IFNg	UNKNOWN	SYBR	None	6.24716	4.93461	7.90882	17.9114	17.857	0.076896		5.10473	0.079082			-2.6432	FALSE	0.7	TRUE	3	10	1	76.1336				N	N	N	N
C5	Donor 2.3h ActD	IFNg	UNKNOWN	SYBR	None	5.64527	4.94192	6.44871	18.4255	18.3851	0.057143		5.25089	0.044617			-2.49704	FALSE	0.7	TRUE	3	11	1	76.1295				N	N	N	N
C6	Donor 30min KO	IFNg	UNKNOWN	SYBR	None	2.13815	1.77923	2.56948	19.8698	19.8241	0.064615		6.65156	0.061616			-1.09637	FALSE	0.7	TRUE	3	12	1	76.2789				N	N	N	N
C7	Donor 1.3h KO	IFNg	UNKNOWN	SYBR	None	9.97566	5.98044	16.6399	17.9881	18.145	0.222013		4.42952	0.171559			-3.31841	FALSE	0.7	TRUE	3	10	1	76.2804				N	N	N	N
C8	Donor 2.3h KO	IFNg	UNKNOWN	SYBR	None	26.0352	21.2932	31.8333	19.341	19.3919	0.071964		3.04554	0.067417			-4.70239	FALSE	0.7	TRUE	3	12	1	75.8323				N	N	N	N
C9	Donor 1.3h ActD KO	IFNg	UNKNOWN	SYBR	None	5.10944	4.45024	5.86629	19.2984	19.3174	0.026849		5.39476	0.046316			-2.35317	FALSE	0.7	TRUE	3	12	1	76.1311				N	N	N	N
C10	Donor 2.3h ActD KO	IFNg	UNKNOWN	SYBR	None	2.71517	2.57552	2.86239	19.9941	19.9873	0.009639		6.30689	0.017705			-1.44104	FALSE	0.7	TRUE	3	12	1	76.1311				N	N	N	N
C11		IFNg ctrl	UNKNOWN	SYBR	None				Undetermined									TRUE	0.2	TRUE	3	39	1	77.9226	86.2867	93.3066		Y	Y	Y	Y
C12		IFNg ctrl	UNKNOWN	SYBR	None				Undetermined									TRUE	0.2	TRUE	3	39	1	92.7092	71.7988	75.5328		N	Y	Y	Y
D1	Donor 30min	IFNg	UNKNOWN	SYBR	None	1	0.446963	2.23732	21.0815	20.8132	0.379552		7.74793	0.270013			0	FALSE	0.7	TRUE	3	14	1	76.1313				N	N	N	N
D2	Donor 1.3h	IFNg	UNKNOWN	SYBR	None	10.391	9.63922	11.2015	17.6564	17.6333	0.032803		4.37066	0.025183			-3.37727	FALSE	0.7	TRUE	3	10	1	76.2806				N	N	N	N
D3	Donor 2.3h	IFNg	UNKNOWN	SYBR	None	12.9633	12.5074	13.4357	17.3581	17.3486	0.013498		4.05157	0.012003			-3.69636	FALSE	0.7	TRUE	3	10	1	76.283				N	N	N	N
D4	Donor 1.3h ActD	IFNg	UNKNOWN	SYBR	None	6.24716	4.93461	7.90882	17.8026	17.857	0.076896		5.10473	0.079082			-2.6432	FALSE	0.7	TRUE	3	9	1	76.1336				N	N	N	N
D5	Donor 2.3h ActD	IFNg	UNKNOWN	SYBR	None	5.64527	4.94192	6.44871	18.3447	18.3851	0.057143		5.25089	0.044617			-2.49704	FALSE	0.7	TRUE	3	11	1	76.2789				N	N	N	N
D6	Donor 30min KO	IFNg	UNKNOWN	SYBR	None	2.13815	1.77923	2.56948	19.7784	19.8241	0.064615		6.65156	0.061616			-1.09637	FALSE	0.7	TRUE	3	12	1	76.2789				N	N	N	N
D7	Donor 1.3h KO	IFNg	UNKNOWN	SYBR	None	9.97566	5.98044	16.6399	18.302	18.145	0.222013		4.42952	0.171559			-3.31841	FALSE	0.7	TRUE	3	11	1	76.131				N	N	N	N
D8	Donor 2.3h KO	IFNg	UNKNOWN	SYBR	None	26.0352	21.2932	31.8333	19.4428	19.3919	0.071964		3.04554	0.067417			-4.70239	FALSE	0.7	TRUE	3	13	1	75.8323				N	N	N	N
D9	Donor 1.3h ActD KO	IFNg	UNKNOWN	SYBR	None	5.10944	4.45024	5.86629	19.3364	19.3174	0.026849		5.39476	0.046316			-2.35317	FALSE	0.7	TRUE	3	12	1	76.1311				N	N	N	N
D10	Donor 2.3h ActD KO	IFNg	UNKNOWN	SYBR	None	2.71517	2.57552	2.86239	19.9805	19.9873	0.009639		6.30689	0.017705			-1.44104	FALSE	0.7	TRUE	3	12	1	75.9817				N	N	N	N
D11		TNFa ctrl	UNKNOWN	SYBR	None				35.9195	36.0338	0.161685							TRUE	0.503955	TRUE	3	30	1	73.2924				N	N	N	N
D12		TNFa ctrl	UNKNOWN	SYBR	None				36.1481	36.0338	0.161685							TRUE	0.503955	TRUE	3	30	1	73.2924				N	N	N	N
E1	Donor 30min	TNFa	UNKNOWN	SYBR	None	1	0.905796	1.104	20.5553	20.5404	0.02115		7.47516	0.033175			0	FALSE	0.7	TRUE	3	12	1	83.5994				N	N	N	N
E2	Donor 1.3h	TNFa	UNKNOWN	SYBR	None	7.84169	7.09422	8.66792	17.7987	17.7666	0.045432		4.50399	0.033589			-2.97117	FALSE	0.7	TRUE	3	10	1	83.45				N	N	N	N
E3	Donor 2.3h	TNFa	UNKNOWN	SYBR	None	4.237	3.11693	5.75957	18.7918	18.6891	0.145216		5.39212	0.102941			-2.08304	FALSE	0.7	TRUE	3	11	1	83.3021	67.173			N	N	N	Y
E4	Donor 1.3h ActD	TNFa	UNKNOWN	SYBR	None	3.52986	2.82798	4.40594	18.455	18.4078	0.066757		5.65555	0.074335			-1.81961	FALSE	0.7	TRUE	3	10	1	83.3021				N	N	N	N
E5	Donor 2.3h ActD	TNFa	UNKNOWN	SYBR	None	2.02363	1.91126	2.14261	19.5894	19.5924	0.004235		6.45821	0.019156			-1.01695	FALSE	0.7	TRUE	3	11	1	83.4474				N	N	N	N
E6	Donor 30min KO	TNFa	UNKNOWN	SYBR	None	1.31767	1.16468	1.49076	20.2516	20.2497	0.002662		7.07717	0.041383			-0.39799	FALSE	0.7	TRUE	3	12	1	83.4474	67.4675			N	N	N	Y
E7	Donor 1.3h KO	TNFa	UNKNOWN	SYBR	None	8.08173	6.57459	9.93437	18.1747	18.176	0.001814		4.4605	0.069205			-3.01466	FALSE	0.7	TRUE	3	11	1	83.5986	66.7218			N	N	N	Y
E8	Donor 2.3h KO	TNFa	UNKNOWN	SYBR	None	3.41155	2.62321	4.43681	22.1273	22.0511	0.107771		5.70473	0.088107			-1.77043	FALSE	0.7	TRUE	3	15	1	83.1505	67.6179			N	N	N	Y
E9	Donor 1.3h ActD KO	TNFa	UNKNOWN	SYBR	None	2.64822	2.20784	3.17643	19.9488	19.9928	0.062194		6.07014	0.060982			-1.40502	FALSE	0.7	TRUE	3	13	1	83.3009	66.7207			N	N	N	Y
E10	Donor 2.3h ActD KO	TNFa	UNKNOWN	SYBR	None	0.823387	0.783819	0.864952	21.4336	21.4359	0.003369		7.75552	0.016513			0.280358	FALSE	0.7	TRUE	3	14	1	83.3009	66.5713			N	N	N	Y
E11		HRPT1 ctrl	UNKNOWN	SYBR	None				Undetermined									TRUE	0.2	TRUE	3	39	1	78.8187	93.3066	90.3194		Y	Y	Y	Y
E12		HRPT1 ctrl	UNKNOWN	SYBR	None				Undetermined									TRUE	0.2	TRUE	3	39	1	92.8585	69.5584	74.9354		N	Y	Y	Y
F1	Donor 30min	TNFa	UNKNOWN	SYBR	None	1	0.905796	1.104	20.5254	20.5404	0.02115		7.47516	0.033175			0	FALSE	0.7	TRUE	3	12	1	83.5994				N	N	N	N
F2	Donor 1.3h	TNFa	UNKNOWN	SYBR	None	7.84169	7.09422	8.66792	17.7345	17.7666	0.045432		4.50399	0.033589			-2.97117	FALSE	0.7	TRUE	3	8	1	83.5994				N	N	N	N
F3	Donor 2.3h	TNFa	UNKNOWN	SYBR	None	4.237	3.11693	5.75957	18.5864	18.6891	0.145216		5.39212	0.102941			-2.08304	FALSE	0.7	TRUE	3	11	1	83.4515	67.3223			N	N	N	Y
F4	Donor 1.3h ActD	TNFa	UNKNOWN	SYBR	None	3.52986	2.82798	4.40594	18.3606	18.4078	0.066757		5.65555	0.074335			-1.81961	FALSE	0.7	TRUE	3	10	1	83.4515	67.3223			N	N	N	Y
F5	Donor 2.3h ActD	TNFa	UNKNOWN	SYBR	None	2.02363	1.91126	2.14261	19.5954	19.5924	0.004235		6.45821	0.019156			-1.01695	FALSE	0.7	TRUE	3	12	1	83.5968				N	N	N	N
F6	Donor 30min KO	TNFa	UNKNOWN	SYBR	None	1.31767	1.16468	1.49076	20.2478	20.2497	0.002662		7.07717	0.041383			-0.39799	FALSE	0.7	TRUE	3	12	1	83.5968	67.1689			N	N	N	Y
F7	Donor 1.3h KO	TNFa	UNKNOWN	SYBR	None	8.08173	6.57459	9.93437	18.1773	18.176	0.001814		4.4605	0.069205			-3.01466	FALSE	0.7	TRUE	3	10	1	83.5986	67.1699			N	N	N	Y
F8	Donor 2.3h KO	TNFa	UNKNOWN	SYBR	None	3.41155	2.62321	4.43681	21.9749	22.0511	0.107771		5.70473	0.088107			-1.77043	FALSE	0.7	TRUE	3	14	1	83.1505	67.4686			N	N	N	Y
F9	Donor 1.3h ActD KO	TNFa	UNKNOWN	SYBR	None	2.64822	2.20784	3.17643	20.0368	19.9928	0.062194		6.07014	0.060982			-1.40502	FALSE	0.7	TRUE	3	13	1	83.3009	67.1688			N	N	N	Y
F10	Donor 2.3h ActD KO	TNFa	UNKNOWN	SYBR	None	0.823387	0.783819	0.864952	21.4383	21.4359	0.003369		7.75552	0.016513			0.280358	FALSE	0.7	TRUE	3	14	1	83.3009	67.3182			N	N	N	Y
G1	Donor 30min	HRPT1	UNKNOWN	SYBR	None	1	0.826584	1.2098	24.4613	24.5179	0.080014		11.4527	0.06386			0	FALSE	0.7	TRUE	3	16	1	78.3717				N	N	N	N
G2	Donor 1.3h	HRPT1	UNKNOWN	SYBR	None	1.42588	1.2449	1.63318	24.159	24.2034	0.062855		10.9408	0.045514			-0.51186	FALSE	0.7	TRUE	3	16	1	78.2223				N	N	N	N
G3	Donor 2.3h	HRPT1	UNKNOWN	SYBR	None	1.29256	1.19966	1.39265	24.3555	24.3794	0.033836		11.0824	0.025008			-0.37023	FALSE	0.7	TRUE	3	17	1	78.2244				N	N	N	N
G4	Donor 1.3h ActD	HRPT1	UNKNOWN	SYBR	None	1.66398	1.37468	2.01417	23.4986	23.4703	0.040094		10.718	0.064041			-0.73464	FALSE	0.7	TRUE	3	16	1	78.0751				N	N	N	N
G5	Donor 2.3h ActD	HRPT1	UNKNOWN	SYBR	None	1.38131	1.19947	1.5907	24.0774	24.1208	0.06135		10.9866	0.047327			-0.46603	FALSE	0.7	TRUE	3	16	1	78.3697				N	N	N	N
G6	Donor 30min KO	HRPT1	UNKNOWN	SYBR	None	1.91854	1.65586	2.22289	23.7122	23.6852	0.038171		10.5127	0.049371			-0.94001	FALSE	0.7	TRUE	3	16	1	78.3697				N	N	N	N
G7	Donor 1.3h KO	HRPT1	UNKNOWN	SYBR	None	1.07825	0.877137	1.32547	25.0613	25.0595	0.002556		11.344	0.069216			-0.10869	FALSE	0.7	TRUE	3	18	1	78.3713				N	N	N	N
G8	Donor 2.3h KO	HRPT1	UNKNOWN	SYBR	None	2.09968	1.76459	2.49841	26.7669	26.7289	0.053723		10.3825	0.058299			-1.07017	FALSE	0.7	TRUE	3	20	1	77.9232				N	N	N	N
G9	Donor 1.3h ActD KO	HRPT1	UNKNOWN	SYBR	None	1.43674	1.2606	1.63751	24.8643	24.8525	0.01665		10.9299	0.043856			-0.5228	FALSE	0.7	TRUE	3	18	1	77.9236				N	N	N	N
G10	Donor 2.3h ActD KO	HRPT1	UNKNOWN	SYBR	None	0.891649	0.778051	1.02183	25.3412	25.2985	0.06035		11.6181	0.045696			0.165452	FALSE	0.7	TRUE	3	18	1	77.9236				N	N	N	N
H1	Donor 30min	HRPT1	UNKNOWN	SYBR	None	1	0.826584	1.2098	24.5745	24.5179	0.080014		11.4527	0.06386			0	FALSE	0.7	TRUE	3	17	1	78.3717				N	N	N	N
H2	Donor 1.3h	HRPT1	UNKNOWN	SYBR	None	1.42588	1.2449	1.63318	24.2478	24.2034	0.062855		10.9408	0.045514			-0.51186	FALSE	0.7	TRUE	3	16	1	78.3717				N	N	N	N
H3	Donor 2.3h	HRPT1	UNKNOWN	SYBR	None	1.29256	1.19966	1.39265	24.4034	24.3794	0.033836		11.0824	0.025008			-0.37023	FALSE	0.7	TRUE	3	17	1	78.2244				N	N	N	N
H4	Donor 1.3h ActD	HRPT1	UNKNOWN	SYBR	None	1.66398	1.37468	2.01417	23.4419	23.4703	0.040094		10.718	0.064041			-0.73464	FALSE	0.7	TRUE	3	16	1	78.2244				N	N	N	N
H5	Donor 2.3h ActD	HRPT1	UNKNOWN	SYBR	None	1.38131	1.19947	1.5907	24.1642	24.1208	0.06135		10.9866	0.047327			-0.46603	FALSE	0.7	TRUE	3	16	1	78.3697				N	N	N	N
H6	Donor 30min KO	HRPT1	UNKNOWN	SYBR	None	1.91854	1.65586	2.22289	23.6582	23.6852	0.038171		10.5127	0.049371			-0.94001	FALSE	0.7	TRUE	3	16	1	78.3697				N	N	N	N
H7	Donor 1.3h KO	HRPT1	UNKNOWN	SYBR	None	1.07825	0.877137	1.32547	25.0577	25.0595	0.002556		11.344	0.069216			-0.10869	FALSE	0.7	TRUE	3	18	1	78.5206				N	N	N	N
H8	Donor 2.3h KO	HRPT1	UNKNOWN	SYBR	None	2.09968	1.76459	2.49841	26.6909	26.7289	0.053723		10.3825	0.058299			-1.07017	FALSE	0.7	TRUE	3	20	1	77.9232				N	N	N	N
H9	Donor 1.3h ActD KO	HRPT1	UNKNOWN	SYBR	None	1.43674	1.2606	1.63751	24.8407	24.8525	0.01665		10.9299	0.043856			-0.5228	FALSE	0.7	TRUE	3	18	1	78.0729				N	N	N	N
H10	Donor 2.3h ActD KO	HRPT1	UNKNOWN	SYBR	None	0.891649	0.778051	1.02183	25.2559	25.2985	0.06035		11.6181	0.045696			0.165452	FALSE	0.7	TRUE	3	18	1	78.0729				N	N	N	N
Block Type	96well
Chemistry	SYBR_GREEN
Experiment File Name	D:\Applied Biosystems\StepOne Software v2.3\experiments\lEYMA\SF06 HuR KO D5_17jan2024_Leyma.eds
Experiment Run End Time	2024-01-17 18:33:30 PM CET
Instrument Type	steponeplus
Passive Reference	ROX

## Sheet: Donor 6 raw data
Well	Sample Name	Target Name	Task	Reporter	Quencher	RQ	RQ Min	RQ Max	Cт	Cт Mean	Cт SD	ΔCт	ΔCт Mean	ΔCт SE	HK Control ΔCт Mean	HK Control ΔCт SE	ΔΔCт	Automatic Ct Threshold	Ct Threshold	Automatic Baseline	Baseline Start	Baseline End	Efficiency	Tm1	Tm2	Tm3	Comments	HIGHSD	NOAMP	EXPFAIL	THOLDFAIL	MTP
A1	Donor 30min	18S	UNKNOWN	SYBR	None				12.6329	12.7392	0.150306							FALSE	0.7	TRUE	3	5	1	81.5073				N	N	N	N	N
A2	Donor 1.3h	18S	UNKNOWN	SYBR	None				12.463	12.4517	0.015935							FALSE	0.7	TRUE	3	5	1	81.358				N	N	N	N	N
A3	Donor 2.3h	18S	UNKNOWN	SYBR	None				12.7807	12.7957	0.021186							FALSE	0.7	TRUE	3	5	1	81.0579				N	N	N	N	N
A4	Donor 1.3h ActD	18S	UNKNOWN	SYBR	None				13.194	13.2091	0.02136							FALSE	0.7	TRUE	3	6	1	81.0579				N	N	N	N	N
A5	Donor 2.3h ActD	18S	UNKNOWN	SYBR	None				12.3999	12.3271	0.102898							FALSE	0.7	TRUE	3	6	1	81.0563				N	N	N	N	N
A6	Donor 30min KO	18S	UNKNOWN	SYBR	None				12.4545	12.4494	0.007221							FALSE	0.7	TRUE	3	6	1	81.2056				N	N	N	N	N
A7	Donor 1.3h KO	18S	UNKNOWN	SYBR	None				12.9149	12.8804	0.048857							FALSE	0.7	TRUE	3	6	1	81.2105				N	N	N	N	N
A8	Donor 2.3h KO	18S	UNKNOWN	SYBR	None				11.801	11.7755	0.035966							FALSE	0.7	TRUE	3	5	1	81.2105				N	N	N	N	N
A9	Donor 1.3h ActD KO	18S	UNKNOWN	SYBR	None				12.8029	12.7617	0.058197							FALSE	0.7	TRUE	3	6	1	81.2091				N	N	N	N	N
A10	Donor 2.3h ActD KO	18S	UNKNOWN	SYBR	None				13.3066	13.3084	0.002563							FALSE	0.7	TRUE	3	6	1	81.2091				N	N	N	N	N
A11		water ctrl	UNKNOWN	SYBR	None				Undetermined									TRUE	0.2	TRUE	3	39	1	92.4079	73.4438	78.2222		N	Y	Y	Y	Y
A12		water ctrl	UNKNOWN	SYBR	None				Undetermined									TRUE	0.2	TRUE	3	39	1	74.1904	87.3309	92.7066		N	N	Y	Y	Y
B1	Donor 30min	18S	UNKNOWN	SYBR	None				12.8455	12.7392	0.150306							FALSE	0.7	TRUE	3	6	1	81.5073				N	N	N	N	N
B2	Donor 1.3h	18S	UNKNOWN	SYBR	None				12.4404	12.4517	0.015935							FALSE	0.7	TRUE	3	6	1	81.358				N	N	N	N	N
B3	Donor 2.3h	18S	UNKNOWN	SYBR	None				12.8106	12.7957	0.021186							FALSE	0.7	TRUE	3	6	1	81.2072				N	N	N	N	N
B4	Donor 1.3h ActD	18S	UNKNOWN	SYBR	None				13.2242	13.2091	0.02136							FALSE	0.7	TRUE	3	7	1	81.2072				N	N	N	N	N
B5	Donor 2.3h ActD	18S	UNKNOWN	SYBR	None				12.2544	12.3271	0.102898							FALSE	0.7	TRUE	3	5	1	81.2056				N	N	N	N	N
B6	Donor 30min KO	18S	UNKNOWN	SYBR	None				12.4443	12.4494	0.007221							FALSE	0.7	TRUE	3	6	1	81.2056				N	N	N	N	N
B7	Donor 1.3h KO	18S	UNKNOWN	SYBR	None				12.8458	12.8804	0.048857							FALSE	0.7	TRUE	3	6	1	81.2105				N	N	N	N	N
B8	Donor 2.3h KO	18S	UNKNOWN	SYBR	None				11.7501	11.7755	0.035966							FALSE	0.7	TRUE	3	5	1	81.2105				N	N	N	N	N
B9	Donor 1.3h ActD KO	18S	UNKNOWN	SYBR	None				12.7206	12.7617	0.058197							FALSE	0.7	TRUE	3	5	1	81.2091				N	N	N	N	N
B10	Donor 2.3h ActD KO	18S	UNKNOWN	SYBR	None				13.3102	13.3084	0.002563							FALSE	0.7	TRUE	3	6	1	81.0597				N	N	N	N	N
B11		18s ctrl	UNKNOWN	SYBR	None				37.0101	36.4249	0.827564							TRUE	0.867241	TRUE	3	30	1	81.0593	66.2763			Y	N	N	N	Y
B12		18s ctrl	UNKNOWN	SYBR	None				35.8398	36.4249	0.827564							TRUE	0.867241	TRUE	3	29	1	81.0593	66.7243			Y	N	N	N	Y
C1	Donor 30min	IFNg	UNKNOWN	SYBR	None	1	0.652069	1.53358	21.1563	21.0601	0.136097		8.32084	0.143378			0	FALSE	0.7	TRUE	3	12	1	76.281				N	N	N	N	N
C2	Donor 1.3h	IFNg	UNKNOWN	SYBR	None	9.80029	7.22781	13.2883	17.3782	17.4797	0.143498		5.02801	0.102092			-3.29282	FALSE	0.7	TRUE	3	7	1	76.281				N	N	N	N	N
C3	Donor 2.3h	IFNg	UNKNOWN	SYBR	None	17.3829	16.2268	18.6215	16.9793	16.9969	0.024826		4.20123	0.023078			-4.1196	FALSE	0.7	TRUE	3	7	1	76.1299				N	N	N	N	N
C4	Donor 1.3h ActD	IFNg	UNKNOWN	SYBR	None	2.61349	2.22198	3.074	20.1963	20.144	0.073933		6.93486	0.054417			-1.38598	FALSE	0.7	TRUE	3	12	1	76.1299				N	N	N	N	N
C5	Donor 2.3h ActD	IFNg	UNKNOWN	SYBR	None	3.66496	2.86887	4.68195	18.7361	18.7741	0.053831		6.44704	0.082115			-1.8738	FALSE	0.7	TRUE	3	10	1	76.1289				N	N	N	N	N
C6	Donor 30min KO	IFNg	UNKNOWN	SYBR	None	3.80256	3.2061	4.50999	18.9003	18.8433	0.080583		6.39386	0.057209			-1.92697	FALSE	0.7	TRUE	3	11	1	76.1289				N	N	N	N	N
C7	Donor 1.3h KO	IFNg	UNKNOWN	SYBR	None	16.048	14.3769	17.9134	17.2098	17.1969	0.018222		4.31651	0.036872			-4.00432	FALSE	0.7	TRUE	3	8	1	76.2817				N	N	N	N	N
C8	Donor 2.3h KO	IFNg	UNKNOWN	SYBR	None	22.9138	12.1167	43.332	15.3661	15.5782	0.299983		3.80269	0.213639			-4.51815	FALSE	0.7	TRUE	3	5	1	76.2817				N	N	N	N	N
C9	Donor 1.3h ActD KO	IFNg	UNKNOWN	SYBR	None	8.96907	4.55187	17.6728	18.1413	17.9176	0.316308		5.15588	0.227418			-3.16496	FALSE	0.7	TRUE	3	10	1	75.9818				N	N	N	N	N
C10	Donor 2.3h ActD KO	IFNg	UNKNOWN	SYBR	None	8.5208	8.11882	8.94267	18.5221	18.5382	0.022771		5.22985	0.016203			-3.09099	FALSE	0.7	TRUE	3	10	1	76.1312				N	N	N	N	N
C11		IFNg ctrl	UNKNOWN	SYBR	None				Undetermined									TRUE	0.2	TRUE	3	39	1	92.4079	86.8829	78.5208		N	Y	Y	Y	Y
C12		IFNg ctrl	UNKNOWN	SYBR	None				Undetermined									TRUE	0.2	TRUE	3	39	1	92.2586	71.204	81.6566		N	Y	Y	Y	Y
D1	Donor 30min	IFNg	UNKNOWN	SYBR	None	1	0.652069	1.53358	20.9638	21.0601	0.136097		8.32084	0.143378			0	FALSE	0.7	TRUE	3	12	1	76.4303				N	N	N	N	N
D2	Donor 1.3h	IFNg	UNKNOWN	SYBR	None	9.80029	7.22781	13.2883	17.5812	17.4797	0.143498		5.02801	0.102092			-3.29282	FALSE	0.7	TRUE	3	7	1	76.281				N	N	N	N	N
D3	Donor 2.3h	IFNg	UNKNOWN	SYBR	None	17.3829	16.2268	18.6215	17.0144	16.9969	0.024826		4.20123	0.023078			-4.1196	FALSE	0.7	TRUE	3	8	1	76.1299				N	N	N	N	N
D4	Donor 1.3h ActD	IFNg	UNKNOWN	SYBR	None	2.61349	2.22198	3.074	20.0917	20.144	0.073933		6.93486	0.054417			-1.38598	FALSE	0.7	TRUE	3	12	1	76.1299				N	N	N	N	N
D5	Donor 2.3h ActD	IFNg	UNKNOWN	SYBR	None	3.66496	2.86887	4.68195	18.8122	18.7741	0.053831		6.44704	0.082115			-1.8738	FALSE	0.7	TRUE	3	10	1	76.2783				N	N	N	N	N
D6	Donor 30min KO	IFNg	UNKNOWN	SYBR	None	3.80256	3.2061	4.50999	18.7863	18.8433	0.080583		6.39386	0.057209			-1.92697	FALSE	0.7	TRUE	3	10	1	76.1289				N	N	N	N	N
D7	Donor 1.3h KO	IFNg	UNKNOWN	SYBR	None	16.048	14.3769	17.9134	17.184	17.1969	0.018222		4.31651	0.036872			-4.00432	FALSE	0.7	TRUE	3	9	1	76.2817				N	N	N	N	N
D8	Donor 2.3h KO	IFNg	UNKNOWN	SYBR	None	22.9138	12.1167	43.332	15.7903	15.5782	0.299983		3.80269	0.213639			-4.51815	FALSE	0.7	TRUE	3	5	1	76.2817				N	N	N	N	N
D9	Donor 1.3h ActD KO	IFNg	UNKNOWN	SYBR	None	8.96907	4.55187	17.6728	17.694	17.9176	0.316308		5.15588	0.227418			-3.16496	FALSE	0.7	TRUE	3	8	1	76.1312				N	N	N	N	N
D10	Donor 2.3h ActD KO	IFNg	UNKNOWN	SYBR	None	8.5208	8.11882	8.94267	18.5543	18.5382	0.022771		5.22985	0.016203			-3.09099	FALSE	0.7	TRUE	3	11	1	76.1312				N	N	N	N	N
D11		TNFa ctrl	UNKNOWN	SYBR	None				36.7833	36.8494	0.093497							TRUE	0.88162	TRUE	3	30	1	74.4891	66.7243			N	N	N	N	Y
D12		TNFa ctrl	UNKNOWN	SYBR	None				36.9155	36.8494	0.093497							TRUE	0.88162	TRUE	3	30	1	74.1904				N	N	N	N	N
E1	Donor 30min	TNFa	UNKNOWN	SYBR	None	1	0.711482	1.40552	20.6721	20.7137	0.058853		7.97452	0.114139			0	FALSE	0.7	TRUE	3	12	1	83.5979	67.4708			N	N	N	N	Y
E2	Donor 1.3h	TNFa	UNKNOWN	SYBR	None	5.91301	3.77766	9.25539	18.0121	17.8623	0.211863		5.41062	0.150233			-2.56389	FALSE	0.7	TRUE	3	8	1	83.4485	67.3215			N	N	N	N	Y
E3	Donor 2.3h	TNFa	UNKNOWN	SYBR	None	3.50758	3.30549	3.72203	18.9728	18.9597	0.01852		6.16404	0.019898			-1.81048	FALSE	0.7	TRUE	3	10	1	83.2979				N	N	N	N	N
E4	Donor 1.3h ActD	TNFa	UNKNOWN	SYBR	None	1.52855	1.44508	1.61684	20.5827	20.5715	0.0159		7.36235	0.018829			-0.61216	FALSE	0.7	TRUE	3	12	1	83.2979	66.8711			N	N	N	N	Y
E5	Donor 2.3h ActD	TNFa	UNKNOWN	SYBR	None	1.05031	0.822037	1.34198	20.1926	20.2308	0.053994		7.9037	0.082169			-0.07082	FALSE	0.7	TRUE	3	12	1	83.4453				N	N	N	N	N
E6	Donor 30min KO	TNFa	UNKNOWN	SYBR	None	1.38643	1.23346	1.55838	19.9137	19.9526	0.054966		7.50314	0.039201			-0.47138	FALSE	0.7	TRUE	3	11	1	83.4453				N	N	N	N	N
E7	Donor 1.3h KO	TNFa	UNKNOWN	SYBR	None	7.09832	6.28853	8.01239	18.0488	18.0274	0.030204		5.14704	0.040616			-2.82748	FALSE	0.7	TRUE	3	10	1	83.6002				N	N	N	N	N
E8	Donor 2.3h KO	TNFa	UNKNOWN	SYBR	None	3.78186	2.38593	5.99451	17.6786	17.8309	0.215444		6.05542	0.15445			-1.9191	FALSE	0.7	TRUE	3	5	1	83.4509				N	N	N	N	N
E9	Donor 1.3h ActD KO	TNFa	UNKNOWN	SYBR	None	2.91272	2.57593	3.29353	19.1919	19.1939	0.002839		6.43215	0.0412			-1.54237	FALSE	0.7	TRUE	3	11	1	83.1506	66.7221			N	N	N	N	Y
E10	Donor 2.3h ActD KO	TNFa	UNKNOWN	SYBR	None	1.3749	1.0502	1.79998	20.9139	20.8236	0.12772		7.51519	0.09033			-0.45932	FALSE	0.7	TRUE	3	13	1	83.1506	68.0663			N	N	N	N	Y
E11		HRPT1 ctrl	UNKNOWN	SYBR	None				Undetermined									TRUE	0.2	TRUE	3	39	1	92.5572	61.3486	67.6202		N	Y	Y	Y	Y
E12		HRPT1 ctrl	UNKNOWN	SYBR	None				Undetermined									TRUE	0.2	TRUE	3	39	1	92.7066	78.5208	82.8512		N	N	Y	Y	Y
F1	Donor 30min	TNFa	UNKNOWN	SYBR	None	1	0.711482	1.40552	20.7553	20.7137	0.058853		7.97452	0.114139			0	FALSE	0.7	TRUE	3	12	1	83.5979	67.3215			N	N	N	N	Y
F2	Donor 1.3h	TNFa	UNKNOWN	SYBR	None	5.91301	3.77766	9.25539	17.7125	17.8623	0.211863		5.41062	0.150233			-2.56389	FALSE	0.7	TRUE	3	5	1	83.5979	67.0229			N	N	N	N	Y
F3	Donor 2.3h	TNFa	UNKNOWN	SYBR	None	3.50758	3.30549	3.72203	18.9466	18.9597	0.01852		6.16404	0.019898			-1.81048	FALSE	0.7	TRUE	3	10	1	83.4473				N	N	N	N	N
F4	Donor 1.3h ActD	TNFa	UNKNOWN	SYBR	None	1.52855	1.44508	1.61684	20.5602	20.5715	0.0159		7.36235	0.018829			-0.61216	FALSE	0.7	TRUE	3	13	1	83.2979	66.7218			N	N	N	N	Y
F5	Donor 2.3h ActD	TNFa	UNKNOWN	SYBR	None	1.05031	0.822037	1.34198	20.269	20.2308	0.053994		7.9037	0.082169			-0.07082	FALSE	0.7	TRUE	3	9	1	83.4453				N	N	N	N	N
F6	Donor 30min KO	TNFa	UNKNOWN	SYBR	None	1.38643	1.23346	1.55838	19.9915	19.9526	0.054966		7.50314	0.039201			-0.47138	FALSE	0.7	TRUE	3	12	1	83.4453	66.4236			N	N	N	N	Y
F7	Donor 1.3h KO	TNFa	UNKNOWN	SYBR	None	7.09832	6.28853	8.01239	18.0061	18.0274	0.030204		5.14704	0.040616			-2.82748	FALSE	0.7	TRUE	3	9	1	83.6002	67.1708			N	N	N	N	Y
F8	Donor 2.3h KO	TNFa	UNKNOWN	SYBR	None	3.78186	2.38593	5.99451	17.9833	17.8309	0.215444		6.05542	0.15445			-1.9191	FALSE	0.7	TRUE	3	6	1	83.6002	66.5734			N	N	N	N	Y
F9	Donor 1.3h ActD KO	TNFa	UNKNOWN	SYBR	None	2.91272	2.57593	3.29353	19.1959	19.1939	0.002839		6.43215	0.0412			-1.54237	FALSE	0.7	TRUE	3	10	1	83.3	67.1702			N	N	N	N	Y
F10	Donor 2.3h ActD KO	TNFa	UNKNOWN	SYBR	None	1.3749	1.0502	1.79998	20.7333	20.8236	0.12772		7.51519	0.09033			-0.45932	FALSE	0.7	TRUE	3	13	1	83.3				N	N	N	N	N
G1	Donor 30min	HRPT1	UNKNOWN	SYBR	None	1	0.70024	1.42808	24.4117	24.4662	0.077194		11.727	0.11948			0	FALSE	0.7	TRUE	3	15	1	78.3715				N	N	N	N	N
G2	Donor 1.3h	HRPT1	UNKNOWN	SYBR	None	0.938601	0.70835	1.24369	24.1764	24.2701	0.132507		11.8184	0.094372			0.091416	FALSE	0.7	TRUE	3	16	1	78.2222				N	N	N	N	N
G3	Donor 2.3h	HRPT1	UNKNOWN	SYBR	None	0.932103	0.800577	1.08524	24.5754	24.6241	0.068948		11.8285	0.051003			0.101438	FALSE	0.7	TRUE	3	17	1	78.2205				N	N	N	N	N
G4	Donor 1.3h ActD	HRPT1	UNKNOWN	SYBR	None	0.919564	0.857284	0.986367	25.0752	25.0571	0.025488		11.848	0.023515			0.120979	FALSE	0.7	TRUE	3	17	1	78.0712				N	N	N	N	N
G5	Donor 2.3h ActD	HRPT1	UNKNOWN	SYBR	None	0.925629	0.683635	1.25328	24.2366	24.1656	0.100312		11.8385	0.101613			0.111494	FALSE	0.7	TRUE	3	14	1	78.3686				N	N	N	N	N
G6	Donor 30min KO	HRPT1	UNKNOWN	SYBR	None	1.70545	1.51531	1.91946	23.4456	23.4063	0.055588		10.9569	0.039637			-0.77016	FALSE	0.7	TRUE	3	16	1	78.2193				N	N	N	N	N
G7	Donor 1.3h KO	HRPT1	UNKNOWN	SYBR	None	1.11112	0.932112	1.32452	24.4077	24.4554	0.067473		11.575	0.058905			-0.15202	FALSE	0.7	TRUE	3	16	1	78.3727				N	N	N	N	N
G8	Donor 2.3h KO	HRPT1	UNKNOWN	SYBR	None	0.727113	0.673968	0.784448	23.9632	23.9623	0.00133		12.1868	0.025449			0.459749	FALSE	0.7	TRUE	3	15	1	78.2233				N	N	N	N	N
G9	Donor 1.3h ActD KO	HRPT1	UNKNOWN	SYBR	None	1.83492	1.51741	2.21885	23.5644	23.613	0.068773		10.8513	0.063705			-0.87571	FALSE	0.7	TRUE	3	15	1	78.0727				N	N	N	N	N
G10	Donor 2.3h ActD KO	HRPT1	UNKNOWN	SYBR	None	1.53711	1.39463	1.69414	24.3826	24.4152	0.046054		11.1068	0.032615			-0.62022	FALSE	0.7	TRUE	3	17	1	78.0727				N	N	N	N	N
H1	Donor 30min	HRPT1	UNKNOWN	SYBR	None	1	0.70024	1.42808	24.5208	24.4662	0.077194		11.727	0.11948			0	FALSE	0.7	TRUE	3	17	1	78.3715				N	N	N	N	N
H2	Donor 1.3h	HRPT1	UNKNOWN	SYBR	None	0.938601	0.70835	1.24369	24.3638	24.2701	0.132507		11.8184	0.094372			0.091416	FALSE	0.7	TRUE	3	15	1	78.3715				N	N	N	N	N
H3	Donor 2.3h	HRPT1	UNKNOWN	SYBR	None	0.932103	0.800577	1.08524	24.6729	24.6241	0.068948		11.8285	0.051003			0.101438	FALSE	0.7	TRUE	3	15	1	78.2205				N	N	N	N	N
H4	Donor 1.3h ActD	HRPT1	UNKNOWN	SYBR	None	0.919564	0.857284	0.986367	25.0391	25.0571	0.025488		11.848	0.023515			0.120979	FALSE	0.7	TRUE	3	17	1	78.2205				N	N	N	N	N
H5	Donor 2.3h ActD	HRPT1	UNKNOWN	SYBR	None	0.925629	0.683635	1.25328	24.0947	24.1656	0.100312		11.8385	0.101613			0.111494	FALSE	0.7	TRUE	3	15	1	78.3686				N	N	N	N	N
H6	Donor 30min KO	HRPT1	UNKNOWN	SYBR	None	1.70545	1.51531	1.91946	23.367	23.4063	0.055588		10.9569	0.039637			-0.77016	FALSE	0.7	TRUE	3	15	1	78.3686				N	N	N	N	N
H7	Donor 1.3h KO	HRPT1	UNKNOWN	SYBR	None	1.11112	0.932112	1.32452	24.5031	24.4554	0.067473		11.575	0.058905			-0.15202	FALSE	0.7	TRUE	3	17	1	78.3727				N	N	N	N	N
H8	Donor 2.3h KO	HRPT1	UNKNOWN	SYBR	None	0.727113	0.673968	0.784448	23.9613	23.9623	0.00133		12.1868	0.025449			0.459749	FALSE	0.7	TRUE	3	13	1	78.3727				N	N	N	N	N
H9	Donor 1.3h ActD KO	HRPT1	UNKNOWN	SYBR	None	1.83492	1.51741	2.21885	23.6617	23.613	0.068773		10.8513	0.063705			-0.87571	FALSE	0.7	TRUE	3	15	1	78.0727				N	N	N	N	N
H10	Donor 2.3h ActD KO	HRPT1	UNKNOWN	SYBR	None	1.53711	1.39463	1.69414	24.4478	24.4152	0.046054		11.1068	0.032615			-0.62022	FALSE	0.7	TRUE	3	17	1	78.0727				N	N	N	N	N
Block Type	96well
Chemistry	SYBR_GREEN
Experiment File Name	D:\Applied Biosystems\StepOne Software v2.3\experiments\lEYMA\SF06 HuR KO D6_18jan2024_Leyma.eds
Experiment Run End Time	2024-01-18 11:44:00 AM CET
Instrument Type	steponeplus
Passive Reference	ROX

## Sheet: Donor 4 analysis
Donor 4			Ct	Average	STDEV
A1	Donor 30min	18S	13.1081	13.1183	0.0143401
B1	Donor 30min	18S	13.1284
C1	Donor 30min	IFNg	21.4465	21.4582	0.016617
D1	Donor 30min	IFNg	21.47
E1	Donor 30min	TNFa	21.1713	20.9989	0.243697
F1	Donor 30min	TNFa	20.8266
G1	Donor 30min	HRPT1	24.4487	25.2785	1.17358
H1	Donor 30min	HRPT1	26.1084
A2	Donor 1.3h	18S	15.1326	15.0684	0.0907572
B2	Donor 1.3h	18S	15.0042
C2	Donor 1.3h	IFNg	20.2003	20.1736	0.0376888
D2	Donor 1.3h	IFNg	20.147
E2	Donor 1.3h	TNFa	20.6221	20.6258	0.00520431
F2	Donor 1.3h	TNFa	20.6295
G2	Donor 1.3h	HRPT1	26.0491	26.0787	0.0419173
H2	Donor 1.3h	HRPT1	26.1084
A3	Donor 2.3h	18S	13.5839	13.5138	0.0992354			New analysis --> normalization on the specific time point
B3	Donor 2.3h	18S	13.4436
C3	Donor 2.3h	IFNg	19.0081	18.8929	0.162882			Donor 4 ctrl			IFNy/18S	IFNy/18S			Donor 4 ctrl			TNF/18S	TNF/18S
D3	Donor 2.3h	IFNg	18.7777						Ct 18S	Ct IFNy	dCT	Power(2, -x)				Ct 18S	Ct TNF	dCT	Power(2, -x)
E3	Donor 2.3h	TNFa	19.7135	19.7454	0.0451488			30min	13.1183	21.4582	8.33994	0.00308623			30min	13.1183	20.9989	7.88065	0.00424315
F3	Donor 2.3h	TNFa	19.7773					1.3h	15.0684	20.1736	5.10522	0.0290521	100		1.3h	15.0684	20.6258	5.55739	0.0212354	100
G3	Donor 2.3h	HRPT1	24.7862	24.8401	0.0761625			2.3h	13.5138	18.8929	5.3791	0.0240286	100		2.3h	13.5138	19.7454	6.2316	0.0133077	100
H3	Donor 2.3h	HRPT1	24.8939					1.3h ActD	14.398	20.9242	6.52614	0.0108501	37.3471		1.3h ActD	14.398	21.5206	7.12261	0.00717595	33.7924
								2.3h ActD	13.3755	20.0789	6.70337	0.00959584	39.9351	33.0298	2.3h ActD	13.3755	21.1726	7.79705	0.00449627	33.787	21.1735
A4	Donor 1.3h ActD	18S	14.4417	14.398	0.0617799
B4	Donor 1.3h ActD	18S	14.3543					Donor 4 KO			IFNy/18S	IFNy/18S			Donor 4 KO			TNF/18S	TNF/18S
C4	Donor 1.3h ActD	IFNg	20.9455	20.9242	0.0301369				Ct 18S	Ct IFNy	dCT	Power(2, -x)				Ct 18S	Ct TNF	dCT	Power(2, -x)
D4	Donor 1.3h ActD	IFNg	20.9029					30min	11.4761	20.0044	8.52834	0.0027084			30min	11.4761	21.1027	9.6266	0.00126504
E4	Donor 1.3h ActD	TNFa	21.6095	21.5206	0.125681			1.3h	12.4243	17.858	5.43371	0.023136	100		1.3h	12.4243	18.2444	5.82017	0.0176993	100
F4	Donor 1.3h ActD	TNFa	21.4318					2.3h	12.9285	18.0771	5.14864	0.0281906	100		2.3h	12.9285	19.4675	6.53908	0.0107533	100
G4	Donor 1.3h ActD	HRPT1	25.0174	25.0582	0.0576575			1.3h ActD	13.4222	18.8182	5.39601	0.0237487	102.648		1.3h ActD	13.4222	19.9319	6.50969	0.0109746	161.275
H4	Donor 1.3h ActD	HRPT1	25.0989					2.3h ActD	12.8978	19.0255	6.12768	0.0143015	50.7315	61.815	2.3h ActD	12.8978	20.8374	7.93961	0.00407322	37.8789	23.0135
A5	Donor 2.3h ActD	18S	13.3454	13.3755	0.0425042
B5	Donor 2.3h ActD	18S	13.4056
C5	Donor 2.3h ActD	IFNg	20.0047	20.0789	0.104963
D5	Donor 2.3h ActD	IFNg	20.1531
E5	Donor 2.3h ActD	TNFa	21.0937	21.1726	0.111539
F5	Donor 2.3h ActD	TNFa	21.2514
G5	Donor 2.3h ActD	HRPT1	24.4522	24.4578	0.00790545
H5	Donor 2.3h ActD	HRPT1	24.4633
A6	Donor 30min KO	18S	11.4708	11.4761	0.00751655
B6	Donor 30min KO	18S	11.4814
C6	Donor 30min KO	IFNg	19.978	20.0044	0.0373352
D6	Donor 30min KO	IFNg	20.0308
E6	Donor 30min KO	TNFa	21.0377	21.1027	0.0919027
F6	Donor 30min KO	TNFa	21.1677
G6	Donor 30min KO	HRPT1	24.1861	24.1323	0.0761625
H6	Donor 30min KO	HRPT1	24.0784
A7	Donor 1.3h KO	18S	12.3055	12.4243	0.167987
B7	Donor 1.3h KO	18S	12.543
C7	Donor 1.3h KO	IFNg	17.7663	17.858	0.129613
D7	Donor 1.3h KO	IFNg	17.9496
E7	Donor 1.3h KO	TNFa	18.2144	18.2444	0.0424123
F7	Donor 1.3h KO	TNFa	18.2744
G7	Donor 1.3h KO	HRPT1	23.804	23.8273	0.0329936
H7	Donor 1.3h KO	HRPT1	23.8507
A8	Donor 2.3h KO	18S	12.8907	12.9285	0.0533936
B8	Donor 2.3h KO	18S	12.9662
C8	Donor 2.3h KO	IFNg	17.9994	18.0771	0.109821
D8	Donor 2.3h KO	IFNg	18.1547
E8	Donor 2.3h KO	TNFa	19.461	19.4675	0.00929845
F8	Donor 2.3h KO	TNFa	19.4741
G8	Donor 2.3h KO	HRPT1	24.1058	24.1125	0.00940452
H8	Donor 2.3h KO	HRPT1	24.1191
A9	Donor 1.3h ActD KO	18S	13.3961	13.4222	0.0368756
B9	Donor 1.3h ActD KO	18S	13.4483
C9	Donor 1.3h ActD KO	IFNg	18.8145	18.8182	0.00532451
D9	Donor 1.3h ActD KO	IFNg	18.822
E9	Donor 1.3h ActD KO	TNFa	19.9265	19.9319	0.00757311
F9	Donor 1.3h ActD KO	TNFa	19.9372
G9	Donor 1.3h ActD KO	HRPT1	23.3358	23.3485	0.0179181
H9	Donor 1.3h ActD KO	HRPT1	23.3612
A10	Donor 2.3h ActD KO	18S	12.8158	12.8978	0.116015
B10	Donor 2.3h ActD KO	18S	12.9799
C10	Donor 2.3h ActD KO	IFNg	19.1121	19.0255	0.122499
D10	Donor 2.3h ActD KO	IFNg	18.9389
E10	Donor 2.3h ActD KO	TNFa	20.7741	20.8374	0.0896187
F10	Donor 2.3h ActD KO	TNFa	20.9008
G10	Donor 2.3h ActD KO	HRPT1	23.3622	23.3989	0.0518663
H10	Donor 2.3h ActD KO	HRPT1	23.4356

## Sheet: Donor 5 analysis
Donor 5				Average	STDEV
A1	Donor 30min	18S	13.0356	13.0652	0.0418819
B1	Donor 30min	18S	13.0948
C1	Donor 30min	IFNg	20.5448	20.8132	0.379554
D1	Donor 30min	IFNg	21.0815
E1	Donor 30min	TNFa	20.5553	20.5404	0.0211496
F1	Donor 30min	TNFa	20.5254
G1	Donor 30min	HRPT1	24.4613	24.5179	0.0800162
H1	Donor 30min	HRPT1	24.5745
A2	Donor 1.3h	18S	13.2528	13.2626	0.0138664
B2	Donor 1.3h	18S	13.2724
C2	Donor 1.3h	IFNg	17.6101	17.6333	0.0328027
D2	Donor 1.3h	IFNg	17.6564
E2	Donor 1.3h	TNFa	17.7987	17.7666	0.0454316
F2	Donor 1.3h	TNFa	17.7345
G2	Donor 1.3h	HRPT1	24.159	24.2034	0.0628547
H2	Donor 1.3h	HRPT1	24.2478
								New analysis --> normalization on the specific time point
A3	Donor 2.3h	18S	13.3043	13.297	0.0102955
B3	Donor 2.3h	18S	13.2897					Donor 5 ctrl			IFNy/18S	IFNy/18S			Donor 5ctrl			TNF/18S	TNF/18S
C3	Donor 2.3h	IFNg	17.339	17.3486	0.0134987				Ct 18S	Ct IFNy	dCT	Power(2, -x)				Ct 18S	Ct TNF	dCT	Power(2, -x)
D3	Donor 2.3h	IFNg	17.3581					30min	13.0652	20.8132	7.74793	0.00465201			30min	13.0652	20.5404	7.47516	0.00562021
E3	Donor 2.3h	TNFa	18.7918	18.6891	0.145211			1.3h	13.2626	17.6333	4.37066	0.0483393	100		1.3h	13.2626	17.7666	4.504	0.0440718	100
F3	Donor 2.3h	TNFa	18.5864					2.3h	13.297	17.3486	4.05157	0.0603051	100		2.3h	13.297	18.6891	5.39212	0.0238128	100
G3	Donor 2.3h	HRPT1	24.3555	24.3794	0.0338351			1.3h ActD	12.7523	17.857	5.10473	0.0290618	60.1205		1.3h ActD	12.7523	18.4078	5.65555	0.0198386	45.0143
H3	Donor 2.3h	HRPT1	24.4034					2.3h ActD	13.1342	18.3851	5.25089	0.0262618	43.5482	54.3281	2.3h ActD	13.1342	19.5924	6.45822	0.0113732	47.761	25.8061
A4	Donor 1.3h ActD	18S	12.6949	12.7523	0.0812112			Donor 5 KO			IFNy/18S	IFNy/18S			Donor 5 KO			TNF/18S	TNF/18S
B4	Donor 1.3h ActD	18S	12.8097						Ct 18S	Ct IFNy	dCT	Power(2, -x)				Ct 18S	Ct TNF	dCT	Power(2, -x)
C4	Donor 1.3h ActD	IFNg	17.9114	17.857	0.0768979			30min	13.1725	19.8241	6.65156	0.00994674			30min	13.1725	20.2497	7.07717	0.00740561
D4	Donor 1.3h ActD	IFNg	17.8026					1.3h	13.7155	18.145	4.42952	0.0464068	100		1.3h	13.7155	18.176	4.4605	0.0454209	100
E4	Donor 1.3h ActD	TNFa	18.455	18.4078	0.0667509			2.3h	16.3464	19.3919	3.04553	0.121117	100		2.3h	16.3464	22.0511	5.70473	0.0191737	100
F4	Donor 1.3h ActD	TNFa	18.3606					1.3h ActD	13.9227	19.3174	5.39476	0.0237692	51.2193		1.3h ActD	13.9227	19.9928	6.07014	0.0148836	32.7681
G4	Donor 1.3h ActD	HRPT1	23.4986	23.4703	0.040093			2.3h ActD	13.6804	19.9873	6.30688	0.012631	10.4288	27.218	2.3h ActD	13.6804	21.4359	7.75552	0.0046276	24.1352	10.1883
H4	Donor 1.3h ActD	HRPT1	23.4419
A5	Donor 2.3h ActD	18S	13.1531	13.1342	0.0267569
B5	Donor 2.3h ActD	18S	13.1153
C5	Donor 2.3h ActD	IFNg	18.4255	18.3851	0.0571484
D5	Donor 2.3h ActD	IFNg	18.3447
E5	Donor 2.3h ActD	TNFa	19.5894	19.5924	0.00423557
F5	Donor 2.3h ActD	TNFa	19.5954
G5	Donor 2.3h ActD	HRPT1	24.0774	24.1208	0.0613486
H5	Donor 2.3h ActD	HRPT1	24.1642
A6	Donor 30min KO	18S	13.2139	13.1725	0.0584636
B6	Donor 30min KO	18S	13.1312
C6	Donor 30min KO	IFNg	19.8698	19.8241	0.0646154
D6	Donor 30min KO	IFNg	19.7784
E6	Donor 30min KO	TNFa	20.2516	20.2497	0.00266579
F6	Donor 30min KO	TNFa	20.2478
G6	Donor 30min KO	HRPT1	23.7122	23.6852	0.0381696
H6	Donor 30min KO	HRPT1	23.6582
A7	Donor 1.3h KO	18S	13.6463	13.7155	0.0978565
B7	Donor 1.3h KO	18S	13.7847
C7	Donor 1.3h KO	IFNg	17.9881	18.145	0.22201
D7	Donor 1.3h KO	IFNg	18.302
E7	Donor 1.3h KO	TNFa	18.1747	18.176	0.00181726
F7	Donor 1.3h KO	TNFa	18.1773
G7	Donor 1.3h KO	HRPT1	25.0613	25.0595	0.00255973
H7	Donor 1.3h KO	HRPT1	25.0577
A8	Donor 2.3h KO	18S	16.3022	16.3464	0.0625436
B8	Donor 2.3h KO	18S	16.3906
C8	Donor 2.3h KO	IFNg	19.341	19.3919	0.0719623
D8	Donor 2.3h KO	IFNg	19.4428
E8	Donor 2.3h KO	TNFa	22.1273	22.0511	0.10777
F8	Donor 2.3h KO	TNFa	21.9749
G8	Donor 2.3h KO	HRPT1	26.7669	26.7289	0.053726
H8	Donor 2.3h KO	HRPT1	26.6909
A9	Donor 1.3h ActD KO	18S	13.8804	13.9227	0.0597435
B9	Donor 1.3h ActD KO	18S	13.9649
C9	Donor 1.3h ActD KO	IFNg	19.2984	19.3174	0.0268488
D9	Donor 1.3h ActD KO	IFNg	19.3364
E9	Donor 1.3h ActD KO	TNFa	19.9488	19.9928	0.0621971
F9	Donor 1.3h ActD KO	TNFa	20.0368
G9	Donor 1.3h ActD KO	HRPT1	24.8643	24.8525	0.0166453
H9	Donor 1.3h ActD KO	HRPT1	24.8407
A10	Donor 2.3h ActD KO	18S	13.6968	13.6804	0.0231082
B10	Donor 2.3h ActD KO	18S	13.6641
C10	Donor 2.3h ActD KO	IFNg	19.9941	19.9873	0.00963787
D10	Donor 2.3h ActD KO	IFNg	19.9805
E10	Donor 2.3h ActD KO	TNFa	21.4336	21.4359	0.00336583
F10	Donor 2.3h ActD KO	TNFa	21.4383
G10	Donor 2.3h ActD KO	HRPT1	25.3412	25.2985	0.0603516
H10	Donor 2.3h ActD KO	HRPT1	25.2559

## Sheet: Donor 6 analysis
				Average	STDEV
A1	Donor 30min	18S	12.6329	12.7392	0.15031
B1	Donor 30min	18S	12.8455
C1	Donor 30min	IFNg	21.1563	21.0601	0.136097
D1	Donor 30min	IFNg	20.9638
E1	Donor 30min	TNFa	20.6721	20.7137	0.0588525
F1	Donor 30min	TNFa	20.7553
G1	Donor 30min	HRPT1	24.4117	24.4662	0.0771948
H1	Donor 30min	HRPT1	24.5208
A2	Donor 1.3h	18S	12.463	12.4517	0.0159382
B2	Donor 1.3h	18S	12.4404
C2	Donor 1.3h	IFNg	17.3782	17.4797	0.1435
D2	Donor 1.3h	IFNg	17.5812
E2	Donor 1.3h	TNFa	18.0121	17.8623	0.211863
F2	Donor 1.3h	TNFa	17.7125
G2	Donor 1.3h	HRPT1	24.1764	24.2701	0.132505
H2	Donor 1.3h	HRPT1	24.3638
A3	Donor 2.3h	18S	12.7807	12.7957	0.0211849			New analysis --> normalization on the specific time point
B3	Donor 2.3h	18S	12.8106
C3	Donor 2.3h	IFNg	16.9793	16.9969	0.0248265			Donor 6B ctrl			IFNy/18S	IFNy/18S			Donor 6 ctrl			TNF/18S	TNF/18S
D3	Donor 2.3h	IFNg	17.0144						Ct 18S	Ct IFNy	dCT	Power(2, -x)				Ct 18S	Ct TNF	dCT	Power(2, -x)
E3	Donor 2.3h	TNFa	18.9728	18.9597	0.0185191			30min	12.7392	21.0601	8.32083	0.00312738			30min	12.7392	20.7137	7.97451	0.00397588
F3	Donor 2.3h	TNFa	18.9466					1.3h	12.4517	17.4797	5.02801	0.0306491	100		1.3h	12.4517	17.8623	5.41062	0.0235094	100
G3	Donor 2.3h	HRPT1	24.5754	24.6241	0.06895			2.3h	12.7957	16.9969	4.20123	0.0543629	100		2.3h	12.7957	18.9597	6.16404	0.0139457	100
H3	Donor 2.3h	HRPT1	24.6729					1.3h ActD	13.2091	20.144	6.93485	0.00817336	26.6675		1.3h ActD	13.2091	20.5715	7.36236	0.00607727	25.8504
								2.3h ActD	12.3271	18.7742	6.44703	0.0114617	21.0837	37.3965	2.3h ActD	12.3271	20.2308	7.90369	0.00417592	29.9441	17.7628
A4	Donor 1.3h ActD	18S	13.194	13.2091	0.0213617
B4	Donor 1.3h ActD	18S	13.2242					Donor 6 KO							Donor 6 KO			TNF/18S	TNF/18S
C4	Donor 1.3h ActD	IFNg	20.1963	20.144	0.0739351				Ct 18S	Ct IFNy	dCT	Power(2, -x)				Ct 18S	Ct TNF	dCT	Power(2, -x)
D4	Donor 1.3h ActD	IFNg	20.0917					30min	12.4494	18.8433	6.39386	0.011892			30min	12.4494	19.9526	7.50314	0.00551226
E4	Donor 1.3h ActD	TNFa	20.5827	20.5715	0.0159028			1.3h	12.8804	17.1969	4.31652	0.050188	100		1.3h	12.8804	18.0274	5.14704	0.028222	100
F4	Donor 1.3h ActD	TNFa	20.5602					2.3h	11.7755	15.5782	3.80269	0.0716599	100		2.3h	11.7755	17.8309	6.05542	0.0150362	100
G4	Donor 1.3h ActD	HRPT1	25.0752	25.0571	0.0254912			1.3h ActD	12.7617	17.9176	5.15587	0.0280496	55.8891		1.3h ActD	12.7617	19.1939	6.43215	0.0115806	41.0338
H4	Donor 1.3h ActD	HRPT1	25.0391					2.3h ActD	13.3084	18.5382	5.22985	0.0266477	37.1863	53.0958	2.3h ActD	13.3084	20.8236	7.51519	0.00546641	36.3551	19.3693
A5	Donor 2.3h ActD	18S	12.3999	12.3271	0.102898
B5	Donor 2.3h ActD	18S	12.2544
C5	Donor 2.3h ActD	IFNg	18.7361	18.7742	0.053832
D5	Donor 2.3h ActD	IFNg	18.8122
E5	Donor 2.3h ActD	TNFa	20.1926	20.2308	0.0539947
F5	Donor 2.3h ActD	TNFa	20.269
G5	Donor 2.3h ActD	HRPT1	24.2366	24.1656	0.10031
H5	Donor 2.3h ActD	HRPT1	24.0947
A6	Donor 30min KO	18S	12.4545	12.4494	0.00722663
B6	Donor 30min KO	18S	12.4443
C6	Donor 30min KO	IFNg	18.9003	18.8433	0.0805819
D6	Donor 30min KO	IFNg	18.7863
E6	Donor 30min KO	TNFa	19.9137	19.9526	0.0549705
F6	Donor 30min KO	TNFa	19.9915
G6	Donor 30min KO	HRPT1	23.4456	23.4063	0.0555927
H6	Donor 30min KO	HRPT1	23.367
A7	Donor 1.3h KO	18S	12.9149	12.8804	0.0488611
B7	Donor 1.3h KO	18S	12.8458
C7	Donor 1.3h KO	IFNg	17.2098	17.1969	0.0182221
D7	Donor 1.3h KO	IFNg	17.184
E7	Donor 1.3h KO	TNFa	18.0488	18.0274	0.0302005
F7	Donor 1.3h KO	TNFa	18.0061
G7	Donor 1.3h KO	HRPT1	24.4077	24.4554	0.0674792
H7	Donor 1.3h KO	HRPT1	24.5031
A8	Donor 2.3h KO	18S	11.801	11.7755	0.0359635
B8	Donor 2.3h KO	18S	11.7501
C8	Donor 2.3h KO	IFNg	15.3661	15.5782	0.299983
D8	Donor 2.3h KO	IFNg	15.7903
E8	Donor 2.3h KO	TNFa	17.6786	17.8309	0.215441
F8	Donor 2.3h KO	TNFa	17.9833
G8	Donor 2.3h KO	HRPT1	23.9632	23.9623	0.00132936
H8	Donor 2.3h KO	HRPT1	23.9613
A9	Donor 1.3h ActD KO	18S	12.8029	12.7617	0.0581949
B9	Donor 1.3h ActD KO	18S	12.7206
C9	Donor 1.3h ActD KO	IFNg	18.1413	17.9176	0.31631
D9	Donor 1.3h ActD KO	IFNg	17.694
E9	Donor 1.3h ActD KO	TNFa	19.1919	19.1939	0.00284257
F9	Donor 1.3h ActD KO	TNFa	19.1959
G9	Donor 1.3h ActD KO	HRPT1	23.5644	23.613	0.0687732
H9	Donor 1.3h ActD KO	HRPT1	23.6617
A10	Donor 2.3h ActD KO	18S	13.3066	13.3084	0.00255973
B10	Donor 2.3h ActD KO	18S	13.3102
C10	Donor 2.3h ActD KO	IFNg	18.5221	18.5382	0.0227759
D10	Donor 2.3h ActD KO	IFNg	18.5543
E10	Donor 2.3h ActD KO	TNFa	20.9139	20.8236	0.127718
F10	Donor 2.3h ActD KO	TNFa	20.7333
G10	Donor 2.3h ActD KO	HRPT1	24.3826	24.4152	0.0460539
H10	Donor 2.3h ActD KO	HRPT1	24.4478

## Sheet: RNA conversion
	RNA		elution in 20uL H2O		Reverse transcription				microliters		dilute first time (3x) with H2O		end volume		for 18S
	ng/uL	ug/uL	total ug		transcribed 14 uL	reaction mix	enzyme mix	end volume			40		60		2 uL cDNA	98 uL H2O
A1						4	2	20			40		60		2	98
A2						4	2	20			40		60		2	98
A3						4	2	20			40		60		2	98
A4						4	2	20			40		60		2	98
A5						4	2	20
					MM for 33 samples	132	66	-> 6uL mastermix per reaction tube plus 14uL RNA
					PCR for RT incubation setting
					time	temperature
					10 min	25C
					15 min	50C
					5min	85C

## Sheet: qPCR layout
	Plate 1	Donor 3				KO
	30min	1.3h	2.3h	1.3hActD	2.3h Actd	30min	1.3h	2.3h	1.3hActD	2.3h Actd	water ctrl	water ctrl		18S	18 uL primer mix, 2uL cDNA
18S	A1	A2	A3	A4	A5	B1	B2	B3	B4	B5	18S ctrl	18S ctrl		IFN	16 uL primer mix, 4uL cDNA
	A1	A2	A3	A4	A5	B1	B2	B3	B4	B5	IFN ctrl	IFN ctrl		TNF	16 uL primer mix, 4uL cDNA
IFN	A1	A2	A3	A4	A5	B1	B2	B3	B4	B5	TNF ctrl	TNF ctrl
	A1	A2	A3	A4	A5	B1	B2	B3	B4	B5				Donor 4 ctrl		Donor 4KO
TNF	A1	A2	A3	A4	A5	B1	B2	B3	B4	B5				A1	30min	B1	30min		Donor 5ctrl	C1-5	Donor 5KO	D1-5
	A1	A2	A3	A4	A5	B1	B2	B3	B4	B5				A2	1h30min	B2	1h30min	HuR KO
														A3	2h30min	B3	2h30min	HuR KO	Donor 6 ctrl	E1-5	Donor 6 KO	F1-5
														A4	1.3h ActD	B4	1.3h ActD	HuR KO
														A5	2.3h ActD	B5	2.3h ActD	HuR KO
	Plate 2	Donor 4
	30min	1.3h	2.3h	1.3hActD	2.3h Actd	30min	1.3h	2.3h	1.3hActD	2.3h Actd	water ctrl	water ctrl		day 1	1x plate
18S	C1	C2	C3	C4	C5	D1	D2	D3	D4	D5	18S ctrl	18S ctrl					IFNy/TNF						18S			water ctrls			4
	C1	C2	C3	C4	C5	D1	D2	D3	D4	D5	IFN ctrl	IFN ctrl		Samples of interest primer mix				30		Housekeeping gene primer mix				30		Power SYBR	10	uL	40
IFN	C1	C2	C3	C4	C5	D1	D2	D3	D4	D5	TNF ctrl	TNF ctrl		Power SYBR	10	uL		300		Power SYBR	10	uL		300		Primers 5 uM
	C1	C2	C3	C4	C5	D1	D2	D3	D4	D5				Primers 5 uM						Primers 5 uM						Forward	0	uL	0
TNF	C1	C2	C3	C4	C5	D1	D2	D3	D4	D5				Forward	0.4	uL		12		Forward	0.4	uL		12		Reverse	0	uL	0
	C1	C2	C3	C4	C5	D1	D2	D3	D4	D5				Reverse	0.4	uL		12		Reverse	0.4	uL		12		cDNA	0	uL
														cDNA	4	uL				cDNA	2	uL				H20	10	uL	40
														H20	5.2	uL		156		H20	7.2	uL		216
	Plate 3	Donor 5
	30min	1.3h	2.3h	1.3hActD	2.3h Actd	30min	1.3h	2.3h	1.3hActD	2.3h Actd	water ctrl	water ctrl		day 2	2x plates
18S	E1	E2	E3	E4	E5	F1	F2	F3	F4	F5	18S ctrl	18S ctrl					IFNy/TNF						18S			water ctrls			4
	E1	E2	E3	E4	E5	F1	F2	F3	F4	F5	IFN ctrl	IFN ctrl		Samples of interest primer mix				50		Housekeeping gene primer mix				50		Power SYBR	10	uL	40
IFN	E1	E2	E3	E4	E5	F1	F2	F3	F4	F5	TNF ctrl	TNF ctrl		Power SYBR	10	uL		500		Power SYBR	10	uL		500		Primers 5 uM
	E1	E2	E3	E4	E5	F1	F2	F3	F4	F5				Primers 5 uM						Primers 5 uM						Forward	0	uL	0
TNF	E1	E2	E3	E4	E5	F1	F2	F3	F4	F5				Forward	0.4	uL		20		Forward	0.4	uL		20		Reverse	0	uL	0
	E1	E2	E3	E4	E5	F1	F2	F3	F4	F5				Reverse	0.4	uL		20		Reverse	0.4	uL		20		cDNA	0	uL
														cDNA	4	uL				cDNA	2	uL				H20	10	uL	40
														H20	5.2	uL		260		H20	7.2	uL		360
